# Supplementary material for: Comparative gene expression analysis reveals that multiple mechanisms regulate the weeping trait in Prunus mume
Source: Sci Rep. 2021 Jan 29;11:2675. doi: 10.1038/s41598-021-81892-3 (PMC7846751; doi:10.1038/s41598-021-81892-3)
Supplement: Supplementary file 2 — Supplementary Information 2 [file 41598_2021_81892_MOESM2_ESM.xlsx]

## Sheet: Sheet1
Gene ID	Wmock_count	Umock_count	Wmock_fpkm	Umock_fpkm	log2(FC)	Pvalue	FDR	significant	Symbol	Description	KEGG_A_class	KEGG_B_class	Pathway	K_ID	GO Component	GO Function	GO Process
Pm003634	3	20.3333	0.17	1.13333	2.73697	0.000955562	0.016202	yes	DREB2G	PREDICTED: dehydration-responsive element-binding protein 2D [Prunus mume]	-	-	-	-	-	-	-
Pm000028	622.333	1514.67	16.8367	40.43	1.26382	3.21099e-11	4.94565e-09	yes	At3g13620	PREDICTED: probable polyamine transporter At3g13620 [Prunus mume]	-	-	-	-	-	-	-
Pm000041	31	7.66667	1.01667	0.26	-1.96726	0.000126483	0.00338917	yes	ndhB2	NADH-plastoquinone oxidoreductase subunit 2 [Prunus persica]	Metabolism	Global and Overview;Energy metabolism	ko01100//Metabolic pathways;ko00190//Oxidative phosphorylation	K05573	GO:0031984//organelle subcompartment;GO:0009534//chloroplast thylakoid;GO:0005623//cell;GO:0044435//plastid part;GO:0044444//cytoplasmic part;GO:0009536//plastid;GO:0044425//membrane part;GO:0044422//organelle part;GO:0009579//thylakoid;GO:0043231//intracellular membrane-bounded organelle;GO:0031976//plastid thylakoid;GO:0005622//intracellular;GO:0016020//membrane;GO:0043226//organelle;GO:0009507…	GO:0050136//NADH dehydrogenase (quinone) activity;GO:0005488//binding;GO:0048037//cofactor binding;GO:0016651//oxidoreductase activity, acting on NAD(P)H;GO:0003824//catalytic activity;GO:0016491//oxidoreductase activity;GO:0016655//oxidoreductase activity, acting on NAD(P)H, quinone or similar compound as acceptor;GO:0003954//NADH dehydrogenase activity	GO:0015980//energy derivation by oxidation of organic compounds;GO:0008152//metabolic process;GO:0044237//cellular metabolic process;GO:0022900//electron transport chain;GO:0044763//single-organism cellular process;GO:0006091//generation of precursor metabolites and energy;GO:0055114//oxidation-reduction process;GO:0009987//cellular process;GO:0044710//single-organism metabolic process;GO:0022904…
Pm000176	0.666667	5.33333	0.0166667	0.13	2.96347	0.00354913	0.0430353	yes	LAC3	PREDICTED: laccase-13 [Prunus mume]	-	-	-	-	GO:0005576//extracellular region	GO:0016679//oxidoreductase activity, acting on diphenols and related substances as donors;GO:0016491//oxidoreductase activity;GO:0043167//ion binding;GO:0003824//catalytic activity;GO:0005488//binding;GO:0016682//oxidoreductase activity, acting on diphenols and related substances as donors, oxygen as acceptor;GO:0043169//cation binding	GO:0009987//cellular process;GO:0008152//metabolic process;GO:0044763//single-organism cellular process;GO:0044710//single-organism metabolic process;GO:0071704//organic substance metabolic process;GO:1901360//organic cyclic compound metabolic process;GO:0009698//phenylpropanoid metabolic process;GO:0044237//cellular metabolic process;GO:0009808//lignin metabolic process;GO:0044699//single-organi…
Pm000253	802	401	54.49	26.9267	-1.01696	8.89524e-09	8.30922e-07	yes	LTP1	PREDICTED: non-specific lipid-transfer protein 1-like [Prunus mume]	-	-	-	-	-	-	-
Pm000264	9.33333	22.6667	0.326667	0.783333	1.26181	0.00261465	0.0345261	yes	OFP4	PREDICTED: LOW QUALITY PROTEIN: transcription repressor OFP4 [Prunus mume]	-	-	-	-	-	-	-
Pm000505	25.6667	7.66667	0.693333	0.203333	-1.7697	1.76239e-05	0.000654877	yes	--	PREDICTED: uncharacterized protein LOC103320258 [Prunus mume]	-	-	-	-	-	-	-
Pm000562	465.333	1264.67	13.36	35.7867	1.4215	1.25734e-14	3.62418e-12	yes	CAX3	PREDICTED: vacuolar cation/proton exchanger 3-like [Prunus mume]	-	-	-	-	-	-	-
Pm000588	0.666667	5.66667	0.0266667	0.233333	3.12928	0.00250329	0.0333612	yes	GA2OX8	PREDICTED: gibberellin 2-beta-dioxygenase 8 [Prunus mume]	-	-	-	-	-	-	-
Pm000617	71.3333	36	1.45	0.713333	-1.0234	0.000250932	0.00580625	yes	WAP	PREDICTED: WPP domain-associated protein-like [Prunus mume]	-	-	-	-	-	-	-
Pm000941	63.51	26.53	1.53333	0.626667	-1.2909	1.87601e-07	1.29631e-05	yes	At1g63130	PREDICTED: pentatricopeptide repeat-containing protein At1g63330-like [Prunus mume]	-	-	-	-	-	-	-
Pm001200	22.6667	60	0.84	2.2	1.38904	4.20967e-06	0.000200462	yes	At5g22810	PREDICTED: GDSL esterase/lipase At5g22810 [Prunus mume]	-	-	-	-	-	GO:0016787//hydrolase activity;GO:0003824//catalytic activity;GO:0016788//hydrolase activity, acting on ester bonds	-
Pm001261	140.523	50.13	4.33333	1.52333	-1.50825	1.51839e-12	3.00359e-10	yes	--	PREDICTED: agamous-like MADS-box protein AGL103, partial [Tarenaya hassleriana]	-	-	-	-	-	-	-
Pm001305	0.333333	8.66667	0.01	0.263333	4.71882	5.84113e-05	0.00180762	yes	--	PREDICTED: TGF-beta-activated kinase 1 and MAP3K7-binding protein 3-like [Malus domestica]	-	-	-	-	-	-	-
Pm001365	19.3333	47.3333	0.38	0.913333	1.26514	2.55075e-05	0.000901341	yes	AIR3	PREDICTED: subtilisin-like protease SBT5.3 [Prunus mume]	-	-	-	-	-	GO:0005515//protein binding;GO:0016787//hydrolase activity;GO:0003824//catalytic activity;GO:0070011//peptidase activity, acting on L-amino acid peptides;GO:0005488//binding;GO:0008233//peptidase activity	GO:0010467//gene expression;GO:0051604//protein maturation;GO:0043170//macromolecule metabolic process;GO:0065009//regulation of molecular function;GO:0044238//primary metabolic process;GO:0016485//protein processing;GO:0071704//organic substance metabolic process;GO:0006508//proteolysis;GO:0065007//biological regulation;GO:0008152//metabolic process;GO:0019538//protein metabolic process;GO:00440…
Pm001442	176.333	84.6667	8.73	4.07333	-1.09977	4.69571e-10	5.74214e-08	yes	Os04g0179200	PREDICTED: secoisolariciresinol dehydrogenase-like [Prunus mume]	-	-	-	-	-	GO:0003824//catalytic activity	GO:0044710//single-organism metabolic process;GO:0044699//single-organism process;GO:0008152//metabolic process
Pm001489	139.333	66.6667	3.29	1.51333	-1.12036	3.61521e-06	0.000177049	yes	At5g22090	PREDICTED: protein FAF-like, chloroplastic [Prunus mume]	-	-	-	-	-	-	-
Pm001562	45	96.6667	0.746667	1.56	1.06301	1.46376e-05	0.000555155	yes	--	PREDICTED: uncharacterized protein LOC103330039 [Prunus mume]	-	-	-	-	-	-	-
Pm001863	5	0.333333	0.166667	0.0133333	-3.64386	0.00141379	0.0216434	yes	pyrH	PREDICTED: LOW QUALITY PROTEIN: uridylate kinase [Prunus mume]	Metabolism	Global and Overview;Nucleotide metabolism	ko01100//Metabolic pathways;ko00240//Pyrimidine metabolism	K09903	-	GO:0003824//catalytic activity;GO:0009041//uridylate kinase activity;GO:0016301//kinase activity;GO:0016776//phosphotransferase activity, phosphate group as acceptor;GO:0019205//nucleobase-containing compound kinase activity;GO:0016740//transferase activity;GO:0016772//transferase activity, transferring phosphorus-containing groups;GO:0019201//nucleotide kinase activity	GO:0008152//metabolic process;GO:1901360//organic cyclic compound metabolic process;GO:0044238//primary metabolic process;GO:0055086//nucleobase-containing small molecule metabolic process;GO:0046483//heterocycle metabolic process;GO:0034641//cellular nitrogen compound metabolic process;GO:0006725//cellular aromatic compound metabolic process;GO:0009987//cellular process;GO:0044699//single-organi…
Pm001898	6.48667	1	0.296667	0.0433333	-2.77529	0.00186339	0.0266461	yes	FRS5	PREDICTED: protein FAR-RED IMPAIRED RESPONSE 1-like [Prunus mume]	-	-	-	-	-	-	-
Pm001909	34.6667	72.6667	1.5	3.08333	1.03953	0.00208245	0.0289776	yes	At1g48120	PREDICTED: serine/threonine-protein phosphatase 7 long form homolog [Prunus mume]	-	-	-	-	-	-	-
Pm002027	54.6667	15.6667	1.72333	0.456667	-1.91599	4.73673e-05	0.00152917	yes	UGT85A24	PREDICTED: 7-deoxyloganetin glucosyltransferase-like [Prunus mume]	-	-	-	-	-	-	-
Pm002106	365.667	183.667	20.7433	10.28	-1.01281	1.38247e-11	2.34404e-09	yes	--	PREDICTED: uncharacterized protein LOC103334067 isoform X1 [Prunus mume]	-	-	-	-	-	-	-
Pm002179	23.3333	6.33333	0.363333	0.0933333	-1.96083	7.17333e-05	0.00212224	yes	RPM1	PREDICTED: disease resistance protein RPM1-like [Prunus mume]	Organismal Systems	Environmental adaptation	ko04626//Plant-pathogen interaction	K13457	-	-	-
Pm002263	442.32	211.333	16.93	8.05333	-1.07192	7.02658e-08	5.47395e-06	yes	CAD	PREDICTED: probable mannitol dehydrogenase [Prunus mume]	Metabolism	Global and Overview;Biosynthesis of other secondary metabolites	ko01100//Metabolic pathways;ko01110//Biosynthesis of secondary metabolites;ko00940//Phenylpropanoid biosynthesis	K00083	-	-	-
Pm002308	1.66667	25.3333	0.0433333	0.613333	3.82312	7.94897e-12	1.41935e-09	yes	CYP82A3	PREDICTED: cytochrome P450 CYP82D47-like [Prunus mume]	-	-	-	-	-	-	-
Pm002357	7	28	0.183333	0.703333	1.93974	0.000905046	0.015515	yes	ACR1	PREDICTED: ACT domain-containing protein ACR1 isoform X1 [Prunus mume]	-	-	-	-	-	GO:0043167//ion binding;GO:0031406//carboxylic acid binding;GO:0005488//binding;GO:0043168//anion binding;GO:0036094//small molecule binding;GO:0043177//organic acid binding	-
Pm002449	619.667	280.333	17.6933	7.85333	-1.17183	4.42259e-13	9.91495e-11	yes	CYP81E8	PREDICTED: isoflavone 3'-hydroxylase-like [Prunus mume]	-	-	-	-	-	-	-
Pm002566	0	10.6667	0.001	0.863333	9.75377	2.82282e-08	2.37317e-06	yes	ier3ip1	PREDICTED: protein transport protein yos1-like [Prunus mume]	-	-	-	-	-	-	-
Pm002567	68.3333	266	3.62667	13.6467	1.91183	8.16063e-23	5.67783e-20	yes	--	PREDICTED: heme-binding protein 1 [Juglans regia]	-	-	-	-	GO:0043227//membrane-bounded organelle;GO:0043229//intracellular organelle;GO:0044424//intracellular part;GO:0016020//membrane;GO:0005622//intracellular;GO:0043231//intracellular membrane-bounded organelle;GO:0005623//cell;GO:0043226//organelle;GO:0044464//cell part	-	GO:0007154//cell communication;GO:0051716//cellular response to stimulus;GO:0050789//regulation of biological process;GO:0009987//cellular process;GO:0044700//single organism signaling;GO:0050794//regulation of cellular process;GO:0023052//signaling;GO:0050896//response to stimulus;GO:0065007//biological regulation;GO:0044699//single-organism process;GO:0044763//single-organism cellular process;G…
Pm002785	28.3333	60.3333	0.463333	0.946667	1.03081	0.00130255	0.0204366	yes	At3g47570	PREDICTED: probable LRR receptor-like serine/threonine-protein kinase At3g47570 [Prunus mume]	-	-	-	-	-	-	-
Pm002820	17.3333	40	0.446667	1.01667	1.18658	0.000215999	0.00514548	yes	Os06g0717800	PREDICTED: probable protein phosphatase 2C 48 [Prunus mume]	-	-	-	-	-	-	-
Pm002867	6	21	0.38	1.33333	1.81097	0.000452909	0.00922134	yes	MTH_273	PREDICTED: UPF0098 protein CPn_0877/CP_0992/CPj0877/CpB0906 [Prunus mume]	-	-	-	-	-	-	-
Pm002893	0	8.33333	0.001	1.08667	10.0857	0.000200526	0.0048744	yes	SLE3	PREDICTED: late embryogenesis abundant protein EMB564-like [Prunus mume]	-	-	-	-	-	-	-
Pm002915	24.6667	68.6667	1.21667	3.35333	1.46266	3.95293e-07	2.51604e-05	yes	PHL1	PREDICTED: protein PHR1-LIKE 1-like [Prunus mume]	-	-	-	-	-	-	-
Pm002949	321.52	159.39	5.23667	2.58667	-1.01755	1.38841e-07	9.93189e-06	yes	At3g47570	PREDICTED: probable LRR receptor-like serine/threonine-protein kinase At3g47570 [Prunus mume]	-	-	-	-	-	-	-
Pm002999	8	38	0.48	2.69333	2.48829	2.06643e-08	1.75925e-06	yes	--	PREDICTED: uncharacterized protein LOC103342767 isoform X1 [Prunus mume]	-	-	-	-	-	-	-
Pm003325	48052.3	23973.3	2970.61	1401.32	-1.08397	4.59618e-20	2.30515e-17	yes	--	PREDICTED: dormancy-associated protein homolog 3 isoform X1 [Pyrus x bretschneideri]	-	-	-	-	-	-	-
Pm003327	164.86	524.437	2.76	8.71667	1.65911	1.3811e-11	2.34404e-09	yes	LOX1.5	PREDICTED: probable linoleate 9S-lipoxygenase 5 [Prunus mume]	Metabolism	Lipid metabolism	ko00591//Linoleic acid metabolism	K15718	-	-	-
Pm003328	49.05	162.33	0.886667	2.89333	1.70627	3.46398e-09	3.67856e-07	yes	LOX1.5	PREDICTED: probable linoleate 9S-lipoxygenase 5 [Prunus mume]	Metabolism	Lipid metabolism	ko00591//Linoleic acid metabolism	K15718	-	-	-
Pm003374	33.6667	14.3333	1.04	0.44	-1.24101	0.00163818	0.0241094	yes	BG	PREDICTED: basic 7S globulin-like [Prunus mume]	-	-	-	-	-	-	-
Pm003443	64.3333	23.3333	2.38667	0.89	-1.42312	0.00108884	0.0180079	yes	--	PREDICTED: uncharacterized protein LOC107880069 [Prunus mume]	-	-	-	-	-	-	-
Pm003479	5	18.3333	0.266667	0.956667	1.84298	0.000605475	0.0115477	yes	guaD	PREDICTED: tRNA(adenine(34)) deaminase, chloroplastic-like [Prunus mume]	-	-	-	-	-	GO:0043167//ion binding;GO:0043169//cation binding;GO:0046872//metal ion binding;GO:0046914//transition metal ion binding;GO:0005488//binding;GO:0003824//catalytic activity	-
Pm003817	33.3333	111.667	0.73	2.42	1.72904	2.65715e-10	3.37191e-08	yes	PARP3	PREDICTED: poly [ADP-ribose] polymerase 3 [Prunus mume]	Genetic Information Processing	Replication and repair	ko03410//Base excision repair	K10798	-	-	-
Pm004020	276.143	107.71	3.92	1.51	-1.37631	3.66423e-15	1.08725e-12	yes	N	PREDICTED: TMV resistance protein N-like [Prunus mume]	-	-	-	-	-	-	-
Pm004021	110.647	37.15	2.86667	0.94	-1.60864	4.8749e-12	9.02392e-10	yes	NDC80	PREDICTED: probable kinetochore protein ndc80 [Prunus mume]	-	-	-	-	-	-	-
Pm004060	8.5	21.2133	0.0866667	0.206667	1.25376	0.00327171	0.0407489	yes	N	PREDICTED: disease resistance protein RML1A-like [Prunus mume]	-	-	-	-	-	-	-
Pm004102	39.6667	111.667	0.786667	2.13333	1.43929	0.000231455	0.00541771	yes	ST2	PREDICTED: sulfate transporter 1.3-like [Prunus mume]	-	-	-	-	-	-	-
Pm004168	17.61	4.78333	1.24	0.32	-1.9542	0.00136699	0.0211516	yes	--	PREDICTED: threonylcarbamoyladenosine tRNA methylthiotransferase [Prunus mume]	-	-	-	-	-	GO:0051540//metal cluster binding;GO:0003824//catalytic activity;GO:0051536//iron-sulfur cluster binding;GO:0016491//oxidoreductase activity;GO:0005488//binding	GO:0071704//organic substance metabolic process;GO:0043170//macromolecule metabolic process;GO:0008152//metabolic process
Pm004264	8	26.6667	0.26	0.886667	1.76988	0.00191576	0.0271963	yes	HSD5	PREDICTED: 11-beta-hydroxysteroid dehydrogenase-like 5 [Prunus mume]	-	-	-	-	-	-	-
Pm004272	26	67.3333	1.83333	4.82333	1.39556	0.00392514	0.0459615	yes	ERF022	PREDICTED: ethylene-responsive transcription factor ERF022-like [Prunus mume]	-	-	-	-	-	-	-
Pm004275	9.66667	2.33333	0.15	0.0366667	-2.03242	0.00161721	0.0239051	yes	RGA2	PREDICTED: disease resistance protein RGA2-like [Prunus mume]	-	-	-	-	-	-	-
Pm004276	115.247	46.3833	1.93333	0.77	-1.32816	6.29744e-07	3.89765e-05	yes	RGA2	PREDICTED: disease resistance protein RGA2-like [Prunus mume]	-	-	-	-	-	-	-
Pm004304	14.6667	5.33333	0.906667	0.316667	-1.51761	0.00340586	0.0419615	yes	--	PREDICTED: uncharacterized protein LOC103319442 [Prunus mume]	-	-	-	-	-	-	-
Pm004417	39.6667	13	2.21	0.68	-1.70044	1.16832e-05	0.000458624	yes	AGL24	MADS-box protein AGL24-like [Prunus mume]	-	-	-	-	-	-	-
Pm004445	56	123.883	1.63	3.62	1.15112	0.000830357	0.0146069	yes	UGT85A24	PREDICTED: 7-deoxyloganetin glucosyltransferase-like [Prunus mume]	-	-	-	-	-	-	-
Pm004452	12.3333	29.0467	0.37	0.866667	1.22795	0.00103262	0.0172334	yes	UGT85A24	PREDICTED: 7-deoxyloganetin glucosyltransferase-like [Prunus mume]	-	-	-	-	-	-	-
Pm004538	151.63	70.0267	2.42	1.10667	-1.12879	3.18758e-08	2.64674e-06	yes	RGA2	PREDICTED: putative disease resistance protein RGA1 [Prunus mume]	-	-	-	-	-	-	-
Pm004577	36.83	14.7167	1.26	0.493333	-1.35279	0.001624	0.0239704	yes	UGT85A24	PREDICTED: 7-deoxyloganetin glucosyltransferase-like [Prunus mume]	-	-	-	-	-	-	-
Pm004751	8	20	0.213333	0.533333	1.32193	0.00416577	0.0477844	yes	At1g77405	PREDICTED: pentatricopeptide repeat-containing protein At1g77405 [Prunus mume]	-	-	-	-	-	-	-
Pm004792	24.7633	54	0.263333	0.56	1.08854	0.00342109	0.0420692	yes	At3g26430	PREDICTED: esterase-like [Fragaria vesca subsp. vesca] [Fragaria vesca]	-	-	-	-	-	-	-
Pm004807	114	45.3333	3.91667	1.52	-1.36556	0.000711414	0.0130256	yes	GA20OX1	PREDICTED: protein DMR6-LIKE OXYGENASE 1-like [Prunus mume]	-	-	-	-	-	-	-
Pm005027	22	52	0.95	2.22333	1.22672	0.000101899	0.00282778	yes	APM1	PREDICTED: aminopeptidase M1-like [Prunus mume]	-	-	-	-	-	-	-
Pm005054	1.66667	9.33333	0.06	0.34	2.5025	0.000786714	0.014062	yes	At2g24580	PREDICTED: probable sarcosine oxidase [Prunus mume]	Cellular Processes;Metabolism	Transport and catabolism;Amino acid metabolism;Global and Overview	ko01100//Metabolic pathways;ko04146//Peroxisome;ko00260//Glycine, serine and threonine metabolism;ko00310//Lysine degradation	K00306	-	-	-
Pm005327	112.333	324.667	3.18667	9.21	1.53115	2.35888e-09	2.57271e-07	yes	At3g16150	PREDICTED: probable isoaspartyl peptidase/L-asparaginase 2 [Prunus mume]	-	-	-	-	-	-	-
Pm005353	4	0	0.1	0.001	-6.64386	0.00368274	0.0440727	yes	At3g47570	PREDICTED: probable LRR receptor-like serine/threonine-protein kinase At3g47570 [Pyrus x bretschneideri]	-	-	-	-	-	-	-
Pm005413	6.33333	17	0.146667	0.396667	1.43539	0.00308467	0.0392183	yes	EXO70A1	PREDICTED: exocyst complex component EXO70A1-like [Prunus mume]	-	-	-	-	-	-	-
Pm005579	11	2.33333	0.503333	0.106667	-2.2384	0.000449174	0.00918236	yes	--	PREDICTED: F-box/LRR-repeat protein At3g26922-like [Malus domestica]	-	-	-	-	-	-	-
Pm005625	7.66667	19.3333	0.106667	0.25	1.22882	0.00441571	0.0498726	yes	GLR2.8	PREDICTED: glutamate receptor 2.8-like [Prunus mume]	-	-	-	-	-	-	-
Pm005629	147.333	3	2.53333	0.0466667	-5.7625	4.24325e-39	7.13466e-36	yes	GLR2.7	PREDICTED: glutamate receptor 2.8-like [Prunus mume]	-	-	-	-	GO:0016020//membrane	GO:0005215//transporter activity	GO:0051234//establishment of localization;GO:0044699//single-organism process;GO:0051179//localization;GO:0044763//single-organism cellular process;GO:1902578//single-organism localization;GO:0006810//transport;GO:0006811//ion transport;GO:0044765//single-organism transport;GO:0009987//cellular process
Pm005676	89.46	0	2.78	0.001	-11.4409	1.32827e-08	1.18587e-06	yes	U2SURP	PREDICTED: protein RRC1-like [Prunus mume]	Genetic Information Processing	Transcription	ko03040//Spliceosome	K12842	-	-	-
Pm005752	14.4733	4.33333	0.403333	0.12	-1.74894	0.0018777	0.0267937	yes	CYP82A3	PREDICTED: cytochrome P450 CYP82D47-like [Prunus mume]	-	-	-	-	-	-	-
Pm005807	53	119.333	2.96333	6.47333	1.12729	1.08635e-05	0.000432926	yes	DUT	PREDICTED: deoxyuridine 5'-triphosphate nucleotidohydrolase [Prunus mume]	Metabolism	Nucleotide metabolism;Global and Overview	ko01100//Metabolic pathways;ko00240//Pyrimidine metabolism	K01520	-	-	-
Pm006072	122.933	35.7267	3.59	0.993333	-1.85363	9.37007e-10	1.10561e-07	yes	AGAL1	PREDICTED: alpha-galactosidase 1-like [Prunus mume]	Metabolism	Glycan biosynthesis and metabolism;Lipid metabolism;Carbohydrate metabolism	ko00561//Glycerolipid metabolism;ko00052//Galactose metabolism;ko00600//Sphingolipid metabolism;ko00603//Glycosphingolipid biosynthesis - globo series	K07407	-	GO:0003824//catalytic activity;GO:0015925//galactosidase activity;GO:0004553//hydrolase activity, hydrolyzing O-glycosyl compounds;GO:0004557//alpha-galactosidase activity;GO:0016798//hydrolase activity, acting on glycosyl bonds;GO:0016787//hydrolase activity	GO:0044238//primary metabolic process;GO:0008152//metabolic process
Pm006209	168.637	420.213	3.25667	8.00333	1.2972	3.88517e-07	2.48073e-05	yes	SBT1.7	PREDICTED: subtilisin-like protease SBT1.9 [Prunus mume]	-	-	-	-	-	-	-
Pm006299	4623.33	11984	276.9	707.42	1.3532	1.67235e-15	5.53164e-13	yes	MLP28	PREDICTED: MLP-like protein 31 [Prunus mume]	-	-	-	-	-	-	-
Pm006381	111	41.6667	2.47	0.903333	-1.45118	2.00761e-10	2.64755e-08	yes	At3g58930	PREDICTED: F-box/LRR-repeat protein At4g14103-like [Prunus mume]	-	-	-	-	-	-	-
Pm006689	438.4	214.663	11.3533	5.42333	-1.06586	8.2068e-11	1.15796e-08	yes	At1g60420	PREDICTED: probable nucleoredoxin 1 [Prunus mume]	-	-	-	-	-	GO:0003824//catalytic activity;GO:0016491//oxidoreductase activity;GO:0016667//oxidoreductase activity, acting on a sulfur group of donors;GO:0016651//oxidoreductase activity, acting on NAD(P)H;GO:0016668//oxidoreductase activity, acting on a sulfur group of donors, NAD(P) as acceptor	GO:0044710//single-organism metabolic process;GO:0044699//single-organism process;GO:0008152//metabolic process
Pm006805	22.6667	48	0.29	0.596667	1.04087	0.00199069	0.0279567	yes	ABCB15	ABC transporter B family member 15 [Morus notabilis]	Environmental Information Processing	Membrane transport	ko02010//ABC transporters	K05658	GO:0031224//intrinsic component of membrane;GO:0016020//membrane;GO:0044425//membrane part	GO:0043492//ATPase activity, coupled to movement of substances;GO:0016818//hydrolase activity, acting on acid anhydrides, in phosphorus-containing anhydrides;GO:0097159//organic cyclic compound binding;GO:0016817//hydrolase activity, acting on acid anhydrides;GO:0036094//small molecule binding;GO:0016820//hydrolase activity, acting on acid anhydrides, catalyzing transmembrane movement of substanc…	GO:0051179//localization;GO:1901565//organonitrogen compound catabolic process;GO:0006195//purine nucleotide catabolic process;GO:0009117//nucleotide metabolic process;GO:1901575//organic substance catabolic process;GO:0019693//ribose phosphate metabolic process;GO:0006753//nucleoside phosphate metabolic process;GO:0051234//establishment of localization;GO:0044763//single-organism cellular proces…
Pm006823	7.66667	19.3333	0.34	0.85	1.32193	0.00332511	0.0412866	yes	KCR1	PREDICTED: very-long-chain 3-oxoacyl-CoA reductase 1-like [Prunus mume]	Metabolism	Global and Overview;Lipid metabolism	ko01100//Metabolic pathways;ko01110//Biosynthesis of secondary metabolites;ko01212//Fatty acid metabolism;ko01040//Biosynthesis of unsaturated fatty acids;ko00062//Fatty acid elongation	K10251	-	GO:0003824//catalytic activity	GO:0008152//metabolic process;GO:0044710//single-organism metabolic process;GO:0044699//single-organism process
Pm006836	9.23667	0	0.553333	0.001	-9.11201	0.000538964	0.0105477	yes	--	PREDICTED: E3 ubiquitin-protein ligase RNF8-B-like [Malus domestica]	-	-	-	-	-	-	-
Pm006898	2	9.66667	0.0533333	0.246667	2.20945	0.00158365	0.0235123	yes	LHT1	PREDICTED: lysine histidine transporter 2-like [Prunus mume]	-	-	-	-	-	-	-
Pm006920	8.66667	28.3333	0.266667	0.843333	1.66107	1.22802e-05	0.000477415	yes	CYP76B6	PREDICTED: geraniol 8-hydroxylase-like [Prunus mume]	-	-	-	-	-	-	-
Pm007003	15	32.3333	0.573333	1.20333	1.06959	0.00095973	0.016259	yes	--	PREDICTED: dr1-associated corepressor [Prunus mume]	-	-	-	-	-	-	-
Pm007135	2880.67	7054	119.677	289.24	1.27313	1.56904e-29	1.75881e-26	yes	XTHB	PREDICTED: probable xyloglucan endotransglucosylase/hydrolase protein B [Prunus mume]	-	-	-	-	-	-	-
Pm007178	96.6667	42.6667	3.89333	1.65	-1.23854	2.76692e-05	0.000960897	yes	SERK1	PREDICTED: somatic embryogenesis receptor kinase 1-like [Prunus mume]	-	-	-	-	-	-	-
Pm007188	12	34.3333	0.263333	0.763333	1.53542	0.000881805	0.015207	yes	MIMI_L728	DUF2828 domain-containing protein [Cephalotus follicularis]	-	-	-	-	-	-	-
Pm007318	30.2667	13.2	0.463333	0.196667	-1.2363	0.00139094	0.0214237	yes	pol	Transposon Ty3-I Gag-Pol polyprotein [Cajanus cajan]	-	-	-	-	-	-	-
Pm007343	644.667	68.3333	18.5733	1.82333	-3.34858	6.99675e-14	1.76467e-11	yes	SEOB	PREDICTED: protein SIEVE ELEMENT OCCLUSION B-like [Prunus mume]	-	-	-	-	-	-	-
Pm007400	15	2.66667	1.11	0.183333	-2.59802	1.48835e-05	0.00056027	yes	UBP24	PREDICTED: ubiquitin carboxyl-terminal hydrolase 24-like [Prunus mume]	-	-	-	-	-	-	-
Pm007402	0	17.7533	0.001	0.656667	9.35902	2.62965e-10	3.35813e-08	yes	AAK6	PREDICTED: adenylate kinase isoenzyme 6 homolog [Prunus mume]	Genetic Information Processing;Metabolism	Nucleotide metabolism;Global and Overview;Translation	ko01100//Metabolic pathways;ko01110//Biosynthesis of secondary metabolites;ko01130//Biosynthesis of antibiotics;ko00230//Purine metabolism;ko03008//Ribosome biogenesis in eukaryotes	K18532	-	-	-
Pm007474	0	127.333	0.001	5.95667	12.5403	3.50567e-51	1.1789e-47	yes	Znrd1	PREDICTED: DNA-directed RNA polymerase I subunit RPA12-like [Prunus mume]	Genetic Information Processing;Metabolism	Global and Overview;Transcription;Nucleotide metabolism	ko01100//Metabolic pathways;ko00230//Purine metabolism;ko00240//Pyrimidine metabolism;ko03020//RNA polymerase	K03000	GO:0005622//intracellular;GO:0044464//cell part;GO:0043226//organelle;GO:0043227//membrane-bounded organelle;GO:0043231//intracellular membrane-bounded organelle;GO:0044424//intracellular part;GO:0043229//intracellular organelle;GO:0005623//cell	GO:0016772//transferase activity, transferring phosphorus-containing groups;GO:0043169//cation binding;GO:0003824//catalytic activity;GO:0043167//ion binding;GO:0005488//binding;GO:0046872//metal ion binding;GO:0016779//nucleotidyltransferase activity;GO:0046914//transition metal ion binding;GO:0016740//transferase activity;GO:0034062//RNA polymerase activity	GO:0010467//gene expression;GO:0008152//metabolic process;GO:0043170//macromolecule metabolic process;GO:0071704//organic substance metabolic process
Pm007476	0	62.3333	0.001	2.36333	11.2066	6.47468e-31	8.7093e-28	yes	--	PREDICTED: uncharacterized protein LOC103322425 isoform X1 [Prunus mume]	-	-	-	-	-	-	-
Pm007539	16	37.3333	0.266667	0.596667	1.16189	0.000463951	0.00938931	yes	N	PREDICTED: TMV resistance protein N-like isoform X1 [Prunus mume]	-	-	-	-	-	-	-
Pm007954	7.33333	0.666667	0.193333	0.0166667	-3.53605	0.000473041	0.00954551	yes	STP13	PREDICTED: sugar transport protein 13-like [Prunus mume]	-	-	-	-	-	-	-
Pm008213	413.667	189.333	5.56667	2.49	-1.16067	5.54123e-11	8.16098e-09	yes	GEX2	PREDICTED: LOW QUALITY PROTEIN: protein GAMETE EXPRESSED 2 [Prunus mume]	-	-	-	-	-	-	-
Pm008223	0.333333	6.33333	0.0166667	0.316667	4.24793	0.00016306	0.00410743	yes	SUS2	PREDICTED: sucrose synthase 2, partial [Prunus mume]	Metabolism	Carbohydrate metabolism;Global and Overview	ko01100//Metabolic pathways;ko00500//Starch and sucrose metabolism	K00695	-	-	-
Pm008249	52.3333	26.6667	3.06333	1.48333	-1.04626	0.00120611	0.0193447	yes	STH-2	PREDICTED: major allergen Pru ar 1-like [Prunus mume]	-	-	-	-	-	-	-
Pm008274	59.24	21.4233	4.04	1.39	-1.53927	0.000862571	0.0150424	yes	PRUA1	PREDICTED: major allergen Pru av 1-like [Prunus mume]	-	-	-	-	-	-	-
Pm008307	1	9	0.05	0.403333	3.01197	7.40073e-05	0.00217041	yes	OEP162	PREDICTED: outer envelope pore protein 16-2, chloroplastic isoform X1 [Prunus mume]	-	-	-	-	-	-	-
Pm008502	8	39	0.34	1.69333	2.31626	2.65724e-05	0.000929205	yes	--	PREDICTED: late embryogenesis abundant protein D-29 [Prunus mume]	-	-	-	-	-	-	-
Pm008611	233	118	6.04667	3.00667	-1.00798	3.61896e-10	4.50739e-08	yes	RGA2	PREDICTED: disease resistance protein RGA2-like [Prunus mume]	-	-	-	-	-	-	-
Pm008651	5.90333	0.926667	0.106667	0.0166667	-2.67807	0.00391104	0.0459162	yes	nt5c2	PREDICTED: cytosolic purine 5'-nucleotidase-like [Prunus mume]	-	-	-	-	-	-	-
Pm008745	0.666667	5.33333	0.04	0.296667	2.89077	0.00390328	0.0459162	yes	--	PREDICTED: uncharacterized protein LOC103323494 [Prunus mume]	-	-	-	-	-	-	-
Pm008750	21	64.3333	0.863333	2.56333	1.57003	9.92536e-06	0.000407041	yes	At1g29670	PREDICTED: GDSL esterase/lipase At1g29670-like [Prunus mume]	-	-	-	-	-	-	-
Pm008753	157	327	5.31667	10.7633	1.01753	1.24976e-07	9.03812e-06	yes	PER16	PREDICTED: peroxidase 16-like [Prunus mume]	Metabolism	Global and Overview;Biosynthesis of other secondary metabolites	ko01100//Metabolic pathways;ko01110//Biosynthesis of secondary metabolites;ko00940//Phenylpropanoid biosynthesis	K00430	-	GO:0043167//ion binding;GO:0046906//tetrapyrrole binding;GO:0003824//catalytic activity;GO:0005488//binding;GO:0097159//organic cyclic compound binding;GO:1901363//heterocyclic compound binding;GO:0043169//cation binding	GO:0006950//response to stress;GO:0008152//metabolic process;GO:0050896//response to stimulus;GO:0044699//single-organism process;GO:0044710//single-organism metabolic process
Pm008809	0	50.3333	0.001	1.57333	10.6196	6.59533e-24	5.78582e-21	yes	SHT	PREDICTED: spermidine hydroxycinnamoyl transferase [Prunus mume]	Metabolism	Global and Overview;Biosynthesis of other secondary metabolites	ko01100//Metabolic pathways;ko01110//Biosynthesis of secondary metabolites;ko00940//Phenylpropanoid biosynthesis;ko00941//Flavonoid biosynthesis;ko00945//Stilbenoid, diarylheptanoid and gingerol biosynthesis	K13065	-	GO:0016747//transferase activity, transferring acyl groups other than amino-acyl groups;GO:0016740//transferase activity;GO:0016746//transferase activity, transferring acyl groups;GO:0003824//catalytic activity	-
Pm008820	11.3333	34.3333	0.406667	1.21333	1.57706	4.4588e-06	0.000208736	yes	At5g07610	PREDICTED: F-box protein At5g07610-like [Prunus mume]	-	-	-	-	-	-	-
Pm008876	24.3333	61.6667	1.47333	3.62667	1.29956	1.23082e-06	6.99554e-05	yes	ACA9	PREDICTED: calcium-transporting ATPase 9, plasma membrane-type-like [Prunus mume]	-	-	-	-	-	-	-
Pm008892	10.6667	23.6667	0.566667	1.23	1.11809	0.00394126	0.0459936	yes	At4g26020	PREDICTED: protein At-4/1 isoform X1 [Prunus mume]	-	-	-	-	-	-	-
Pm008982	16.3333	41	0.23	0.566667	1.30087	0.000111449	0.00304291	yes	RCH2	PREDICTED: LOW QUALITY PROTEIN: receptor-like protein kinase 2 [Prunus mume]	-	-	-	-	GO:0031224//intrinsic component of membrane;GO:0044425//membrane part;GO:0016020//membrane	GO:0004672//protein kinase activity;GO:0016491//oxidoreductase activity;GO:0001882//nucleoside binding;GO:0003824//catalytic activity;GO:0016301//kinase activity;GO:0097367//carbohydrate derivative binding;GO:0016628//oxidoreductase activity, acting on the CH-CH group of donors, NAD or NADP as acceptor;GO:0097159//organic cyclic compound binding;GO:0016773//phosphotransferase activity, alcohol gr…	GO:0044710//single-organism metabolic process;GO:0036211//protein modification process;GO:0044267//cellular protein metabolic process;GO:0043170//macromolecule metabolic process;GO:0006793//phosphorus metabolic process;GO:0019538//protein metabolic process;GO:0006468//protein phosphorylation;GO:0043412//macromolecule modification;GO:0071704//organic substance metabolic process;GO:0006796//phospha…
Pm009024	214.203	102.373	5.74667	2.67333	-1.10409	2.72471e-11	4.26174e-09	yes	RPP8L2	PREDICTED: probable disease resistance RPP8-like protein 2 [Prunus mume]	-	-	-	-	-	-	-
Pm009113	67.6667	404	1.55667	9.15333	2.55584	6.9965e-13	1.50179e-10	yes	SEOB	PREDICTED: protein SIEVE ELEMENT OCCLUSION B-like [Prunus mume]	-	-	-	-	-	-	-
Pm009125	149.437	344.407	10.3267	23.4667	1.18424	2.17694e-11	3.48604e-09	yes	CNR11	PREDICTED: protein PLANT CADMIUM RESISTANCE 7-like [Prunus mume]	-	-	-	-	-	-	-
Pm009127	0.333333	14	0.0233333	0.933333	5.32193	2.04007e-07	1.39375e-05	yes	CNR10	PREDICTED: protein PLANT CADMIUM RESISTANCE 7-like [Prunus mume]	-	-	-	-	-	-	-
Pm009158	7.66667	42	0.393333	2.09333	2.41198	1.74621e-08	1.5057e-06	yes	PXG1	PREDICTED: peroxygenase [Prunus mume]	Metabolism	Lipid metabolism	ko00073//Cutin, suberine and wax biosynthesis	K17991	-	-	-
Pm009248	11	29.3333	0.63	1.59	1.3356	0.00140833	0.0216091	yes	RING1	PREDICTED: E3 ubiquitin-protein ligase ZNRF3-like isoform X1 [Prunus mume]	-	-	-	-	-	-	-
Pm009305	10	31.6667	0.253333	0.813333	1.68281	0.00123968	0.0196479	yes	BGLU24	PREDICTED: beta-glucosidase 12-like [Prunus mume]	Metabolism	Metabolism of other amino acids;Global and Overview	ko01110//Biosynthesis of secondary metabolites;ko00460//Cyanoamino acid metabolism	K13032	-	-	-
Pm009324	0	6.33333	0.001	0.373333	8.54432	2.98829e-05	0.00102542	yes	At3g48880	PREDICTED: F-box/LRR-repeat protein At3g48880-like [Prunus mume]	-	-	-	-	-	-	-
Pm009488	0	24	0.001	0.53	9.04985	1.41526e-15	4.75929e-13	yes	ANK3	Ankyrin repeat-containing protein [Morus notabilis]	-	-	-	-	-	-	-
Pm009761	573.667	1750.33	15.7167	48.2633	1.61863	5.35624e-11	7.94653e-09	yes	GPT2	PREDICTED: glucose-6-phosphate/phosphate translocator 2, chloroplastic [Prunus mume]	-	-	-	-	-	-	-
Pm009809	30.8767	72.1167	0.683333	1.56667	1.19704	0.00060104	0.0114841	yes	CRK25	PREDICTED: cysteine-rich receptor-like protein kinase 25 [Prunus mume]	-	-	-	-	-	-	-
Pm009811	173.61	74.0133	3.68	1.53667	-1.2599	1.63955e-12	3.21176e-10	yes	CRK25	PREDICTED: cysteine-rich receptor-like protein kinase 10 [Prunus mume]	-	-	-	-	-	-	-
Pm009812	17.6667	5.66667	0.646667	0.21	-1.62263	0.000723149	0.0132165	yes	CRK10	PREDICTED: cysteine-rich receptor-like protein kinase 10 [Prunus mume]	-	-	-	-	-	-	-
Pm009875	15.6667	34	1.43333	3.01667	1.07358	0.00218544	0.0300174	yes	PBP1	PREDICTED: calcium-binding protein PBP1-like [Prunus mume]	-	-	-	-	-	-	-
Pm010207	76.4233	242.857	3.14333	9.57	1.60622	4.90346e-05	0.00157018	yes	SAG39	PREDICTED: zingipain-2-like [Prunus mume]	-	-	-	-	-	-	-
Pm010219	16.6667	4.33333	1.06667	0.266667	-2	0.000384728	0.00809453	yes	HIPP26	PREDICTED: heavy metal-associated isoprenylated plant protein 27 [Prunus mume]	-	-	-	-	-	-	-
Pm010267	146.667	40.3333	1.79333	0.503333	-1.83306	1.27285e-08	1.15119e-06	yes	At3g47570	PREDICTED: LRR receptor-like serine/threonine-protein kinase EFR [Prunus mume]	Organismal Systems	Environmental adaptation	ko04626//Plant-pathogen interaction	K13420	-	-	-
Pm010384	933.667	2192	25.4833	58.57	1.20061	1.33983e-14	3.80756e-12	yes	--	PREDICTED: uncharacterized protein LOC103325102 [Prunus mume]	-	-	-	-	-	-	-
Pm010384	36	84.3333	1.15667	2.68	1.21226	2.03193e-06	0.000110211	yes	TIC62	NAD_binding_10 domain-containing protein [Cephalotus follicularis]	-	-	-	-	-	-	-
Pm010391	12.3533	3.33333	0.176667	0.0466667	-1.92057	0.00175797	0.0255184	yes	RDR1	PREDICTED: LOW QUALITY PROTEIN: probable RNA-dependent RNA polymerase 1 [Prunus mume]	-	-	-	-	-	-	-
Pm010537	352.333	124	8.8	3.03	-1.53819	1.87403e-08	1.60222e-06	yes	CNGC1	PREDICTED: cyclic nucleotide-gated ion channel 1-like [Prunus mume]	Organismal Systems	Environmental adaptation	ko04626//Plant-pathogen interaction	K05391	-	-	-
Pm010608	0	3.66667	0.001	0.193333	7.59495	0.00200064	0.0280325	yes	CAD1	PREDICTED: probable cinnamyl alcohol dehydrogenase 1 [Prunus mume]	Metabolism	Biosynthesis of other secondary metabolites;Global and Overview	ko01100//Metabolic pathways;ko01110//Biosynthesis of secondary metabolites;ko00940//Phenylpropanoid biosynthesis	K00083	-	-	-
Pm010613	0	80.3333	0.001	2.02	10.9801	6.25397e-45	1.40207e-41	yes	CRK29	PREDICTED: cysteine-rich receptor-like protein kinase 29 [Pyrus x bretschneideri]	-	-	-	-	-	-	-
Pm010618	28.29	60.5467	4.47667	9.35	1.06254	0.000280143	0.00632264	yes	--	PREDICTED: uncharacterized protein LOC103331007 [Prunus mume]	-	-	-	-	-	-	-
Pm010717	77.3333	15	3.24	0.593333	-2.44908	2.11839e-12	4.07074e-10	yes	CNGC10	PREDICTED: cyclic nucleotide-gated ion channel 1-like [Prunus mume]	-	-	-	-	-	-	-
Pm010721	18.99	138.977	0.396667	2.91	2.87502	1.01921e-18	4.56989e-16	yes	CNGC1	PREDICTED: cyclic nucleotide-gated ion channel 1-like [Prunus mume]	-	-	-	-	-	-	-
Pm010798	135.667	68.3333	5.97333	2.93	-1.02764	3.40155e-05	0.00115156	yes	--	PREDICTED: VQ motif-containing protein 22 [Prunus mume]	-	-	-	-	-	-	-
Pm010851	10.3333	80	0.12	0.903333	2.91222	2.37974e-19	1.11665e-16	yes	GSO1	PREDICTED: LRR receptor-like serine/threonine-protein kinase GSO1 [Prunus mume]	-	-	-	-	-	-	-
Pm010859	18.6667	3.66667	0.616667	0.116667	-2.4021	4.44849e-05	0.00145576	yes	matK	maturase K (plastid) [Prunus mume]	-	-	-	-	GO:0005737//cytoplasm;GO:0043229//intracellular organelle;GO:0009536//plastid;GO:0005622//intracellular;GO:0043231//intracellular membrane-bounded organelle;GO:0043227//membrane-bounded organelle;GO:0044444//cytoplasmic part;GO:0044424//intracellular part;GO:0043226//organelle;GO:0044464//cell part;GO:0005623//cell	-	GO:0006396//RNA processing;GO:0006807//nitrogen compound metabolic process;GO:0016070//RNA metabolic process;GO:0044237//cellular metabolic process;GO:0006725//cellular aromatic compound metabolic process;GO:0090304//nucleic acid metabolic process;GO:0008152//metabolic process;GO:0034641//cellular nitrogen compound metabolic process;GO:1901360//organic cyclic compound metabolic process;GO:0006139…
Pm010905	4150.22	9313.76	101.793	223.523	1.13478	1.84908e-28	1.86544e-25	yes	AFS1	PREDICTED: (E,E)-alpha-farnesene synthase-like isoform X1 [Prunus mume]	-	-	-	-	-	-	-
Pm010950	171.637	73.8433	2.15	0.89	-1.27246	1.66709e-07	1.15989e-05	yes	At4g08850	PREDICTED: probable LRR receptor-like serine/threonine-protein kinase At4g08850 [Prunus mume]	-	-	-	-	-	-	-
Pm010959	3.77667	0.0266667	0.263333	0.001	-8.04075	0.00289478	0.037417	yes	--	polyprotein [Prunus persica]	-	-	-	-	-	-	-
Pm010971	0.333333	5.75667	0.0133333	0.203333	3.93074	0.000533718	0.0104857	yes	BAHD1	PREDICTED: vinorine synthase-like [Prunus mume]	-	-	-	-	-	-	-
Pm011098	43	127	1.40333	4.06333	1.53381	5.00413e-11	7.47914e-09	yes	bmt5	PREDICTED: uncharacterized protein At4g26485-like [Prunus mume]	-	-	-	-	-	-	-
Pm011112	8.33333	1.66667	0.133333	0.0266667	-2.32193	0.0030073	0.0385028	yes	At1g35710	PREDICTED: receptor-like protein 12 [Prunus mume]	-	-	-	-	-	-	-
Pm011197	49.62	25.1433	1.97333	0.953333	-1.04958	0.00227316	0.0309067	yes	PARC	PREDICTED: probable glutathione S-transferase [Prunus mume]	Metabolism	Metabolism of other amino acids	ko00480//Glutathione metabolism	K00799	-	-	-
Pm011202	5.66667	32.6667	0.293333	1.69667	2.53209	4.416e-08	3.56407e-06	yes	PARC	PREDICTED: probable glutathione S-transferase [Prunus mume]	Metabolism	Metabolism of other amino acids	ko00480//Glutathione metabolism	K00799	-	-	-
Pm011221	0.333333	10.6667	0.01	0.3	4.90689	8.51252e-07	5.00749e-05	yes	At5g02620	PREDICTED: ankyrin-2-like [Prunus mume]	-	-	-	-	-	-	-
Pm011289	21	6	0.586667	0.166667	-1.81558	0.000170788	0.00424905	yes	At4g14103	PREDICTED: F-box/LRR-repeat protein At4g14103-like [Prunus mume]	-	-	-	-	-	-	-
Pm011289	18.3333	2.33333	0.31	0.04	-2.9542	7.64187e-08	5.90329e-06	yes	At5g56420	PREDICTED: F-box/FBD/LRR-repeat protein At1g16930-like [Malus domestica]	-	-	-	-	-	-	-
Pm011297	30.3333	12	2.61333	0.98	-1.41504	0.00297362	0.0381737	yes	--	PREDICTED: uncharacterized protein LOC103325966 [Prunus mume]	-	-	-	-	-	-	-
Pm011317	5.29	15.9633	0.153333	0.456667	1.57447	0.00160875	0.0238149	yes	LECRK91	PREDICTED: L-type lectin-domain containing receptor kinase IX.1-like [Prunus mume]	-	-	-	-	-	-	-
Pm011323	4	17.6667	0.0933333	0.426667	2.19265	6.96952e-05	0.00207716	yes	LECRK91	PREDICTED: L-type lectin-domain containing receptor kinase IX.1-like [Prunus mume]	-	-	-	-	-	-	-
Pm011328	5	15.3333	0.243333	0.736667	1.59808	0.00149342	0.0225713	yes	ATHB-52	PREDICTED: homeobox-leucine zipper protein ATHB-52 [Prunus mume]	-	-	-	-	-	-	-
Pm011332	103.6	49.8167	2.81667	1.31	-1.10442	1.27204e-05	0.000490746	yes	UGT79B6	PREDICTED: UDP-glycosyltransferase 79B6-like [Prunus mume]	-	-	-	-	-	GO:0016757//transferase activity, transferring glycosyl groups;GO:0003824//catalytic activity;GO:0016740//transferase activity;GO:0016758//transferase activity, transferring hexosyl groups	-
Pm011334	95.4	21.5167	2.70667	0.58	-2.22239	6.50899e-10	7.86418e-08	yes	UGT79B6	PREDICTED: UDP-glycosyltransferase 79B6-like [Prunus mume]	-	-	-	-	-	GO:0003824//catalytic activity;GO:0016758//transferase activity, transferring hexosyl groups;GO:0016757//transferase activity, transferring glycosyl groups;GO:0016740//transferase activity	-
Pm011446	111.573	275.173	3.64333	8.70667	1.25686	6.17068e-09	6.07345e-07	yes	BURP3	PREDICTED: BURP domain protein RD22-like [Prunus mume]	-	-	-	-	-	-	-
Pm011478	1398	404.667	44.2167	12.3767	-1.83697	2.54813e-22	1.60668e-19	yes	EP1	PREDICTED: epidermis-specific secreted glycoprotein EP1-like [Prunus mume]	-	-	-	-	-	-	-
Pm011497	635	289.333	22.66	10.0333	-1.17535	3.98886e-21	2.17522e-18	yes	--	PREDICTED: chitinase 2-like [Prunus mume]	-	-	-	-	-	GO:0003824//catalytic activity;GO:0016787//hydrolase activity;GO:0016798//hydrolase activity, acting on glycosyl bonds;GO:0004553//hydrolase activity, hydrolyzing O-glycosyl compounds	GO:0008152//metabolic process;GO:0044238//primary metabolic process
Pm011615	15	41.6667	0.606667	1.66333	1.4551	0.000148214	0.00381444	yes	--	PREDICTED: uncharacterized protein LOC103326256 [Prunus mume]	-	-	-	-	-	-	-
Pm011669	833.667	469.667	19.2867	8.70333	-1.14796	8.6545e-13	1.81057e-10	yes	SD18	PREDICTED: G-type lectin S-receptor-like serine/threonine-protein kinase At4g27290 isoform X3 [Prunus mume]	-	-	-	-	-	-	-
Pm011761	2.66667	11.3333	0.13	0.54	2.05445	0.00174397	0.02537	yes	At3g17710	PREDICTED: F-box protein At4g19940-like [Prunus mume]	-	-	-	-	-	-	-
Pm011804	20.1667	5.57333	0.396667	0.103333	-1.94062	0.000263797	0.00603474	yes	--	PREDICTED: uncharacterized protein LOC103327530 [Prunus mume]	-	-	-	-	-	-	-
Pm011828	587.667	251.333	18.7	7.78	-1.2652	4.81778e-21	2.55811e-18	yes	HAUS4	PREDICTED: AUGMIN subunit 4-like isoform X1 [Prunus mume]	-	-	-	-	-	-	-
Pm011927	621.02	265.14	14.39	6.17333	-1.22094	5.31458e-08	4.23843e-06	yes	BPI	LBP_BPI_CETP domain-containing protein/LBP_BPI_CETP_C domain-containing protein [Cephalotus follicularis]	-	-	-	-	-	-	-
Pm011930	196	65.3333	2.37	0.793333	-1.57889	3.0649e-11	4.75695e-09	yes	N	PREDICTED: TMV resistance protein N-like [Prunus mume]	-	-	-	-	-	-	-
Pm012036	8	20	0.663333	1.62667	1.29411	0.001922	0.0272441	yes	--	PREDICTED: transcription termination factor MTERF6, chloroplastic/mitochondrial-like [Pyrus x bretschneideri]	-	-	-	-	-	-	-
Pm012038	4.68667	18.6933	0.13	0.49	1.91427	5.38078e-05	0.00169528	yes	CYP71A1	PREDICTED: cytochrome P450 CYP736A12-like [Prunus mume]	-	-	-	-	-	-	-
Pm012049	77.3333	12.3333	2.15	0.33	-2.7038	1.42811e-20	7.38846e-18	yes	At3g06240	PREDICTED: F-box/kelch-repeat protein At3g06240-like [Prunus mume]	-	-	-	-	-	-	-
Pm012067	24.6667	8.33333	0.303333	0.0966667	-1.64981	3.96229e-05	0.00132144	yes	rpoC2	RNA polymerase beta' subunit (plastid) [Prunus mume]	Metabolism;Genetic Information Processing	Nucleotide metabolism;Transcription;Global and Overview	ko01100//Metabolic pathways;ko00230//Purine metabolism;ko00240//Pyrimidine metabolism;ko03020//RNA polymerase	K03046	GO:0005737//cytoplasm;GO:0043229//intracellular organelle;GO:0043231//intracellular membrane-bounded organelle;GO:0043227//membrane-bounded organelle;GO:0043226//organelle;GO:0005622//intracellular;GO:0009536//plastid;GO:0044444//cytoplasmic part;GO:0005623//cell;GO:0044424//intracellular part;GO:0044464//cell part	GO:0034062//RNA polymerase activity;GO:0016740//transferase activity;GO:0003824//catalytic activity;GO:0016779//nucleotidyltransferase activity;GO:0016772//transferase activity, transferring phosphorus-containing groups	GO:0071704//organic substance metabolic process;GO:0008152//metabolic process;GO:0010467//gene expression;GO:0043170//macromolecule metabolic process
Pm012272	24.6667	11.3333	1.20333	0.533333	-1.17393	0.00319897	0.0401154	yes	TL1	PREDICTED: thaumatin-like protein 1 [Prunus mume]	-	-	-	-	-	-	-
Pm012416	117.667	49.44	4.91333	2.04667	-1.26343	3.28881e-07	2.14752e-05	yes	--	PREDICTED: uncharacterized protein LOC103326924 [Prunus mume]	-	-	-	-	-	-	-
Pm012426	11.3333	43	0.53	1.95333	1.88187	6.56596e-09	6.43113e-07	yes	ADS3	PREDICTED: delta-9 acyl-lipid desaturase 1-like [Prunus mume]	Metabolism	Global and Overview;Lipid metabolism	ko01212//Fatty acid metabolism;ko01040//Biosynthesis of unsaturated fatty acids	K00507	-	-	-
Pm012467	57.6667	29.3333	4.25667	2.09333	-1.02392	0.00103404	0.0172429	yes	--	PREDICTED: uncharacterized protein LOC103326001 isoform X1 [Prunus mume]	-	-	-	-	-	-	-
Pm012535	24	111.667	0.876667	3.76	2.10063	0.000196435	0.00478681	yes	--	DUF506 domain-containing protein [Cephalotus follicularis]	-	-	-	-	-	-	-
Pm012628	0	45.6733	0.001	1.46333	10.515	6.83147e-07	4.15177e-05	yes	ALDH3I1	PREDICTED: aldehyde dehydrogenase family 3 member I1, chloroplastic-like [Prunus mume]	Metabolism	Global and Overview;Metabolism of other amino acids;Lipid metabolism;Amino acid metabolism;Carbohydrate metabolism	ko01100//Metabolic pathways;ko01110//Biosynthesis of secondary metabolites;ko01130//Biosynthesis of antibiotics;ko01120//Microbial metabolism in diverse environments;ko00040//Pentose and glucuronate interconversions;ko00010//Glycolysis / Gluconeogenesis;ko00620//Pyruvate metabolism;ko00561//Glycerolipid metabolism;ko00280//Valine, leucine and isoleucine degradation;ko00330//Arginine and proline m…	K00128	-	-	-
Pm012798	38.3333	18.3333	0.83	0.39	-1.08964	0.00202949	0.0283385	yes	--	Pseudouridylate synthase 7-like protein [Dichanthelium oligosanthes]	-	-	-	-	-	-	-
Pm013016	112.44	43.6867	1.43667	0.543333	-1.40282	1.38032e-11	2.34404e-09	yes	At4g27190	PREDICTED: disease resistance protein At4g27190-like [Prunus mume]	-	-	-	-	-	-	-
Pm013520	0.666667	6.66667	0.0366667	0.35	3.25481	0.00112907	0.0184945	yes	BAC2	PREDICTED: mitochondrial arginine transporter BAC2-like, partial [Prunus mume]	-	-	-	-	GO:0044425//membrane part;GO:0016020//membrane;GO:0031224//intrinsic component of membrane	-	GO:0009987//cellular process;GO:0044699//single-organism process;GO:0044763//single-organism cellular process
Pm013639	7	65.6667	0.566667	5.37667	3.24614	4.28483e-11	6.45186e-09	yes	LEA3	PREDICTED: late embryogenesis abundant protein 2 [Prunus mume]	-	-	-	-	-	-	-
Pm013652	4.47667	21.3967	0.303333	1.45	2.25708	0.000423773	0.00876972	yes	--	PREDICTED: uncharacterized protein LOC103328062 [Prunus mume]	-	-	-	-	-	-	-
Pm013721	40	85.6667	1.87667	3.98667	1.08701	0.000103568	0.00286259	yes	--	PREDICTED: uncharacterized serine-rich protein C215.13 [Theobroma cacao]	-	-	-	-	-	-	-
Pm013762	1.76	17.39	0.223333	2.13333	3.25584	0.000101435	0.00281909	yes	PLP2	PREDICTED: patatin-like protein 2 [Prunus mume]	-	-	-	-	-	-	-
Pm013827	12	53.49	0.36	1.54	2.09686	3.24023e-06	0.000159849	yes	HST	PREDICTED: shikimate O-hydroxycinnamoyltransferase-like [Prunus mume]	Metabolism	Biosynthesis of other secondary metabolites;Global and Overview	ko01100//Metabolic pathways;ko01110//Biosynthesis of secondary metabolites;ko00940//Phenylpropanoid biosynthesis;ko00941//Flavonoid biosynthesis;ko00945//Stilbenoid, diarylheptanoid and gingerol biosynthesis	K13065	-	-	-
Pm013875	31.6667	6	0.783333	0.143333	-2.45025	2.56705e-09	2.7698e-07	yes	FLA14	PREDICTED: fasciclin-like arabinogalactan protein 8 [Prunus mume]	-	-	-	-	-	-	-
Pm013887	3.33333	11.3333	0.143333	0.463333	1.69268	0.00373501	0.0444609	yes	At3g26430	PREDICTED: LOW QUALITY PROTEIN: GDSL esterase/lipase At3g26430-like [Prunus mume]	-	-	-	-	-	-	-
Pm013957	57.6667	128	1.59667	3.45667	1.11432	1.60989e-07	1.12787e-05	yes	FHY	PREDICTED: bifunctional riboflavin kinase/FMN phosphatase-like [Prunus mume]	-	-	-	-	-	-	-
Pm014113	28.3833	74.2567	0.843333	2.17667	1.36795	1.72665e-07	1.1972e-05	yes	AFS1	PREDICTED: (E,E)-alpha-farnesene synthase-like [Prunus mume]	-	-	-	-	-	-	-
Pm014215	1.33333	6.66667	0.04	0.186667	2.22239	0.00442389	0.0498943	yes	MGP	PREDICTED: zinc finger protein NUTCRACKER-like [Prunus mume]	-	-	-	-	-	-	-
Pm014246	124.667	39.6667	7.52333	2.33	-1.69104	1.04098e-07	7.8081e-06	yes	--	PRp27-like protein [Olea europaea subsp. europaea] [Olea europaea]	-	-	-	-	-	-	-
Pm014269	79.2533	36.2567	5.01333	2.22667	-1.17088	6.35626e-07	3.91007e-05	yes	--	PREDICTED: uncharacterized protein LOC103328524 [Prunus mume]	-	-	-	-	-	-	-
Pm014528	6.66667	113.333	0.22	3.75667	4.09388	1.3132e-22	8.83216e-20	yes	At3g47200	PREDICTED: UPF0481 protein At3g47200-like [Prunus mume]	-	-	-	-	-	-	-
Pm014581	32.2567	79.45	1.44667	3.58333	1.30857	0.000143	0.00372297	yes	XTH16	PREDICTED: xyloglucan endotransglucosylase/hydrolase 2-like [Prunus mume]	-	-	-	-	-	-	-
Pm014582	49.7467	112.367	2.16333	4.9	1.17953	0.00070012	0.0128772	yes	XTH16	PREDICTED: xyloglucan endotransglucosylase/hydrolase 2-like [Prunus mume]	-	-	-	-	-	-	-
Pm014664	7.66667	1	0.506667	0.0633333	-3	0.000971211	0.0164274	yes	ZMYM1	PREDICTED: zinc finger MYM-type protein 1-like [Prunus mume]	-	-	-	-	-	-	-
Pm014699	25.6667	75.6667	1.55	4.44667	1.52046	7.10946e-10	8.48802e-08	yes	PMEI	Pectinesterase inhibitor [Corchorus olitorius]	-	-	-	-	-	-	-
Pm014704	127.333	62.6667	2.55	1.23667	-1.04404	5.79488e-06	0.00026099	yes	--	PREDICTED: uncharacterized protein LOC103328892 [Prunus mume]	-	-	-	-	-	-	-
Pm014747	32.3333	7.66667	1.28667	0.293333	-2.13303	3.40261e-07	2.21329e-05	yes	DGK5	PREDICTED: diacylglycerol kinase 5-like [Prunus mume]	Environmental Information Processing;Metabolism	Lipid metabolism;Signal transduction;Global and Overview	ko01100//Metabolic pathways;ko01110//Biosynthesis of secondary metabolites;ko00564//Glycerophospholipid metabolism;ko00561//Glycerolipid metabolism;ko04070//Phosphatidylinositol signaling system	K00901	-	-	-
Pm014747	46.1	14.65	1.70333	0.523333	-1.70256	2.60349e-06	0.00013489	yes	At5g45490	PREDICTED: probable disease resistance protein At5g45490 [Prunus mume]	-	-	-	-	-	-	-
Pm014827	20.3333	8.33333	1.03667	0.416667	-1.31499	0.00383461	0.0453257	yes	PAC1	PREDICTED: LOW QUALITY PROTEIN: proteasome subunit alpha type-4 [Prunus mume]	Genetic Information Processing	Folding, sorting and degradation	ko03050//Proteasome	K02728	GO:0005623//cell;GO:0044464//cell part;GO:0043227//membrane-bounded organelle;GO:0005622//intracellular;GO:0000502//proteasome complex;GO:0043226//organelle;GO:0043234//protein complex;GO:0005839//proteasome core complex;GO:0043231//intracellular membrane-bounded organelle;GO:0044424//intracellular part;GO:0043229//intracellular organelle;GO:0032991//macromolecular complex	GO:0004175//endopeptidase activity;GO:0070011//peptidase activity, acting on L-amino acid peptides;GO:0008233//peptidase activity;GO:0005488//binding;GO:0097159//organic cyclic compound binding;GO:0003824//catalytic activity;GO:0016787//hydrolase activity	GO:0044267//cellular protein metabolic process;GO:0044238//primary metabolic process;GO:0044248//cellular catabolic process;GO:0043632//modification-dependent macromolecule catabolic process;GO:0044260//cellular macromolecule metabolic process;GO:0043170//macromolecule metabolic process;GO:1901575//organic substance catabolic process;GO:0051603//proteolysis involved in cellular protein catabolic …
Pm014894	2.92667	10.8833	0.0866667	0.313333	1.85415	0.002819	0.0365764	yes	UGT85A24	PREDICTED: 7-deoxyloganetin glucosyltransferase-like [Prunus mume]	-	-	-	-	-	-	-
Pm014932	122.333	324.667	4.39667	11.5867	1.39798	2.52539e-13	5.79033e-11	yes	CAD1	PREDICTED: probable cinnamyl alcohol dehydrogenase 1 [Prunus mume]	Metabolism	Biosynthesis of other secondary metabolites;Global and Overview	ko01100//Metabolic pathways;ko01110//Biosynthesis of secondary metabolites;ko00940//Phenylpropanoid biosynthesis	K00083	-	-	-
Pm015060	280.667	963.667	9.03	31.4867	1.80194	2.80721e-06	0.000143759	yes	FLA2	PREDICTED: fasciclin-like arabinogalactan protein 2 [Prunus mume]	-	-	-	-	-	-	-
Pm015104	76.6667	38.6667	4.81	2.32333	-1.04984	4.56593e-05	0.00148352	yes	DIR2	PREDICTED: dirigent protein 22-like [Prunus mume]	-	-	-	-	-	-	-
Pm015121	264.323	614.843	11.93	27.13	1.1853	1.0214e-21	6.0614e-19	yes	--	plant/T7A14-6 protein [Medicago truncatula]	-	-	-	-	-	-	-
Pm015122	575.01	216.823	27.6833	10.1167	-1.45228	8.37529e-30	9.94048e-27	yes	--	plant/T7A14-6 protein [Medicago truncatula]	-	-	-	-	-	-	-
Pm015164	49.6667	23.3333	1.07333	0.5	-1.1021	8.5319e-05	0.00244529	yes	At4g03230	PREDICTED: G-type lectin S-receptor-like serine/threonine-protein kinase At4g03230 [Prunus mume]	-	-	-	-	-	-	-
Pm015306	0	3.66667	0.001	0.123333	6.94642	0.00304065	0.0388545	yes	TDC	PREDICTED: aromatic-L-amino-acid decarboxylase-like [Prunus mume]	Metabolism	Biosynthesis of other secondary metabolites;Global and Overview;Amino acid metabolism	ko01100//Metabolic pathways;ko01110//Biosynthesis of secondary metabolites;ko00350//Tyrosine metabolism;ko00950//Isoquinoline alkaloid biosynthesis	K01592	-	-	-
Pm015366	13.6667	48	0.21	0.753333	1.8429	0.000492631	0.00987072	yes	LIS	PREDICTED: S-linalool synthase-like [Prunus mume]	Metabolism	Metabolism of terpenoids and polyketides	ko00904//Diterpenoid biosynthesis	K17982	-	-	-
Pm015371	109	248.667	5.77	12.9267	1.16371	1.10593e-10	1.52838e-08	yes	--	PREDICTED: putative cell wall protein [Prunus mume]	-	-	-	-	-	-	-
Pm015387	9.33333	29.3333	0.276667	0.86	1.63619	0.000121715	0.00328761	yes	At5g67130	PREDICTED: PI-PLC X domain-containing protein At5g67130 isoform X1 [Prunus mume]	-	-	-	-	-	-	-
Pm015461	0	27.3367	0.001	1.56	10.6073	7.57624e-06	0.000325246	yes	--	S-adenosylmethionine decarboxylase, partial [Prunus persica]	Metabolism	Amino acid metabolism;Global and Overview	ko01100//Metabolic pathways;ko00270//Cysteine and methionine metabolism;ko00330//Arginine and proline metabolism	K01611	-	-	-
Pm015531	221.613	53.6533	5.7	1.35	-2.078	2.42967e-24	2.22834e-21	yes	At3g12360	PREDICTED: ankyrin repeat-containing protein ITN1-like isoform X2 [Pyrus x bretschneideri]	-	-	-	-	-	-	-
Pm015581	7.36	0	0.533333	0.001	-9.05889	0.000550423	0.0107303	yes	At3g27390	PREDICTED: uncharacterized membrane protein At3g27390-like [Prunus mume]	-	-	-	-	-	-	-
Pm015650	78	166.667	3.39333	7.21	1.0873	2.41565e-05	0.000858108	yes	At3g01570	PREDICTED: oleosin 18.2 kDa-like [Prunus mume]	-	-	-	-	-	-	GO:0009628//response to abiotic stimulus;GO:0009409//response to cold;GO:0032501//multicellular organismal process;GO:0033036//macromolecule localization;GO:0006950//response to stress;GO:0009266//response to temperature stimulus;GO:0010876//lipid localization;GO:0050896//response to stimulus;GO:0051179//localization;GO:0044707//single-multicellular organism process;GO:0044699//single-organism pr…
Pm015787	6.66667	21.3333	0.316667	0.956667	1.59505	0.000442038	0.00905483	yes	2MMP	PREDICTED: metalloendoproteinase 2-MMP-like [Prunus mume]	-	-	-	-	-	-	-
Pm015907	34	14	1.07667	0.44	-1.291	0.00178715	0.0257567	yes	--	PREDICTED: uncharacterized protein LOC103330027 [Prunus mume]	-	-	-	-	-	-	-
Pm016047	1.33333	19.3333	0.0433333	0.676667	3.9649	0.00013919	0.00364732	yes	PMAT2	PREDICTED: BAHD acyltransferase At3g29680-like [Prunus mume]	-	-	-	-	-	-	-
Pm016311	50	111.667	3.09667	7.00333	1.17733	0.00183059	0.0262702	yes	--	PREDICTED: uncharacterized protein LOC103330474 [Prunus mume]	-	-	-	-	-	-	-
Pm016404	0.666667	5.33333	0.03	0.233333	2.95936	0.003535	0.0429607	yes	CYP705A5	PREDICTED: cytochrome P450 705A5-like [Prunus mume]	-	-	-	-	-	-	-
Pm016535	548.333	154	10.98	3.04333	-1.85115	3.68193e-40	6.75366e-37	yes	At3g12360	PREDICTED: uncharacterized protein LOC103330686 [Prunus mume]	-	-	-	-	-	-	-
Pm016555	444.667	221.333	6.44333	3.18333	-1.01727	3.60238e-10	4.50739e-08	yes	At4g27190	PREDICTED: disease resistance protein RPS2-like [Prunus mume]	-	-	-	-	-	-	-
Pm016574	100.903	342.553	2.62	8.70667	1.73255	1.06137e-11	1.87853e-09	yes	SCPL40	PREDICTED: serine carboxypeptidase-like 40 [Prunus mume]	-	-	-	-	-	GO:0004180//carboxypeptidase activity;GO:0070011//peptidase activity, acting on L-amino acid peptides;GO:0016787//hydrolase activity;GO:0003824//catalytic activity;GO:0008233//peptidase activity;GO:0008238//exopeptidase activity	GO:0044238//primary metabolic process;GO:0010467//gene expression;GO:0071704//organic substance metabolic process;GO:0008152//metabolic process;GO:0019538//protein metabolic process;GO:0016485//protein processing;GO:0051604//protein maturation;GO:0006508//proteolysis;GO:0043170//macromolecule metabolic process
Pm016578	716.333	339.667	30.6367	14.3967	-1.08952	1.32939e-13	3.19323e-11	yes	BPS1	PREDICTED: protein BPS1, chloroplastic-like [Prunus mume]	-	-	-	-	-	-	-
Pm016589	10.4	0	0.796667	0.001	-9.63783	0.000261315	0.00599154	yes	UBP24	PREDICTED: ubiquitin carboxyl-terminal hydrolase 24-like [Prunus mume]	-	-	-	-	-	-	-
Pm016720	513.07	252.5	4.18333	2.01333	-1.05507	1.49266e-17	5.90539e-15	yes	RGA2	PREDICTED: putative disease resistance RPP13-like protein 1 [Prunus mume]	-	-	-	-	-	-	-
Pm016733	46.09	18.6667	2.20667	0.846667	-1.382	0.000306295	0.00677644	yes	NQR	PREDICTED: NADPH:quinone oxidoreductase-like [Prunus mume]	-	-	-	-	-	GO:0003824//catalytic activity	GO:0044699//single-organism process;GO:0044710//single-organism metabolic process;GO:0008152//metabolic process
Pm016751	5.33333	0	0.21	0.001	-7.71425	0.000230864	0.00541644	yes	--	PREDICTED: glutamate receptor 2.8-like [Prunus mume]	-	-	-	-	-	-	-
Pm016837	43	4	0.736667	0.07	-3.39559	1.32429e-16	4.94818e-14	yes	N	PREDICTED: TMV resistance protein N-like [Prunus mume]	-	-	-	-	-	-	-
Pm016850	69.4133	29.58	0.66	0.28	-1.23704	2.13698e-05	0.0007755	yes	N	PREDICTED: LOW QUALITY PROTEIN: protein VARIATION IN COMPOUND TRIGGERED ROOT growth response-like, partial [Prunus mume]	-	-	-	-	-	-	-
Pm016949	18.47	3.49	1.15333	0.213333	-2.43463	4.34284e-06	0.000204732	yes	TIR	PREDICTED: toll/interleukin-1 receptor-like protein [Prunus mume]	-	-	-	-	-	-	-
Pm016949	109.26	7.17667	1.54	0.1	-3.94486	3.30318e-35	4.76059e-32	yes	N	PREDICTED: disease resistance protein RML1A-like [Prunus mume]	-	-	-	-	-	-	-
Pm017116	7.74	0	0.106667	0.001	-6.73697	3.01389e-06	0.000151649	yes	GSO1	PREDICTED: LOW QUALITY PROTEIN: LRR receptor-like serine/threonine-protein kinase GSO1 [Prunus mume]	-	-	-	-	-	-	-
Pm017146	101.667	250.667	2.53667	6.22333	1.29475	7.31626e-07	4.40657e-05	yes	UGT94E5	PREDICTED: beta-D-glucosyl crocetin beta-1,6-glucosyltransferase-like [Prunus mume]	Metabolism	Biosynthesis of other secondary metabolites	ko00942//Anthocyanin biosynthesis	K12937	-	-	-
Pm017181	95.77	41.16	3.76	1.57	-1.25997	1.10503e-07	8.22735e-06	yes	RBG2	PREDICTED: glycine-rich RNA-binding protein 2, mitochondrial-like isoform X1 [Prunus mume]	-	-	-	-	GO:0043227//membrane-bounded organelle;GO:0005623//cell;GO:0044444//cytoplasmic part;GO:0043226//organelle;GO:0009536//plastid;GO:0005622//intracellular;GO:0044464//cell part;GO:0005737//cytoplasm;GO:0043231//intracellular membrane-bounded organelle;GO:0043229//intracellular organelle;GO:0044424//intracellular part	GO:0097159//organic cyclic compound binding;GO:1901363//heterocyclic compound binding;GO:0003676//nucleic acid binding;GO:0005488//binding	GO:0006139//nucleobase-containing compound metabolic process;GO:0016071//mRNA metabolic process;GO:0043170//macromolecule metabolic process;GO:0009987//cellular process;GO:0044260//cellular macromolecule metabolic process;GO:0044237//cellular metabolic process;GO:0046483//heterocycle metabolic process;GO:0006807//nitrogen compound metabolic process;GO:0043412//macromolecule modification;GO:001655…
Pm017202	14.3333	0.666667	0.446667	0.02	-4.48113	2.23926e-07	1.50105e-05	yes	GAT1	PREDICTED: GABA transporter 1-like [Prunus mume]	-	-	-	-	-	-	-
Pm017221	71	33.6667	1.66	0.79	-1.07126	0.00176906	0.0255873	yes	GDPDL2	PREDICTED: rust resistance kinase Lr10-like isoform X1 [Prunus mume]	-	-	-	-	-	-	-
Pm017258	117.893	35.0133	3.85333	1.15667	-1.73613	3.51623e-08	2.87235e-06	yes	--	PREDICTED: keratin, type I cytoskeletal 9-like [Prunus mume]	-	-	-	-	-	-	-
Pm017267	101.61	0	3.49333	0.001	-11.7704	3.88432e-48	1.11963e-44	yes	Mettl13	PREDICTED: methyltransferase-like protein 13 [Prunus mume]	-	-	-	-	-	-	-
Pm017340	63.3833	31.1767	3.54667	1.72667	-1.03847	0.000163686	0.00411295	yes	HSP26-A	PREDICTED: probable glutathione S-transferase [Prunus mume]	Metabolism	Metabolism of other amino acids	ko00480//Glutathione metabolism	K00799	-	-	-
Pm017485	144.48	40.7133	1.9	0.523333	-1.8602	2.0833e-19	1.00083e-16	yes	RGA2	PREDICTED: disease resistance protein RGA2-like [Prunus mume]	-	-	-	-	-	-	-
Pm017576	442	0.333333	6.84667	0.00666667	-10.0042	6.60321e-168	1.33233e-163	yes	RPP8L2	PREDICTED: probable disease resistance RPP8-like protein 2 [Prunus mume]	-	-	-	-	-	-	-
Pm017591	0	4	0.001	0.163333	7.35168	0.00392712	0.0459615	yes	--	PREDICTED: uncharacterized protein LOC107881324 [Prunus mume]	-	-	-	-	-	-	-
Pm017643	47.5067	16.75	1.18333	0.406667	-1.54094	3.41148e-07	2.21329e-05	yes	N	PREDICTED: TMV resistance protein N-like [Prunus mume]	-	-	-	-	-	-	-
Pm017646	29.0867	13.5533	0.69	0.32	-1.10852	0.00315894	0.0397731	yes	CSA1	PREDICTED: protein SUPPRESSOR OF npr1-1, CONSTITUTIVE 1-like [Prunus mume]	-	-	-	-	-	-	-
Pm017665	100.503	45.77	1.75	0.783333	-1.15966	1.39303e-07	9.93189e-06	yes	N	PREDICTED: TMV resistance protein N-like [Prunus mume]	-	-	-	-	-	-	-
Pm017671	58.8133	27.5633	0.806667	0.373333	-1.11151	2.02602e-05	0.000742841	yes	N	PREDICTED: TMV resistance protein N-like [Prunus mume]	-	-	-	-	-	-	-
Pm017696	14.6667	39	0.696667	1.81333	1.3801	0.00034567	0.00741188	yes	ERF2	PREDICTED: ethylene-responsive transcription factor 2-like [Prunus mume]	-	-	-	-	-	-	-
Pm017759	143	365	4.82667	12.0233	1.31674	1.83363e-13	4.30199e-11	yes	HSP22.7	PREDICTED: 22.0 kDa class IV heat shock protein [Prunus mume]	Genetic Information Processing	Folding, sorting and degradation	ko04141//Protein processing in endoplasmic reticulum	K13993	-	-	-
Pm017978	28.6667	12.6567	0.96	0.43	-1.1587	0.0022134	0.0303189	yes	RLP12	PREDICTED: LRR receptor-like serine/threonine-protein kinase ERECTA, partial [Prunus mume]	-	-	-	-	-	-	-
Pm018175	7.66667	1.66667	0.316667	0.07	-2.17754	0.00434725	0.0493055	yes	--	PREDICTED: uncharacterized protein LOC103332031 [Prunus mume]	-	-	-	-	-	-	-
Pm018200	30.6667	64	0.813333	1.67	1.03793	0.00417502	0.0478361	yes	SLD2	PREDICTED: delta(8)-fatty-acid desaturase 1-like [Prunus mume]	-	-	-	-	-	-	-
Pm018201	3	12	0.166667	0.636667	1.93357	0.000857462	0.0149663	yes	CHIT3	PREDICTED: hevamine-A-like [Prunus mume]	Metabolism	Global and Overview;Carbohydrate metabolism	ko01100//Metabolic pathways;ko00520//Amino sugar and nucleotide sugar metabolism	K01183	-	-	-
Pm018236	76.3333	162.667	2.42667	4.95	1.02845	0.000674662	0.0125347	yes	GmSGT3	PREDICTED: soyasaponin III rhamnosyltransferase-like [Prunus mume]	-	-	-	-	-	-	-
Pm018242	30.3333	13	0.543333	0.223333	-1.28264	0.000750582	0.0136069	yes	MSL1	PREDICTED: mechanosensitive ion channel protein 1, mitochondrial isoform X1 [Prunus mume]	-	-	-	-	-	-	-
Pm018433	594.333	1939	8.02333	26.2733	1.71133	5.9677e-11	8.72539e-09	yes	BAG6	PREDICTED: BAG family molecular chaperone regulator 6 [Prunus mume]	-	-	-	-	-	-	-
Pm018604	12	39	0.526667	1.67	1.66489	7.49676e-06	0.00032252	yes	ARP1	PREDICTED: probable RNA-binding protein ARP1 [Prunus mume]	-	-	-	-	-	-	-
Pm018631	11.6667	27.3333	0.44	1.02667	1.22239	0.00128572	0.0202355	yes	CNGC1	PREDICTED: cyclic nucleotide-gated ion channel 1-like [Malus domestica]	Organismal Systems	Environmental adaptation	ko04626//Plant-pathogen interaction	K05391	-	-	-
Pm018631	4.33333	27.6667	0.136667	0.84	2.61973	4.18776e-09	4.31105e-07	yes	CNGC1	PREDICTED: cyclic nucleotide-gated ion channel 1-like, partial [Prunus mume]	Organismal Systems	Environmental adaptation	ko04626//Plant-pathogen interaction	K05391	-	-	-
Pm018854	583.667	1496	27.28	68.9933	1.33861	6.34009e-18	2.6107e-15	yes	HSP18.2	PREDICTED: 17.8 kDa class I heat shock protein-like [Prunus mume]	Genetic Information Processing	Folding, sorting and degradation	ko04141//Protein processing in endoplasmic reticulum	K13993	-	-	-
Pm018859	895	2326.33	51.9233	133.953	1.36728	6.6516e-18	2.68419e-15	yes	HSP18.2	PREDICTED: 18.5 kDa class I heat shock protein-like [Prunus mume]	Genetic Information Processing	Folding, sorting and degradation	ko04141//Protein processing in endoplasmic reticulum	K13993	-	-	-
Pm018886	10.6667	35.6667	0.286667	0.94	1.71329	0.000843599	0.0147754	yes	At3g50280	PREDICTED: uncharacterized acetyltransferase At3g50280 [Prunus mume]	-	-	-	-	-	-	-
Pm019004	140.667	69.6667	16.2133	7.84333	-1.04764	3.40928e-08	2.80771e-06	yes	ATX1	PREDICTED: copper transport protein ATX1 [Prunus mume]	-	-	-	-	-	-	-
Pm019148	4	14.3333	0.123333	0.446667	1.85664	0.00366727	0.043992	yes	ALD1	PREDICTED: aminotransferase ALD1-like isoform X1 [Prunus mume]	Metabolism	Global and Overview;Amino acid metabolism	ko01100//Metabolic pathways;ko01110//Biosynthesis of secondary metabolites;ko01130//Biosynthesis of antibiotics;ko01230//Biosynthesis of amino acids;ko00300//Lysine biosynthesis	K10206	-	-	-
Pm019179	26	83	1.24	3.69667	1.57588	9.78985e-05	0.00273587	yes	HIPP26	PREDICTED: heavy metal-associated isoprenylated plant protein 22 [Prunus mume]	-	-	-	-	-	-	-
Pm019258	2.33333	35.0467	0.0966667	1.40667	3.86312	9.23569e-15	2.7007e-12	yes	--	PREDICTED: SET and MYND domain-containing protein 4 [Prunus mume]	-	-	-	-	-	-	-
Pm019362	9.03	22.0533	0.23	0.536667	1.22239	0.00385303	0.0454902	yes	SLAH3	PREDICTED: S-type anion channel SLAH3-like [Prunus mume]	-	-	-	-	-	-	-
Pm019414	14.3333	35.3333	0.636667	1.53667	1.27119	0.000200912	0.0048744	yes	CXE1	PREDICTED: carboxylesterase 1-like [Prunus mume]	-	-	-	-	-	-	-
Pm019808	37	76	1.92	3.95333	1.04196	0.00168694	0.0246648	yes	CHIT3	PREDICTED: hevamine-A-like [Prunus mume]	Metabolism	Carbohydrate metabolism;Global and Overview	ko01100//Metabolic pathways;ko00520//Amino sugar and nucleotide sugar metabolism	K01183	-	-	-
Pm019812	18.97	3.61333	0.47	0.0866667	-2.43911	1.80854e-06	9.95838e-05	yes	SLAH3	PREDICTED: S-type anion channel SLAH2-like [Prunus mume]	-	-	-	-	-	-	-
Pm019859	33.6667	3.33333	0.67	0.0666667	-3.32912	5.25296e-10	6.38488e-08	yes	FRO4	PREDICTED: ferric reduction oxidase 4-like [Prunus mume]	-	-	-	-	-	-	-
Pm019935	8.66667	28.3333	0.146667	0.476667	1.70044	2.49909e-05	0.000886188	yes	Paxip1	Mitochondrial substrate carrier family protein ucpB [Morus notabilis]	-	-	-	-	-	-	-
Pm019958	12	1	0.42	0.0333333	-3.65535	1.48186e-06	8.30543e-05	yes	nep1	PREDICTED: aspartic proteinase nepenthesin-1-like [Prunus mume]	-	-	-	-	-	-	-
Pm019962	274.333	122.667	21.13	9.26	-1.19021	2.24056e-13	5.1963e-11	yes	GRXC13	PREDICTED: glutaredoxin-C13-like [Prunus mume]	-	-	-	-	-	GO:0003824//catalytic activity;GO:0016491//oxidoreductase activity;GO:0016667//oxidoreductase activity, acting on a sulfur group of donors;GO:0015036//disulfide oxidoreductase activity	GO:0042592//homeostatic process;GO:0044699//single-organism process;GO:0009987//cellular process;GO:0065008//regulation of biological quality;GO:0044763//single-organism cellular process;GO:0044710//single-organism metabolic process;GO:0008152//metabolic process;GO:0065007//biological regulation;GO:0019725//cellular homeostasis
Pm020035	8	117	0.203333	2.94667	3.85717	9.28728e-29	9.8626e-26	yes	PARP2	PREDICTED: poly [ADP-ribose] polymerase 2 [Prunus mume]	Genetic Information Processing	Replication and repair	ko03410//Base excision repair	K10798	-	-	-
Pm020041	124.673	32.2367	6.99333	1.71	-2.03198	1.92855e-11	3.18953e-09	yes	At5g01610	PREDICTED: uncharacterized protein At5g01610-like [Prunus mume]	-	-	-	-	-	-	-
Pm020171	39.3333	93.3333	1.25	2.85	1.18903	6.65502e-06	0.00029201	yes	FAF2	PREDICTED: protein FANTASTIC FOUR 1-like [Prunus mume]	-	-	-	-	-	-	-
Pm020278	8	26	0.446667	1.44333	1.69213	4.06366e-05	0.00134634	yes	--	PREDICTED: protein MARD1-like [Juglans regia]	-	-	-	-	-	-	-
Pm020311	25.6667	0	1.41333	0.001	-10.4649	3.1856e-18	1.33908e-15	yes	--	PREDICTED: ethylene-responsive transcription factor-like protein At4g13040 isoform X2 [Ziziphus jujuba]	-	-	-	-	-	-	-
Pm020331	5.66667	15.3333	0.2	0.53	1.40599	0.00232655	0.031463	yes	HST	PREDICTED: omega-hydroxypalmitate O-feruloyl transferase-like [Prunus mume]	Metabolism	Lipid metabolism	ko00073//Cutin, suberine and wax biosynthesis	K15400	-	-	-
Pm020374	66	175.333	2.56	6.34667	1.30986	0.00272432	0.0356476	yes	SDI1	PREDICTED: protein SULFUR DEFICIENCY-INDUCED 1 [Prunus mume]	-	-	-	-	-	-	-
Pm020449	9.33333	0.666667	0.506667	0.0366667	-3.7885	1.25477e-05	0.000486025	yes	HSP26-A	PREDICTED: glutathione transferase GST 23-like [Prunus mume]	Metabolism	Metabolism of other amino acids	ko00480//Glutathione metabolism	K00799	-	GO:0003824//catalytic activity	-
Pm020529	21.3333	9.66667	0.283333	0.123333	-1.19994	0.00327434	0.0407565	yes	At1g35710	PREDICTED: probable leucine-rich repeat receptor-like protein kinase At1g35710 [Prunus mume]	-	-	-	-	-	-	-
Pm020535	9.33333	38	0.253333	1.01333	2	1.28752e-08	1.15459e-06	yes	NPF5.2	PREDICTED: protein NRT1/ PTR FAMILY 5.2-like [Prunus mume]	-	-	-	-	-	-	GO:0051179//localization;GO:0051234//establishment of localization
Pm020662	18.3067	0.666667	0.613333	0.0233333	-4.71621	4.26969e-10	5.25302e-08	yes	RPS4	PREDICTED: disease resistance protein RPS4 [Prunus mume]	-	-	-	-	-	-	-
Pm020693	0.666667	6.33333	0.0266667	0.246667	3.20945	0.00179113	0.0257955	yes	plaa2	PREDICTED: exopolygalacturonase [Prunus mume]	Metabolism	Global and Overview;Carbohydrate metabolism	ko01100//Metabolic pathways;ko00500//Starch and sucrose metabolism;ko00040//Pentose and glucuronate interconversions	K01213	-	-	-
Pm020780	115.333	43.3333	1.46333	0.54	-1.43823	5.27519e-12	9.67614e-10	yes	N	PREDICTED: TMV resistance protein N [Prunus mume]	-	-	-	-	-	-	-
Pm020781	7.39667	57.0967	0.306667	2.38	2.95622	1.1591e-12	2.33872e-10	yes	CYCH1-1	PREDICTED: cyclin-H1-1-like [Prunus mume]	Genetic Information Processing	Transcription;Replication and repair	ko03420//Nucleotide excision repair;ko03022//Basal transcription factors	K06634	-	-	-
Pm020800	71.0233	200.573	2.04	5.64	1.46713	9.87785e-13	2.03373e-10	yes	CYP87A3	PREDICTED: cytochrome P450 87A3-like [Prunus mume]	-	-	-	-	-	-	-
Pm020803	210.893	103.8	6.95667	3.33333	-1.06143	9.92026e-08	7.51782e-06	yes	CYP87A3	PREDICTED: cytochrome P450 87A3-like [Prunus mume]	-	-	-	-	-	-	-
Pm020865	24	76.6667	0.583333	1.82333	1.64419	6.5912e-07	4.01784e-05	yes	BGLU12	PREDICTED: cyanogenic beta-glucosidase-like isoform X1 [Prunus mume]	Metabolism	Global and Overview;Metabolism of other amino acids;Biosynthesis of other secondary metabolites;Carbohydrate metabolism	ko01100//Metabolic pathways;ko01110//Biosynthesis of secondary metabolites;ko00500//Starch and sucrose metabolism;ko00940//Phenylpropanoid biosynthesis;ko00460//Cyanoamino acid metabolism	K01188	-	-	-
Pm020980	63.43	25.0333	3.28333	1.22333	-1.42434	2.06541e-06	0.000111726	yes	At1g04910	PREDICTED: uncharacterized protein At1g04910-like isoform X1 [Prunus mume]	Metabolism	Global and Overview;Lipid metabolism	ko01100//Metabolic pathways;ko01110//Biosynthesis of secondary metabolites;ko00564//Glycerophospholipid metabolism;ko00561//Glycerolipid metabolism	K13506	-	-	-
Pm020983	6.47667	0.333333	0.136667	0.00666667	-4.35755	0.000134954	0.00354552	yes	RPS4	PREDICTED: probable disease resistance protein RPP1 [Prunus mume]	-	-	-	-	-	-	-
Pm020990	24.3333	56.3333	0.853333	1.91333	1.16491	0.000102262	0.00283036	yes	BCAT2	PREDICTED: branched-chain-amino-acid aminotransferase 6-like [Prunus mume]	Metabolism	Amino acid metabolism;Metabolism of cofactors and vitamins;Global and Overview	ko01100//Metabolic pathways;ko01110//Biosynthesis of secondary metabolites;ko01130//Biosynthesis of antibiotics;ko01230//Biosynthesis of amino acids;ko00270//Cysteine and methionine metabolism;ko00280//Valine, leucine and isoleucine degradation;ko01210//2-Oxocarboxylic acid metabolism;ko00770//Pantothenate and CoA biosynthesis;ko00290//Valine, leucine and isoleucine biosynthesis	K00826	-	-	-
Pm021120	718.333	97	22.23	2.91333	-2.93177	2.18936e-57	8.83494e-54	yes	SCPL18	PREDICTED: serine carboxypeptidase-like 17 isoform X1 [Prunus mume]	-	-	-	-	-	-	-
Pm021123	89.3333	19	2.39333	0.496667	-2.26867	3.32504e-15	1.00133e-12	yes	SCPL18	PREDICTED: serine carboxypeptidase-like 18 [Prunus mume]	-	-	-	-	-	-	-
Pm021179	20.8733	5.59333	0.776667	0.203333	-1.93345	0.00111428	0.0182936	yes	SDH	PREDICTED: sorbitol dehydrogenase-like [Prunus mume]	Metabolism	Carbohydrate metabolism;Global and Overview	ko01100//Metabolic pathways;ko00040//Pentose and glucuronate interconversions;ko00051//Fructose and mannose metabolism	K00008	-	-	-
Pm021282	10.3333	2.33333	0.75	0.17	-2.14136	0.000917896	0.0157067	yes	cemA	chloroplast envelope membrane protein [Prunus persica]	-	-	-	-	GO:0044424//intracellular part;GO:0044435//plastid part;GO:0043227//membrane-bounded organelle;GO:0043226//organelle;GO:0005623//cell;GO:0009526//plastid envelope;GO:0005737//cytoplasm;GO:0044464//cell part;GO:0019866//organelle inner membrane;GO:0031975//envelope;GO:0044444//cytoplasmic part;GO:0009528//plastid inner membrane;GO:0009536//plastid;GO:0016020//membrane;GO:0043231//intracellular mem…	GO:0015075//ion transmembrane transporter activity;GO:0008324//cation transmembrane transporter activity;GO:0022857//transmembrane transporter activity;GO:0022890//inorganic cation transmembrane transporter activity;GO:0015077//monovalent inorganic cation transmembrane transporter activity;GO:0022892//substrate-specific transporter activity;GO:0022891//substrate-specific transmembrane transporter…	GO:0051234//establishment of localization;GO:0006818//hydrogen transport;GO:0051179//localization;GO:0006811//ion transport;GO:0044765//single-organism transport;GO:0015672//monovalent inorganic cation transport;GO:0006810//transport;GO:1902578//single-organism localization;GO:0044699//single-organism process;GO:0006812//cation transport;GO:0015992//proton transport
Pm021320	1931.91	928.087	66.0433	31.0433	-1.08913	4.64793e-28	4.46578e-25	yes	AMY1.1	PREDICTED: alpha-amylase-like isoform X1 [Prunus mume]	Metabolism	Global and Overview;Carbohydrate metabolism	ko01100//Metabolic pathways;ko00500//Starch and sucrose metabolism	K01176	-	-	-
Pm021447	6.14	0	0.156667	0.001	-7.29155	0.00168016	0.0245834	yes	N	PREDICTED: TMV resistance protein N-like [Prunus mume]	-	-	-	-	-	-	-
Pm021564	9.33333	36.6667	0.276667	1.09667	1.9869	0.000659461	0.0123317	yes	CYP74A2	PREDICTED: allene oxide synthase-like [Prunus mume]	Metabolism	Lipid metabolism;Global and Overview	ko01100//Metabolic pathways;ko01110//Biosynthesis of secondary metabolites;ko00592//alpha-Linolenic acid metabolism	K01723	-	-	-
Pm021570	1.23333	10.6233	0.0766667	0.646667	3.07635	0.000921557	0.0157445	yes	N	PREDICTED: TMV resistance protein N-like [Prunus mume]	-	-	-	-	-	-	-
Pm021587	57.3333	23.6667	3.41	1.40333	-1.28091	0.00013342	0.00351897	yes	--	ZZ domain-containing protein/C1_2 domain-containing protein [Cephalotus follicularis]	-	-	-	-	-	-	-
Pm021601	7	42	0.223333	1.31667	2.55962	1.13019e-12	2.30341e-10	yes	--	PREDICTED: uncharacterized protein LOC103335514 [Prunus mume]	-	-	-	-	-	-	-
Pm021630	0	4.33333	0.001	0.183333	7.51833	0.003628	0.043627	yes	--	PREDICTED: UPF0496 protein At4g34320-like [Prunus mume]	-	-	-	-	-	-	-
Pm021813	1.33333	13.3333	0.08	0.81	3.33985	7.73737e-07	4.60522e-05	yes	HLP	PREDICTED: 50S ribosomal protein HLP, mitochondrial-like [Prunus mume]	Genetic Information Processing	Translation	ko03010//Ribosome	K02874	-	-	-
Pm021995	100	43	1.75333	0.736667	-1.25102	0.000199365	0.00485233	yes	At4g38062	PREDICTED: uncharacterized protein At4g38062-like [Prunus mume]	-	-	-	-	-	-	-
Pm022001	1244	609.667	40.2067	19.3033	-1.05858	1.57574e-22	1.02561e-19	yes	At5g09550	PREDICTED: guanosine nucleotide diphosphate dissociation inhibitor At5g09550 [Prunus mume]	-	-	-	-	-	-	-
Pm022276	381.74	193.66	14.3667	7.17333	-1.00201	2.60225e-12	4.95335e-10	yes	At1g29670	PREDICTED: GDSL esterase/lipase At1g29670-like [Prunus mume]	-	-	-	-	-	GO:0016787//hydrolase activity;GO:0003824//catalytic activity	-
Pm022428	166.86	83.9233	5.34333	2.61333	-1.03185	1.5031e-09	1.67558e-07	yes	Herc6	PREDICTED: probable E3 ubiquitin-protein ligase HERC2 [Prunus mume]	-	-	-	-	-	-	-
Pm022432	4.66667	0	0.0833333	0.001	-6.38082	0.000462058	0.00937591	yes	N	PREDICTED: TMV resistance protein N-like [Prunus mume]	-	-	-	-	-	-	-
Pm022456	1.33333	7.66667	0.0233333	0.126667	2.44057	0.0016382	0.0241094	yes	GLR2.7	PREDICTED: glutamate receptor 2.7-like [Prunus mume]	-	-	-	-	-	-	-
Pm022537	79.2133	195.983	0.81	2.04333	1.33493	5.06747e-09	5.11232e-07	yes	N	PREDICTED: TMV resistance protein N-like [Prunus mume]	-	-	-	-	-	-	-
Pm022540	26.2433	110.363	0.313333	1.31667	2.07112	6.49313e-11	9.22619e-09	yes	N	PREDICTED: TMV resistance protein N-like [Prunus mume]	-	-	-	-	-	-	-
Pm022621	343.343	150.07	5.33333	2.29667	-1.2155	1.60069e-14	4.42427e-12	yes	N	PREDICTED: TMV resistance protein N-like [Prunus mume]	-	-	-	-	-	-	-
Pm022631	13.4967	43.3333	0.176667	0.56	1.6644	8.21974e-07	4.84941e-05	yes	N	PREDICTED: TMV resistance protein N-like [Prunus mume]	-	-	-	-	-	-	-
Pm022634	144.907	414.667	1.91333	5.34	1.48075	1.65353e-21	9.27837e-19	yes	N	PREDICTED: TMV resistance protein N-like [Prunus mume]	-	-	-	-	-	-	-
Pm022654	15.6667	84	0.816667	4.29	2.39316	1.26358e-12	2.52429e-10	yes	--	PREDICTED: pathogen-related protein-like [Prunus mume]	-	-	-	-	-	-	-
Pm022655	0.333333	26	0.00666667	0.56	6.39232	3.98994e-13	9.04551e-11	yes	--	PREDICTED: protein ACCELERATED CELL DEATH 6-like [Pyrus x bretschneideri]	-	-	-	-	-	-	-
Pm022708	41.35	541.387	0.913333	11.3833	3.63964	1.42866e-108	9.60867e-105	yes	--	PREDICTED: uncharacterized protein LOC103336452 isoform X2 [Prunus mume]	-	-	-	-	-	-	-
Pm022729	4.56667	18.32	0.15	0.593333	1.98388	0.00175361	0.0254734	yes	HHT1	PREDICTED: omega-hydroxypalmitate O-feruloyl transferase-like [Prunus mume]	Metabolism	Lipid metabolism	ko00073//Cutin, suberine and wax biosynthesis	K15400	-	-	-
Pm022802	1.33333	8.33333	0.0533333	0.346667	2.70044	0.000553218	0.0107536	yes	At4g10260	PREDICTED: probable fructokinase-5 [Prunus mume]	Metabolism	Global and Overview;Carbohydrate metabolism	ko01100//Metabolic pathways;ko00500//Starch and sucrose metabolism;ko00520//Amino sugar and nucleotide sugar metabolism;ko00051//Fructose and mannose metabolism	K00847	-	GO:0003824//catalytic activity;GO:0016772//transferase activity, transferring phosphorus-containing groups;GO:0016740//transferase activity	-
Pm022859	31.25	200.343	0.363333	2.29	2.65598	1.90598e-36	2.95823e-33	yes	N	PREDICTED: TMV resistance protein N-like [Prunus mume]	-	-	-	-	-	-	-
Pm022910	43.6667	21	5.43667	2.59333	-1.06791	0.000240616	0.00561262	yes	ATX1	PREDICTED: copper transport protein ATX1-like [Prunus mume]	-	-	-	-	-	GO:0043167//ion binding;GO:0043169//cation binding;GO:0005488//binding	-
Pm023039	74.47	21.21	1.03667	0.296667	-1.80504	2.62549e-09	2.81779e-07	yes	N	PREDICTED: TMV resistance protein N-like [Prunus mume]	-	-	-	-	-	-	-
Pm023044	14.3333	3	0.773333	0.156667	-2.30339	0.000229092	0.00538112	yes	--	PREDICTED: TMV resistance protein N-like isoform X1 [Prunus mume]	-	-	-	-	-	-	-
Pm023440	3.66667	29.5167	0.186667	1.5	3.00643	2.71819e-10	3.4278e-08	yes	TIP2-3	PREDICTED: probable aquaporin TIP-type [Prunus mume]	-	-	-	-	-	-	-
Pm023496	108.833	51.0633	1.89	0.87	-1.1193	8.27995e-06	0.000352457	yes	At4g20740	PREDICTED: LOW QUALITY PROTEIN: pentatricopeptide repeat-containing protein At4g20740-like [Prunus mume]	-	-	-	-	-	-	-
Pm023587	0	12.7133	0.001	0.296667	8.2127	0.000108289	0.00296869	yes	At4g28010	PREDICTED: pentatricopeptide repeat-containing protein At4g28010-like [Prunus mume]	-	-	-	-	-	-	-
Pm023849	1.66667	30.6667	0.06	1.06667	4.152	1.85039e-15	6.02181e-13	yes	At2g33840	PREDICTED: tyrosine--tRNA ligase 1, cytoplasmic-like [Prunus mume]	Genetic Information Processing	Translation	ko00970//Aminoacyl-tRNA biosynthesis	K01866	-	-	-
Pm023887	550.667	246	28.85	12.5467	-1.20127	1.28009e-11	2.24594e-09	yes	tlp	PREDICTED: protein P21-like [Prunus mume]	-	-	-	-	-	-	-
Pm023949	2.66667	32.3333	0.0833333	1.02	3.61353	0.00132445	0.0206837	yes	At4g23560	PREDICTED: endoglucanase-like [Prunus mume]	-	-	-	-	-	-	-
Pm023970	24.3333	53	0.42	0.906667	1.11018	0.0003529	0.00752692	yes	CHX18	PREDICTED: cation/H(+) antiporter 18-like [Prunus mume]	-	-	-	-	-	-	-
Pm024026	13	63.3333	0.87	4.46333	2.35903	3.33607e-12	6.29082e-10	yes	RPL18A	PREDICTED: 60S ribosomal protein L18a-like isoform X2 [Prunus mume]	Genetic Information Processing	Translation	ko03010//Ribosome	K02882	-	-	-
Pm024032	163	65.6667	12.1	4.71333	-1.36019	6.92131e-08	5.41284e-06	yes	--	PREDICTED: uncharacterized protein LOC103337641 [Prunus mume]	-	-	-	-	-	-	-
Pm024073	12.3333	1.66667	0.35	0.05	-2.80735	1.35247e-05	0.000518799	yes	AS	PREDICTED: hydroquinone glucosyltransferase-like [Prunus mume]	-	-	-	-	-	-	-
Pm024074	1092.33	128.333	31.07	3.59	-3.11347	1.68944e-109	1.70439e-105	yes	AS	PREDICTED: hydroquinone glucosyltransferase-like [Prunus mume]	-	-	-	-	-	-	-
Pm024105	27	59.3333	1.37	2.91667	1.09014	0.000200996	0.0048744	yes	VATE	PREDICTED: V-type proton ATPase subunit E2 [Prunus mume]	Metabolism;Cellular Processes	Global and Overview;Energy metabolism;Transport and catabolism	ko01100//Metabolic pathways;ko00190//Oxidative phosphorylation;ko04145//Phagosome	K02150	-	-	-
Pm024165	41.9933	92.1133	1.48333	3.18	1.10018	1.16431e-05	0.000457941	yes	NLP6	PREDICTED: protein NLP6-like isoform X1 [Prunus mume]	-	-	-	-	-	-	-
Pm024234	214.333	441.333	14.0033	28.6633	1.03344	1.67916e-08	1.47306e-06	yes	At4g27745	PREDICTED: protein yippee-like At4g27745 [Prunus mume]	-	-	-	-	-	-	-
Pm024310	2.66667	15	0.13	0.74	2.50901	0.00200633	0.0280733	yes	At3g01570	PREDICTED: oleosin 16.4 kDa-like [Prunus mume]	-	-	-	-	-	-	-
Pm024338	66	161.333	0.99	2.43667	1.29941	0.000129541	0.00345734	yes	At5g50170	PREDICTED: C2 and GRAM domain-containing protein At5g50170 [Prunus mume]	-	-	-	-	-	-	-
Pm024391	83.1	17.8833	2.13	0.443333	-2.26439	2.85554e-16	9.76547e-14	yes	CNGC1	PREDICTED: cyclic nucleotide-gated ion channel 1-like [Prunus mume]	Organismal Systems	Environmental adaptation	ko04626//Plant-pathogen interaction	K05391	-	-	-
Pm024407	25.6667	66	0.81	2.09	1.36751	0.00130226	0.0204366	yes	CYSEP	PREDICTED: vignain-like [Prunus mume]	-	-	-	-	-	-	-
Pm024445	23.6667	49.3333	0.6	1.24	1.04731	0.00222139	0.0303861	yes	sll1917	PREDICTED: oxygen-independent coproporphyrinogen-III oxidase-like protein sll1917 [Prunus mume]	Metabolism	Global and Overview;Metabolism of cofactors and vitamins	ko01100//Metabolic pathways;ko01110//Biosynthesis of secondary metabolites;ko00860//Porphyrin and chlorophyll metabolism	K02495	-	-	-
Pm024465	21.3333	8.66667	0.85	0.336667	-1.33614	0.00328585	0.0408746	yes	abkB	PREDICTED: putative ABC1 protein At2g40090 [Prunus mume]	-	-	-	-	-	GO:0016740//transferase activity;GO:0003824//catalytic activity	-
Pm024766	6.33333	0.666667	0.136667	0.0166667	-3.03562	0.00111129	0.0182594	yes	--	PREDICTED: uncharacterized protein LOC103338432 [Prunus mume]	-	-	-	-	-	-	-
Pm024808	31	81.6667	1.52	3.96	1.38143	6.70412e-06	0.000293425	yes	VDAC1	PREDICTED: mitochondrial outer membrane protein porin of 36 kDa-like [Prunus mume]	-	-	-	-	-	-	-
Pm024836	4.33333	19	0.146667	0.623333	2.08746	0.000101351	0.00281909	yes	UNE10	PREDICTED: transcription factor PIF7 [Prunus mume]	-	-	-	-	-	-	-
Pm024919	19.6667	3	0.98	0.136667	-2.84212	4.44334e-06	0.000208496	yes	GSTU9	PREDICTED: glutathione S-transferase U9-like [Prunus mume]	Metabolism	Metabolism of other amino acids	ko00480//Glutathione metabolism	K00799	-	GO:0003824//catalytic activity	-
Pm024920	4	0	0.216667	0.001	-7.75933	0.00132571	0.0206874	yes	GSTU10	PREDICTED: glutathione S-transferase U10-like [Prunus mume]	Metabolism	Metabolism of other amino acids	ko00480//Glutathione metabolism	K00799	-	GO:0003824//catalytic activity	-
Pm025003	31.6667	79.6667	0.496667	1.20333	1.27669	4.58754e-05	0.00148815	yes	wdhd1	PREDICTED: WD repeat and HMG-box DNA-binding protein 1 [Prunus mume]	-	-	-	-	-	-	-
Pm025036	3.33333	25.3333	0.0833333	0.633333	2.926	1.62309e-07	1.13318e-05	yes	CYP78A5	PREDICTED: cytochrome P450 78A5 [Prunus mume]	-	-	-	-	-	-	-
Pm025434	29.3533	108.663	1.04333	3.73	1.83798	1.84286e-09	2.02084e-07	yes	VHA-a1	PREDICTED: V-type proton ATPase subunit a1-like [Prunus mume]	Metabolism;Cellular Processes	Energy metabolism;Transport and catabolism;Global and Overview	ko01100//Metabolic pathways;ko00190//Oxidative phosphorylation;ko04145//Phagosome	K02154	GO:0044425//membrane part;GO:0098796//membrane protein complex;GO:0016020//membrane;GO:0032991//macromolecular complex;GO:0033176//proton-transporting V-type ATPase complex;GO:0043234//protein complex;GO:0016469//proton-transporting two-sector ATPase complex	GO:0022891//substrate-specific transmembrane transporter activity;GO:0015075//ion transmembrane transporter activity;GO:0008324//cation transmembrane transporter activity;GO:0022890//inorganic cation transmembrane transporter activity;GO:0005215//transporter activity;GO:0022892//substrate-specific transporter activity;GO:0003824//catalytic activity;GO:0015077//monovalent inorganic cation transmem…	GO:0051234//establishment of localization;GO:0055085//transmembrane transport;GO:0015988//energy coupled proton transmembrane transport, against electrochemical gradient;GO:1902600//hydrogen ion transmembrane transport;GO:0009987//cellular process;GO:0006810//transport;GO:0098655//cation transmembrane transport;GO:0006811//ion transport;GO:0006812//cation transport;GO:0044699//single-organism pro…
Pm025699	28.3567	9.94333	0.426667	0.153333	-1.47644	5.28472e-05	0.00167308	yes	At1g35710	PREDICTED: probable LRR receptor-like serine/threonine-protein kinase At4g08850 [Prunus mume]	-	-	-	-	-	-	-
Pm025925	6.66667	20.3333	0.213333	0.65	1.60733	0.00276126	0.0360374	yes	BGLU12	PREDICTED: beta-glucosidase 12-like [Prunus mume]	Metabolism	Global and Overview;Metabolism of other amino acids	ko01110//Biosynthesis of secondary metabolites;ko00460//Cyanoamino acid metabolism	K13032	-	-	-
Pm025944	19.6667	5	0.87	0.223333	-1.96182	2.08183e-05	0.000759584	yes	--	PREDICTED: uncharacterized protein LOC103339501 [Prunus mume]	-	-	-	-	-	-	-
Pm025985	6.33333	24.6667	0.196667	0.733333	1.89872	5.69809e-06	0.000257781	yes	SPL9	PREDICTED: LOW QUALITY PROTEIN: squamosa promoter-binding-like protein 9 [Prunus mume]	-	-	-	-	-	-	-
Pm026086	7	58.6667	0.246667	1.97667	3.00243	1.12502e-18	4.93467e-16	yes	ATG8C	PREDICTED: autophagy-related protein 8C-like [Prunus mume]	Cellular Processes	Transport and catabolism	ko04140//Regulation of autophagy	K08341	-	-	-
Pm026106	0.666667	5.33333	0.0533333	0.39	2.87036	0.00390787	0.0459162	yes	At3g01520	PREDICTED: universal stress protein in QAH/OAS sulfhydrylase 3'region-like [Prunus mume]	-	-	-	-	-	-	-
Pm026107	25.6667	81.6667	1.54667	4.84667	1.64783	0.00191076	0.0271694	yes	At3g01520	PREDICTED: universal stress protein YxiE-like [Prunus mume]	-	-	-	-	-	-	-
Pm026148	29.8167	73.54	1.84	4.33	1.23466	2.72972e-05	0.000951252	yes	DIR21	PREDICTED: dirigent protein 21-like [Prunus mume]	-	-	-	-	-	-	-
Pm026379	126.667	32.3333	3.53667	0.876667	-2.01229	5.07735e-14	1.31341e-11	yes	faeA	PREDICTED: uncharacterized protein LOC103339896 [Prunus mume]	-	-	-	-	-	-	-
Pm026444	58	145	1.79333	4.47667	1.31978	0.00123748	0.0196479	yes	PLP2	PREDICTED: patatin-like protein 2 [Prunus mume]	-	-	-	-	-	-	-
Pm026489	659.663	203.323	28.8967	8.80333	-1.71478	1.49075e-08	1.31349e-06	yes	SABP2	PREDICTED: salicylic acid-binding protein 2-like [Prunus mume]	-	-	-	-	-	-	-
Pm026494	37	81.6667	1.68667	3.72667	1.14371	0.0011733	0.019045	yes	SABP2	PREDICTED: salicylic acid-binding protein 2-like [Prunus mume]	-	-	-	-	-	-	-
Pm026515	41	15.3333	2.59	0.93	-1.47765	3.61654e-05	0.00121821	yes	REM19	PREDICTED: B3 domain-containing protein REM9-like [Prunus mume]	-	-	-	-	-	-	-
Pm026553	14.3333	0.666667	0.336667	0.0133333	-4.65821	1.37702e-07	9.88759e-06	yes	LYK5	PREDICTED: protein LYK5-like [Prunus mume]	-	-	-	-	-	GO:0003824//catalytic activity;GO:0016772//transferase activity, transferring phosphorus-containing groups;GO:0016301//kinase activity;GO:0016740//transferase activity	GO:0043412//macromolecule modification;GO:0036211//protein modification process;GO:0044260//cellular macromolecule metabolic process;GO:0044238//primary metabolic process;GO:0016310//phosphorylation;GO:0071704//organic substance metabolic process;GO:0006468//protein phosphorylation;GO:0044267//cellular protein metabolic process;GO:0008152//metabolic process;GO:0009987//cellular process;GO:0019538…
Pm026580	15.6833	61.76	1.20667	4.52667	1.90742	1.78788e-11	3.00617e-09	yes	RPL18A	PREDICTED: 60S ribosomal protein L18a-like isoform X2 [Prunus mume]	Genetic Information Processing	Translation	ko03010//Ribosome	K02882	-	-	-
Pm026612	752.333	1854	20.6467	49.9433	1.27438	6.59602e-22	4.03297e-19	yes	--	PREDICTED: uncharacterized protein LOC103340075 [Prunus mume]	-	-	-	-	-	-	-
Pm026679	79.35	433.783	4.10333	20.7567	2.33871	3.89091e-06	0.000189202	yes	OBF1	PREDICTED: bZIP transcription factor 53 [Prunus mume]	-	-	-	-	-	-	-
Pm026800	23.72	4.66667	1	0.18	-2.47393	5.37619e-06	0.000246535	yes	At5g02620	PREDICTED: ankyrin-3-like [Prunus mume]	-	-	-	-	-	-	-
Pm026843	21105.7	10335.7	925.383	439.063	-1.07562	2.26961e-23	1.69607e-20	yes	rsca	PREDICTED: endochitinase-like [Prunus mume]	Metabolism	Global and Overview;Carbohydrate metabolism	ko01100//Metabolic pathways;ko00520//Amino sugar and nucleotide sugar metabolism	K01183	-	GO:0003824//catalytic activity;GO:0005488//binding;GO:0016787//hydrolase activity;GO:0097367//carbohydrate derivative binding	GO:0044260//cellular macromolecule metabolic process;GO:0009056//catabolic process;GO:0006026//aminoglycan catabolic process;GO:0006022//aminoglycan metabolic process;GO:0044237//cellular metabolic process;GO:0071704//organic substance metabolic process;GO:1901135//carbohydrate derivative metabolic process;GO:0009987//cellular process;GO:1901565//organonitrogen compound catabolic process;GO:19015…
Pm026938	0.333333	6	0.00666667	0.143333	4.42626	0.00132014	0.0206471	yes	MSSP3	PREDICTED: monosaccharide-sensing protein 2-like [Prunus mume]	-	-	-	-	GO:0031224//intrinsic component of membrane;GO:0044425//membrane part;GO:0016020//membrane	GO:0003824//catalytic activity;GO:0022857//transmembrane transporter activity;GO:0016491//oxidoreductase activity;GO:0016627//oxidoreductase activity, acting on the CH-CH group of donors;GO:0016628//oxidoreductase activity, acting on the CH-CH group of donors, NAD or NADP as acceptor;GO:0005215//transporter activity	GO:0006810//transport;GO:0044763//single-organism cellular process;GO:1902578//single-organism localization;GO:0044710//single-organism metabolic process;GO:0008152//metabolic process;GO:0009987//cellular process;GO:0044765//single-organism transport;GO:0051234//establishment of localization;GO:0051179//localization;GO:0044699//single-organism process
Pm029359	46.3333	101	2.81667	6	1.09097	2.67949e-07	1.78429e-05	yes	Os04g0179200	PREDICTED: secoisolariciresinol dehydrogenase-like [Prunus mume]	-	-	-	-	-	GO:0003824//catalytic activity	GO:0044699//single-organism process;GO:0044710//single-organism metabolic process;GO:0008152//metabolic process
Pm029446	7.66667	34.6667	0.24	1.02	2.08746	1.38075e-05	0.000528641	yes	VIT_19s0014g04930	PREDICTED: (-)-germacrene D synthase-like [Prunus mume]	-	-	-	-	-	-	-
Pm031186	15	3.33333	0.11	0.0233333	-2.23704	5.71297e-05	0.00177887	yes	ycf2-A	hypothetical chloroplast RF21 (plastid) [Prunus mume]	-	-	-	-	GO:0043226//organelle;GO:0044435//plastid part;GO:0044422//organelle part;GO:0009532//plastid stroma;GO:0043227//membrane-bounded organelle;GO:0044464//cell part;GO:0005737//cytoplasm;GO:0044446//intracellular organelle part;GO:0044424//intracellular part;GO:0005623//cell;GO:0005622//intracellular;GO:0044444//cytoplasmic part;GO:0009536//plastid;GO:0043229//intracellular organelle;GO:0043231//int…	GO:0016817//hydrolase activity, acting on acid anhydrides;GO:0003824//catalytic activity;GO:1901363//heterocyclic compound binding;GO:0032550//purine ribonucleoside binding;GO:0016462//pyrophosphatase activity;GO:0032549//ribonucleoside binding;GO:0097159//organic cyclic compound binding;GO:0016818//hydrolase activity, acting on acid anhydrides, in phosphorus-containing anhydrides;GO:0001883//pur…	-
XLOC_000632	76	186	2.56	6.15333	1.26522	9.65427e-11	1.34341e-08	yes	ALMT2	XP_007206564.1 hypothetical protein PRUPE_ppa020038mg [Prunus persica]	-	-	-	-	-	-	-
XLOC_000683	15.3333	33.3333	0.483333	1.00667	1.0585	0.00116173	0.0188881	yes	-	OIW18850.1 hypothetical protein TanjilG_25293 [Lupinus angustifolius]	Genetic Information Processing;Metabolism	Metabolism of cofactors and vitamins;Translation;Global and Overview	ko01100//Metabolic pathways;ko01110//Biosynthesis of secondary metabolites;ko01120//Microbial metabolism in diverse environments;ko00970//Aminoacyl-tRNA biosynthesis;ko00860//Porphyrin and chlorophyll metabolism	K01885	-	-	-
XLOC_000729	51.3333	126.333	4.62667	10.9533	1.24332	1.4958e-10	1.99873e-08	yes	-	-	-	-	-	-	-	-	-
XLOC_001339	8.66667	1.33333	0.446667	0.07	-2.67377	0.000340002	0.00732148	yes	-	-	-	-	-	-	-	-	-
XLOC_001387	0	13	0.001	1.27667	10.3182	1.48064e-07	1.04457e-05	yes	-	-	-	-	-	-	-	-	-
XLOC_002103	1.33333	101	0.0533333	3.76	6.13955	3.59392e-30	4.53216e-27	yes	-	XP_006409264.1 hypothetical protein EUTSA_v10023038mg [Eutrema salsugineum]	-	-	-	-	-	-	-
XLOC_002114	192.667	90.3333	9.38667	4.00333	-1.22941	1.71996e-08	1.48943e-06	yes	AtMg00310	XP_008245529.1 PREDICTED: LOW QUALITY PROTEIN: uncharacterized protein LOC103343662 [Prunus mume]	-	-	-	-	-	-	-
XLOC_002138	0	6.33333	0.001	0.473333	8.88671	5.29032e-05	0.00167308	yes	At1g17710	XP_008242421.1 PREDICTED: inorganic pyrophosphatase 3 [Prunus mume]	Metabolism	Metabolism of cofactors and vitamins;Global and Overview	ko01100//Metabolic pathways;ko00750//Vitamin B6 metabolism	K13248	-	-	-
XLOC_002214	64.3333	9.66667	0.883333	0.13	-2.76445	1.51006e-16	5.44081e-14	yes	At1g35710	ONI01826.1 hypothetical protein PRUPE_6G161700 [Prunus persica]	-	-	-	-	-	-	-
XLOC_002219	5.66667	18	0.406667	1.32333	1.70226	0.00312675	0.0395291	yes	RPL6	XP_007205607.1 hypothetical protein PRUPE_ppa009054mg [Prunus persica]	Genetic Information Processing	Translation	ko03010//Ribosome	K02934	GO:0044424//intracellular part;GO:0032991//macromolecular complex;GO:1990904//ribonucleoprotein complex;GO:0005622//intracellular;GO:0005623//cell;GO:0030529//intracellular ribonucleoprotein complex;GO:0044464//cell part	-	GO:0010467//gene expression;GO:0008152//metabolic process;GO:0071704//organic substance metabolic process;GO:0043170//macromolecule metabolic process
XLOC_002624	8.33333	0.333333	0.483333	0.02	-4.59495	0.000348832	0.00744802	yes	PDC4	XP_008243339.1 PREDICTED: pyruvate decarboxylase 2 [Prunus mume]	Metabolism	Carbohydrate metabolism;Global and Overview	ko01100//Metabolic pathways;ko01110//Biosynthesis of secondary metabolites;ko01130//Biosynthesis of antibiotics;ko00010//Glycolysis / Gluconeogenesis	K01568	-	-	-
XLOC_002986	4	15	0.716667	2.47667	1.78903	0.000809695	0.014376	yes	-	ONH90477.1 hypothetical protein PRUPE_8G056200 [Prunus persica]	-	-	-	-	-	-	-
XLOC_003455	201.053	463.95	10.63	23.52	1.14575	1.0797e-08	9.94089e-07	yes	-	-	-	-	-	-	-	-	-
XLOC_003457	56.6667	14.6667	1.35	0.336667	-2.00357	8.79675e-11	1.23258e-08	yes	RGA2	ONI35306.1 hypothetical protein PRUPE_1G528800 [Prunus persica]	-	-	-	-	-	-	-
XLOC_003462	93.3333	238.667	1.05	2.59667	1.30627	3.64332e-09	3.82872e-07	yes	-	KYP74877.1 Retrovirus-related Pol polyprotein from transposon TNT 1-94 [Cajanus cajan]	-	-	-	-	-	-	-
XLOC_003676	38.3333	8.33333	1.04	0.193333	-2.42742	3.3656e-06	0.000165629	yes	APM1	XP_008219966.1 PREDICTED: aminopeptidase M1-like isoform X2 [Prunus mume]	-	-	-	-	-	-	-
XLOC_003746	1.66667	19.3333	0.0266667	0.316667	3.56986	2.87118e-09	3.06517e-07	yes	-	-	-	-	-	-	-	-	-
XLOC_003913	41.6667	90.3333	1.00333	2.03667	1.02141	4.86584e-05	0.00156335	yes	TIC55	XP_007223062.1 hypothetical protein PRUPE_ppa003700mg [Prunus persica]	-	-	-	-	-	-	-
XLOC_004158	160.967	65.6667	3.20333	1.31	-1.29001	9.02923e-06	0.000377973	yes	CYP86A7	XP_007219502.1 hypothetical protein PRUPE_ppa022359mg [Prunus persica]	-	-	-	-	-	-	-
XLOC_004402	12.3333	3	0.786667	0.19	-2.04975	0.000586388	0.0112709	yes	-	-	-	-	-	-	-	-	-
XLOC_004790	0	4	0.001	0.426667	8.73697	0.00122994	0.0195804	yes	-	ONI28808.1 hypothetical protein PRUPE_1G162900 [Prunus persica]	-	-	-	-	-	-	-
XLOC_004960	0	5.66667	0.001	0.4	8.64386	0.000693063	0.0127941	yes	-	-	-	-	-	-	-	-	-
XLOC_004993	0.333333	14	0.0166667	0.73	5.45286	8.08723e-08	6.20441e-06	yes	HAT	XP_016647135.1 PREDICTED: zinc finger BED domain-containing protein DAYSLEEPER-like [Prunus mume]	-	-	-	-	-	-	-
XLOC_005501	32	14.6667	0.956667	0.383333	-1.31942	0.00152043	0.0228598	yes	RABGGTA	XP_008222491.1 PREDICTED: geranylgeranyl transferase type-2 subunit alpha-like [Prunus mume]	-	-	-	-	-	-	-
XLOC_005502	7.50667	0	0.216667	0.001	-7.75933	0.00036504	0.00773679	yes	At1g50920	XP_007224450.1 hypothetical protein PRUPE_ppa022116mg [Prunus persica]	Genetic Information Processing	Translation	ko03008//Ribosome biogenesis in eukaryotes	K06943	-	-	-
XLOC_005684	55	9.33333	4.58	0.726667	-2.65598	8.135e-14	2.02642e-11	yes	At5g10920	XP_008219260.1 PREDICTED: argininosuccinate lyase, chloroplastic [Prunus mume]	Metabolism	Global and Overview;Amino acid metabolism	ko01100//Metabolic pathways;ko01110//Biosynthesis of secondary metabolites;ko01130//Biosynthesis of antibiotics;ko01230//Biosynthesis of amino acids;ko00250//Alanine, aspartate and glutamate metabolism;ko00220//Arginine biosynthesis	K01755	-	-	-
XLOC_005731	4.33333	15.3333	0.133333	0.466667	1.80735	0.000297535	0.00664825	yes	N	XP_007226605.1 hypothetical protein PRUPE_ppa023385mg [Prunus persica]	-	-	-	-	-	-	-
XLOC_006792	10	147	0.846667	10.7733	3.66953	9.78042e-43	1.97339e-39	yes	-	ONI12095.1 hypothetical protein PRUPE_4G143900 [Prunus persica]	-	-	-	-	-	GO:0004713//protein tyrosine kinase activity;GO:0005488//binding;GO:0016740//transferase activity;GO:0097159//organic cyclic compound binding;GO:0036094//small molecule binding;GO:0016773//phosphotransferase activity, alcohol group as acceptor;GO:1901363//heterocyclic compound binding;GO:0032550//purine ribonucleoside binding;GO:0001883//purine nucleoside binding;GO:0001882//nucleoside binding;GO…	GO:0006464//cellular protein modification process;GO:0071704//organic substance metabolic process;GO:0044267//cellular protein metabolic process;GO:0006793//phosphorus metabolic process;GO:0019538//protein metabolic process;GO:0043170//macromolecule metabolic process;GO:0044260//cellular macromolecule metabolic process;GO:0036211//protein modification process;GO:0006468//protein phosphorylation;G…
XLOC_006928	49.6667	23.6667	2.01333	0.946667	-1.08866	0.000101188	0.00281909	yes	-	XP_016648284.1 PREDICTED: uncharacterized protein LOC103326768 [Prunus mume]	-	-	-	-	-	-	-
XLOC_007000	212.333	84.6667	4.84333	1.79	-1.43604	5.89039e-13	1.30605e-10	yes	-	XP_008243398.1 PREDICTED: uncharacterized protein LOC103341630 [Prunus mume]	-	-	-	-	-	-	-
XLOC_007013	0.666667	7.33333	0.0733333	0.796667	3.44144	0.000400683	0.00840393	yes	At1g60730	-	-	-	-	-	-	-	-
XLOC_007134	25.07	136.767	0.513333	2.75333	2.42321	7.57792e-17	2.8849e-14	yes	OBGL	XP_007225585.1 hypothetical protein PRUPE_ppa002562m1g [Prunus persica]	-	-	-	-	-	-	-
XLOC_007445	1	11	0.116667	1.27333	3.44815	5.0465e-06	0.000233005	yes	-	ONI14867.1 hypothetical protein PRUPE_3G013900, partial [Prunus persica]	-	-	-	-	-	-	-
XLOC_007542	9.33333	1.33333	0.63	0.0833333	-2.91839	0.000357837	0.00761612	yes	-	ONI26865.1 hypothetical protein PRUPE_1G051400 [Prunus persica]	-	-	-	-	-	-	-
XLOC_007670	64.3333	24.3333	1.26333	0.483333	-1.38614	0.0018776	0.0267937	yes	-	CBI19501.3 unnamed protein product, partial [Vitis vinifera]	-	-	-	-	-	-	-
XLOC_008617	10.8567	45.3667	0.57	2.29	2.00631	0.000467827	0.00945826	yes	PDCB3	XP_007212991.1 hypothetical protein PRUPE_ppa022594mg [Prunus persica]	-	-	-	-	-	-	-
XLOC_009239	56.6667	17	1.96	0.556667	-1.81597	3.97149e-06	0.000191401	yes	-	-	-	-	-	-	-	-	-
XLOC_009260	111.57	33.54	4.21333	1.25	-1.75303	2.53792e-14	6.82769e-12	yes	-	XP_008246373.1 PREDICTED: uncharacterized protein LOC103344557 [Prunus mume]	-	-	-	-	-	-	-
XLOC_009578	171.333	81.6667	6.18333	2.97333	-1.0563	5.03448e-08	4.03098e-06	yes	-	XP_007213040.1 hypothetical protein PRUPE_ppa020245mg [Prunus persica]	Cellular Processes	Transport and catabolism	ko04146//Peroxisome	K13347	-	-	-
XLOC_010046	28.3333	9	1.43667	0.343333	-2.06504	0.000202188	0.00489154	yes	BGLU24	ONI12453.1 hypothetical protein PRUPE_4G165800 [Prunus persica]	Metabolism	Biosynthesis of other secondary metabolites;Metabolism of other amino acids;Global and Overview;Carbohydrate metabolism	ko01100//Metabolic pathways;ko01110//Biosynthesis of secondary metabolites;ko00500//Starch and sucrose metabolism;ko00940//Phenylpropanoid biosynthesis;ko00460//Cyanoamino acid metabolism	K01188	-	-	-
XLOC_010300	22.3333	10	1.43333	0.596667	-1.26438	0.00308702	0.0392234	yes	-	ONI14116.1 hypothetical protein PRUPE_4G263200 [Prunus persica]	-	-	-	-	-	-	-
XLOC_010336	39.6667	19.3333	2.14333	0.996667	-1.10467	0.00317876	0.0399364	yes	-	XP_007206452.1 hypothetical protein PRUPE_ppa018255mg [Prunus persica]	-	-	-	-	-	-	-
XLOC_010462	5	14.6667	0.476667	1.37667	1.53013	0.00227984	0.0309568	yes	-	ONI14632.1 hypothetical protein PRUPE_4G289000 [Prunus persica]	-	-	-	-	-	-	-
XLOC_010682	4.33333	0.333333	0.77	0.0633333	-3.60382	0.00414559	0.0476341	yes	-	-	-	-	-	-	-	-	-
XLOC_010979	6.66667	16.6667	0.276667	0.67	1.27601	0.00332938	0.0413142	yes	FATB1	XP_007216209.1 hypothetical protein PRUPE_ppa016174mg [Prunus persica]	Metabolism	Global and Overview;Lipid metabolism	ko01100//Metabolic pathways;ko01212//Fatty acid metabolism;ko00061//Fatty acid biosynthesis	K10781	-	-	-
XLOC_011455	8.66667	21	0.4	0.95	1.24793	0.00347452	0.0425139	yes	-	XP_007217504.1 hypothetical protein PRUPE_ppa025173mg, partial [Prunus persica]	-	-	-	-	-	-	-
XLOC_011562	12.9733	2.69	0.596667	0.13	-2.19841	0.000248196	0.00575616	yes	B120	XP_016649004.1 PREDICTED: LOW QUALITY PROTEIN: uncharacterized protein LOC103329478 [Prunus mume]	-	-	-	-	-	-	-
XLOC_012401	0.666667	17.3333	0.02	0.473333	4.56478	3.72928e-09	3.87864e-07	yes	-	ONI16617.1 hypothetical protein PRUPE_3G110500 [Prunus persica]	-	-	-	-	-	-	-
XLOC_012453	17.2533	1.70333	1.38667	0.153333	-3.17688	0.000536189	0.010524	yes	-	-	-	-	-	-	-	-	-
XLOC_012468	187	74.3333	8.74667	4.12	-1.08609	1.16899e-10	1.60454e-08	yes	BUB1	XP_007198866.1 hypothetical protein PRUPE_ppa018825mg [Prunus persica]	-	-	-	-	-	-	-
XLOC_012469	65.3333	34.6667	3.06	1.51	-1.01898	0.0005031	0.0100208	yes	BUB1	ONI17130.1 hypothetical protein PRUPE_3G139700 [Prunus persica]	-	-	-	-	-	-	-
XLOC_012910	48	13.4333	3.18	0.81	-1.97303	0.000213567	0.00509957	yes	-	XP_008245715.1 PREDICTED: UPF0481 protein At3g47200-like [Prunus mume]	-	-	-	-	-	-	-
XLOC_013153	13.3333	40.3333	0.646667	1.99667	1.6265	0.00127155	0.0200594	yes	-	XP_007217820.1 hypothetical protein PRUPE_ppa027069mg [Prunus persica]	-	-	-	-	-	-	-
XLOC_013315	5.33333	16.3333	0.533333	1.59333	1.57894	0.00213969	0.0295702	yes	-	XP_016650037.1 PREDICTED: protein CHROMATIN REMODELING 4-like [Prunus mume]	-	-	-	-	-	-	-
XLOC_013529	18.6667	7	1.15333	0.43	-1.4234	0.00376983	0.0447962	yes	-	XP_007214365.1 hypothetical protein PRUPE_ppb020871mg, partial [Prunus persica]	Metabolism	Amino acid metabolism;Biosynthesis of other secondary metabolites;Global and Overview	ko01100//Metabolic pathways;ko01110//Biosynthesis of secondary metabolites;ko00350//Tyrosine metabolism;ko00950//Isoquinoline alkaloid biosynthesis	K00422	-	-	-
XLOC_013578	14.6667	4.66667	1.89667	0.603333	-1.65244	0.00265989	0.034986	yes	-	-	-	-	-	-	-	-	-
XLOC_013587	117	41.3333	7.52	2.63333	-1.51384	1.07687e-08	9.94089e-07	yes	-	-	-	-	-	-	-	-	-
XLOC_013589	23	7.67667	0.686667	0.23	-1.57798	0.000498414	0.00995692	yes	RER4	XP_007218133.1 hypothetical protein PRUPE_ppa007145mg [Prunus persica]	-	-	-	-	-	-	-
XLOC_013704	144.47	48.0833	4.67333	1.59333	-1.5524	2.03799e-16	7.08973e-14	yes	PCMP-H16	XP_007203395.1 hypothetical protein PRUPE_ppa021037mg [Prunus persica]	-	-	-	-	-	-	-
XLOC_013806	41.3333	5	1.70667	0.216667	-2.97763	1.18229e-09	1.34775e-07	yes	-	XP_007212300.1 hypothetical protein PRUPE_ppa014025mg [Prunus persica]	-	-	-	-	-	-	-
XLOC_014308	41.92	3.34333	3.26667	0.27	-3.59679	2.87052e-05	0.000991755	yes	-	-	-	-	-	-	-	-	-
XLOC_014967	24.6667	0.333333	1.75667	0.0233333	-6.2343	1.52507e-14	4.2738e-12	yes	-	XP_015893075.1 PREDICTED: uncharacterized protein LOC107427220 [Ziziphus jujuba]	-	-	-	-	-	-	-
XLOC_014988	3.66667	0	0.46	0.001	-8.84549	0.00268209	0.0352092	yes	RER4	XP_007218133.1 hypothetical protein PRUPE_ppa007145mg [Prunus persica]	-	-	-	-	-	-	-
XLOC_015032	29.3333	11.6667	1.03667	0.406667	-1.35003	0.000403798	0.00844294	yes	-	XP_007223819.1 hypothetical protein PRUPE_ppa014007mg [Prunus persica]	-	-	-	-	-	-	-
XLOC_015064	20	2	1.03	0.16	-2.6865	1.03406e-09	1.19909e-07	yes	At4g17616	ONI21263.1 hypothetical protein PRUPE_2G056400 [Prunus persica]	-	-	-	-	-	-	-
XLOC_015066	7	0	0.45	0.001	-8.81378	4.86493e-05	0.00156335	yes	-	ONI20482.1 hypothetical protein PRUPE_2G018200 [Prunus persica]	-	-	-	-	-	-	-
XLOC_015603	80.6667	41	4.87	2.35	-1.05126	0.000312891	0.00687712	yes	JMJ25	ONI23440.1 hypothetical protein PRUPE_2G189600 [Prunus persica]	-	-	-	-	-	-	-
XLOC_015963	15.3333	58.6667	0.26	1.02667	1.98138	4.42998e-09	4.53724e-07	yes	DYAD	XP_008234499.1 PREDICTED: protein DYAD [Prunus mume]	-	-	-	-	-	-	-
XLOC_016785	41.6667	17.6667	1.85	0.76	-1.28345	0.00246997	0.0330481	yes	-	XP_007226599.1 hypothetical protein PRUPE_ppa023496mg, partial [Prunus persica]	-	-	-	-	-	-	-
XLOC_016899	54.3433	21.6667	2.09333	0.846667	-1.30594	4.55242e-05	0.00148152	yes	At1g04910	ONH92449.1 hypothetical protein PRUPE_8G176500 [Prunus persica]	-	-	-	-	-	-	-
XLOC_017268	45	116	2.15	5.45667	1.34368	9.78556e-08	7.45069e-06	yes	RPP8	XP_007199211.1 hypothetical protein PRUPE_ppa021797mg, partial [Prunus persica]	-	-	-	-	-	-	-
XLOC_017376	67.3333	16	0.786667	0.183333	-2.10128	2.35308e-10	3.04346e-08	yes	-	ONH90368.1 hypothetical protein PRUPE_8G050000 [Prunus persica]	-	-	-	-	-	-	-
XLOC_017415	53.3333	11.6667	2.89667	0.63	-2.20097	1.40014e-08	1.23906e-06	yes	-	ONH90253.1 hypothetical protein PRUPE_8G042500 [Prunus persica]	-	-	-	-	-	-	-
XLOC_017470	86	186.333	1.7	3.59	1.07845	6.23561e-06	0.000276519	yes	-	XP_008227637.1 PREDICTED: TMV resistance protein N-like [Prunus mume]	-	-	-	-	-	-	-
XLOC_017474	87	368.333	2.87333	11.8233	2.04084	3.18714e-17	1.23667e-14	yes	BTF3L4	XP_008231845.1 PREDICTED: TMV resistance protein N-like [Prunus mume]	-	-	-	-	-	-	-
XLOC_017520	7.33333	0	0.743333	0.001	-9.53787	4.47569e-06	0.000209042	yes	-	ONH97928.1 hypothetical protein PRUPE_7G219000 [Prunus persica]	-	-	-	-	-	-	-
XLOC_017526	32.3333	16.3333	0.39	0.186667	-1.06301	0.00167115	0.0244694	yes	N	ONH89628.1 hypothetical protein PRUPE_8G005400 [Prunus persica]	-	-	-	-	-	-	-
XLOC_017630	157.333	1.33333	5.24	0.0566667	-6.53092	1.48424e-69	7.48688e-66	yes	Dyrk2	KZM89369.1 hypothetical protein DCAR_023268 [Daucus carota subsp. sativus] [Daucus carota]	-	-	-	-	-	-	-
XLOC_017856	38.3333	10	2.88333	0.726667	-1.98837	4.51761e-09	4.60363e-07	yes	-	ONH93116.1 hypothetical protein PRUPE_8G214200 [Prunus persica]	-	-	-	-	-	-	-
XLOC_017858	63.3533	30.4367	6.3	2.93667	-1.10117	0.00026672	0.00608778	yes	-	XP_008245929.1 PREDICTED: uncharacterized protein LOC103344079, partial [Prunus mume]	-	-	-	-	-	-	-
XLOC_018110	116.367	0.333333	3.06	0.01	-8.25739	3.47559e-45	8.76587e-42	yes	CYP704C1	XP_007219502.1 hypothetical protein PRUPE_ppa022359mg [Prunus persica]	-	-	-	-	-	-	-
XLOC_018178	37.6667	99	2.03	5.22333	1.36349	1.07293e-05	0.000429532	yes	SN1	ONH91835.1 hypothetical protein PRUPE_8G138400 [Prunus persica]	-	-	-	-	-	-	-
XLOC_018241	11.1167	2.05	1.10333	0.21	-2.39341	0.000155715	0.003967	yes	NRPB3	XP_008236569.1 PREDICTED: LOW QUALITY PROTEIN: DNA-directed RNA polymerases II, IV and V subunit 3-like [Prunus mume]	Genetic Information Processing;Metabolism	Transcription;Nucleotide metabolism;Global and Overview	ko01100//Metabolic pathways;ko00230//Purine metabolism;ko00240//Pyrimidine metabolism;ko03020//RNA polymerase	K03011	GO:0043233//organelle lumen;GO:0031981//nuclear lumen;GO:0043227//membrane-bounded organelle;GO:1990234//transferase complex;GO:0005654//nucleoplasm;GO:0043234//protein complex;GO:0044422//organelle part;GO:0043226//organelle;GO:0070013//intracellular organelle lumen;GO:0016591//DNA-directed RNA polymerase II, holoenzyme;GO:0005622//intracellular;GO:0044446//intracellular organelle part;GO:004442…	GO:0097159//organic cyclic compound binding;GO:0003676//nucleic acid binding;GO:0005488//binding;GO:1901363//heterocyclic compound binding;GO:0016772//transferase activity, transferring phosphorus-containing groups;GO:0003824//catalytic activity;GO:0016740//transferase activity;GO:0005515//protein binding;GO:0034062//RNA polymerase activity;GO:0016779//nucleotidyltransferase activity	GO:0008152//metabolic process;GO:0071704//organic substance metabolic process;GO:0010467//gene expression;GO:0043170//macromolecule metabolic process
XLOC_018270	197	90.6667	7.85333	3.65667	-1.10278	6.00602e-05	0.00184169	yes	-	-	-	-	-	-	-	-	-
XLOC_018295	11.3333	34	0.44	1.27	1.52925	2.64551e-05	0.000928321	yes	-	XP_007199484.1 hypothetical protein PRUPE_ppb010273mg [Prunus persica]	-	-	-	-	-	-	-
XLOC_018387	154	72.3333	6.34333	2.95667	-1.10127	8.95545e-05	0.00253428	yes	At4g34450	ONH91360.1 hypothetical protein PRUPE_8G109500 [Prunus persica]	-	-	-	-	-	-	-
XLOC_018463	0	23.3333	0.001	2.33333	11.1882	2.65965e-14	7.06103e-12	yes	NAT12	XP_007208335.1 hypothetical protein PRUPE_ppa002180mg [Prunus persica]	-	-	-	-	-	-	GO:0051234//establishment of localization;GO:0051179//localization
XLOC_018586	47.6667	1.33333	1.86333	0.0466667	-5.31935	1.04783e-23	8.8092e-21	yes	-	ONI36016.1 hypothetical protein PRUPE_1G565100 [Prunus persica]	-	-	-	-	-	-	-
XLOC_018593	50.4567	117.483	0.823333	1.79	1.12041	1.93735e-07	1.32959e-05	yes	PCMP-H63	ONH90270.1 hypothetical protein PRUPE_8G043900 [Prunus persica]	-	-	-	-	-	-	-
XLOC_018616	3.33333	19	0.326667	1.77667	2.44328	2.53696e-06	0.000132647	yes	ADR2	XP_008231898.2 PREDICTED: LOW QUALITY PROTEIN: disease resistance protein TAO1 [Prunus mume]	-	-	-	-	-	-	-
XLOC_018658	9	2	0.983333	0.213333	-2.20457	0.00355173	0.0430409	yes	HPPR	XP_004302898.1 PREDICTED: glyoxylate/hydroxypyruvate reductase A HPR2-like [Fragaria vesca subsp. vesca] [Fragaria vesca]	Metabolism	Carbohydrate metabolism;Amino acid metabolism;Global and Overview	ko01100//Metabolic pathways;ko01110//Biosynthesis of secondary metabolites;ko01130//Biosynthesis of antibiotics;ko01200//Carbon metabolism;ko00260//Glycine, serine and threonine metabolism;ko00630//Glyoxylate and dicarboxylate metabolism	K15919	-	-	-
XLOC_018745	117.877	50.32	5.51	2.69667	-1.03088	6.08403e-08	4.79521e-06	yes	-	XP_007226466.1 hypothetical protein PRUPE_ppb017830mg [Prunus persica]	-	-	-	-	-	-	-
XLOC_019053	92.6667	26	4.08667	1.21667	-1.74799	2.1342e-11	3.44494e-09	yes	At2g33840	XP_007209237.1 hypothetical protein PRUPE_ppa007046mg [Prunus persica]	Genetic Information Processing	Translation	ko00970//Aminoacyl-tRNA biosynthesis	K01866	-	-	-
XLOC_019124	11	2.66667	0.473333	0.12	-1.97982	0.00376807	0.0447962	yes	-	XP_008238537.1 PREDICTED: uncharacterized protein LOC103337162 [Prunus mume]	-	-	-	-	-	-	-
XLOC_019222	39	13	1.15667	0.383333	-1.5933	8.46669e-06	0.000358139	yes	-	ONH94844.1 hypothetical protein PRUPE_7G034600 [Prunus persica]	-	-	-	-	-	-	-
XLOC_019843	12	3.67	0.42	0.123333	-1.76783	0.00184054	0.0263755	yes	At1g72550	XP_008240048.1 PREDICTED: phenylalanine--tRNA ligase beta subunit, cytoplasmic-like [Prunus mume]	Genetic Information Processing	Translation	ko00970//Aminoacyl-tRNA biosynthesis	K01890	-	-	-
XLOC_020079	12.6667	2.33333	1.30667	0.25	-2.38589	0.000258922	0.00595697	yes	ABCB26	XP_007217633.1 hypothetical protein PRUPE_ppa002672mg [Prunus persica]	-	-	-	-	-	-	-
XLOC_020343	10	2.66667	1.10333	0.293333	-1.91126	0.00276102	0.0360374	yes	-	XP_007211317.1 hypothetical protein PRUPE_ppa020944mg, partial [Prunus persica]	-	-	-	-	-	-	-
XLOC_020417	3.33333	22.3333	0.27	1.77667	2.71814	1.56507e-07	1.10029e-05	yes	-	-	-	-	-	-	-	-	-
XLOC_020466	62.3	16.9267	2.25333	0.626667	-1.84629	8.97509e-05	0.00253628	yes	-	XP_008246076.1 PREDICTED: uncharacterized protein LOC103344231 [Prunus mume]	-	-	-	-	-	-	-
XLOC_020696	1.66667	7.66667	0.203333	0.94	2.20881	0.00346645	0.042463	yes	PRE4	XP_007210662.1 hypothetical protein PRUPE_ppa022186mg [Prunus persica]	-	-	-	-	-	-	-
XLOC_020852	65.3333	32	4.22333	2.04	-1.04981	2.00045e-05	0.00073521	yes	RTNLB9	XP_007211119.1 hypothetical protein PRUPE_ppa025275mg, partial [Prunus persica]	-	-	-	-	-	-	-
XLOC_021078	0	4.59333	0.001	0.456667	8.835	0.00408006	0.0470688	yes	-	XP_016652791.1 PREDICTED: uncharacterized protein LOC103344394 [Prunus mume]	-	-	-	-	-	-	-
XLOC_021120	187.26	89.8167	2.00333	0.946667	-1.08147	9.41245e-07	5.45733e-05	yes	At4g27190	XP_016651504.1 PREDICTED: LOW QUALITY PROTEIN: probable disease resistance protein At4g27220 [Prunus mume]	-	-	-	-	-	-	-
XLOC_021281	0.666667	8.66667	0.06	0.706667	3.558	0.000298896	0.0066492	yes	-	-	-	-	-	-	-	-	-
XLOC_021387	3.33333	0	0.276667	0.001	-8.11201	0.00391517	0.0459281	yes	At5g03810	ONH96341.1 hypothetical protein PRUPE_7G121900 [Prunus persica]	-	-	-	-	-	-	-
XLOC_021485	0	9.66667	0.001	0.303333	8.24476	2.86069e-07	1.89869e-05	yes	-	ONH96756.1 hypothetical protein PRUPE_7G150100 [Prunus persica]	-	-	-	-	-	-	-
XLOC_021593	18.6667	51.3333	0.383333	1.02	1.4119	2.95253e-06	0.000149306	yes	-	ONH97086.1 hypothetical protein PRUPE_7G169100 [Prunus persica]	-	-	-	-	-	-	-
XLOC_021641	541.333	211	8.51	3.29333	-1.36961	6.36235e-12	1.14619e-09	yes	ZMYM5	XP_007204712.1 hypothetical protein PRUPE_ppa014780mg, partial [Prunus persica]	-	-	-	-	-	-	-
XLOC_022117	0	3.26	0.001	0.23	7.84549	0.00415964	0.0477412	yes	-	-	-	-	-	-	-	-	-
XLOC_022156	6.33333	26.6667	0.2	0.813333	2.02385	2.3741e-06	0.000126059	yes	ASP1	XP_007203973.1 hypothetical protein PRUPE_ppa025075mg [Prunus persica]	-	-	-	-	-	-	-
XLOC_022636	310	119.667	18.5033	6.93333	-1.41616	1.96468e-15	6.29229e-13	yes	-	XP_007204789.1 hypothetical protein PRUPE_ppa018924mg, partial [Prunus persica]	-	-	-	-	-	-	-
XLOC_022999	0.666667	8.66667	0.0466667	0.6	3.6845	0.000123322	0.00331769	yes	At1g72590	XP_008236830.1 PREDICTED: polyprenol reductase 2-like isoform X1 [Prunus mume]	-	-	-	-	-	-	-
