# Supplementary material for: Comparative gene expression analysis reveals that multiple mechanisms regulate the weeping trait in Prunus mume
Source: Sci Rep. 2021 Jan 29;11:2675. doi: 10.1038/s41598-021-81892-3 (PMC7846751; doi:10.1038/s41598-021-81892-3)
Supplement: Supplementary file 3 — Supplementary Information 3 [file 41598_2021_81892_MOESM3_ESM.xlsx]

## Sheet: Sheet1
Gene ID	Wut_count	Uut_count	Wut_fpkm	Uut_fpkm	FC	Pvalue	FDR	significant	Symbol	Description	KEGG_A_class	KEGG_B_class	Pathway	K_ID	GO Component	GO Function	GO Process
Pm022859	197.59	2311.31	2.26667	25.9567	0.087325	1.09e-50	2.19e-46	yes	N	PREDICTED: TMV resistance protein N-like [Prunus mume]	-	-	-	-	-	-	-
Pm000957	254.333	9.66667	7.88667	0.296667	26.5843	6.79e-41	6.83e-37	yes	SCPL18	PREDICTED: serine carboxypeptidase-like 17 isoform X1 [Prunus mume]	-	-	-	-	-	-	-
Pm017576	173	0.001	2.70333	0.001	2703.33	1.43e-37	9.62e-34	yes	RPP8L2	PREDICTED: probable disease resistance RPP8-like protein 2 [Prunus mume]	-	-	-	-	-	-	-
Pm022708	65.1967	667.89	1.43667	13.8933	0.103407	1.02e-36	4.59e-33	yes	--	PREDICTED: uncharacterized protein LOC103336452 isoform X2 [Prunus mume]	-	-	-	-	-	-	-
XLOC_017630	156.333	1	6.64667	0.0233333	284.857	1.14e-36	4.59e-33	yes	Dyrk2	KZM89369.1 hypothetical protein DCAR_023268 [Daucus carota subsp. sativus] [Daucus carota]	-	-	-	-	-	-	-
Pm007474	0	94	0.001	4.36	0.000229358	1.99e-29	6.66e-26	yes	Znrd1	PREDICTED: DNA-directed RNA polymerase I subunit RPA12-like [Prunus mume]	Genetic Information Processing;Metabolism	Global and Overview;Transcription;Nucleotide metabolism	ko01100//Metabolic pathways;ko00230//Purine metabolism;ko00240//Pyrimidine metabolism;ko03020//RNA polymerase	K03000	GO:0005622//intracellular;GO:0044464//cell part;GO:0043226//organelle;GO:0043227//membrane-bounded organelle;GO:0043231//intracellular membrane-bounded organelle;GO:0044424//intracellular part;GO:0043229//intracellular organelle;GO:0005623//cell	GO:0016772//transferase activity, transferring phosphorus-containing groups;GO:0043169//cation binding;GO:0003824//catalytic activity;GO:0043167//ion binding;GO:0005488//binding;GO:0046872//metal ion binding;GO:0016779//nucleotidyltransferase activity;GO:0046914//transition metal ion binding;GO:0016740//transferase activity;GO:0034062//RNA polymerase activity	GO:0010467//gene expression;GO:0008152//metabolic process;GO:0043170//macromolecule metabolic process;GO:0071704//organic substance metabolic process
Pm008809	0	78.3333	0.001	2.42667	0.000412088	2.01e-28	5.79e-25	yes	SHT	PREDICTED: spermidine hydroxycinnamoyl transferase [Prunus mume]	Metabolism	Global and Overview;Biosynthesis of other secondary metabolites	ko01100//Metabolic pathways;ko01110//Biosynthesis of secondary metabolites;ko00940//Phenylpropanoid biosynthesis;ko00941//Flavonoid biosynthesis;ko00945//Stilbenoid, diarylheptanoid and gingerol biosynthesis	K13065	-	GO:0016747//transferase activity, transferring acyl groups other than amino-acyl groups;GO:0016740//transferase activity;GO:0016746//transferase activity, transferring acyl groups;GO:0003824//catalytic activity	-
Pm005676	131.477	0.001	3.95	0.001	3950	3.29e-27	8.27e-24	yes	U2SURP	PREDICTED: protein RRC1-like [Prunus mume]	Genetic Information Processing	Transcription	ko03040//Spliceosome	K12842	-	-	-
Pm012588	78.85	0.001	2.05	0.001	2050	7.7e-24	1.72e-20	yes	N	PREDICTED: TMV resistance protein N-like [Prunus mume]	-	-	-	-	-	-	-
Pm002567	94	526.667	4.97	27.0433	0.183779	6.32e-23	1.25e-19	yes	--	PREDICTED: heme-binding protein 1 [Juglans regia]	-	-	-	-	GO:0043227//membrane-bounded organelle;GO:0043229//intracellular organelle;GO:0044424//intracellular part;GO:0016020//membrane;GO:0005622//intracellular;GO:0043231//intracellular membrane-bounded organelle;GO:0005623//cell;GO:0043226//organelle;GO:0044464//cell part	-	GO:0007154//cell communication;GO:0051716//cellular response to stimulus;GO:0050789//regulation of biological process;GO:0009987//cellular process;GO:0044700//single organism signaling;GO:0050794//regulation of cellular process;GO:0023052//signaling;GO:0050896//response to stimulus;GO:0065007//biological regulation;GO:0044699//single-organism process;GO:0044763//single-organism cellular process;G…
Pm014528	6	110.333	0.2	3.59333	0.0556586	6.86e-23	1.25e-19	yes	At3g47200	PREDICTED: UPF0481 protein At3g47200-like [Prunus mume]	-	-	-	-	-	-	-
Pm005629	99.6667	3.66667	1.72333	0.06	28.7222	1.53e-21	2.4e-18	yes	GLR2.7	PREDICTED: glutamate receptor 2.8-like [Prunus mume]	-	-	-	-	GO:0016020//membrane	GO:0005215//transporter activity	GO:0051234//establishment of localization;GO:0044699//single-organism process;GO:0051179//localization;GO:0044763//single-organism cellular process;GO:1902578//single-organism localization;GO:0006810//transport;GO:0006811//ion transport;GO:0044765//single-organism transport;GO:0009987//cellular process
XLOC_018110	54.3333	0.333333	1.55333	0.01	155.333	1.55e-21	2.4e-18	yes	CYP704C1	XP_007219502.1 hypothetical protein PRUPE_ppa022359mg [Prunus persica]	-	-	-	-	-	-	-
Pm021446	87.64	0.001	3	0.001	3000	4.23e-20	6.08e-17	yes	N	PREDICTED: TMV resistance protein N-like [Prunus mume]	-	-	-	-	-	-	-
Pm025459	1908.67	436.333	83.84	18.44	4.54664	1.32e-18	1.78e-15	yes	PER44	PREDICTED: peroxidase 44 [Prunus mume]	Metabolism	Biosynthesis of other secondary metabolites;Global and Overview	ko01100//Metabolic pathways;ko01110//Biosynthesis of secondary metabolites;ko00940//Phenylpropanoid biosynthesis	K00430	-	-	-
XLOC_021485	0	37	0.001	1.18	0.000847458	2.9e-18	3.65e-15	yes	-	ONH96756.1 hypothetical protein PRUPE_7G150100 [Prunus persica]	-	-	-	-	-	-	-
Pm010613	0.333333	62	0.01	1.54667	0.00646552	4.19e-18	4.96e-15	yes	CRK29	PREDICTED: cysteine-rich receptor-like protein kinase 29 [Pyrus x bretschneideri]	-	-	-	-	-	-	-
Pm009488	0.333333	37.6667	0.00666667	0.826667	0.00806452	4.78e-17	5.34e-14	yes	ANK3	Ankyrin repeat-containing protein [Morus notabilis]	-	-	-	-	-	-	-
Pm007476	0	33.6667	0.001	1.21	0.000826446	5.81e-17	6.16e-14	yes	--	PREDICTED: uncharacterized protein LOC103322425 isoform X1 [Prunus mume]	-	-	-	-	-	-	-
Pm017267	40.0667	0.666667	1.36667	0.02	68.3333	8.23e-17	8.28e-14	yes	Mettl13	PREDICTED: methyltransferase-like protein 13 [Prunus mume]	-	-	-	-	-	-	-
Pm010721	15	126.92	0.316667	2.58333	0.122581	9.73e-16	9.33e-13	yes	CNGC1	PREDICTED: cyclic nucleotide-gated ion channel 1-like [Prunus mume]	-	-	-	-	-	-	-
XLOC_018586	46.3333	2	1.81	0.0766667	23.6087	3.4e-15	3.11e-12	yes	-	ONI36016.1 hypothetical protein PRUPE_1G565100 [Prunus persica]	-	-	-	-	-	-	-
Pm022540	100.797	603.89	1.22	6.99333	0.174452	7.72e-15	6.76e-12	yes	N	PREDICTED: TMV resistance protein N-like [Prunus mume]	-	-	-	-	-	-	-
XLOC_006792	6.33333	95.6667	0.586667	7.71	0.0760917	1.81e-14	1.52e-11	yes	-	ONI12095.1 hypothetical protein PRUPE_4G143900 [Prunus persica]	-	-	-	-	-	GO:0004713//protein tyrosine kinase activity;GO:0005488//binding;GO:0016740//transferase activity;GO:0097159//organic cyclic compound binding;GO:0036094//small molecule binding;GO:0016773//phosphotransferase activity, alcohol group as acceptor;GO:1901363//heterocyclic compound binding;GO:0032550//purine ribonucleoside binding;GO:0001883//purine nucleoside binding;GO:0001882//nucleoside binding;GO…	GO:0006464//cellular protein modification process;GO:0071704//organic substance metabolic process;GO:0044267//cellular protein metabolic process;GO:0006793//phosphorus metabolic process;GO:0019538//protein metabolic process;GO:0043170//macromolecule metabolic process;GO:0044260//cellular macromolecule metabolic process;GO:0036211//protein modification process;GO:0006468//protein phosphorylation;G…
Pm018433	1004.67	2807.67	13.53	36.9733	0.365939	9.39e-14	7.56e-11	yes	BAG6	PREDICTED: BAG family molecular chaperone regulator 6 [Prunus mume]	-	-	-	-	-	-	-
Pm017034	31.7633	0.333333	1.06667	0.0133333	80	1.12e-13	8.66e-11	yes	RPS4	PREDICTED: disease resistance protein RPS4 [Prunus mume]	-	-	-	-	-	-	-
Pm021060	109.667	624.333	8.01	44.41	0.180365	1.28e-13	9.54e-11	yes	At2g14610	PREDICTED: pathogenesis-related protein 1-like [Prunus mume]	Organismal Systems;Environmental Information Processing	Environmental adaptation;Signal transduction	ko04075//Plant hormone signal transduction;ko04626//Plant-pathogen interaction	K13449	-	-	-
Pm007343	360.667	65.6667	10.34	1.87	5.52941	2.03e-13	1.46e-10	yes	SEOB	PREDICTED: protein SIEVE ELEMENT OCCLUSION B-like [Prunus mume]	-	-	-	-	-	-	-
Pm023086	20.4167	133.037	0.89	5.62333	0.158269	3.16e-13	2.19e-10	yes	PLR	PREDICTED: isoflavone reductase homolog [Prunus mume]	-	-	-	-	-	-	-
Pm020311	23.6667	0.001	1.31333	0.001	1313.33	4.59e-13	3.08e-10	yes	--	PREDICTED: ethylene-responsive transcription factor-like protein At4g13040 isoform X2 [Ziziphus jujuba]	-	-	-	-	-	-	-
Pm007402	0	22.9367	0.001	0.87	0.00114943	8.41e-13	5.46e-10	yes	AAK6	PREDICTED: adenylate kinase isoenzyme 6 homolog [Prunus mume]	Genetic Information Processing;Metabolism	Nucleotide metabolism;Global and Overview;Translation	ko01100//Metabolic pathways;ko01110//Biosynthesis of secondary metabolites;ko01130//Biosynthesis of antibiotics;ko00230//Purine metabolism;ko03008//Ribosome biogenesis in eukaryotes	K18532	-	-	-
Pm004492	308	87.3333	9.24667	2.57333	3.59326	2.03e-12	1.27e-09	yes	TT12	PREDICTED: protein DETOXIFICATION 27-like [Prunus mume]	-	-	-	-	-	-	-
Pm021630	0	20.6667	0.001	0.84	0.00119048	3.22e-12	1.88e-09	yes	--	PREDICTED: UPF0496 protein At4g34320-like [Prunus mume]	-	-	-	-	-	-	-
Pm025897	114.667	502.667	3.57667	15.4	0.232251	3.26e-12	1.88e-09	yes	ADPG1	PREDICTED: polygalacturonase [Prunus mume]	Metabolism	Global and Overview;Carbohydrate metabolism	ko01100//Metabolic pathways;ko00500//Starch and sucrose metabolism;ko00040//Pentose and glucuronate interconversions	K01184	-	GO:0003824//catalytic activity;GO:0016798//hydrolase activity, acting on glycosyl bonds;GO:0004553//hydrolase activity, hydrolyzing O-glycosyl compounds;GO:0016787//hydrolase activity	GO:0008152//metabolic process
XLOC_017474	43.6667	213.333	1.41333	6.82333	0.207132	3.17e-12	1.88e-09	yes	BTF3L4	XP_008231845.1 PREDICTED: TMV resistance protein N-like [Prunus mume]	-	-	-	-	-	-	-
Pm022655	0	22.6667	0.001	0.48	0.00208333	3.49e-12	1.95e-09	yes	--	PREDICTED: protein ACCELERATED CELL DEATH 6-like [Pyrus x bretschneideri]	-	-	-	-	-	-	-
Pm007067	24.3333	136.667	0.826667	4.51333	0.183161	4.17e-12	2.27e-09	yes	SWEET15	PREDICTED: bidirectional sugar transporter N3 [Prunus mume]	-	-	-	-	-	-	-
Pm023445	159	19	4.34333	0.5	8.68667	5.09e-12	2.69e-09	yes	nep1	PREDICTED: aspartic proteinase nepenthesin-1-like [Prunus mume]	-	-	-	-	-	-	-
XLOC_018747	2.38667	40.35	0.106667	1.82667	0.0583942	4.55e-11	2.35e-08	yes	N	XP_007199034.1 hypothetical protein PRUPE_ppa018060mg [Prunus persica]	-	-	-	-	-	-	-
Pm018859	1126.67	3273	65.1233	183.847	0.354226	5.57e-11	2.8e-08	yes	HSP18.2	PREDICTED: 18.5 kDa class I heat shock protein-like [Prunus mume]	Genetic Information Processing	Folding, sorting and degradation	ko04141//Protein processing in endoplasmic reticulum	K13993	-	-	-
Pm011975	98	598	4.27667	26.2367	0.163003	9.95e-11	4.89e-08	yes	ADS3	PREDICTED: palmitoyl-monogalactosyldiacylglycerol delta-7 desaturase, chloroplastic-like [Prunus mume]	Metabolism	Global and Overview;Lipid metabolism	ko01212//Fatty acid metabolism;ko01040//Biosynthesis of unsaturated fatty acids	K00507	-	-	-
Pm013761	1.33333	32.3333	0.05	1.07667	0.0464396	1.69e-10	8.11e-08	yes	PLP2	PREDICTED: patatin-like protein 2 [Prunus mume]	-	-	-	-	-	-	-
XLOC_017470	202	573	4.00333	10.97	0.364935	1.91e-10	8.95e-08	yes	-	XP_008227637.1 PREDICTED: TMV resistance protein N-like [Prunus mume]	-	-	-	-	-	-	-
XLOC_018463	0	18.3333	0.001	1.76	0.000568182	2.02e-10	9.22e-08	yes	NAT12	XP_007208335.1 hypothetical protein PRUPE_ppa002180mg [Prunus persica]	-	-	-	-	-	-	GO:0051234//establishment of localization;GO:0051179//localization
Pm002535	20201.3	8822.67	549.037	233.433	2.35201	2.43e-10	1.09e-07	yes	DCR	PREDICTED: BAHD acyltransferase DCR [Prunus mume]	-	-	-	-	-	-	-
XLOC_018295	25	137.667	0.956667	5.07667	0.188444	3.26e-10	1.43e-07	yes	-	XP_007199484.1 hypothetical protein PRUPE_ppb010273mg [Prunus persica]	-	-	-	-	-	-	-
Pm011709	16886	7120.33	403.98	164.18	2.46059	3.55e-10	1.52e-07	yes	VIT_19s0014g04930	PREDICTED: (-)-alpha-pinene synthase-like [Prunus mume]	-	-	-	-	-	-	-
Pm023883	30.2933	142.62	1.72333	8.04667	0.214167	6.27e-10	2.63e-07	yes	tlp	PREDICTED: protein P21-like [Prunus mume]	-	-	-	-	-	-	-
XLOC_009225	52.3633	7.61667	4.11333	0.586667	7.01136	6.94e-10	2.85e-07	yes	-	-	-	-	-	-	-	-	-
Pm025223	566	1350	10.8233	25.53	0.423946	7.28e-10	2.87e-07	yes	YSL7	PREDICTED: probable metal-nicotianamine transporter YSL7 [Prunus mume]	-	-	-	-	-	-	-
XLOC_004960	0	16.6667	0.001	1.11667	0.000895522	7.12e-10	2.87e-07	yes	-	-	-	-	-	-	-	-	-
Pm023884	27.7067	147.047	1.50333	7.94333	0.189257	8.03e-10	3.11e-07	yes	tlp	PREDICTED: protein P21-like [Prunus mume]	-	-	-	-	-	-	-
Pm000961	732.667	185	18.4433	4.48667	4.1107	8.6e-10	3.27e-07	yes	CNGC1	PREDICTED: cyclic nucleotide-gated ion channel 1-like [Prunus mume]	Organismal Systems	Environmental adaptation	ko04626//Plant-pathogen interaction	K05391	-	-	-
Pm018854	728.667	1776	34.1433	80.3033	0.42518	2.36e-09	8.79e-07	yes	HSP18.2	PREDICTED: 17.8 kDa class I heat shock protein-like [Prunus mume]	Genetic Information Processing	Folding, sorting and degradation	ko04141//Protein processing in endoplasmic reticulum	K13993	-	-	-
Pm020781	5.02333	40.7667	0.21	1.64	0.128049	4.91e-09	1.8e-06	yes	CYCH1-1	PREDICTED: cyclin-H1-1-like [Prunus mume]	Genetic Information Processing	Transcription;Replication and repair	ko03420//Nucleotide excision repair;ko03022//Basal transcription factors	K06634	-	-	-
Pm023849	4.33667	34	0.153333	1.18667	0.129213	8.56e-09	3.08e-06	yes	At2g33840	PREDICTED: tyrosine--tRNA ligase 1, cytoplasmic-like [Prunus mume]	Genetic Information Processing	Translation	ko00970//Aminoacyl-tRNA biosynthesis	K01866	-	-	-
Pm014113	19.6633	106.593	0.59	3.04333	0.193866	1.06e-08	3.75e-06	yes	AFS1	PREDICTED: (E,E)-alpha-farnesene synthase-like [Prunus mume]	-	-	-	-	-	-	-
Pm005110	1346	3058.33	47.4333	105.94	0.447738	1.22e-08	4.24e-06	yes	RD22	PREDICTED: BURP domain protein RD22-like [Prunus mume]	-	-	-	-	-	-	-
Pm001261	219.937	69.6733	6.75333	2.11333	3.19558	1.56e-08	5.31e-06	yes	--	PREDICTED: agamous-like MADS-box protein AGL103, partial [Tarenaya hassleriana]	-	-	-	-	-	-	-
Pm027216	30	121.667	0.78	3.06	0.254902	1.84e-08	6.18e-06	yes	CNGC1	PREDICTED: cyclic nucleotide-gated ion channel 1-like [Prunus mume]	-	-	-	-	-	-	-
XLOC_001105	36.6667	138.333	2.12667	7.73333	0.275	2.31e-08	7.62e-06	yes	At3g47570	XP_008241625.2 PREDICTED: probable LRR receptor-like serine/threonine-protein kinase At3g47570 [Prunus mume]	-	-	-	-	-	-	-
Pm021288	1926.67	903	54.6967	25.0733	2.18147	2.39e-08	7.77e-06	yes	At5g67130	PREDICTED: PI-PLC X domain-containing protein At5g67130-like [Prunus mume]	-	-	-	-	-	-	-
Pm011497	613.667	284.667	21.78	9.86333	2.20818	2.56e-08	8.16e-06	yes	--	PREDICTED: chitinase 2-like [Prunus mume]	-	-	-	-	-	GO:0003824//catalytic activity;GO:0016787//hydrolase activity;GO:0016798//hydrolase activity, acting on glycosyl bonds;GO:0004553//hydrolase activity, hydrolyzing O-glycosyl compounds	GO:0008152//metabolic process;GO:0044238//primary metabolic process
Pm003934	92.49	16.4467	1.65	0.276667	5.96386	3.65e-08	1.15e-05	yes	FLS2	PREDICTED: receptor-like protein 12 [Prunus mume]	-	-	-	-	-	-	-
Pm017448	137.207	42.2433	1.5	0.45	3.33333	6.14e-08	1.9e-05	yes	RGA2	FB_Mr5-like protein [Malus prunifolia]	-	-	-	-	-	-	-
Pm005219	49	215.333	3.68667	16.3267	0.225806	6.62e-08	2.02e-05	yes	--	PREDICTED: early nodulin-55-2-like [Malus domestica]	-	-	-	-	-	-	-
Pm016423	303	669	27.7967	60.1267	0.462302	7.35e-08	2.17e-05	yes	--	PREDICTED: uncharacterized protein LOC103330581 [Prunus mume]	-	-	-	-	-	-	-
Pm022631	26.0033	95.41	0.343333	1.22333	0.280654	7.32e-08	2.17e-05	yes	N	PREDICTED: TMV resistance protein N-like [Prunus mume]	-	-	-	-	-	-	-
Pm024524	7	49.3333	0.496667	3.42333	0.145083	7.51e-08	2.19e-05	yes	SOC1	PREDICTED: agamous-like MADS-box protein AGL19 [Prunus mume]	-	-	-	-	-	-	-
Pm016535	249.333	91	4.96667	1.74667	2.84351	8.18e-08	2.35e-05	yes	At3g12360	PREDICTED: uncharacterized protein LOC103330686 [Prunus mume]	-	-	-	-	-	-	-
Pm022434	676.213	1753.61	7.75	19.57	0.396014	8.85e-08	2.51e-05	yes	N	PREDICTED: TMV resistance protein N-like [Prunus mume]	-	-	-	-	-	-	-
Pm018855	2150.67	1038.67	66.2467	30.97	2.13906	9.33e-08	2.61e-05	yes	UGT76F1	PREDICTED: UDP-glycosyltransferase 76F1-like [Prunus mume]	-	-	-	-	-	-	-
XLOC_000632	31.6667	108.667	1.05333	3.54	0.297552	1.01e-07	2.77e-05	yes	ALMT2	XP_007206564.1 hypothetical protein PRUPE_ppa020038mg [Prunus persica]	-	-	-	-	-	-	-
Pm023949	8.66667	144.667	0.25	4.38667	0.0569909	1.04e-07	2.81e-05	yes	At4g23560	PREDICTED: endoglucanase-like [Prunus mume]	-	-	-	-	-	-	-
Pm024167	18.6667	88.6667	0.663333	3.07667	0.215601	1.05e-07	2.81e-05	yes	SWEET4	PREDICTED: bidirectional sugar transporter SWEET4-like [Prunus mume]	-	-	-	-	-	-	-
XLOC_021984	642	1354.33	50.4667	104.84	0.481368	1.56e-07	4.14e-05	yes	-	XP_007202773.1 hypothetical protein PRUPE_ppa013566mg [Prunus persica]	-	-	-	-	-	-	-
Pm010657	496.193	1267.31	3.22667	8.02	0.402328	1.77e-07	4.63e-05	yes	At1g56130	PREDICTED: probable LRR receptor-like serine/threonine-protein kinase At1g56130 [Pyrus x bretschneideri]	-	-	-	-	-	-	-
XLOC_000731	15.6667	60.91	0.743333	2.84333	0.26143	1.98e-07	5.11e-05	yes	-	ONI09438.1 hypothetical protein PRUPE_5G238300 [Prunus persica]	-	-	-	-	-	-	-
Pm010384	824.333	1683	22.27	44.57	0.499663	2.06e-07	5.25e-05	yes	--	PREDICTED: uncharacterized protein LOC103325102 [Prunus mume]	-	-	-	-	-	-	-
Pm018715	692.667	1617	18.9167	43.6	0.433869	2.31e-07	5.8e-05	yes	KCS21	PREDICTED: 3-ketoacyl-CoA synthase 19-like [Prunus mume]	Metabolism	Lipid metabolism;Global and Overview	ko01110//Biosynthesis of secondary metabolites;ko00062//Fatty acid elongation	K15397	-	-	-
Pm014747	37.6667	4.66667	1.51333	0.173333	8.73077	2.51e-07	6.25e-05	yes	DGK5	PREDICTED: diacylglycerol kinase 5-like [Prunus mume]	Environmental Information Processing;Metabolism	Lipid metabolism;Signal transduction;Global and Overview	ko01100//Metabolic pathways;ko01110//Biosynthesis of secondary metabolites;ko00564//Glycerophospholipid metabolism;ko00561//Glycerolipid metabolism;ko04070//Phosphatidylinositol signaling system	K00901	-	-	-
XLOC_003455	112.333	317.667	5.96667	16.3367	0.365232	2.66e-07	6.52e-05	yes	-	-	-	-	-	-	-	-	-
Pm021243	939.667	352	21.2833	7.86333	2.70666	2.84e-07	6.8e-05	yes	GH3.1	PREDICTED: probable indole-3-acetic acid-amido synthetase GH3.1 [Prunus mume]	Environmental Information Processing	Signal transduction	ko04075//Plant hormone signal transduction	K14487	-	-	-
Pm026612	872	1827.33	23.7133	48.9533	0.484407	3.38e-07	7.91e-05	yes	--	PREDICTED: uncharacterized protein LOC103340075 [Prunus mume]	-	-	-	-	-	-	-
XLOC_002103	0	11.3333	0.001	0.41	0.00243902	3.37e-07	7.91e-05	yes	-	XP_006409264.1 hypothetical protein EUTSA_v10023038mg [Eutrema salsugineum]	-	-	-	-	-	-	-
XLOC_011676	14.0733	67.02	0.54	2.24667	0.240356	4.05e-07	9.38e-05	yes	FRO8	ONI08236.1 hypothetical protein PRUPE_5G166400 [Prunus persica]	-	-	-	-	-	-	-
Pm010048	423	158.333	7.62333	2.76333	2.75875	4.62e-07	0.000104517	yes	LOX3.1	PREDICTED: linoleate 13S-lipoxygenase 3-1, chloroplastic-like [Prunus mume]	Metabolism	Global and Overview;Lipid metabolism	ko01100//Metabolic pathways;ko01110//Biosynthesis of secondary metabolites;ko00592//alpha-Linolenic acid metabolism;ko00591//Linoleic acid metabolism	K00454	-	-	-
Pm022634	80.4933	400.737	1.03333	5.06	0.204216	4.61e-07	0.000104517	yes	N	PREDICTED: TMV resistance protein N-like [Prunus mume]	-	-	-	-	-	-	-
Pm019057	16.6667	79.6667	0.683333	3.24	0.210905	5.93e-07	0.000132524	yes	GN1	PREDICTED: glucan endo-1,3-beta-glucosidase-like [Prunus mume]	-	-	-	-	-	GO:0003824//catalytic activity;GO:0016798//hydrolase activity, acting on glycosyl bonds;GO:0016787//hydrolase activity	GO:0008152//metabolic process
Pm021672	330.333	1237.33	12.7333	45.33	0.280903	6.18e-07	0.000136587	yes	S6PDH	PREDICTED: NADP-dependent D-sorbitol-6-phosphate dehydrogenase-like [Prunus mume]	-	-	-	-	-	-	-
Pm002393	61.6667	200.667	1.98667	6.36	0.312369	7.45e-07	0.000162942	yes	BT4	PREDICTED: BTB/POZ and TAZ domain-containing protein 4 [Prunus mume]	-	-	-	-	-	-	-
Pm018291	221.667	553.667	6.21667	15.1133	0.411337	7.58e-07	0.000164078	yes	--	PREDICTED: uncharacterized protein LOC103323141 [Prunus mume]	-	-	-	-	-	-	-
Pm022654	8.33333	48.6667	0.436667	2.47333	0.17655	7.76e-07	0.000166078	yes	--	PREDICTED: pathogen-related protein-like [Prunus mume]	-	-	-	-	-	-	-
Pm018180	512.78	204.807	21.19	8.89667	2.38179	8.01e-07	0.000166575	yes	--	PREDICTED: uncharacterized protein LOC103332036 isoform X1 [Prunus mume]	-	-	-	-	-	-	-
Pm021214	292.667	774	10.59	27.15	0.390055	8.03e-07	0.000166575	yes	CAD2	PREDICTED: cinnamyl alcohol dehydrogenase 1 [Prunus mume]	Metabolism	Biosynthesis of other secondary metabolites;Global and Overview	ko01100//Metabolic pathways;ko01110//Biosynthesis of secondary metabolites;ko00940//Phenylpropanoid biosynthesis	K00083	-	GO:0003824//catalytic activity;GO:0043169//cation binding;GO:0005488//binding;GO:0043167//ion binding	GO:0008152//metabolic process;GO:0044710//single-organism metabolic process;GO:0044699//single-organism process
Pm000226	15.1667	0.001	0.23	0.001	230	8.03e-07	0.000166575	yes	pol	Transposon Ty3-I Gag-Pol polyprotein [Cajanus cajan]	-	-	-	-	-	-	-
Pm020528	27.63	104.95	0.543333	2.02667	0.268092	9.51e-07	0.000195365	yes	At4g08850	PREDICTED: probable leucine-rich repeat receptor-like protein kinase At1g35710 [Prunus mume]	-	-	-	-	-	-	-
Pm011334	96.0067	11.8867	2.63667	0.33	7.9899	9.84e-07	0.000200084	yes	UGT79B6	PREDICTED: UDP-glycosyltransferase 79B6-like [Prunus mume]	-	-	-	-	-	GO:0003824//catalytic activity;GO:0016758//transferase activity, transferring hexosyl groups;GO:0016757//transferase activity, transferring glycosyl groups;GO:0016740//transferase activity	-
Pm001311	26.6667	4.02667	0.39	0.0566667	6.88235	1.05e-06	0.00020914	yes	RLP12	PREDICTED: receptor-like protein 12 [Prunus mume]	-	-	-	-	-	-	-
Pm020526	39.9433	144.367	0.683333	2.4	0.284722	1.05e-06	0.00020914	yes	At4g08850	PREDICTED: probable leucine-rich repeat receptor-like protein kinase At1g35710 [Prunus mume]	-	-	-	-	-	-	-
Pm014246	887.667	392	53.6633	23.08	2.3251	1.07e-06	0.000211871	yes	--	PRp27-like protein [Olea europaea subsp. europaea] [Olea europaea]	-	-	-	-	-	-	-
Pm015122	618.84	272.3	29.57	12.61	2.34496	1.18e-06	0.000230356	yes	--	plant/T7A14-6 protein [Medicago truncatula]	-	-	-	-	-	-	-
Pm024338	36.6667	130.333	0.543333	1.90333	0.285464	1.27e-06	0.000245262	yes	At5g50170	PREDICTED: C2 and GRAM domain-containing protein At5g50170 [Prunus mume]	-	-	-	-	-	-	-
Pm000705	134.667	324.333	3.58	8.46333	0.423001	1.35e-06	0.00025796	yes	CYP707A2	PREDICTED: abscisic acid 8'-hydroxylase 2 isoform X1 [Prunus mume]	Metabolism	Metabolism of terpenoids and polyketides	ko00906//Carotenoid biosynthesis	K09843	-	GO:0046914//transition metal ion binding;GO:0043169//cation binding;GO:0003824//catalytic activity;GO:1901363//heterocyclic compound binding;GO:0097159//organic cyclic compound binding;GO:0043167//ion binding;GO:0046906//tetrapyrrole binding;GO:0016491//oxidoreductase activity;GO:0005488//binding;GO:0046872//metal ion binding	GO:0044710//single-organism metabolic process;GO:0008152//metabolic process;GO:0044699//single-organism process
Pm017484	955.047	2164.09	9.06333	20.0433	0.452187	1.36e-06	0.00025796	yes	RGA2	PREDICTED: disease resistance protein RGA2-like [Prunus mume]	-	-	-	-	-	-	-
Pm021341	13.3333	0.666667	0.583333	0.0266667	21.875	1.43e-06	0.000269637	yes	--	PREDICTED: oil body-associated protein 1A-like [Pyrus x bretschneideri]	-	-	-	-	-	-	-
Pm000562	781.667	1716.67	22.2233	48.3933	0.459223	1.79e-06	0.000333573	yes	CAX3	PREDICTED: vacuolar cation/proton exchanger 3-like [Prunus mume]	-	-	-	-	-	-	-
Pm016837	70.3333	9.66667	1.22333	0.16	7.64583	2.34e-06	0.000428692	yes	N	PREDICTED: TMV resistance protein N-like [Prunus mume]	-	-	-	-	-	-	-
Pm001314	442.333	966.333	19.1167	40.7633	0.468967	2.69e-06	0.00048774	yes	--	PREDICTED: agamous-like MADS-box protein AGL103 [Tarenaya hassleriana]	-	-	-	-	-	-	-
Pm000418	277.667	652.667	7.84667	18.4567	0.42514	2.97e-06	0.000533344	yes	AAP7	PREDICTED: probable amino acid permease 7 isoform X1 [Prunus mume]	-	-	-	-	-	-	-
Pm026553	13.6667	1	0.326667	0.0233333	14	3.58e-06	0.000631323	yes	LYK5	PREDICTED: protein LYK5-like [Prunus mume]	-	-	-	-	-	GO:0003824//catalytic activity;GO:0016772//transferase activity, transferring phosphorus-containing groups;GO:0016301//kinase activity;GO:0016740//transferase activity	GO:0043412//macromolecule modification;GO:0036211//protein modification process;GO:0044260//cellular macromolecule metabolic process;GO:0044238//primary metabolic process;GO:0016310//phosphorylation;GO:0071704//organic substance metabolic process;GO:0006468//protein phosphorylation;GO:0044267//cellular protein metabolic process;GO:0008152//metabolic process;GO:0009987//cellular process;GO:0019538…
Pm027000	419.333	936.333	11.8167	25.8767	0.456653	3.55e-06	0.000631323	yes	PME54	PREDICTED: pectinesterase [Prunus mume]	Metabolism	Carbohydrate metabolism;Global and Overview	ko01100//Metabolic pathways;ko00500//Starch and sucrose metabolism;ko00040//Pentose and glucuronate interconversions	K01051	-	GO:0003824//catalytic activity;GO:0016787//hydrolase activity;GO:0016788//hydrolase activity, acting on ester bonds	GO:0008152//metabolic process
Pm014038	51.3333	10	1.57667	0.296667	5.31461	3.62e-06	0.000633221	yes	WSD1	PREDICTED: O-acyltransferase WSD1-like [Prunus mume]	-	-	-	-	-	-	-
Pm021062	88.3333	227	6.44333	16.4633	0.391375	4.67e-06	0.000810253	yes	PRB1	PREDICTED: LOW QUALITY PROTEIN: pathogenesis-related protein 1-like [Prunus mume]	Organismal Systems;Environmental Information Processing	Signal transduction;Environmental adaptation	ko04075//Plant hormone signal transduction;ko04626//Plant-pathogen interaction	K13449	-	-	-
XLOC_000729	18.3333	71	1.43333	6.40333	0.223842	5.48e-06	0.000934087	yes	-	-	-	-	-	-	-	-	-
Pm024407	76.3333	280.667	2.35	8.74	0.268879	5.72e-06	0.000968039	yes	CYSEP	PREDICTED: vignain-like [Prunus mume]	-	-	-	-	-	-	-
Pm004060	14.4833	63.1167	0.15	0.613333	0.244565	6.06e-06	0.00101642	yes	N	PREDICTED: disease resistance protein RML1A-like [Prunus mume]	-	-	-	-	-	-	-
Pm021879	12	52	1.27667	5.38	0.237299	6.12e-06	0.0010172	yes	ARG7	PREDICTED: indole-3-acetic acid-induced protein ARG7-like [Prunus mume]	Environmental Information Processing	Signal transduction	ko04075//Plant hormone signal transduction	K14488	-	-	-
Pm021038	185	420	11.7167	26.2567	0.446236	6.54e-06	0.00107811	yes	--	PREDICTED: uncharacterized protein LOC103334985 [Prunus mume]	-	-	-	-	-	-	-
Pm019970	379	801.667	6.36667	13.1867	0.482811	6.76e-06	0.0011053	yes	SPATA20	PREDICTED: spermatogenesis-associated protein 20 [Prunus mume]	-	-	-	-	-	-	-
Pm016965	0.333333	13.6667	0.00666667	0.273333	0.0243902	7.6e-06	0.00122405	yes	N	PREDICTED: TMV resistance protein N [Prunus mume]	-	-	-	-	-	-	-
Pm002999	14.3333	51.6667	1.02	3.58333	0.284651	8.64e-06	0.00134779	yes	--	PREDICTED: uncharacterized protein LOC103342767 isoform X1 [Prunus mume]	-	-	-	-	-	-	-
Pm005040	2.33333	16.3333	0.0733333	0.496667	0.147651	8.59e-06	0.00134779	yes	--	PREDICTED: micronuclear linker histone polyprotein [Prunus mume]	-	-	-	-	-	-	-
XLOC_015066	10.3333	0.001	0.686667	0.001	686.667	8.62e-06	0.00134779	yes	-	ONI20482.1 hypothetical protein PRUPE_2G018200 [Prunus persica]	-	-	-	-	-	-	-
Pm002785	61.1367	192.667	0.99	3.07333	0.322126	8.75e-06	0.00135426	yes	At3g47570	PREDICTED: probable LRR receptor-like serine/threonine-protein kinase At3g47570 [Prunus mume]	-	-	-	-	-	-	-
Pm008602	77.3333	185.333	3.43	8.11667	0.422587	9.21e-06	0.00140355	yes	TKPR1	PREDICTED: cinnamoyl-CoA reductase 2 isoform X1 [Prunus mume]	-	-	-	-	-	GO:0005488//binding;GO:0016616//oxidoreductase activity, acting on the CH-OH group of donors, NAD or NADP as acceptor;GO:0003824//catalytic activity;GO:0016614//oxidoreductase activity, acting on CH-OH group of donors;GO:0016491//oxidoreductase activity;GO:0048037//cofactor binding	GO:0044710//single-organism metabolic process;GO:0044699//single-organism process;GO:0008152//metabolic process
Pm019026	340	1005.33	14.0033	41.62	0.336457	9.57e-06	0.00144887	yes	GSVIVT00023967001	PREDICTED: peroxidase P7-like [Prunus mume]	Metabolism	Biosynthesis of other secondary metabolites;Global and Overview	ko01100//Metabolic pathways;ko01110//Biosynthesis of secondary metabolites;ko00940//Phenylpropanoid biosynthesis	K00430	-	-	-
Pm024165	38.42	107.9	1.51	3.76667	0.400885	9.94e-06	0.00149263	yes	NLP6	PREDICTED: protein NLP6-like isoform X1 [Prunus mume]	-	-	-	-	-	-	-
Pm021896	28.3333	88.3333	1.59667	4.79	0.333333	1.05e-05	0.00156846	yes	ARG7	PREDICTED: auxin-induced protein 15A-like [Prunus mume]	Environmental Information Processing	Signal transduction	ko04075//Plant hormone signal transduction	K14488	-	-	-
Pm009248	11.3333	46.3333	0.623333	2.58	0.241602	1.07e-05	0.00158178	yes	RING1	PREDICTED: E3 ubiquitin-protein ligase ZNRF3-like isoform X1 [Prunus mume]	-	-	-	-	-	-	-
Pm026086	4.33333	26	0.146667	0.86	0.170543	1.11e-05	0.00163511	yes	ATG8C	PREDICTED: autophagy-related protein 8C-like [Prunus mume]	Cellular Processes	Transport and catabolism	ko04140//Regulation of autophagy	K08341	-	-	-
Pm017116	21.8433	1.33333	0.313333	0.0166667	18.8	1.21e-05	0.00175098	yes	GSO1	PREDICTED: LOW QUALITY PROTEIN: LRR receptor-like serine/threonine-protein kinase GSO1 [Prunus mume]	-	-	-	-	-	-	-
Pm026818	20.6667	68	0.71	2.31	0.307359	1.28e-05	0.00183084	yes	At2g17570	PREDICTED: rubber cis-polyprenyltransferase HRT2 [Prunus mume]	Metabolism	Global and Overview;Metabolism of terpenoids and polyketides	ko01110//Biosynthesis of secondary metabolites;ko00900//Terpenoid backbone biosynthesis	K11778	-	GO:0003824//catalytic activity;GO:0016740//transferase activity	-
XLOC_010326	0.333333	9	0.0466667	1.17	0.039886	1.28e-05	0.00183084	yes	-	ONI09438.1 hypothetical protein PRUPE_5G238300 [Prunus persica]	-	-	-	-	-	-	-
XLOC_002138	0	12.3333	0.001	0.883333	0.00113208	1.32e-05	0.00186407	yes	At1g17710	XP_008242421.1 PREDICTED: inorganic pyrophosphatase 3 [Prunus mume]	Metabolism	Metabolism of cofactors and vitamins;Global and Overview	ko01100//Metabolic pathways;ko00750//Vitamin B6 metabolism	K13248	-	-	-
Pm009305	20.6667	84.0033	0.523333	2.02	0.259076	1.33e-05	0.00187346	yes	BGLU24	PREDICTED: beta-glucosidase 12-like [Prunus mume]	Metabolism	Metabolism of other amino acids;Global and Overview	ko01110//Biosynthesis of secondary metabolites;ko00460//Cyanoamino acid metabolism	K13032	-	-	-
Pm017722	47	14	0.74	0.213333	3.46875	1.35e-05	0.00188293	yes	RLP12	PREDICTED: receptor-like protein 12 [Prunus mume]	-	-	-	-	-	-	-
Pm016720	466.59	225.91	3.8	1.76333	2.15501	1.48e-05	0.0020379	yes	RGA2	PREDICTED: putative disease resistance RPP13-like protein 1 [Prunus mume]	-	-	-	-	-	-	-
Pm014455	49	129.333	2.07333	5.35333	0.387298	1.51e-05	0.00206936	yes	NMNAT	PREDICTED: nicotinamide/nicotinic acid mononucleotide adenylyltransferase [Prunus mume]	Metabolism	Global and Overview;Metabolism of cofactors and vitamins	ko01100//Metabolic pathways;ko00760//Nicotinate and nicotinamide metabolism	K06210	-	-	-
Pm009046	128	448	6.42	21.6933	0.295943	1.53e-05	0.00208301	yes	--	AWPM-19-like protein [Cynara cardunculus var. scolymus] [Cynara cardunculus]	-	-	-	-	-	-	-
Pm024808	26	73.6667	1.27333	3.53	0.360718	1.56e-05	0.00209669	yes	VDAC1	PREDICTED: mitochondrial outer membrane protein porin of 36 kDa-like [Prunus mume]	-	-	-	-	-	-	-
Pm004643	56.6667	140	0.783333	1.88333	0.415929	1.65e-05	0.00219607	yes	SPS1	PREDICTED: probable sucrose-phosphate synthase 1 [Prunus mume]	Metabolism	Carbohydrate metabolism;Global and Overview	ko01100//Metabolic pathways;ko00500//Starch and sucrose metabolism	K00696	-	-	-
Pm026679	570.68	96.5667	28.8967	4.83667	5.9745	1.66e-05	0.00219607	yes	OBF1	PREDICTED: bZIP transcription factor 53 [Prunus mume]	-	-	-	-	-	-	-
Pm003817	58	158.667	1.25333	3.42333	0.366115	1.69e-05	0.00222622	yes	PARP3	PREDICTED: poly [ADP-ribose] polymerase 3 [Prunus mume]	Genetic Information Processing	Replication and repair	ko03410//Base excision repair	K10798	-	-	-
Pm012355	24.3333	74	1.22667	3.64	0.336996	1.71e-05	0.00223109	yes	IGS1	PREDICTED: isoeugenol synthase 1-like [Prunus mume]	-	-	-	-	-	-	-
Pm010810	268.333	121.667	9.75667	4.35333	2.24119	1.84e-05	0.00238312	yes	ZIP5	PREDICTED: zinc transporter 5-like [Prunus mume]	-	-	-	-	-	-	-
Pm000192	73.3333	181.667	3.30333	7.99667	0.413089	1.93e-05	0.0024756	yes	CIA2	PREDICTED: zinc finger protein CONSTANS-LIKE 7 [Prunus mume]	-	-	-	-	-	-	-
Pm024074	336	124	9.62333	3.48333	2.76268	1.93e-05	0.0024756	yes	AS	PREDICTED: hydroquinone glucosyltransferase-like [Prunus mume]	-	-	-	-	-	-	-
Pm025891	11.3333	54.3333	0.21	0.973333	0.215753	1.96e-05	0.00249302	yes	RGA2	PREDICTED: disease resistance protein RGA2-like [Prunus mume]	-	-	-	-	-	-	-
Pm016035	17.6667	66.6667	0.52	1.87667	0.277087	2.04e-05	0.00255313	yes	PMAT1	PREDICTED: LOW QUALITY PROTEIN: phenolic glucoside malonyltransferase 1-like [Prunus mume]	-	-	-	-	-	-	-
Pm027014	488.667	1089.33	12.7867	27.52	0.464632	2.04e-05	0.00255313	yes	HAB1	PREDICTED: protein phosphatase 2C 77 [Prunus mume]	Environmental Information Processing	Signal transduction	ko04075//Plant hormone signal transduction	K14497	-	-	-
Pm004132	585.667	267.333	23.2233	10.1667	2.28426	2.09e-05	0.00256656	yes	poxN1	PREDICTED: peroxidase N1-like [Prunus mume]	Metabolism	Biosynthesis of other secondary metabolites;Global and Overview	ko01100//Metabolic pathways;ko01110//Biosynthesis of secondary metabolites;ko00940//Phenylpropanoid biosynthesis	K00430	-	GO:0003824//catalytic activity;GO:0097159//organic cyclic compound binding;GO:0046906//tetrapyrrole binding;GO:1901363//heterocyclic compound binding;GO:0043169//cation binding;GO:0005488//binding;GO:0043167//ion binding	GO:0008152//metabolic process;GO:0044699//single-organism process;GO:0050896//response to stimulus;GO:0006950//response to stress;GO:0044710//single-organism metabolic process
Pm025050	17.3333	2.66667	0.63	0.0933333	6.75	2.09e-05	0.00256656	yes	GS1-2	PREDICTED: glutamine synthetase nodule isozyme [Prunus mume]	Metabolism	Amino acid metabolism;Carbohydrate metabolism;Energy metabolism;Global and Overview	ko01100//Metabolic pathways;ko01120//Microbial metabolism in diverse environments;ko01230//Biosynthesis of amino acids;ko00630//Glyoxylate and dicarboxylate metabolism;ko00250//Alanine, aspartate and glutamate metabolism;ko00220//Arginine biosynthesis;ko00910//Nitrogen metabolism	K01915	-	-	-
XLOC_021360	1.66667	17.6667	0.146667	1.51667	0.0967033	2.07e-05	0.00256656	yes	-	XP_007203197.1 hypothetical protein PRUPE_ppa025282mg, partial [Prunus persica]	-	-	-	-	-	-	-
Pm020146	2	20.6667	0.07	0.77	0.0909091	2.11e-05	0.00257099	yes	IPT3	PREDICTED: adenylate isopentenyltransferase 3, chloroplastic [Prunus mume]	Metabolism	Metabolism of terpenoids and polyketides;Global and Overview	ko01100//Metabolic pathways;ko01110//Biosynthesis of secondary metabolites;ko00908//Zeatin biosynthesis	K10760	-	-	-
Pm015920	1212.67	2710.67	21.1233	45.7	0.462217	2.27e-05	0.00275284	yes	PHO1-H9	PREDICTED: phosphate transporter PHO1 homolog 9 isoform X1 [Prunus mume]	-	-	-	-	-	-	-
Pm018627	4.33333	27.3333	0.163333	1	0.163333	2.33e-05	0.00281315	yes	CNGC1	PREDICTED: cyclic nucleotide-gated ion channel 1-like [Malus domestica]	Organismal Systems	Environmental adaptation	ko04626//Plant-pathogen interaction	K05391	-	-	-
Pm021772	74.6667	22.3333	4.01	1.19333	3.36034	2.38e-05	0.00285493	yes	--	hypothetical protein PRUPE_ppa015708mg, partial [Prunus persica]	-	-	-	-	-	-	-
Pm004447	289.213	107.573	8.66333	3.07667	2.81582	2.44e-05	0.00290258	yes	UGT85A24	PREDICTED: 7-deoxyloganetin glucosyltransferase-like [Prunus mume]	-	-	-	-	-	-	-
Pm021877	178.667	383.333	10.23	21.3433	0.479307	2.52e-05	0.00296515	yes	ARG7	PREDICTED: auxin-induced protein 15A-like [Prunus mume]	Environmental Information Processing	Signal transduction	ko04075//Plant hormone signal transduction	K14488	-	-	-
Pm025648	1148.33	547.667	19.34	8.98667	2.15208	2.51e-05	0.00296515	yes	yihQ	PREDICTED: sulfoquinovosidase-like [Prunus mume]	-	-	-	-	-	GO:0003824//catalytic activity;GO:0090599//alpha-glucosidase activity;GO:0016787//hydrolase activity;GO:0016798//hydrolase activity, acting on glycosyl bonds;GO:0004553//hydrolase activity, hydrolyzing O-glycosyl compounds;GO:0004558//alpha-1,4-glucosidase activity;GO:0015926//glucosidase activity;GO:0005488//binding	GO:0008152//metabolic process;GO:0044238//primary metabolic process
Pm012535	714	250	25.4333	8.96	2.83854	2.64e-05	0.00305616	yes	--	DUF506 domain-containing protein [Cephalotus follicularis]	-	-	-	-	-	-	-
Pm019958	10	0.666667	0.353333	0.02	17.6667	2.64e-05	0.00305616	yes	nep1	PREDICTED: aspartic proteinase nepenthesin-1-like [Prunus mume]	-	-	-	-	-	-	-
Pm010798	32.3333	90.3333	1.42	3.83	0.370757	2.67e-05	0.00306956	yes	--	PREDICTED: VQ motif-containing protein 22 [Prunus mume]	-	-	-	-	-	-	-
Pm025698	3543	1639	142.397	63.52	2.24176	2.95e-05	0.00336959	yes	CRG1	embryo-abundant family protein [Populus trichocarpa]	-	-	-	-	-	-	-
Pm008569	1	11.3333	0.0266667	0.316667	0.0842105	3.02e-05	0.00343729	yes	MDL3	PREDICTED: (R)-mandelonitrile lyase 1-like [Prunus mume]	Metabolism	Global and Overview;Metabolism of other amino acids	ko01110//Biosynthesis of secondary metabolites;ko00460//Cyanoamino acid metabolism	K08248	-	-	-
Pm023733	121	267.333	4.31333	9.40333	0.458703	3.05e-05	0.003453	yes	SGR	PREDICTED: protein STAY-GREEN, chloroplastic-like [Prunus mume]	-	-	-	-	-	-	-
Pm021884	61.5733	226.053	4.03	14.1867	0.28407	3.13e-05	0.00347987	yes	ARG7	PREDICTED: indole-3-acetic acid-induced protein ARG7-like [Prunus mume]	Environmental Information Processing	Signal transduction	ko04075//Plant hormone signal transduction	K14488	-	-	-
Pm013611	1471.33	678	15.37	6.83	2.25037	3.45e-05	0.00377944	yes	PDR1	PREDICTED: pleiotropic drug resistance protein 1-like [Prunus mume]	-	-	-	-	-	GO:0097159//organic cyclic compound binding;GO:0016818//hydrolase activity, acting on acid anhydrides, in phosphorus-containing anhydrides;GO:0001882//nucleoside binding;GO:0017111//nucleoside-triphosphatase activity;GO:0016817//hydrolase activity, acting on acid anhydrides;GO:0003824//catalytic activity;GO:0032550//purine ribonucleoside binding;GO:0022857//transmembrane transporter activity;GO:0…	GO:1901292//nucleoside phosphate catabolic process;GO:0034641//cellular nitrogen compound metabolic process;GO:0009056//catabolic process;GO:0009261//ribonucleotide catabolic process;GO:0006163//purine nucleotide metabolic process;GO:1901360//organic cyclic compound metabolic process;GO:1901565//organonitrogen compound catabolic process;GO:0044765//single-organism transport;GO:0055086//nucleobase…
Pm009807	81.53	199.407	2.63	6.24667	0.421025	3.46e-05	0.00377944	yes	CRK10	PREDICTED: cysteine-rich receptor-like protein kinase 10 [Prunus mume]	-	-	-	-	-	-	-
Pm024026	15.3333	52	1.01667	3.57	0.284781	3.48e-05	0.00378078	yes	RPL18A	PREDICTED: 60S ribosomal protein L18a-like isoform X2 [Prunus mume]	Genetic Information Processing	Translation	ko03010//Ribosome	K02882	-	-	-
Pm012245	83.6667	218.043	3.84333	9.79333	0.392444	3.54e-05	0.00383298	yes	At1g52800	PREDICTED: probable 2-oxoglutarate-dependent dioxygenase AOP1 [Prunus mume]	-	-	-	-	-	-	-
Pm000028	547.333	1109.67	14.6833	29.46	0.498416	3.65e-05	0.00392946	yes	At3g13620	PREDICTED: probable polyamine transporter At3g13620 [Prunus mume]	-	-	-	-	-	-	-
Pm017153	1	14	0.0333333	0.463333	0.0719424	3.74e-05	0.00398648	yes	UGT94E5	PREDICTED: beta-D-glucosyl crocetin beta-1,6-glucosyltransferase-like [Prunus mume]	Metabolism	Biosynthesis of other secondary metabolites	ko00942//Anthocyanin biosynthesis	K12937	-	-	-
Pm009809	68.14	170.247	1.52	3.69333	0.411552	3.81e-05	0.00403822	yes	CRK25	PREDICTED: cysteine-rich receptor-like protein kinase 25 [Prunus mume]	-	-	-	-	-	-	-
Pm012109	34.3333	6.66667	1.14667	0.206667	5.54839	4.11e-05	0.00433515	yes	ANT	PREDICTED: ADP,ATP carrier protein 1, mitochondrial-like [Prunus mume]	-	-	-	-	GO:0031967//organelle envelope;GO:0016020//membrane;GO:0044446//intracellular organelle part;GO:0043226//organelle;GO:0044464//cell part;GO:0043229//intracellular organelle;GO:0044424//intracellular part;GO:0044425//membrane part;GO:0005623//cell;GO:0031224//intrinsic component of membrane;GO:0031975//envelope;GO:0005622//intracellular;GO:0044422//organelle part;GO:0043227//membrane-bounded organ…	-	GO:0009987//cellular process;GO:0044763//single-organism cellular process;GO:0044699//single-organism process;GO:0051179//localization;GO:0051234//establishment of localization
Pm026107	5	43	0.296667	2.47	0.120108	4.24e-05	0.00442167	yes	At3g01520	PREDICTED: universal stress protein YxiE-like [Prunus mume]	-	-	-	-	-	-	-
Pm017911	18.3333	2.66667	1.37	0.193333	7.08621	4.62e-05	0.00479412	yes	SMO1-1	PREDICTED: methylsterol monooxygenase 1-1-like [Prunus mume]	Metabolism	Global and Overview;Lipid metabolism	ko01100//Metabolic pathways;ko01110//Biosynthesis of secondary metabolites;ko00100//Steroid biosynthesis	K14423	-	-	-
Pm023931	6	29.6667	0.23	1.10667	0.207831	5.03e-05	0.00516724	yes	BETA-OHASE	PREDICTED: beta-carotene 3-hydroxylase 1, chloroplastic-like [Prunus mume]	Metabolism	Global and Overview;Metabolism of terpenoids and polyketides	ko01100//Metabolic pathways;ko01110//Biosynthesis of secondary metabolites;ko00906//Carotenoid biosynthesis	K15746	GO:0016020//membrane	-	GO:0044699//single-organism process;GO:0044710//single-organism metabolic process;GO:0008152//metabolic process
Pm004020	640.42	310.197	9.03	4.26667	2.11641	5.07e-05	0.0051754	yes	N	PREDICTED: TMV resistance protein N-like [Prunus mume]	-	-	-	-	-	-	-
Pm015813	6.66667	32.6667	0.303333	1.41667	0.214118	5.1e-05	0.00517958	yes	MYB35	PREDICTED: transcription factor MYB35 [Prunus mume]	-	-	-	-	-	-	-
Pm015471	40.6667	164	1.53667	6.19	0.24825	5.17e-05	0.00521472	yes	TBL19	PREDICTED: protein trichome birefringence-like 19 [Prunus mume]	-	-	-	-	-	-	-
Pm022855	126	262	4.19333	8.53	0.491598	5.18e-05	0.00521472	yes	CSP1	PREDICTED: uncharacterized protein LOC103336576 isoform X1 [Prunus mume]	-	-	-	-	-	-	-
Pm009328	3.66667	19.6667	0.0633333	0.34	0.186275	5.73e-05	0.00567895	yes	PHO1	PREDICTED: phosphate transporter PHO1 [Prunus mume]	-	-	-	-	-	-	-
Pm010608	0	6.33333	0.001	0.33	0.0030303	5.85e-05	0.00576897	yes	CAD1	PREDICTED: probable cinnamyl alcohol dehydrogenase 1 [Prunus mume]	Metabolism	Biosynthesis of other secondary metabolites;Global and Overview	ko01100//Metabolic pathways;ko01110//Biosynthesis of secondary metabolites;ko00940//Phenylpropanoid biosynthesis	K00083	-	-	-
Pm004275	6.33333	0.001	0.103333	0.001	103.333	6.2e-05	0.00609055	yes	RGA2	PREDICTED: disease resistance protein RGA2-like [Prunus mume]	-	-	-	-	-	-	-
Pm003870	402.983	205.83	7.54333	3.74	2.01693	6.26e-05	0.00609888	yes	FLS2	PREDICTED: LRR receptor-like serine/threonine-protein kinase FLS2 isoform X1 [Prunus mume]	-	-	-	-	-	-	-
Pm004057	121.52	286.227	1.52	3.47333	0.43762	6.39e-05	0.00616299	yes	N	PREDICTED: TMV resistance protein N-like [Prunus mume]	-	-	-	-	-	-	-
XLOC_000683	125	270.333	3.67333	7.68333	0.478091	6.4e-05	0.00616299	yes	-	OIW18850.1 hypothetical protein TanjilG_25293 [Lupinus angustifolius]	Genetic Information Processing;Metabolism	Metabolism of cofactors and vitamins;Translation;Global and Overview	ko01100//Metabolic pathways;ko01110//Biosynthesis of secondary metabolites;ko01120//Microbial metabolism in diverse environments;ko00970//Aminoacyl-tRNA biosynthesis;ko00860//Porphyrin and chlorophyll metabolism	K01885	-	-	-
Pm002869	189.177	412.69	2.59333	5.51667	0.470091	6.71e-05	0.00642993	yes	RLP12	PREDICTED: receptor-like protein 12 isoform X1 [Prunus mume]	-	-	-	-	-	-	-
XLOC_020417	1.33333	11.6667	0.11	0.926667	0.118705	7.25e-05	0.00691982	yes	-	-	-	-	-	-	-	-	-
Pm015531	138.983	27.3333	3.56	0.653333	5.44898	7.44e-05	0.0070646	yes	At3g12360	PREDICTED: ankyrin repeat-containing protein ITN1-like isoform X2 [Pyrus x bretschneideri]	-	-	-	-	-	-	-
XLOC_005865	67.3333	183	3.47667	9.09667	0.382191	7.7e-05	0.00727246	yes	-	-	-	-	-	-	-	-	-
Pm000394	142.667	298.333	12.44	25.2567	0.492543	8.56e-05	0.00801643	yes	--	PREDICTED: uncharacterized protein LOC103319169 [Prunus mume]	-	-	-	-	-	-	-
Pm011816	1466.67	722.333	41.1467	19.6933	2.08937	8.53e-05	0.00801643	yes	GGR	PREDICTED: heterodimeric geranylgeranyl pyrophosphate synthase small subunit, chloroplastic-like [Prunus mume]	Metabolism	Global and Overview;Metabolism of terpenoids and polyketides	ko01100//Metabolic pathways;ko01110//Biosynthesis of secondary metabolites;ko01130//Biosynthesis of antibiotics;ko00900//Terpenoid backbone biosynthesis	K13789	-	-	-
Pm000101	85.3333	207.667	2.93	6.94667	0.421785	9.44e-05	0.00872551	yes	TMEM45B	PREDICTED: transmembrane protein 45A [Prunus mume]	-	-	-	-	-	-	-
Pm029446	7.66667	34.6667	0.243333	1.06	0.22956	9.51e-05	0.00873674	yes	VIT_19s0014g04930	PREDICTED: (-)-germacrene D synthase-like [Prunus mume]	-	-	-	-	-	-	-
Pm008502	12	93.6667	0.506667	3.86333	0.131148	9.68e-05	0.00885445	yes	--	PREDICTED: late embryogenesis abundant protein D-29 [Prunus mume]	-	-	-	-	-	-	-
Pm014849	3.38	20.16	0.133333	0.78	0.17094	0.000101438	0.00919635	yes	ZIP1	PREDICTED: zinc transporter 8-like [Prunus mume]	-	-	-	-	GO:0031224//intrinsic component of membrane;GO:0044425//membrane part;GO:0016020//membrane	GO:0005215//transporter activity;GO:0016628//oxidoreductase activity, acting on the CH-CH group of donors, NAD or NADP as acceptor;GO:0008324//cation transmembrane transporter activity;GO:0022891//substrate-specific transmembrane transporter activity;GO:0016491//oxidoreductase activity;GO:0022890//inorganic cation transmembrane transporter activity;GO:0016627//oxidoreductase activity, acting on t…	GO:0051234//establishment of localization;GO:0006811//ion transport;GO:0051179//localization;GO:0044699//single-organism process;GO:0009987//cellular process;GO:0030001//metal ion transport;GO:0044765//single-organism transport;GO:0072511//divalent inorganic cation transport;GO:0006829//zinc II ion transport;GO:0000041//transition metal ion transport;GO:0044710//single-organism metabolic process;…
Pm020921	723.287	2275.08	27.1433	83.2567	0.32602	0.00010144	0.00919635	yes	PSOMT2	PREDICTED: (RS)-norcoclaurine 6-O-methyltransferase-like [Prunus mume]	-	-	-	-	-	-	-
Pm002308	5.66667	32.3333	0.143333	0.82	0.174797	0.000106991	0.00965607	yes	CYP82A3	PREDICTED: cytochrome P450 CYP82D47-like [Prunus mume]	-	-	-	-	-	-	-
Pm000592	1503	3581	32.19	74.9533	0.429467	0.000108504	0.00974885	yes	AS	PREDICTED: asparagine synthetase [glutamine-hydrolyzing] [Prunus mume]	Metabolism	Amino acid metabolism;Global and Overview	ko01100//Metabolic pathways;ko01110//Biosynthesis of secondary metabolites;ko00250//Alanine, aspartate and glutamate metabolism	K01953	-	-	-
Pm012956	0.0933333	6.15667	0.00666667	0.553333	0.0120482	0.000114151	0.0101655	yes	--	PREDICTED: beta-carotene isomerase D27, chloroplastic-like [Prunus mume]	-	-	-	-	-	-	-
Pm007343	97.6667	807	2.17667	18.1067	0.120214	0.000124906	0.0110742	yes	SEOB	PREDICTED: protein SIEVE ELEMENT OCCLUSION B-like [Prunus mume]	-	-	-	-	-	-	-
XLOC_016489	11.6667	37.6667	0.636667	1.98667	0.32047	0.000129908	0.0114171	yes	-	ONH93867.1 hypothetical protein PRUPE_8G257700 [Prunus persica]	-	-	-	-	-	-	-
XLOC_002986	1.66667	12	0.303333	2.06667	0.146774	0.000131264	0.0114862	yes	-	ONH90477.1 hypothetical protein PRUPE_8G056200 [Prunus persica]	-	-	-	-	-	-	-
Pm015832	415.333	950	6.20333	13.8433	0.44811	0.00013333	0.0116164	yes	LHA1	PREDICTED: plasma membrane ATPase 1-like [Prunus mume]	Metabolism	Energy metabolism	ko00190//Oxidative phosphorylation	K01535	-	-	-
Pm017655	10.6667	1.33333	0.32	0.04	8	0.000136153	0.0118113	yes	--	Zinc finger, CCHC-type [Corchorus olitorius]	-	-	-	-	-	-	-
XLOC_003913	10.6667	37.6667	0.253333	0.82	0.308943	0.000142346	0.0122129	yes	TIC55	XP_007223062.1 hypothetical protein PRUPE_ppa003700mg [Prunus persica]	-	-	-	-	-	-	-
Pm011478	205.333	72.6667	6.38	2.17	2.94009	0.000144208	0.0122461	yes	EP1	PREDICTED: epidermis-specific secreted glycoprotein EP1-like [Prunus mume]	-	-	-	-	-	-	-
Pm001930	147	63	2.98333	1.26667	2.35526	0.00015085	0.012703	yes	SULTR2;1	PREDICTED: sulfate transporter 2.1-like [Prunus mume]	-	-	-	-	GO:0016020//membrane;GO:0031224//intrinsic component of membrane;GO:0044425//membrane part	GO:0015075//ion transmembrane transporter activity;GO:0005215//transporter activity;GO:0022892//substrate-specific transporter activity;GO:0022857//transmembrane transporter activity;GO:0008509//anion transmembrane transporter activity;GO:0022891//substrate-specific transmembrane transporter activity;GO:0015103//inorganic anion transmembrane transporter activity	GO:0008272//sulfate transport;GO:1902578//single-organism localization;GO:0006820//anion transport;GO:0072348//sulfur compound transport;GO:0051179//localization;GO:0009987//cellular process;GO:0044763//single-organism cellular process;GO:0044699//single-organism process;GO:0015698//inorganic anion transport;GO:0044765//single-organism transport;GO:0006810//transport;GO:0051234//establishment of …
Pm001442	62	21	3.05333	1.02667	2.97403	0.000152432	0.0127827	yes	Os04g0179200	PREDICTED: secoisolariciresinol dehydrogenase-like [Prunus mume]	-	-	-	-	-	GO:0003824//catalytic activity	GO:0044710//single-organism metabolic process;GO:0044699//single-organism process;GO:0008152//metabolic process
Pm008825	3.66667	23.6667	0.1	0.65	0.153846	0.000165444	0.0138163	yes	HKT6	PREDICTED: sodium transporter HKT1-like [Prunus mume]	-	-	-	-	-	-	-
Pm000406	7.58333	38.1567	0.576667	2.78333	0.207186	0.000167295	0.0139132	yes	RPL18A	PREDICTED: 60S ribosomal protein L18a-like isoform X2 [Prunus mume]	Genetic Information Processing	Translation	ko03010//Ribosome	K02882	-	-	-
Pm020798	132.503	42.7267	4.79	1.48	3.23649	0.000170096	0.0140878	yes	CYP87A3	PREDICTED: cytochrome P450 87A3-like [Prunus mume]	-	-	-	-	-	-	-
Pm005027	9.66667	31.6667	0.42	1.32667	0.316583	0.000171004	0.014105	yes	APM1	PREDICTED: aminopeptidase M1-like [Prunus mume]	-	-	-	-	-	-	-
XLOC_006892	2	13.86	0.263333	1.32333	0.198992	0.000184366	0.0150836	yes	-	XP_007225357.1 hypothetical protein PRUPE_ppa000909mg [Prunus persica]	Metabolism	Glycan biosynthesis and metabolism;Global and Overview	ko01100//Metabolic pathways;ko00563//Glycosylphosphatidylinositol(GPI)-anchor biosynthesis	K05288	-	-	-
Pm001193	11	52.3333	0.403333	1.87333	0.215302	0.000188201	0.0152731	yes	rbrA	PREDICTED: probable E3 ubiquitin-protein ligase rbrA [Prunus mume]	-	-	-	-	-	-	-
Pm011995	77.6667	181	1.28667	2.92	0.440639	0.000187616	0.0152731	yes	At5g49770	PREDICTED: probable leucine-rich repeat receptor-like protein kinase At5g49770 [Prunus mume]	-	-	-	-	-	GO:0016773//phosphotransferase activity, alcohol group as acceptor;GO:0016301//kinase activity;GO:0004674//protein serine/threonine kinase activity;GO:0016740//transferase activity;GO:0016772//transferase activity, transferring phosphorus-containing groups;GO:0004672//protein kinase activity;GO:0003824//catalytic activity;GO:0016491//oxidoreductase activity	GO:0044238//primary metabolic process;GO:0044267//cellular protein metabolic process;GO:0044237//cellular metabolic process;GO:0006796//phosphate-containing compound metabolic process;GO:0043170//macromolecule metabolic process;GO:0006793//phosphorus metabolic process;GO:0008152//metabolic process;GO:0009987//cellular process;GO:0006464//cellular protein modification process;GO:0019538//protein m…
Pm017759	153.667	381.333	5.14667	12.39	0.415389	0.000190508	0.0153982	yes	HSP22.7	PREDICTED: 22.0 kDa class IV heat shock protein [Prunus mume]	Genetic Information Processing	Folding, sorting and degradation	ko04141//Protein processing in endoplasmic reticulum	K13993	-	-	-
Pm029528	9.66667	1	0.22	0.0233333	9.42857	0.000193011	0.0155382	yes	--	PREDICTED: uncharacterized protein LOC103325655 [Prunus mume]	-	-	-	-	-	-	-
Pm012596	25.67	6.01	0.393333	0.0933333	4.21429	0.000197016	0.0157974	yes	At1g09620	PREDICTED: LOW QUALITY PROTEIN: leucine--tRNA ligase, cytoplasmic-like [Prunus mume]	Genetic Information Processing	Translation	ko00970//Aminoacyl-tRNA biosynthesis	K01869	-	-	-
Pm004734	9.33333	1	0.296667	0.03	9.88889	0.000199771	0.0159521	yes	AAP3	PREDICTED: amino acid permease 3-like isoform X1 [Prunus mume]	-	-	-	-	-	-	-
Pm025036	0.333333	9.66667	0.00666667	0.243333	0.0273973	0.000201323	0.0159521	yes	CYP78A5	PREDICTED: cytochrome P450 78A5 [Prunus mume]	-	-	-	-	-	-	-
XLOC_013704	66.8267	23.6667	2.17	0.763333	2.84279	0.000201324	0.0159521	yes	PCMP-H16	XP_007203395.1 hypothetical protein PRUPE_ppa021037mg [Prunus persica]	-	-	-	-	-	-	-
Pm024063	3	22.6667	0.233333	1.8	0.12963	0.000202575	0.0159884	yes	--	PREDICTED: protein SRC1-like [Prunus mume]	-	-	-	-	-	-	-
XLOC_020735	1.66667	11.6667	0.0566667	0.38	0.149123	0.000207743	0.0163322	yes	APRR1	XP_007210236.1 hypothetical protein PRUPE_ppa015394mg [Prunus persica]	Organismal Systems	Environmental adaptation	ko04712//Circadian rhythm - plant	K12127	-	-	-
XLOC_007000	81	31	1.98333	0.703333	2.81991	0.00021562	0.0167551	yes	-	XP_008243398.1 PREDICTED: uncharacterized protein LOC103341630 [Prunus mume]	-	-	-	-	-	-	-
Pm000727	905	462.333	22.6	11.1367	2.02933	0.000218884	0.0169433	yes	At3g47570	PREDICTED: probable LRR receptor-like serine/threonine-protein kinase At3g47570 [Prunus mume]	-	-	-	-	-	-	-
Pm002438	43.6667	14.3333	1.03	0.333333	3.09	0.000222805	0.0171151	yes	GH3.1	PREDICTED: probable indole-3-acetic acid-amido synthetase GH3.1 [Prunus mume]	Environmental Information Processing	Signal transduction	ko04075//Plant hormone signal transduction	K14487	-	-	-
XLOC_015064	19	3	1.06	0.226667	4.67647	0.000222349	0.0171151	yes	At4g17616	ONI21263.1 hypothetical protein PRUPE_2G056400 [Prunus persica]	-	-	-	-	-	-	-
Pm009811	162.3	69.6867	3.43667	1.46	2.35388	0.000224955	0.0172146	yes	CRK25	PREDICTED: cysteine-rich receptor-like protein kinase 10 [Prunus mume]	-	-	-	-	-	-	-
Pm020707	72.3333	22	1.59	0.456667	3.48175	0.000233148	0.017774	yes	LECRKS5	PREDICTED: probable L-type lectin-domain containing receptor kinase S.5 [Prunus mume]	-	-	-	-	-	GO:0005488//binding;GO:0016740//transferase activity;GO:0016773//phosphotransferase activity, alcohol group as acceptor;GO:0003824//catalytic activity;GO:0016772//transferase activity, transferring phosphorus-containing groups;GO:0016301//kinase activity;GO:0004672//protein kinase activity	GO:0044237//cellular metabolic process;GO:0016310//phosphorylation;GO:0044238//primary metabolic process;GO:0044260//cellular macromolecule metabolic process;GO:0044267//cellular protein metabolic process;GO:0006793//phosphorus metabolic process;GO:0071704//organic substance metabolic process;GO:0008152//metabolic process;GO:0009987//cellular process;GO:0019538//protein metabolic process;GO:00434…
Pm021395	26.6667	77.7133	1.19667	3.39333	0.352652	0.000234449	0.0178057	yes	TOGT1	PREDICTED: scopoletin glucosyltransferase-like [Prunus mume]	-	-	-	-	-	-	-
XLOC_001387	0	6	0.001	0.623333	0.00160428	0.000235597	0.0178257	yes	-	-	-	-	-	-	-	-	-
Pm020887	36.3333	94.3333	1.21667	3.08333	0.394595	0.000237688	0.0179165	yes	pqsH	PREDICTED: FAD-dependent urate hydroxylase [Prunus mume]	-	-	-	-	-	-	-
Pm019732	66	24	1.66	0.59	2.81356	0.000242293	0.0181279	yes	CNGC1	PREDICTED: cyclic nucleotide-gated ion channel 1-like [Prunus mume]	Organismal Systems	Environmental adaptation	ko04626//Plant-pathogen interaction	K05391	-	-	-
Pm005293	43.6667	15.3333	2.51667	0.856667	2.93774	0.000243687	0.0181646	yes	HEC1	PREDICTED: transcription factor HEC1-like [Prunus mume]	-	-	-	-	-	-	-
Pm016501	19.91	84.68	0.92	3.72667	0.246869	0.00024593	0.0182641	yes	TKPR1	PREDICTED: tetraketide alpha-pyrone reductase 1-like isoform X1 [Prunus mume]	-	-	-	-	-	-	-
Pm004823	36.6667	134	1.24667	4.33667	0.287471	0.000249482	0.0184119	yes	At1g21890	PREDICTED: WAT1-related protein At1g21890 [Prunus mume]	-	-	-	-	-	-	-
Pm018170	1015.67	2293.67	45.6633	101.063	0.451829	0.000249749	0.0184119	yes	CHIT3	PREDICTED: acidic endochitinase-like [Prunus mume]	Metabolism	Global and Overview;Carbohydrate metabolism	ko01100//Metabolic pathways;ko00520//Amino sugar and nucleotide sugar metabolism	K01183	-	-	-
Pm003400	78	160.333	2.57	5.17	0.497099	0.000251539	0.0184762	yes	--	PREDICTED: protein FANTASTIC FOUR 3-like [Pyrus x bretschneideri]	-	-	-	-	-	-	-
XLOC_004402	3	19	0.196667	1.17333	0.167614	0.000257418	0.018771	yes	-	-	-	-	-	-	-	-	-
Pm010391	4.33333	35.6733	0.06	0.51	0.117647	0.000265275	0.0191957	yes	RDR1	PREDICTED: LOW QUALITY PROTEIN: probable RNA-dependent RNA polymerase 1 [Prunus mume]	-	-	-	-	-	-	-
Pm024032	165	73.6667	12.4267	5.29	2.34909	0.000266104	0.0191957	yes	--	PREDICTED: uncharacterized protein LOC103337641 [Prunus mume]	-	-	-	-	-	-	-
Pm013568	30.3333	102.6	0.456667	1.45667	0.313501	0.000267163	0.0192033	yes	RLP12	PREDICTED: receptor-like protein 12 [Prunus mume]	-	-	-	-	-	-	-
Pm010353	395.503	849.763	12.11	25.22	0.480174	0.000272462	0.0195145	yes	--	PREDICTED: LETM1 and EF-hand domain-containing protein 1, mitochondrial-like [Prunus mume]	-	-	-	-	-	-	-
Pm011221	0.333333	6.66667	0.01	0.183333	0.0545455	0.000282231	0.0200713	yes	At5g02620	PREDICTED: ankyrin-2-like [Prunus mume]	-	-	-	-	-	-	-
Pm009604	274.333	864	6.36333	19.52	0.32599	0.000288003	0.0203868	yes	MAP70.5	PREDICTED: microtubule-associated protein 70-5 [Prunus mume]	-	-	-	-	-	-	-
Pm013904	3.66667	16.6667	0.173333	0.783333	0.221277	0.000300712	0.0210143	yes	hspC2	PREDICTED: 17.8 kDa class II heat shock protein [Theobroma cacao]	Genetic Information Processing	Folding, sorting and degradation	ko04141//Protein processing in endoplasmic reticulum	K13993	-	-	-
Pm015115	1	9	0.02	0.183333	0.109091	0.00030054	0.0210143	yes	CSLB3	PREDICTED: cellulose synthase-like protein B4 [Prunus mume]	-	-	-	-	-	-	-
Pm026617	13.6667	43.3333	1.08	3.41667	0.316098	0.000301781	0.021016	yes	--	late embryogenesis abundant protein [Arabidopsis thaliana]	-	-	-	-	-	-	-
Pm023337	55.6667	251.667	2.48333	10.71	0.231871	0.000310886	0.0215485	yes	EXLB1	PREDICTED: expansin-like B1 [Prunus mume]	-	-	-	-	-	-	GO:0000003//reproduction
Pm012179	52.1267	0.0001	1.80333	0.001	1803.33	0.000311569	0.0215485	yes	ALDH3I1	PREDICTED: aldehyde dehydrogenase family 3 member I1, chloroplastic-like [Prunus mume]	Metabolism	Global and Overview;Metabolism of other amino acids;Lipid metabolism;Amino acid metabolism;Carbohydrate metabolism	ko01100//Metabolic pathways;ko01110//Biosynthesis of secondary metabolites;ko01130//Biosynthesis of antibiotics;ko01120//Microbial metabolism in diverse environments;ko00040//Pentose and glucuronate interconversions;ko00010//Glycolysis / Gluconeogenesis;ko00620//Pyruvate metabolism;ko00561//Glycerolipid metabolism;ko00280//Valine, leucine and isoleucine degradation;ko00330//Arginine and proline m…	K00128	-	-	-
Pm014610	7.33333	30.6667	0.236667	0.983333	0.240678	0.000312991	0.0215728	yes	WRKY28	PREDICTED: probable WRKY transcription factor 71 [Prunus mume]	-	-	-	-	-	-	-
Pm022948	453.667	222.667	5.36	2.61	2.05364	0.000314134	0.0215777	yes	BRIP1	PREDICTED: Fanconi anemia group J protein homolog [Prunus mume]	-	-	-	-	-	GO:0016887//ATPase activity;GO:0004386//helicase activity;GO:0042623//ATPase activity, coupled;GO:0016817//hydrolase activity, acting on acid anhydrides;GO:0016462//pyrophosphatase activity;GO:0017111//nucleoside-triphosphatase activity;GO:0005488//binding;GO:0003824//catalytic activity;GO:0016787//hydrolase activity;GO:0016818//hydrolase activity, acting on acid anhydrides, in phosphorus-contain…	GO:0034641//cellular nitrogen compound metabolic process;GO:1901360//organic cyclic compound metabolic process;GO:0009987//cellular process;GO:0006807//nitrogen compound metabolic process;GO:0044238//primary metabolic process;GO:0008152//metabolic process;GO:0044237//cellular metabolic process;GO:0071704//organic substance metabolic process;GO:0046483//heterocycle metabolic process;GO:0006725//ce…
Pm004544	33.6667	82	1.71667	4.13333	0.415323	0.000328354	0.0224016	yes	--	PREDICTED: uncharacterized protein LOC103319639 [Prunus mume]	-	-	-	-	-	-	-
XLOC_017223	291.793	673.573	23.01	51.1633	0.449736	0.000337411	0.0229156	yes	JMT	XP_007201244.1 hypothetical protein PRUPE_ppa012364mg [Prunus persica]	Metabolism	Global and Overview;Lipid metabolism	ko01110//Biosynthesis of secondary metabolites;ko00592//alpha-Linolenic acid metabolism	K08241	-	-	-
Pm021601	2.66667	17.6667	0.09	0.556667	0.161677	0.000343465	0.0231966	yes	--	PREDICTED: uncharacterized protein LOC103335514 [Prunus mume]	-	-	-	-	-	-	-
XLOC_022982	151.667	377.333	1.33667	3.25	0.411282	0.000351602	0.0235878	yes	-	ONH98408.1 hypothetical protein PRUPE_7G248300 [Prunus persica]	-	-	-	-	-	-	-
Pm015461	48.2767	0.001	2.97	0.001	2970	0.000368217	0.0244578	yes	--	S-adenosylmethionine decarboxylase, partial [Prunus persica]	Metabolism	Amino acid metabolism;Global and Overview	ko01100//Metabolic pathways;ko00270//Cysteine and methionine metabolism;ko00330//Arginine and proline metabolism	K01611	-	-	-
Pm014625	28.3667	5.71667	1.05333	0.196667	5.35593	0.000374455	0.0247904	yes	At5g45490	PREDICTED: probable disease resistance protein At5g45490 [Prunus mume]	-	-	-	-	-	-	-
Pm010480	22	6	0.693333	0.18	3.85185	0.000385399	0.0252656	yes	TYDC1	PREDICTED: LOW QUALITY PROTEIN: tyrosine/DOPA decarboxylase 1-like [Prunus mume]	Metabolism	Global and Overview;Biosynthesis of other secondary metabolites;Amino acid metabolism	ko01100//Metabolic pathways;ko01110//Biosynthesis of secondary metabolites;ko00350//Tyrosine metabolism;ko00950//Isoquinoline alkaloid biosynthesis	K01592	-	-	-
Pm014435	75.3333	174	3.75667	8.54667	0.439548	0.000391127	0.0254752	yes	TL1	PREDICTED: thaumatin-like protein 1 [Prunus mume]	-	-	-	-	-	-	GO:0006950//response to stress;GO:0050896//response to stimulus
Pm008745	2	13	0.116667	0.736667	0.158371	0.000397234	0.0257134	yes	--	PREDICTED: uncharacterized protein LOC103323494 [Prunus mume]	-	-	-	-	-	-	-
Pm016528	21.07	5.02	1.17667	0.233333	5.04286	0.000397341	0.0257134	yes	METTL13	PREDICTED: methyltransferase-like protein 13 [Prunus mume]	-	-	-	-	-	-	-
Pm012038	1.68	10.7933	0.0466667	0.293333	0.159091	0.000425553	0.027276	yes	CYP71A1	PREDICTED: cytochrome P450 CYP736A12-like [Prunus mume]	-	-	-	-	-	-	-
Pm011332	91.66	27.78	2.44667	0.74	3.30631	0.000432499	0.0275458	yes	UGT79B6	PREDICTED: UDP-glycosyltransferase 79B6-like [Prunus mume]	-	-	-	-	-	GO:0016757//transferase activity, transferring glycosyl groups;GO:0003824//catalytic activity;GO:0016740//transferase activity;GO:0016758//transferase activity, transferring hexosyl groups	-
Pm023569	143.333	72.6667	5.66	2.81333	2.01185	0.000432159	0.0275458	yes	PME2	PREDICTED: 21 kDa protein [Prunus mume]	-	-	-	-	-	-	-
Pm011197	45.66	14.9333	1.78333	0.573333	3.11047	0.000451914	0.0285117	yes	PARC	PREDICTED: probable glutathione S-transferase [Prunus mume]	Metabolism	Metabolism of other amino acids	ko00480//Glutathione metabolism	K00799	-	-	-
Pm002740	25	63.6667	0.493333	1.25333	0.393617	0.000453965	0.0285515	yes	CHX20	PREDICTED: cation/H(+) antiporter 20-like [Prunus mume]	-	-	-	-	-	-	-
Pm008173	177.667	84.3333	6.97667	3.2	2.18021	0.000464744	0.029048	yes	NPF5.10	PREDICTED: protein NRT1/ PTR FAMILY 5.5-like [Prunus mume]	-	-	-	-	-	-	-
Pm010930	0.886667	8.39667	0.0233333	0.233333	0.1	0.000484607	0.0301025	yes	2020-10-03	PREDICTED: LOW QUALITY PROTEIN: organic cation/carnitine transporter 3-like [Prunus mume]	-	-	-	-	-	-	-
Pm009821	13.1133	39.4567	0.38	1.12	0.339286	0.000497677	0.0302004	yes	CRK29	PREDICTED: cysteine-rich receptor-like protein kinase 29 [Prunus mume]	-	-	-	-	-	-	-
Pm010998	23.3333	6.66667	0.786667	0.223333	3.52239	0.000494233	0.0302004	yes	ACT	PREDICTED: vinorine synthase-like [Prunus mume]	-	-	-	-	-	-	-
Pm017330	1	8.66667	0.0366667	0.293333	0.125	0.000490786	0.0302004	yes	SKIP25	PREDICTED: F-box/kelch-repeat protein SKIP25-like [Prunus mume]	-	-	-	-	-	-	-
Pm022537	548.877	1156.98	5.73	11.8067	0.485319	0.00049405	0.0302004	yes	N	PREDICTED: TMV resistance protein N-like [Prunus mume]	-	-	-	-	-	-	-
Pm024536	8.66667	39.6667	0.303333	1.35333	0.224138	0.000495915	0.0302004	yes	HSD1	PREDICTED: 11-beta-hydroxysteroid dehydrogenase 1B-like [Prunus mume]	-	-	-	-	-	-	-
Pm025053	6.33333	0.333333	0.563333	0.03	18.7778	0.000498189	0.0302004	yes	--	PREDICTED: cell division cycle-associated protein 7-like [Ziziphus jujuba]	-	-	-	-	-	-	-
Pm026644	9.33333	1.33333	0.343333	0.05	6.86667	0.00049391	0.0302004	yes	SYP112	PREDICTED: syntaxin-112 [Prunus mume]	Genetic Information Processing	Folding, sorting and degradation	ko04130//SNARE interactions in vesicular transport	K08486	-	-	-
Pm024534	0.333333	7	0.0133333	0.23	0.057971	0.000536282	0.0322185	yes	FATB	PREDICTED: palmitoyl-acyl carrier protein thioesterase, chloroplastic-like isoform X1 [Prunus mume]	Metabolism	Global and Overview;Lipid metabolism	ko01100//Metabolic pathways;ko01212//Fatty acid metabolism;ko00061//Fatty acid biosynthesis	K10781	-	GO:0016788//hydrolase activity, acting on ester bonds;GO:0003824//catalytic activity;GO:0016790//thiolester hydrolase activity;GO:0004312//fatty acid synthase activity;GO:0016746//transferase activity, transferring acyl groups;GO:0016787//hydrolase activity;GO:0016740//transferase activity;GO:0016747//transferase activity, transferring acyl groups other than amino-acyl groups;GO:0016297//acyl-[ac…	GO:0008152//metabolic process;GO:0006631//fatty acid metabolic process;GO:0044238//primary metabolic process;GO:0044710//single-organism metabolic process;GO:0044281//small molecule metabolic process;GO:0044255//cellular lipid metabolic process;GO:0044237//cellular metabolic process;GO:0006082//organic acid metabolic process;GO:0019752//carboxylic acid metabolic process;GO:0044763//single-organis…
Pm009965	1108.67	545.667	29.1667	13.93	2.0938	0.000548373	0.0327494	yes	AS1	PREDICTED: polyphenol oxidase, chloroplastic-like, partial [Prunus mume]	Metabolism	Amino acid metabolism;Global and Overview;Biosynthesis of other secondary metabolites	ko01100//Metabolic pathways;ko01110//Biosynthesis of secondary metabolites;ko00350//Tyrosine metabolism;ko00950//Isoquinoline alkaloid biosynthesis	K00422	-	-	-
Pm026632	14.6667	41.6667	0.316667	0.853333	0.371094	0.000559317	0.0333042	yes	--	PREDICTED: embryonic protein DC-8 isoform X1 [Prunus mume]	-	-	-	-	-	-	-
Pm027097	16	45.3333	0.786667	2.19333	0.358663	0.00056257	0.0333991	yes	At2g05910	PREDICTED: protein LURP-one-related 6 [Prunus mume]	-	-	-	-	-	-	-
Pm002468	18.3333	3	0.67	0.11	6.09091	0.000592973	0.0347935	yes	CAD	PREDICTED: cinnamyl alcohol dehydrogenase 1-like [Prunus mume]	Metabolism	Global and Overview;Biosynthesis of other secondary metabolites	ko01100//Metabolic pathways;ko01110//Biosynthesis of secondary metabolites;ko00940//Phenylpropanoid biosynthesis	K00083	-	GO:0003824//catalytic activity;GO:0016491//oxidoreductase activity;GO:0043169//cation binding;GO:0043167//ion binding;GO:0005488//binding;GO:0016614//oxidoreductase activity, acting on CH-OH group of donors;GO:0016616//oxidoreductase activity, acting on the CH-OH group of donors, NAD or NADP as acceptor	GO:0008152//metabolic process;GO:0044699//single-organism process;GO:0044710//single-organism metabolic process
Pm003432	54	147	0.676667	1.76	0.38447	0.000610755	0.0357327	yes	FRL3	PREDICTED: FRIGIDA-like protein 5 [Prunus mume]	-	-	-	-	-	-	-
XLOC_005684	18	4.66667	1.83667	0.42	4.37302	0.000614155	0.0358275	yes	At5g10920	XP_008219260.1 PREDICTED: argininosuccinate lyase, chloroplastic [Prunus mume]	Metabolism	Global and Overview;Amino acid metabolism	ko01100//Metabolic pathways;ko01110//Biosynthesis of secondary metabolites;ko01130//Biosynthesis of antibiotics;ko01230//Biosynthesis of amino acids;ko00250//Alanine, aspartate and glutamate metabolism;ko00220//Arginine biosynthesis	K01755	-	-	-
XLOC_011657	1	13	0.03	0.386667	0.0775862	0.000619136	0.0360137	yes	At1g13570	XP_007217791.1 hypothetical protein PRUPE_ppa020992mg [Prunus persica]	-	-	-	-	-	-	-
XLOC_018223	7	23.3333	0.193333	0.62	0.311828	0.000634577	0.03649	yes	Os01g0234100	ONH91541.1 hypothetical protein PRUPE_8G122500 [Prunus persica]	-	-	-	-	-	-	-
Pm019879	178.333	480.333	7.07667	18.54	0.381697	0.000652283	0.0374013	yes	At1g54790	PREDICTED: GDSL esterase/lipase At1g54790-like [Prunus mume]	-	-	-	-	-	GO:0016787//hydrolase activity;GO:0003824//catalytic activity	-
Pm015141	140.333	304.333	3.16667	6.69333	0.473108	0.000660287	0.0377527	yes	NPF6.4	PREDICTED: protein NRT1/ PTR FAMILY 6.4 [Prunus mume]	-	-	-	-	-	-	GO:0051234//establishment of localization;GO:0051179//localization
Pm010717	60.6667	23.3333	2.54	0.93	2.73118	0.0006747	0.0382369	yes	CNGC10	PREDICTED: cyclic nucleotide-gated ion channel 1-like [Prunus mume]	-	-	-	-	-	-	-
Pm010832	18.3333	4.66667	1.04333	0.26	4.01282	0.000682828	0.0383871	yes	MIMI_L728	PREDICTED: uncharacterized protein LOC107880102 [Prunus mume]	-	-	-	-	-	-	-
XLOC_000590	171.74	582.61	3.90667	12.98	0.300976	0.000698323	0.038932	yes	FAR5	XP_008228895.1 PREDICTED: fatty acyl-CoA reductase 3-like [Prunus mume]	Cellular Processes;Metabolism	Transport and catabolism;Lipid metabolism	ko04146//Peroxisome;ko00073//Cutin, suberine and wax biosynthesis	K13356	-	-	-
Pm005579	13.3333	3	0.603333	0.126667	4.76316	0.000706496	0.0391706	yes	--	PREDICTED: F-box/LRR-repeat protein At3g26922-like [Malus domestica]	-	-	-	-	-	-	-
Pm005625	39	85.3333	0.523333	1.13	0.463127	0.000711698	0.0392628	yes	GLR2.8	PREDICTED: glutamate receptor 2.8-like [Prunus mume]	-	-	-	-	-	-	-
Pm018903	14.6667	3.66667	0.206667	0.05	4.13333	0.00071206	0.0392628	yes	At3g47570	PREDICTED: probable LRR receptor-like serine/threonine-protein kinase At3g47570 [Prunus mume]	-	-	-	-	-	-	-
Pm022297	122.363	54.4367	2.9	1.27333	2.27749	0.000728192	0.0399335	yes	GSO2	PREDICTED: leucine-rich repeat receptor protein kinase EMS1-like [Prunus mume]	-	-	-	-	-	-	-
Pm010144	6.91	23.16	0.273333	0.903333	0.302583	0.000731992	0.0399985	yes	CYSEP	PREDICTED: vignain-like, partial [Prunus mume]	-	-	-	-	-	-	-
XLOC_017856	17.6667	3.66667	1.32333	0.266667	4.9625	0.000733353	0.0399985	yes	-	ONH93116.1 hypothetical protein PRUPE_8G214200 [Prunus persica]	-	-	-	-	-	-	-
Pm031188	0	4.66667	0.001	0.533333	0.001875	0.000760724	0.0412678	yes	rpl22	ribosomal protein L22 (plastid) [Prunus mume]	Genetic Information Processing	Translation	ko03010//Ribosome	K02890	GO:0044446//intracellular organelle part;GO:0043231//intracellular membrane-bounded organelle;GO:0009536//plastid;GO:0043232//intracellular non-membrane-bounded organelle;GO:0044391//ribosomal subunit;GO:0032991//macromolecular complex;GO:0005737//cytoplasm;GO:1990904//ribonucleoprotein complex;GO:0043226//organelle;GO:0044464//cell part;GO:0044424//intracellular part;GO:0044444//cytoplasmic part…	GO:0003723//RNA binding;GO:0097159//organic cyclic compound binding;GO:0003676//nucleic acid binding;GO:0005198//structural molecule activity;GO:0005488//binding;GO:1901363//heterocyclic compound binding	GO:0043170//macromolecule metabolic process;GO:0071704//organic substance metabolic process;GO:0008152//metabolic process;GO:0010467//gene expression
Pm021622	4.66667	17.3333	0.16	0.573333	0.27907	0.000780465	0.0417785	yes	--	PREDICTED: UPF0496 protein At4g34320-like [Prunus mume]	-	-	-	-	-	-	-
Pm026549	138.333	325.667	1.99667	4.61667	0.432491	0.000780519	0.0417785	yes	BLH2	PREDICTED: BEL1-like homeodomain protein 4 [Prunus mume]	-	-	-	-	-	-	-
Pm009233	2	18.6667	0.13	1.15333	0.112717	0.000786769	0.0419059	yes	ELIP1	PREDICTED: early light-induced protein 1, chloroplastic-like [Prunus mume]	-	-	-	-	-	-	-
Pm019258	0.666667	8.33333	0.0266667	0.343333	0.0776699	0.000787419	0.0419059	yes	--	PREDICTED: SET and MYND domain-containing protein 4 [Prunus mume]	-	-	-	-	-	-	-
Pm019059	51	125	2.04333	4.85	0.421306	0.000792662	0.0419819	yes	EXPA8	expansin-A8 precursor [Prunus mume]	-	-	-	-	GO:0030312//external encapsulating structure;GO:0044464//cell part;GO:0071944//cell periphery;GO:0005623//cell	-	GO:0071840//cellular component organization or biogenesis;GO:0009987//cellular process;GO:0071554//cell wall organization or biogenesis;GO:0045229//external encapsulating structure organization;GO:0071555//cell wall organization;GO:0016043//cellular component organization
Pm009158	7	31	0.343333	1.50333	0.228381	0.000804505	0.042386	yes	PXG1	PREDICTED: peroxygenase [Prunus mume]	Metabolism	Lipid metabolism	ko00073//Cutin, suberine and wax biosynthesis	K17991	-	-	-
Pm017114	4.66667	0.001	0.113333	0.001	113.333	0.000838675	0.0437284	yes	--	PREDICTED: uncharacterized protein LOC103331119 [Prunus mume]	-	-	-	-	-	-	-
Pm000144	5.66667	19.3333	0.143333	0.486667	0.294521	0.000859978	0.0447233	yes	NFD4	PREDICTED: protein NUCLEAR FUSION DEFECTIVE 4 [Prunus mume]	-	-	-	-	-	-	-
Pm016949	69.4433	20.0433	0.99	0.28	3.53571	0.000885643	0.0458212	yes	N	PREDICTED: disease resistance protein RML1A-like [Prunus mume]	-	-	-	-	-	-	-
Pm013589	14.3767	2.22	0.69	0.113333	6.08824	0.00089041	0.0459497	yes	pol	PREDICTED: protein NYNRIN-like [Prunus mume]	-	-	-	-	-	-	-
Pm023086	11.3333	23.6667	0.656667	1.31	0.501272	0.00091	0.0462119	yes	SAUR20	PREDICTED: auxin-responsive protein SAUR21-like [Prunus mume]	Environmental Information Processing	Signal transduction	ko04075//Plant hormone signal transduction	K14488	-	-	-
Pm001988	12	36	0.32	0.933333	0.342857	0.000922205	0.0472658	yes	Os03g0144800	PREDICTED: probable xyloglucan galactosyltransferase GT17 [Prunus mume]	-	-	-	-	-	-	-
Pm002171	4.96667	19.9633	0.07	0.256667	0.272727	0.000923396	0.0472658	yes	RPM1	PREDICTED: disease resistance protein RPM1-like [Prunus mume]	Organismal Systems	Environmental adaptation	ko04626//Plant-pathogen interaction	K13457	-	-	-
Pm023496	92.1167	42.74	1.58	0.71	2.22535	0.000925306	0.0472658	yes	At4g20740	PREDICTED: LOW QUALITY PROTEIN: pentatricopeptide repeat-containing protein At4g20740-like [Prunus mume]	-	-	-	-	-	-	-
Pm005493	16.93	52.7767	0.556667	1.69667	0.328094	0.000947865	0.0481735	yes	CBL10	PREDICTED: calcineurin B-like protein 10 isoform X1 [Prunus mume]	-	-	-	-	-	GO:0046872//metal ion binding;GO:0005488//binding;GO:0043169//cation binding;GO:0043167//ion binding	-
Pm013489	8.66667	43	0.23	1.09333	0.210366	0.000961927	0.0487651	yes	CYP82A3	PREDICTED: cytochrome P450 CYP82D47-like [Prunus mume]	-	-	-	-	-	-	-
