# Supplementary material for: Comparative gene expression analysis reveals that multiple mechanisms regulate the weeping trait in Prunus mume
Source: Sci Rep. 2021 Jan 29;11:2675. doi: 10.1038/s41598-021-81892-3 (PMC7846751; doi:10.1038/s41598-021-81892-3)
Supplement: Supplementary file 4 — Supplementary Information 4 [file 41598_2021_81892_MOESM4_ESM.xlsx]

## Sheet: Sheet1
Gene ID	WIAA_count	UIAA_count	WIAA_fpkm	UIAA_fpkm	FC	Pvalue	FDR	significant	Symbol	Description	KEGG_A_class	KEGG_B_class	Pathway	K_ID	GO Component	GO Function	GO Process
Pm000021	33	4.66667	1.15333	0.183333	7.07143	2.3e-10	1.53e-08	yes	--	PREDICTED: uncharacterized protein LOC107880069 [Prunus mume]	-	-	-	-	-	-	-
Pm000041	28.3333	4	0.89	0.133333	7.08333	5.93e-06	0.0001201	yes	ndhB2	NADH-plastoquinone oxidoreductase subunit 2 [Prunus persica]	Metabolism	Global and Overview;Energy metabolism	ko01100//Metabolic pathways;ko00190//Oxidative phosphorylation	K05573	GO:0031984//organelle subcompartment;GO:0009534//chloroplast thylakoid;GO:0005623//cell;GO:0044435//plastid part;GO:0044444//cytoplasmic part;GO:0009536//plastid;GO:0044425//membrane part;GO:0044422//organelle part;GO:0009579//thylakoid;GO:0043231//intracellular membrane-bounded organelle;GO:0031976//plastid thylakoid;GO:0005622//intracellular;GO:0016020//membrane;GO:0043226//organelle;GO:0009507…	GO:0050136//NADH dehydrogenase (quinone) activity;GO:0005488//binding;GO:0048037//cofactor binding;GO:0016651//oxidoreductase activity, acting on NAD(P)H;GO:0003824//catalytic activity;GO:0016491//oxidoreductase activity;GO:0016655//oxidoreductase activity, acting on NAD(P)H, quinone or similar compound as acceptor;GO:0003954//NADH dehydrogenase activity	GO:0015980//energy derivation by oxidation of organic compounds;GO:0008152//metabolic process;GO:0044237//cellular metabolic process;GO:0022900//electron transport chain;GO:0044763//single-organism cellular process;GO:0006091//generation of precursor metabolites and energy;GO:0055114//oxidation-reduction process;GO:0009987//cellular process;GO:0044710//single-organism metabolic process;GO:0022904…
Pm000050	12.03	33.1567	0.286667	0.896667	0.362823	4.6e-05	0.000681131	yes	Bp10	PREDICTED: L-ascorbate oxidase homolog [Prunus mume]	Metabolism	Carbohydrate metabolism;Global and Overview	ko01100//Metabolic pathways;ko00053//Ascorbate and aldarate metabolism	K00423	-	-	-
Pm000055	394	148.667	12.8833	5.39667	2.65022	1.15e-07	3.95e-06	yes	CNGC1	PREDICTED: cyclic nucleotide-gated ion channel 1-like isoform X1 [Prunus mume]	Organismal Systems	Environmental adaptation	ko04626//Plant-pathogen interaction	K05391	-	-	-
Pm000091	5.66667	0.666667	0.233333	0.03	8.5	0.00341855	0.0220067	yes	GIP	PREDICTED: uncharacterized mitochondrial protein AtMg00810-like [Prunus mume]	-	-	-	-	-	-	-
Pm000094	196.667	79.3333	3.91667	1.76333	2.47899	9.26e-07	2.39e-05	yes	--	DNA/RNA polymerases superfamily protein [Theobroma cacao]	-	-	-	-	-	-	-
Pm000143	113.667	50	7.87333	3.93333	2.27333	2.09e-05	0.000354876	yes	SCRM2	PREDICTED: transcription factor SCREAM2-like [Prunus mume]	-	-	-	-	-	-	-
Pm000145	402	169.333	13.5333	6.41667	2.37402	7.79e-12	8.22e-10	yes	RDM4	PREDICTED: RNA-directed DNA methylation 4 isoform X1 [Prunus mume]	-	-	-	-	-	-	-
Pm000211	59.0367	13.0133	2.31333	0.6	4.53663	2.54e-09	1.38e-07	yes	--	PREDICTED: 50S ribosomal protein 6, chloroplastic [Prunus mume]	-	-	-	-	-	-	-
Pm000253	867.333	378.667	55.6067	27.7933	2.29049	3.28e-06	7.11e-05	yes	LTP1	PREDICTED: non-specific lipid-transfer protein 1-like [Prunus mume]	-	-	-	-	-	-	-
Pm000337	534	1036.67	9.89333	21.6133	0.515113	7.91e-09	3.81e-07	yes	OPT5	PREDICTED: oligopeptide transporter 1-like [Prunus mume]	-	-	-	-	-	-	-
Pm000345	312	132.667	9.11	4.16333	2.35176	1.08e-07	3.75e-06	yes	CPIJ010681	PREDICTED: coiled-coil domain-containing protein 22 isoform X1 [Prunus mume]	-	-	-	-	-	-	-
Pm000406	14.5467	32.7533	1.12	2.53667	0.444128	0.000151081	0.0018361	yes	RPL18A	PREDICTED: 60S ribosomal protein L18a-like isoform X2 [Prunus mume]	Genetic Information Processing	Translation	ko03010//Ribosome	K02882	-	-	-
Pm000415	0.333333	4	0.0266667	0.35	0.0833333	0.0059694	0.0337783	yes	At3g01570	PREDICTED: oleosin S1-2 [Prunus mume]	-	-	-	-	-	-	-
Pm000442	72.88	172.313	2.42333	6.48333	0.42295	0.000164923	0.0019664	yes	VHA-a1	PREDICTED: V-type proton ATPase subunit a1-like [Prunus mume]	Metabolism;Cellular Processes	Energy metabolism;Transport and catabolism;Global and Overview	ko01100//Metabolic pathways;ko00190//Oxidative phosphorylation;ko04145//Phagosome	K02154	GO:0044425//membrane part;GO:0098796//membrane protein complex;GO:0016020//membrane;GO:0032991//macromolecular complex;GO:0033176//proton-transporting V-type ATPase complex;GO:0043234//protein complex;GO:0016469//proton-transporting two-sector ATPase complex	GO:0022891//substrate-specific transmembrane transporter activity;GO:0015075//ion transmembrane transporter activity;GO:0008324//cation transmembrane transporter activity;GO:0022890//inorganic cation transmembrane transporter activity;GO:0005215//transporter activity;GO:0022892//substrate-specific transporter activity;GO:0003824//catalytic activity;GO:0015077//monovalent inorganic cation transmem…	GO:0051234//establishment of localization;GO:0055085//transmembrane transport;GO:0015988//energy coupled proton transmembrane transport, against electrochemical gradient;GO:1902600//hydrogen ion transmembrane transport;GO:0009987//cellular process;GO:0006810//transport;GO:0098655//cation transmembrane transport;GO:0006811//ion transport;GO:0006812//cation transport;GO:0044699//single-organism pro…
Pm000486	523.333	229.333	10.3	5.06333	2.28198	7.97e-12	8.33e-10	yes	--	PREDICTED: uncharacterized protein LOC103320171 [Prunus mume]	-	-	-	-	-	-	-
Pm000495	333.307	667.92	8.15667	18.46	0.499022	3.44e-08	1.42e-06	yes	TUBB1	PREDICTED: tubulin beta chain-like [Prunus mume]	Cellular Processes	Transport and catabolism	ko04145//Phagosome	K07375	GO:0043228//non-membrane-bounded organelle;GO:0005623//cell;GO:0005856//cytoskeleton;GO:0015630//microtubule cytoskeleton;GO:0044464//cell part;GO:0043229//intracellular organelle;GO:0044424//intracellular part;GO:0043226//organelle;GO:0005622//intracellular;GO:0032991//macromolecular complex;GO:0043232//intracellular non-membrane-bounded organelle	GO:0032550//purine ribonucleoside binding;GO:0005198//structural molecule activity;GO:0016818//hydrolase activity, acting on acid anhydrides, in phosphorus-containing anhydrides;GO:0036094//small molecule binding;GO:0097367//carbohydrate derivative binding;GO:1901363//heterocyclic compound binding;GO:0016817//hydrolase activity, acting on acid anhydrides;GO:0001882//nucleoside binding;GO:0017111/…	GO:0043623//cellular protein complex assembly;GO:0071704//organic substance metabolic process;GO:0046700//heterocycle catabolic process;GO:0044248//cellular catabolic process;GO:0044281//small molecule metabolic process;GO:0019637//organophosphate metabolic process;GO:0070271//protein complex biogenesis;GO:1901361//organic cyclic compound catabolic process;GO:0072521//purine-containing compound m…
Pm000503	366	163.333	9.52	4.73333	2.24082	4.32e-07	1.22e-05	yes	--	PREDICTED: uncharacterized protein LOC103320250 [Prunus mume]	-	-	-	-	-	-	-
Pm000505	80.3333	25	2.03333	0.726667	3.21333	2.21e-08	9.62e-07	yes	--	PREDICTED: uncharacterized protein LOC103320258 [Prunus mume]	-	-	-	-	-	-	-
Pm000522	115.63	217.15	3.10667	6.79667	0.532489	0.00256974	0.0177253	yes	CYP87A3	PREDICTED: cytochrome P450 87A3-like [Prunus mume]	-	-	-	-	-	-	-
Pm000531	5.66667	0.333333	0.103333	0.00666667	17	0.00238597	0.0167909	yes	--	PREDICTED: cardiomyopathy-associated protein 5 [Pyrus x bretschneideri]	-	-	-	-	-	-	-
Pm000556	40.3333	73.6667	1	2.09667	0.547511	0.000135547	0.00167663	yes	AMT1-3	PREDICTED: ammonium transporter 1 member 3-like [Prunus mume]	-	-	-	-	GO:0044425//membrane part;GO:0016020//membrane;GO:0031224//intrinsic component of membrane	-	GO:0015672//monovalent inorganic cation transport;GO:1902578//single-organism localization;GO:0015696//ammonium transport;GO:0071705//nitrogen compound transport;GO:0051179//localization;GO:0044699//single-organism process;GO:0006810//transport;GO:0051234//establishment of localization;GO:0006812//cation transport;GO:0006811//ion transport;GO:0044765//single-organism transport
Pm000588	463	875.667	18.5833	39.7967	0.52874	3.97e-18	1.36e-15	yes	GA2OX8	PREDICTED: gibberellin 2-beta-dioxygenase 8 [Prunus mume]	-	-	-	-	-	-	-
Pm000645	38	72	1.03333	2.25333	0.527778	5.45e-05	0.00078813	yes	--	PREDICTED: uncharacterized protein LOC103321619 [Prunus mume]	-	-	-	-	-	-	-
Pm000700	1235	2194.33	28.9533	57.96	0.562813	3.14e-20	1.32e-17	yes	LAC2	PREDICTED: laccase-2 [Prunus mume]	-	-	-	-	-	-	-
Pm000705	1.98667	8.85667	0.0833333	0.413333	0.224313	0.000575061	0.00543572	yes	At1g63370	PREDICTED: flavin-containing monooxygenase FMO GS-OX-like 5 [Prunus mume]	-	-	-	-	-	-	-
Pm000766	43.8133	16.8633	0.856667	0.36	2.59814	0.00440665	0.0268257	yes	HERK1	PREDICTED: receptor-like protein kinase HERK 1 [Prunus mume]	-	-	-	-	-	-	-
Pm000809	237.667	83.6667	9.01667	3.55667	2.84064	9.59e-11	7.33e-09	yes	MYB48	PREDICTED: transcription factor MYB59 [Prunus mume]	-	-	-	-	-	-	-
Pm000824	31.22	5.06667	1.83	0.333333	6.16184	7.09e-08	2.65e-06	yes	TIR	PREDICTED: toll/interleukin-1 receptor-like protein [Prunus mume]	-	-	-	-	-	-	-
Pm000887	0.001	3.33333	0.001	0.253333	0.0003	0.00781656	0.0416154	yes	ATL79	PREDICTED: RING-H2 finger protein ATL79 [Prunus mume]	-	-	-	-	-	-	-
Pm000897	656.667	290	16.71	8.34333	2.26437	2.34e-11	2.15e-09	yes	At5g47070	PREDICTED: probable receptor-like protein kinase At5g47070 isoform X1 [Prunus mume]	-	-	-	-	-	GO:0001882//nucleoside binding;GO:0016773//phosphotransferase activity, alcohol group as acceptor;GO:0032549//ribonucleoside binding;GO:0016772//transferase activity, transferring phosphorus-containing groups;GO:0097367//carbohydrate derivative binding;GO:0032550//purine ribonucleoside binding;GO:0004672//protein kinase activity;GO:0005488//binding;GO:1901363//heterocyclic compound binding;GO:001…	GO:0019538//protein metabolic process;GO:0006796//phosphate-containing compound metabolic process;GO:0006464//cellular protein modification process;GO:0036211//protein modification process;GO:0043170//macromolecule metabolic process;GO:0043412//macromolecule modification;GO:0044238//primary metabolic process;GO:0044267//cellular protein metabolic process;GO:0044260//cellular macromolecule metabol…
Pm000915	141.333	53	4.36333	1.81	2.66667	1.92e-06	4.5e-05	yes	At2g27800	PREDICTED: pentatricopeptide repeat-containing protein At2g27800, mitochondrial-like [Prunus mume]	-	-	-	-	-	-	-
Pm000941	77.1967	13.13	1.76	0.326667	5.87941	5.36e-09	2.69e-07	yes	At1g63130	PREDICTED: pentatricopeptide repeat-containing protein At1g63330-like [Prunus mume]	-	-	-	-	-	-	-
Pm000957	485.333	25.3333	14.38	0.856667	19.1579	4.56e-39	9.19e-36	yes	SCPL18	PREDICTED: serine carboxypeptidase-like 17 isoform X1 [Prunus mume]	-	-	-	-	-	-	-
Pm001026	148.867	301.293	5.8	13.3433	0.494092	7.51e-11	5.91e-09	yes	--	PREDICTED: vegetative cell wall protein gp1-like [Prunus mume]	-	-	-	-	-	-	-
Pm001068	13	1.33333	1	0.113333	9.75	9.43e-06	0.000178907	yes	At1g12300	PREDICTED: pentatricopeptide repeat-containing protein At1g63330-like [Prunus mume]	-	-	-	-	-	-	-
Pm001073	1404.67	615.667	75.89	37.4133	2.28154	4.25e-07	1.21e-05	yes	STR15	PREDICTED: thiosulfate sulfurtransferase 16, chloroplastic [Prunus mume]	-	-	-	-	-	-	-
Pm001135	35	15.3333	1.43333	0.713333	2.28261	0.00982544	0.0496368	yes	ELF4	PREDICTED: protein EARLY FLOWERING 4-like [Prunus mume]	-	-	-	-	-	-	-
Pm001193	77	136.333	2.70333	5.41667	0.564792	2.7e-05	0.000439116	yes	rbrA	PREDICTED: probable E3 ubiquitin-protein ligase rbrA [Prunus mume]	-	-	-	-	-	-	-
Pm001200	25.3333	50	0.883333	1.97667	0.506667	3.96e-05	0.000601408	yes	At5g22810	PREDICTED: GDSL esterase/lipase At5g22810 [Prunus mume]	-	-	-	-	-	GO:0016787//hydrolase activity;GO:0003824//catalytic activity;GO:0016788//hydrolase activity, acting on ester bonds	-
Pm001261	115.203	34.1533	3.37667	1.12333	3.37312	1.37e-10	1.01e-08	yes	--	PREDICTED: agamous-like MADS-box protein AGL103, partial [Tarenaya hassleriana]	-	-	-	-	-	-	-
Pm001306	45.6467	17.3333	0.653333	0.276667	2.63346	0.000113607	0.00145709	yes	At1g53440	PREDICTED: probable LRR receptor-like serine/threonine-protein kinase At1g53420 [Prunus mume]	-	-	-	-	-	-	-
Pm001318	35	14.3333	1.22333	0.563333	2.44186	0.00193439	0.0142444	yes	At1g67190	PREDICTED: LOW QUALITY PROTEIN: F-box/LRR-repeat protein At1g67190-like [Prunus mume]	-	-	-	-	-	-	-
Pm001341	39.02	13.6667	0.56	0.226667	2.85512	0.000357071	0.00368061	yes	At1g53440	PREDICTED: probable LRR receptor-like serine/threonine-protein kinase At1g53420 [Prunus mume]	-	-	-	-	-	-	-
Pm001344	6594.33	2730.67	159.02	76.3433	2.41492	6.29e-08	2.39e-06	yes	CYP94C1	PREDICTED: cytochrome P450 94C1 [Prunus mume]	-	-	-	-	-	-	-
Pm001350	78.9533	26.9267	2.21667	0.84	2.93216	0.000196802	0.00226093	yes	FAR3	PREDICTED: fatty acyl-CoA reductase 3-like [Prunus mume]	Metabolism;Cellular Processes	Transport and catabolism;Lipid metabolism	ko04146//Peroxisome;ko00073//Cutin, suberine and wax biosynthesis	K13356	-	-	-
Pm001353	148.517	58.5633	4.04	1.74	2.536	0.00713314	0.0388803	yes	FAR3	PREDICTED: fatty acyl-CoA reductase 3-like [Prunus mume]	Cellular Processes;Metabolism	Transport and catabolism;Lipid metabolism	ko04146//Peroxisome;ko00073//Cutin, suberine and wax biosynthesis	K13356	-	-	-
Pm001370	2.33333	9.33333	0.0433333	0.186667	0.25	0.00479692	0.0285381	yes	PARP3	PREDICTED: poly [ADP-ribose] polymerase 3 [Prunus mume]	Genetic Information Processing	Replication and repair	ko03410//Base excision repair	K10798	GO:0005622//intracellular;GO:0043226//organelle;GO:0043229//intracellular organelle;GO:0043227//membrane-bounded organelle;GO:0044464//cell part;GO:0044424//intracellular part;GO:0005623//cell;GO:0043231//intracellular membrane-bounded organelle	GO:0003676//nucleic acid binding;GO:0097159//organic cyclic compound binding;GO:0016757//transferase activity, transferring glycosyl groups;GO:0005488//binding;GO:0016627//oxidoreductase activity, acting on the CH-CH group of donors;GO:0016740//transferase activity;GO:0003824//catalytic activity;GO:0016491//oxidoreductase activity;GO:1901363//heterocyclic compound binding;GO:0016763//transferase …	GO:0043413//macromolecule glycosylation;GO:1901137//carbohydrate derivative biosynthetic process;GO:0009101//glycoprotein biosynthetic process;GO:1901576//organic substance biosynthetic process;GO:0006464//cellular protein modification process;GO:0034645//cellular macromolecule biosynthetic process;GO:0019538//protein metabolic process;GO:0044710//single-organism metabolic process;GO:0043412//mac…
Pm001426	39.2533	13.9567	0.89	0.353333	2.81251	0.000152827	0.00185397	yes	--	PREDICTED: ankyrin repeat-containing protein At5g02620-like [Prunus mume]	-	-	-	-	-	-	-
Pm001442	26.3333	7.33333	1.22	0.383333	3.59091	0.00388231	0.024309	yes	Os04g0179200	PREDICTED: secoisolariciresinol dehydrogenase-like [Prunus mume]	-	-	-	-	-	GO:0003824//catalytic activity	GO:0044710//single-organism metabolic process;GO:0044699//single-organism process;GO:0008152//metabolic process
Pm001568	732.333	244	25.2267	9.52	3.00137	1.34e-22	7.94e-20	yes	CXE15	PREDICTED: probable carboxylesterase 15 [Prunus mume]	-	-	-	-	-	-	-
Pm001676	576.873	221.327	15.1267	6.50333	2.60643	2.05e-14	3.65e-12	yes	BGLU11	PREDICTED: beta-glucosidase 11-like [Prunus mume]	Metabolism	Metabolism of other amino acids;Global and Overview;Biosynthesis of other secondary metabolites;Carbohydrate metabolism	ko01100//Metabolic pathways;ko01110//Biosynthesis of secondary metabolites;ko00500//Starch and sucrose metabolism;ko00940//Phenylpropanoid biosynthesis;ko00460//Cyanoamino acid metabolism	K01188	-	-	-
Pm001759	20.6667	6.33333	1.80333	0.623333	3.26316	0.000931344	0.00806952	yes	--	PREDICTED: acidic leucine-rich nuclear phosphoprotein 32 family member B-like [Prunus mume]	-	-	-	-	-	-	-
Pm001782	540.54	192.667	13.21	5.3	2.80557	3.67e-17	1.09e-14	yes	VIT_19s0014g04930	PREDICTED: (-)-germacrene D synthase-like [Prunus mume]	-	-	-	-	-	-	-
Pm001863	8.33333	0.333333	0.26	0.01	25	1.54e-05	0.000274122	yes	pyrH	PREDICTED: LOW QUALITY PROTEIN: uridylate kinase [Prunus mume]	Metabolism	Global and Overview;Nucleotide metabolism	ko01100//Metabolic pathways;ko00240//Pyrimidine metabolism	K09903	-	GO:0003824//catalytic activity;GO:0009041//uridylate kinase activity;GO:0016301//kinase activity;GO:0016776//phosphotransferase activity, phosphate group as acceptor;GO:0019205//nucleobase-containing compound kinase activity;GO:0016740//transferase activity;GO:0016772//transferase activity, transferring phosphorus-containing groups;GO:0019201//nucleotide kinase activity	GO:0008152//metabolic process;GO:1901360//organic cyclic compound metabolic process;GO:0044238//primary metabolic process;GO:0055086//nucleobase-containing small molecule metabolic process;GO:0046483//heterocycle metabolic process;GO:0034641//cellular nitrogen compound metabolic process;GO:0006725//cellular aromatic compound metabolic process;GO:0009987//cellular process;GO:0044699//single-organi…
Pm001926	38.6667	73.3333	0.846667	1.83333	0.527273	4.59e-05	0.000679839	yes	AAO	PREDICTED: L-ascorbate oxidase isoform X1 [Prunus mume]	-	-	-	-	-	-	-
Pm002027	33	5.66667	0.97	0.193333	5.82353	7.39e-08	2.73e-06	yes	UGT85A24	PREDICTED: 7-deoxyloganetin glucosyltransferase-like [Prunus mume]	-	-	-	-	-	-	-
Pm002105	828.333	300.333	43.4467	17.9167	2.75805	2.39e-24	1.55e-21	yes	--	PREDICTED: uncharacterized protein LOC103334057 [Prunus mume]	-	-	-	-	-	-	-
Pm002106	193	73	10.31	4.45667	2.64384	5.46e-07	1.49e-05	yes	--	PREDICTED: uncharacterized protein LOC103334067 isoform X1 [Prunus mume]	-	-	-	-	-	-	-
Pm002179	19.6667	6.66667	0.29	0.11	2.95	0.00408939	0.0253148	yes	RPM1	PREDICTED: disease resistance protein RPM1-like [Prunus mume]	Organismal Systems	Environmental adaptation	ko04626//Plant-pathogen interaction	K13457	-	-	-
Pm002199	2337.67	4676.67	63.51	142.813	0.499857	2.97e-15	6.37e-13	yes	ACS-1	PREDICTED: 1-aminocyclopropane-1-carboxylate synthase [Prunus mume]	Metabolism	Amino acid metabolism;Global and Overview	ko01100//Metabolic pathways;ko01110//Biosynthesis of secondary metabolites;ko00270//Cysteine and methionine metabolism	K01762	-	-	-
Pm002200	13.6667	3.66667	0.476667	0.14	3.72727	0.0044221	0.0268954	yes	RAX3	PREDICTED: transcription factor RAX3 [Prunus mume]	-	-	-	-	-	-	-
Pm002209	114.333	47	1.42	0.64	2.43262	0.000618449	0.00575188	yes	At4g38062	PREDICTED: uncharacterized protein At4g38062 [Prunus mume]	-	-	-	-	-	-	-
Pm002246	6.33333	41	0.25	1.88	0.154472	0.00126238	0.0102217	yes	CAD	PREDICTED: probable mannitol dehydrogenase [Prunus mume]	Metabolism	Biosynthesis of other secondary metabolites;Global and Overview	ko01100//Metabolic pathways;ko01110//Biosynthesis of secondary metabolites;ko00940//Phenylpropanoid biosynthesis	K00083	-	GO:0043167//ion binding;GO:0016614//oxidoreductase activity, acting on CH-OH group of donors;GO:0016491//oxidoreductase activity;GO:0005488//binding;GO:0016616//oxidoreductase activity, acting on the CH-OH group of donors, NAD or NADP as acceptor;GO:0043169//cation binding;GO:0003824//catalytic activity	GO:0044699//single-organism process;GO:0044710//single-organism metabolic process;GO:0008152//metabolic process
Pm002247	19	37.6667	0.796667	1.75333	0.504425	0.00349832	0.0224128	yes	CAD	PREDICTED: probable mannitol dehydrogenase [Prunus mume]	Metabolism	Biosynthesis of other secondary metabolites;Global and Overview	ko01100//Metabolic pathways;ko01110//Biosynthesis of secondary metabolites;ko00940//Phenylpropanoid biosynthesis	K00083	-	-	-
Pm002263	1020.9	413.667	36.75	17.14	2.46793	1.58e-09	8.87e-08	yes	CAD	PREDICTED: probable mannitol dehydrogenase [Prunus mume]	Metabolism	Global and Overview;Biosynthesis of other secondary metabolites	ko01100//Metabolic pathways;ko01110//Biosynthesis of secondary metabolites;ko00940//Phenylpropanoid biosynthesis	K00083	-	-	-
Pm002308	50	511	1.18667	13.74	0.0978474	2.7e-75	1.09e-71	yes	CYP82A3	PREDICTED: cytochrome P450 CYP82D47-like [Prunus mume]	-	-	-	-	-	-	-
Pm002357	8	26	0.183333	0.74	0.307692	0.00766547	0.0410385	yes	ACR1	PREDICTED: ACT domain-containing protein ACR1 isoform X1 [Prunus mume]	-	-	-	-	-	GO:0043167//ion binding;GO:0031406//carboxylic acid binding;GO:0005488//binding;GO:0043168//anion binding;GO:0036094//small molecule binding;GO:0043177//organic acid binding	-
Pm002393	51	136.667	1.54333	4.7	0.373171	1.19e-09	6.91e-08	yes	BT4	PREDICTED: BTB/POZ and TAZ domain-containing protein 4 [Prunus mume]	-	-	-	-	-	-	-
Pm002438	1711.33	3362.67	38.45	85.5833	0.508921	1.03e-11	1.04e-09	yes	GH3.1	PREDICTED: probable indole-3-acetic acid-amido synthetase GH3.1 [Prunus mume]	Environmental Information Processing	Signal transduction	ko04075//Plant hormone signal transduction	K14487	-	-	-
Pm002447	37.3567	174.39	1.06	5.64333	0.214213	1.72e-11	1.64e-09	yes	CYP81E8	PREDICTED: cytochrome P450 81E8-like [Prunus mume]	-	-	-	-	-	-	-
Pm002448	611.667	1801.33	18.5	63.3767	0.339563	1.14e-07	3.93e-06	yes	CYP81E8	PREDICTED: isoflavone 3'-hydroxylase-like [Prunus mume]	-	-	-	-	-	-	-
Pm002450	2334.33	945.333	59.5233	27.78	2.46932	9.32e-08	3.32e-06	yes	CYP81E8	PREDICTED: cytochrome P450 81E8-like isoform X1 [Prunus mume]	Metabolism	Biosynthesis of other secondary metabolites;Global and Overview	ko01110//Biosynthesis of secondary metabolites;ko00943//Isoflavonoid biosynthesis	K13260	-	-	-
Pm002521	117.667	39.6667	4.28333	1.59333	2.96639	0.00011723	0.00149499	yes	PER21	PREDICTED: peroxidase 21 [Prunus mume]	Metabolism	Global and Overview;Biosynthesis of other secondary metabolites	ko01100//Metabolic pathways;ko01110//Biosynthesis of secondary metabolites;ko00940//Phenylpropanoid biosynthesis	K00430	-	-	-
Pm002566	1.66667	13.3333	0.13	1.16667	0.125	4.9e-07	1.36e-05	yes	ier3ip1	PREDICTED: protein transport protein yos1-like [Prunus mume]	-	-	-	-	-	-	-
Pm002567	268.333	558.667	13.5033	31.9333	0.48031	1.44e-06	3.53e-05	yes	--	PREDICTED: heme-binding protein 1 [Juglans regia]	-	-	-	-	GO:0043227//membrane-bounded organelle;GO:0043229//intracellular organelle;GO:0044424//intracellular part;GO:0016020//membrane;GO:0005622//intracellular;GO:0043231//intracellular membrane-bounded organelle;GO:0005623//cell;GO:0043226//organelle;GO:0044464//cell part	-	GO:0007154//cell communication;GO:0051716//cellular response to stimulus;GO:0050789//regulation of biological process;GO:0009987//cellular process;GO:0044700//single organism signaling;GO:0050794//regulation of cellular process;GO:0023052//signaling;GO:0050896//response to stimulus;GO:0065007//biological regulation;GO:0044699//single-organism process;GO:0044763//single-organism cellular process;G…
Pm002575	282.667	597.333	6.65667	16.7633	0.473214	0.00696755	0.0381842	yes	LAC7	PREDICTED: laccase-7 [Prunus mume]	-	-	-	-	-	-	-
Pm002590	22.6667	4.33333	1.72333	0.36	5.23077	0.000608622	0.00568366	yes	HSP18.2	PREDICTED: 18.1 kDa class I heat shock protein-like [Prunus mume]	Genetic Information Processing	Folding, sorting and degradation	ko04141//Protein processing in endoplasmic reticulum	K13993	-	-	GO:0050896//response to stimulus;GO:0009628//response to abiotic stimulus;GO:0006950//response to stress
Pm002617	98.3333	41.3333	5.87	2.73333	2.37903	0.000116422	0.00148657	yes	PIP5K1	PREDICTED: phosphatidylinositol 4-phosphate 5-kinase 1-like [Prunus mume]	Environmental Information Processing;Metabolism;Cellular Processes	Carbohydrate metabolism;Transport and catabolism;Signal transduction;Global and Overview	ko01100//Metabolic pathways;ko04144//Endocytosis;ko04070//Phosphatidylinositol signaling system;ko00562//Inositol phosphate metabolism	K00889	-	-	-
Pm002638	16.3333	4	0.416667	0.113333	4.08333	0.000306185	0.00325082	yes	--	PREDICTED: GATA zinc finger domain-containing protein 14-like [Prunus mume]	-	-	-	-	-	-	-
Pm002666	845	327	27.4067	11.94	2.5841	3.45e-21	1.7e-18	yes	SRG1	PREDICTED: protein SRG1-like isoform X1 [Prunus mume]	-	-	-	-	-	-	-
Pm002669	16	30	0.603333	1.27333	0.533333	0.00909755	0.0468398	yes	SRG1	PREDICTED: protein SRG1-like [Prunus mume]	-	-	-	-	-	-	-
Pm002674	750.333	1946.33	16.23	47.6533	0.385511	7.26e-11	5.81e-09	yes	PCS1	PREDICTED: aspartic proteinase PCS1 [Prunus mume]	-	-	-	-	-	GO:0016787//hydrolase activity;GO:0003824//catalytic activity	GO:0044238//primary metabolic process;GO:0016485//protein processing;GO:0008152//metabolic process;GO:0071704//organic substance metabolic process;GO:0010467//gene expression;GO:0019538//protein metabolic process;GO:0006508//proteolysis;GO:0051604//protein maturation;GO:0043170//macromolecule metabolic process
Pm002746	398.667	106.333	10.1233	3.05	3.74922	5.86e-20	2.36e-17	yes	At3g09470	PREDICTED: UNC93-like protein 3 [Prunus mume]	-	-	-	-	-	-	-
Pm002820	41	76.6667	1.01667	2.12	0.534783	0.00270091	0.0183786	yes	Os06g0717800	PREDICTED: probable protein phosphatase 2C 48 [Prunus mume]	-	-	-	-	-	-	-
Pm002867	5.33333	13.6667	0.313333	0.93	0.390244	0.00369196	0.0233932	yes	MTH_273	PREDICTED: UPF0098 protein CPn_0877/CP_0992/CPj0877/CpB0906 [Prunus mume]	-	-	-	-	-	-	-
Pm002870	30.7167	8.33	0.453333	0.126667	3.68747	6.4e-05	0.000901093	yes	RLP12	PREDICTED: receptor-like protein 12 isoform X1 [Prunus mume]	-	-	-	-	-	-	-
Pm002882	4.33333	0.333333	0.0666667	0.00666667	13	0.00811002	0.0427265	yes	RLP12	PREDICTED: receptor-like protein 12 [Prunus mume]	-	-	-	-	-	-	-
Pm002887	1.66667	9.66667	0.0433333	0.29	0.172414	0.00598256	0.0338327	yes	PDC1	PREDICTED: pyruvate decarboxylase 2-like [Prunus mume]	Metabolism	Carbohydrate metabolism;Global and Overview	ko01100//Metabolic pathways;ko01110//Biosynthesis of secondary metabolites;ko01130//Biosynthesis of antibiotics;ko00010//Glycolysis / Gluconeogenesis	K01568	-	-	-
Pm002915	3	19.6667	0.136667	1.02667	0.152542	7.2e-08	2.67e-06	yes	PHL1	PREDICTED: protein PHR1-LIKE 1-like [Prunus mume]	-	-	-	-	-	-	-
Pm002928	7.66667	16	0.226667	0.54	0.479167	0.00818667	0.0430067	yes	CAX1	PREDICTED: vacuolar cation/proton exchanger 3-like [Prunus mume]	-	-	-	-	-	-	-
Pm002949	306.63	77.3333	4.68667	1.31333	3.96504	6.56e-09	3.2e-07	yes	At3g47570	PREDICTED: probable LRR receptor-like serine/threonine-protein kinase At3g47570 [Prunus mume]	-	-	-	-	-	-	-
Pm002960	258.333	485.333	12.5367	26.27	0.53228	5.05e-08	1.98e-06	yes	At1g80120	PREDICTED: protein LURP-one-related 5-like [Prunus mume]	-	-	-	-	-	-	-
Pm003250	30.6667	8.33333	2.06333	0.64	3.68	1.38e-05	0.000247994	yes	At3g53970	PREDICTED: probable proteasome inhibitor [Prunus mume]	Genetic Information Processing	Folding, sorting and degradation	ko03050//Proteasome	K06700	-	-	-
Pm003325	30949.7	10297.3	1797.12	661.397	3.0056	8.62e-17	2.32e-14	yes	--	PREDICTED: dormancy-associated protein homolog 3 isoform X1 [Pyrus x bretschneideri]	-	-	-	-	-	-	-
Pm003327	154.003	353.45	2.43333	6.26333	0.435715	1.66e-13	2.45e-11	yes	LOX1.5	PREDICTED: probable linoleate 9S-lipoxygenase 5 [Prunus mume]	Metabolism	Lipid metabolism	ko00591//Linoleic acid metabolism	K15718	-	-	-
Pm003328	40.9967	102.217	0.71	1.94667	0.401076	3.03e-06	6.64e-05	yes	LOX1.5	PREDICTED: probable linoleate 9S-lipoxygenase 5 [Prunus mume]	Metabolism	Lipid metabolism	ko00591//Linoleic acid metabolism	K15718	-	-	-
Pm003332	7792.72	3020.6	127.747	56.29	2.57986	1.17e-18	4.28e-16	yes	LOX1.5	PREDICTED: probable linoleate 9S-lipoxygenase 5 [Prunus mume]	Metabolism	Lipid metabolism	ko00591//Linoleic acid metabolism	K15718	-	-	-
Pm003456	78	28	1.47667	0.59	2.78571	2.34e-06	5.35e-05	yes	PCMP-H40	PREDICTED: pentatricopeptide repeat-containing protein At1g11290, chloroplastic-like [Prunus mume]	-	-	-	-	-	-	-
Pm003585	586.333	1217.67	15.63	36.2467	0.481522	2.24e-10	1.5e-08	yes	PPCK1	PREDICTED: phosphoenolpyruvate carboxylase kinase 1-like [Prunus mume]	-	-	-	-	-	GO:0001883//purine nucleoside binding;GO:0005488//binding;GO:0032549//ribonucleoside binding;GO:0016740//transferase activity;GO:0036094//small molecule binding;GO:0016301//kinase activity;GO:0097367//carbohydrate derivative binding;GO:1901363//heterocyclic compound binding;GO:0004672//protein kinase activity;GO:0016773//phosphotransferase activity, alcohol group as acceptor;GO:0003824//catalytic…	GO:0009267//cellular response to starvation;GO:0007154//cell communication;GO:0042221//response to chemical;GO:0010033//response to organic substance;GO:0009605//response to external stimulus;GO:0050896//response to stimulus;GO:0010243//response to organonitrogen compound;GO:0043170//macromolecule metabolic process;GO:0006793//phosphorus metabolic process;GO:1901698//response to nitrogen compound…
Pm003598	64.6667	21.3333	2.07	0.75	3.03125	0.000186574	0.00217565	yes	JASON	PREDICTED: protein JASON-like [Prunus mume]	-	-	-	-	-	-	-
Pm003612	0.333333	4.33333	0.0233333	0.313333	0.0769231	0.00271949	0.0184676	yes	mis3	PREDICTED: KRR1 small subunit processome component homolog [Prunus mume]	-	-	-	-	-	-	-
Pm003634	2	12.3333	0.1	0.71	0.162162	0.00140676	0.0111556	yes	DREB2G	PREDICTED: dehydration-responsive element-binding protein 2D [Prunus mume]	-	-	-	-	-	-	-
Pm003767	201	89	4.87	2.38	2.25843	0.000337535	0.00351881	yes	THG1	PREDICTED: tRNA(His) guanylyltransferase 1 [Prunus mume]	-	-	-	-	-	-	-
Pm003817	37.3333	95.3333	0.79	2.2	0.391608	0.000186475	0.00217565	yes	PARP3	PREDICTED: poly [ADP-ribose] polymerase 3 [Prunus mume]	Genetic Information Processing	Replication and repair	ko03410//Base excision repair	K10798	-	-	-
Pm003934	6.06	0.676667	0.103333	0.0133333	8.95567	0.00740609	0.0400241	yes	FLS2	PREDICTED: receptor-like protein 12 [Prunus mume]	-	-	-	-	-	-	-
Pm003961	17.48	32.56	0.943333	2.04	0.536855	0.00320226	0.0209283	yes	At4g29120	PREDICTED: probable 3-hydroxyisobutyrate dehydrogenase-like 2, mitochondrial [Prunus mume]	-	-	-	-	-	-	-
Pm004005	6.71667	0.001	0.3	0.001	6716.67	4.74e-05	0.000698705	yes	At3g24230	PREDICTED: pectate lyase 1 [Malus domestica]	Metabolism	Carbohydrate metabolism	ko00040//Pentose and glucuronate interconversions	K01728	-	-	-
Pm004017	4.33333	12.6667	0.116667	0.39	0.342105	0.00381938	0.023997	yes	WRKY9	PREDICTED: probable WRKY transcription factor 9 [Prunus mume]	-	-	-	-	-	-	-
Pm004020	229.427	54.9167	3.07333	0.813333	4.17772	9.05e-12	9.21e-10	yes	N	PREDICTED: TMV resistance protein N-like [Prunus mume]	-	-	-	-	-	-	-
Pm004021	109.747	23.26	2.68667	0.636667	4.71826	1.71e-13	2.49e-11	yes	NDC80	PREDICTED: probable kinetochore protein ndc80 [Prunus mume]	-	-	-	-	-	-	-
Pm004124	681.333	259	18.3667	7.83333	2.63063	6.2e-13	7.86e-11	yes	At2g27520	PREDICTED: F-box/LRR-repeat/kelch-repeat protein At2g27520-like [Prunus mume]	-	-	-	-	-	-	-
Pm004133	304.79	123.927	4.73333	2.15667	2.45944	4.9e-09	2.47e-07	yes	N	PREDICTED: TMV resistance protein N-like, partial [Prunus mume]	-	-	-	-	-	-	-
Pm004162	262.75	109.143	1.39333	0.643333	2.40738	8.61e-07	2.25e-05	yes	N	resistance protein 2 [Prunus sogdiana]	-	-	-	-	-	-	-
Pm004226	544.333	1449.33	17.26	53.7567	0.375575	7.2e-06	0.000142683	yes	OPR2	PREDICTED: 12-oxophytodienoate reductase 2-like [Prunus mume]	Metabolism	Lipid metabolism;Global and Overview	ko01100//Metabolic pathways;ko01110//Biosynthesis of secondary metabolites;ko00592//alpha-Linolenic acid metabolism	K05894	-	-	-
Pm004228	14	172.667	0.583333	8.54333	0.0810811	5.61e-06	0.000114258	yes	OPR2	PREDICTED: 12-oxophytodienoate reductase 2-like [Prunus mume]	Metabolism	Global and Overview;Lipid metabolism	ko01100//Metabolic pathways;ko01110//Biosynthesis of secondary metabolites;ko00592//alpha-Linolenic acid metabolism	K05894	-	-	-
Pm004232	38	12	3.03333	1.07667	3.16667	3.9e-05	0.000598068	yes	RGA2	PREDICTED: disease resistance protein RGA2-like [Prunus mume]	-	-	-	-	-	-	-
Pm004276	91.69	26.4233	1.44	0.466667	3.47004	8.05e-09	3.86e-07	yes	RGA2	PREDICTED: disease resistance protein RGA2-like [Prunus mume]	-	-	-	-	-	-	-
Pm004282	254	96.3333	6.56667	2.74333	2.63668	1.3e-05	0.000235728	yes	At3g04760	PREDICTED: pentatricopeptide repeat-containing protein At1g09900-like [Prunus mume]	-	-	-	-	-	-	-
Pm004294	853	2543.67	33.07	113.367	0.335343	7.49e-12	7.95e-10	yes	DBR	PREDICTED: 2-alkenal reductase (NADP(+)-dependent)-like [Prunus mume]	-	-	-	-	GO:0005737//cytoplasm;GO:0044444//cytoplasmic part;GO:0005622//intracellular;GO:0030054//cell junction;GO:0044424//intracellular part;GO:0005623//cell;GO:0016020//membrane;GO:0044464//cell part;GO:0005911//cell-cell junction	GO:0005488//binding;GO:0046914//transition metal ion binding;GO:0043167//ion binding;GO:0003824//catalytic activity;GO:0043169//cation binding;GO:0046872//metal ion binding	GO:0050896//response to stimulus;GO:0044699//single-organism process;GO:0008152//metabolic process;GO:0042221//response to chemical;GO:0006950//response to stress;GO:0010038//response to metal ion;GO:0044710//single-organism metabolic process;GO:0010035//response to inorganic substance
Pm004371	17.39	55.15	0.546667	2	0.315322	9.86e-07	2.52e-05	yes	GA20OX3	PREDICTED: gibberellin 20 oxidase 3-like [Prunus mume]	Metabolism	Metabolism of terpenoids and polyketides;Global and Overview	ko01100//Metabolic pathways;ko01110//Biosynthesis of secondary metabolites;ko00904//Diterpenoid biosynthesis	K05282	-	-	-
Pm004376	4.27667	24.1833	0.136667	0.86	0.176844	4.51e-07	1.27e-05	yes	GA20OX3	PREDICTED: gibberellin 20 oxidase 3-like [Prunus mume]	Metabolism	Metabolism of terpenoids and polyketides;Global and Overview	ko01100//Metabolic pathways;ko01110//Biosynthesis of secondary metabolites;ko00904//Diterpenoid biosynthesis	K05282	-	-	-
Pm004403	323.333	142	9.76333	4.80667	2.277	2.56e-05	0.000421135	yes	CER2	PREDICTED: protein ECERIFERUM 1 [Prunus mume]	-	-	-	-	-	-	-
Pm004420	7.33333	16.3433	0.346667	0.883333	0.448705	0.00296286	0.0197646	yes	J	MADS-box protein AGL24-like [Prunus mume]	-	-	-	-	-	-	-
Pm004423	827.333	297.667	32.2933	13.1367	2.7794	6.51e-21	3.05e-18	yes	BCA5	PREDICTED: beta carbonic anhydrase 5, chloroplastic isoform X1 [Prunus mume]	Metabolism	Energy metabolism	ko00910//Nitrogen metabolism	K01673	-	-	-
Pm004466	3	0.001	0.163333	0.001	3000	0.00839347	0.0438531	yes	PCO1	PREDICTED: plant cysteine oxidase 1-like [Prunus mume]	Metabolism	Global and Overview;Metabolism of other amino acids	ko01100//Metabolic pathways;ko00430//Taurine and hypotaurine metabolism	K10712	-	-	-
Pm004499	138.333	279.667	3.82667	8.91	0.494636	2.49e-07	7.7e-06	yes	TT12	PREDICTED: protein DETOXIFICATION 27-like, partial [Prunus mume]	-	-	-	-	-	-	-
Pm004509	29.52	57.8733	1.61333	3.67333	0.510079	0.00174899	0.0131285	yes	GSTU7	PREDICTED: glutathione transferase GST 23-like [Prunus mume]	Metabolism	Metabolism of other amino acids	ko00480//Glutathione metabolism	K00799	-	GO:0003824//catalytic activity	-
Pm004588	29.3333	9.66667	1.23667	0.44	3.03448	0.00453436	0.0273882	yes	At3g47200	PREDICTED: UPF0481 protein At3g47200-like [Prunus mume]	-	-	-	-	-	-	-
Pm004600	149.667	62.3333	10.1867	4.89333	2.40107	0.000175019	0.00207086	yes	CjBAp12	PREDICTED: EG45-like domain containing protein [Prunus mume]	-	-	-	-	-	-	-
Pm004627	470.333	1424	20.5767	69.8733	0.33029	8.1e-16	1.9e-13	yes	IAA29	PREDICTED: auxin-responsive protein IAA29 [Prunus mume]	Environmental Information Processing	Signal transduction	ko04075//Plant hormone signal transduction	K14484	-	-	-
Pm004640	5.33333	32.3333	0.143333	1	0.164948	0.00771628	0.041223	yes	ACR2	PREDICTED: ACT domain-containing protein ACR2 isoform X1 [Prunus mume]	-	-	-	-	-	GO:0036094//small molecule binding;GO:0005488//binding;GO:0043167//ion binding;GO:0031406//carboxylic acid binding;GO:0043177//organic acid binding;GO:0043168//anion binding	-
Pm004826	44	13.3333	1.35	0.466667	3.3	0.000124469	0.00156164	yes	TPPD	PREDICTED: probable trehalose-phosphate phosphatase D [Prunus mume]	Metabolism	Carbohydrate metabolism;Global and Overview	ko01100//Metabolic pathways;ko00500//Starch and sucrose metabolism	K01087	-	-	-
Pm004850	34.01	11.6667	0.4	0.156667	2.91514	0.00121728	0.00995651	yes	At1g35710	PREDICTED: probable leucine-rich repeat receptor-like protein kinase At1g35710 [Prunus mume]	-	-	-	-	-	-	-
Pm004870	114	244.333	4.94333	12.2067	0.466576	8.74e-10	5.25e-08	yes	ERF012	PREDICTED: ethylene-responsive transcription factor ERF012 [Prunus mume]	-	-	-	-	-	-	GO:0097659//nucleic acid-templated transcription;GO:0009058//biosynthetic process;GO:0044260//cellular macromolecule metabolic process;GO:0009059//macromolecule biosynthetic process;GO:0019438//aromatic compound biosynthetic process;GO:0080090//regulation of primary metabolic process;GO:0016070//RNA metabolic process;GO:0034654//nucleobase-containing compound biosynthetic process;GO:0008152//meta…
Pm004919	1.33333	9.66667	0.1	0.813333	0.137931	0.00253248	0.0175584	yes	fam32al	PREDICTED: protein FAM32A-like [Prunus mume]	-	-	-	-	-	-	-
Pm005012	2	7	0.0366667	0.133333	0.285714	0.00589945	0.0335245	yes	AKT1	PREDICTED: potassium channel AKT1-like [Prunus mume]	-	-	-	-	GO:0016020//membrane;GO:0031224//intrinsic component of membrane;GO:0044425//membrane part	GO:0022892//substrate-specific transporter activity;GO:0005216//ion channel activity;GO:0005261//cation channel activity;GO:0015077//monovalent inorganic cation transmembrane transporter activity;GO:0008324//cation transmembrane transporter activity;GO:0005215//transporter activity;GO:0022838//substrate-specific channel activity;GO:0015075//ion transmembrane transporter activity;GO:0022890//inorg…	GO:0006810//transport;GO:0030001//metal ion transport;GO:0051179//localization;GO:0044699//single-organism process;GO:0051234//establishment of localization;GO:0006812//cation transport;GO:1902578//single-organism localization;GO:0044765//single-organism transport;GO:0044763//single-organism cellular process;GO:0006811//ion transport;GO:0009987//cellular process;GO:0034220//ion transmembrane tran…
Pm005027	10.6733	29.6667	0.443333	1.37	0.359775	3.63e-05	0.000561526	yes	APM1	PREDICTED: aminopeptidase M1-like [Prunus mume]	-	-	-	-	-	-	-
Pm005147	80.3333	17	2.03333	0.48	4.72549	2.04e-05	0.000347742	yes	CCD1	PREDICTED: carotenoid 9,10(9',10')-cleavage dioxygenase 1-like [Prunus mume]	-	-	-	-	-	-	-
Pm005182	4	0.333333	0.236667	0.02	12	0.00846696	0.0440999	yes	AHP4	PREDICTED: histidine-containing phosphotransfer protein 4-like [Prunus mume]	Environmental Information Processing	Signal transduction	ko04075//Plant hormone signal transduction	K14490	-	-	-
Pm005215	87.6667	182.333	3.18333	7.44333	0.480804	1.26e-06	3.11e-05	yes	GA20OX3	PREDICTED: gibberellin 20 oxidase 2-like [Prunus mume]	Metabolism	Global and Overview;Metabolism of terpenoids and polyketides	ko01100//Metabolic pathways;ko01110//Biosynthesis of secondary metabolites;ko00904//Diterpenoid biosynthesis	K05282	-	-	-
Pm005256	35.6667	14.3333	1.79667	0.796667	2.48837	0.00509119	0.0299267	yes	At5g42700	PREDICTED: B3 domain-containing protein At3g19184-like [Prunus mume]	-	-	-	-	-	-	-
Pm005327	868.333	2626.67	23.1133	79.18	0.330584	2.64e-13	3.63e-11	yes	At3g16150	PREDICTED: probable isoaspartyl peptidase/L-asparaginase 2 [Prunus mume]	-	-	-	-	-	-	-
Pm005350	42	16.3333	1.1	0.493333	2.57143	0.00570576	0.0327095	yes	CYCA3-2	PREDICTED: cyclin-A3-2-like [Malus domestica]	-	-	-	-	-	-	-
Pm005366	13.3333	27.6667	0.293333	0.69	0.481928	0.00170277	0.0128561	yes	TTC1	ARM-repeat/Tetratricopeptide repeat-like protein [Theobroma cacao]	-	-	-	-	-	-	-
Pm005417	50.6667	18	3.09667	1.23	2.81481	0.000163271	0.00195132	yes	--	PREDICTED: uncharacterized protein LOC103320478 [Prunus mume]	-	-	-	-	-	-	-
Pm005477	266	107.667	16.43	7.43333	2.47059	2.66e-08	1.13e-06	yes	SPAC6G9.01c	DUF1764 domain-containing protein [Cephalotus follicularis]	-	-	-	-	-	-	-
Pm005486	153.333	310.333	6.84333	15.5833	0.494092	2.24e-07	7.1e-06	yes	At1g17710	PREDICTED: inorganic pyrophosphatase 2-like [Prunus mume]	Metabolism	Metabolism of cofactors and vitamins;Global and Overview	ko01100//Metabolic pathways;ko00750//Vitamin B6 metabolism	K13248	-	-	-
Pm005526	2.33333	10.3333	0.0633333	0.306667	0.225806	0.000475436	0.00465492	yes	--	PREDICTED: IQ domain-containing protein IQM1-like [Prunus mume]	-	-	-	-	-	-	-
Pm005571	23	55.3333	1.05	2.87667	0.415663	2.05e-06	4.77e-05	yes	C1	PREDICTED: transcription factor WER-like [Prunus mume]	-	-	-	-	-	-	-
Pm005577	94	30.6667	5.86	2.13	3.06522	1.13e-07	3.92e-06	yes	MYB5	PREDICTED: transcription factor MYB114-like [Prunus mume]	-	-	-	-	-	-	-
Pm005624	0.001	5.03	0.001	0.186667	0.000198807	0.000140511	0.00173165	yes	RPL18A	PREDICTED: 60S ribosomal protein L18a-like isoform X2 [Prunus mume]	Genetic Information Processing	Translation	ko03010//Ribosome	K02882	-	-	-
Pm005625	6.33333	18.3333	0.08	0.26	0.345455	0.00412243	0.0254724	yes	GLR2.8	PREDICTED: glutamate receptor 2.8-like [Prunus mume]	-	-	-	-	-	-	-
Pm005629	91	2.33333	1.45333	0.0466667	39	2.74e-26	2.21e-23	yes	GLR2.7	PREDICTED: glutamate receptor 2.8-like [Prunus mume]	-	-	-	-	GO:0016020//membrane	GO:0005215//transporter activity	GO:0051234//establishment of localization;GO:0044699//single-organism process;GO:0051179//localization;GO:0044763//single-organism cellular process;GO:1902578//single-organism localization;GO:0006810//transport;GO:0006811//ion transport;GO:0044765//single-organism transport;GO:0009987//cellular process
Pm005676	88.93	0.001	2.48667	0.001	88930	2.64e-20	1.13e-17	yes	U2SURP	PREDICTED: protein RRC1-like [Prunus mume]	Genetic Information Processing	Transcription	ko03040//Spliceosome	K12842	-	-	-
Pm005682	680.667	165	23.82	6.32	4.12525	5.06e-11	4.23e-09	yes	--	PREDICTED: uncharacterized protein LOC103320725 [Prunus mume]	-	-	-	-	-	-	-
Pm005697	15.3333	37.3333	0.663333	1.86667	0.410714	0.000469563	0.00460616	yes	WRKY40	PREDICTED: probable WRKY transcription factor 40 [Prunus mume]	-	-	-	-	-	-	-
Pm005717	1191.33	2363.33	52.02	115.067	0.50409	3.09e-07	9.2e-06	yes	ERF003	PREDICTED: protein PPLZ02 [Prunus mume]	-	-	-	-	-	-	-
Pm005763	13	38.6667	0.36	1.24667	0.336207	0.00136004	0.0108434	yes	--	UPF0114 domain-containing protein [Cephalotus follicularis]	-	-	-	-	-	-	-
Pm005832	16.6667	34.3333	0.77	1.80333	0.485437	0.000132906	0.00164902	yes	PRXIIE-1	PREDICTED: peroxiredoxin-2E-1, chloroplastic-like [Prunus mume]	-	-	-	-	-	-	-
Pm005840	4625.33	2005.67	247.7	121.013	2.30613	6.54e-14	1.03e-11	yes	--	PREDICTED: uncharacterized protein LOC103320861 [Prunus mume]	-	-	-	-	-	-	-
Pm005855	217	400.667	5.39333	11.2033	0.541597	9.64e-08	3.41e-06	yes	CYP707A3	PREDICTED: abscisic acid 8'-hydroxylase 3 isoform X1 [Prunus mume]	-	-	-	-	-	-	-
Pm005881	26.24	7.45	0.373333	0.12	3.52215	0.000298913	0.00319189	yes	RDR1	PREDICTED: probable RNA-dependent RNA polymerase 1 [Prunus mume]	-	-	-	-	-	-	-
Pm005912	35.6667	14.3333	1.35333	0.633333	2.48837	0.00536879	0.0312307	yes	PAP3	PREDICTED: purple acid phosphatase 8-like [Prunus mume]	-	-	-	-	-	-	-
Pm005973	2187.67	794	69.0367	28.7633	2.75525	1.27e-08	5.88e-07	yes	MIOX1	PREDICTED: inositol oxygenase 1-like isoform X1 [Prunus mume]	Metabolism	Carbohydrate metabolism	ko00562//Inositol phosphate metabolism;ko00053//Ascorbate and aldarate metabolism	K00469	-	-	-
Pm005983	367	738	13.32	30.0033	0.49729	1.93e-11	1.83e-09	yes	GA2OX8	PREDICTED: LOW QUALITY PROTEIN: gibberellin 2-beta-dioxygenase 8-like [Prunus mume]	Metabolism	Metabolism of terpenoids and polyketides;Global and Overview	ko01110//Biosynthesis of secondary metabolites;ko00904//Diterpenoid biosynthesis	K04125	-	GO:0003824//catalytic activity;GO:0016706//oxidoreductase activity, acting on paired donors, with incorporation or reduction of molecular oxygen, 2-oxoglutarate as one donor, and incorporation of one atom each of oxygen into both donors;GO:0016705//oxidoreductase activity, acting on paired donors, with incorporation or reduction of molecular oxygen;GO:0051213//dioxygenase activity;GO:0016491//oxi…	-
Pm005989	256	77	11.48	3.83333	3.32468	7.76e-11	6.06e-09	yes	--	DUF3067 domain-containing protein [Cephalotus follicularis]	-	-	-	-	-	-	-
Pm006063	207.333	85	8.97	4.1	2.43922	2.37e-06	5.41e-05	yes	SQS1	PREDICTED: protein pxr1 isoform X1 [Prunus mume]	-	-	-	-	-	-	-
Pm006072	97.8833	35.0467	2.66667	1.09333	2.79294	1.55e-05	0.000275002	yes	AGAL1	PREDICTED: alpha-galactosidase 1-like [Prunus mume]	Metabolism	Glycan biosynthesis and metabolism;Lipid metabolism;Carbohydrate metabolism	ko00561//Glycerolipid metabolism;ko00052//Galactose metabolism;ko00600//Sphingolipid metabolism;ko00603//Glycosphingolipid biosynthesis - globo series	K07407	-	GO:0003824//catalytic activity;GO:0015925//galactosidase activity;GO:0004553//hydrolase activity, hydrolyzing O-glycosyl compounds;GO:0004557//alpha-galactosidase activity;GO:0016798//hydrolase activity, acting on glycosyl bonds;GO:0016787//hydrolase activity	GO:0044238//primary metabolic process;GO:0008152//metabolic process
Pm006146	36	68.3333	0.86	1.88333	0.526829	0.000834883	0.00736993	yes	HIATL1	PREDICTED: hippocampus abundant transcript-like protein 1 [Prunus mume]	-	-	-	-	-	-	-
Pm006191	229	87.3333	12.29	5.34333	2.62214	2.42e-06	5.51e-05	yes	--	PREDICTED: uncharacterized protein LOC103321234 [Prunus mume]	-	-	-	-	-	-	-
Pm006209	112.657	277.803	2.05	5.80667	0.405527	8.79e-13	1.11e-10	yes	SBT1.7	PREDICTED: subtilisin-like protease SBT1.9 [Prunus mume]	-	-	-	-	-	-	-
Pm006223	4.33333	0.001	0.23	0.001	4333.33	0.00149856	0.0116968	yes	ZMYM1	PREDICTED: zinc finger MYM-type protein 1-like [Prunus mume]	-	-	-	-	-	-	-
Pm006249	114	230.667	2.32	5.32333	0.49422	4.77e-12	5.31e-10	yes	GAOA	PREDICTED: WSC domain-containing protein ARB_07867-like [Prunus mume]	-	-	-	-	-	-	-
Pm006252	16	33.78	0.34	0.843333	0.473653	0.00792296	0.0419713	yes	GAOA	PREDICTED: WSC domain-containing protein ARB_07867-like [Prunus mume]	-	-	-	-	-	-	-
Pm006299	1263	3251	72.4	209.643	0.388496	1.09e-17	3.5e-15	yes	MLP28	PREDICTED: MLP-like protein 31 [Prunus mume]	-	-	-	-	-	-	-
Pm006338	104.76	44.55	1.49	0.71	2.35152	0.000176349	0.00208293	yes	RDR1	PREDICTED: probable RNA-dependent RNA polymerase 1 [Prunus mume]	-	-	-	-	-	-	-
Pm006381	107.333	34.6667	2.25667	0.813333	3.09615	1.03e-07	3.63e-06	yes	At3g58930	PREDICTED: F-box/LRR-repeat protein At4g14103-like [Prunus mume]	-	-	-	-	-	-	-
Pm006394	14.6667	4	0.566667	0.163333	3.66667	0.00436317	0.0266146	yes	NAC029	PREDICTED: NAC transcription factor 29-like isoform X1 [Prunus mume]	-	-	-	-	-	-	-
Pm006405	10.6667	3	0.203333	0.06	3.55556	0.00892919	0.046138	yes	ZAT9	PREDICTED: zinc finger protein 91-like [Fragaria vesca subsp. vesca] [Fragaria vesca]	-	-	-	-	-	-	-
Pm006466	31	11.6667	0.716667	0.303333	2.65714	0.00129268	0.0104365	yes	DDB_G0292454	SET domain-containing family protein [Populus trichocarpa]	-	-	-	-	-	-	-
Pm006487	407	163	13.61	6.03667	2.49693	1.97e-06	4.61e-05	yes	APL	PREDICTED: protein PHR1-LIKE 1-like [Malus domestica]	-	-	-	-	-	-	-
Pm006527	696.5	1342.83	44.19	96.02	0.518679	1.6e-10	1.15e-08	yes	PRE6	PREDICTED: transcription factor PRE6-like [Prunus mume]	-	-	-	-	-	-	-
Pm006549	0.001	3.33333	0.001	0.0933333	0.0003	0.00213076	0.0153687	yes	pvaA	PREDICTED: polyvinylalcohol dehydrogenase-like isoform X1 [Prunus mume]	-	-	-	-	-	-	-
Pm006608	33.3333	13.3333	1.30333	0.586667	2.5	0.0011832	0.00974895	yes	--	PREDICTED: LOW QUALITY PROTEIN: spindle pole body component 110 [Prunus mume]	-	-	-	-	-	-	-
Pm006627	51.6667	16	1.59333	0.57	3.22917	5.43e-05	0.000787693	yes	At5g40240	PREDICTED: WAT1-related protein At5g40240-like [Prunus mume]	-	-	-	-	-	-	-
Pm006635	116.667	40.6667	3.31667	1.28667	2.86885	3.71e-07	1.08e-05	yes	ATL46	PREDICTED: RING-H2 finger protein ATL46 [Prunus mume]	-	-	-	-	-	-	-
Pm006648	6	14.6667	0.38	1.05	0.409091	0.0024287	0.0170263	yes	--	transmembrane protein [Medicago truncatula]	-	-	-	-	-	-	-
Pm006689	324.89	104.02	7.98667	2.87	3.12334	1.73e-15	3.83e-13	yes	At1g60420	PREDICTED: probable nucleoredoxin 1 [Prunus mume]	-	-	-	-	-	GO:0003824//catalytic activity;GO:0016491//oxidoreductase activity;GO:0016667//oxidoreductase activity, acting on a sulfur group of donors;GO:0016651//oxidoreductase activity, acting on NAD(P)H;GO:0016668//oxidoreductase activity, acting on a sulfur group of donors, NAD(P) as acceptor	GO:0044710//single-organism metabolic process;GO:0044699//single-organism process;GO:0008152//metabolic process
Pm006728	310	551.613	11.57	23.2267	0.561988	4.59e-11	3.91e-09	yes	TAA1	PREDICTED: L-tryptophan--pyruvate aminotransferase 1-like [Prunus mume]	Metabolism	Global and Overview;Amino acid metabolism	ko01100//Metabolic pathways;ko00380//Tryptophan metabolism	K16903	-	GO:0003824//catalytic activity;GO:0016829//lyase activity;GO:0016846//carbon-sulfur lyase activity	-
Pm006737	20.3333	46.6667	0.76	1.98667	0.435714	0.000307775	0.00326363	yes	--	PREDICTED: protein POOR HOMOLOGOUS SYNAPSIS 1-like [Prunus mume]	-	-	-	-	-	-	-
Pm006835	2968.67	1229	43.7667	20.4967	2.41551	6.31e-27	5.3e-24	yes	At1g67720	PREDICTED: probable LRR receptor-like serine/threonine-protein kinase At1g67720 isoform X1 [Prunus mume]	-	-	-	-	-	-	-
Pm006836	0.001	8.83	0.001	0.563333	0.00011325	0.0024798	0.0173242	yes	--	PREDICTED: E3 ubiquitin-protein ligase RNF8-B-like [Malus domestica]	-	-	-	-	-	-	-
Pm006843	53.6667	22	2.28667	1.03667	2.43939	0.00698788	0.038254	yes	HSP21	PREDICTED: small heat shock protein, chloroplastic-like [Prunus mume]	Genetic Information Processing	Folding, sorting and degradation	ko04141//Protein processing in endoplasmic reticulum	K13993	-	-	-
Pm006844	275.667	117.333	7.76	3.69	2.34943	7.96e-05	0.00107975	yes	CYP71A9	PREDICTED: cytochrome P450 71A9-like [Prunus mume]	-	-	-	-	-	GO:0046872//metal ion binding;GO:0005488//binding;GO:1901363//heterocyclic compound binding;GO:0097159//organic cyclic compound binding;GO:0046906//tetrapyrrole binding;GO:0016705//oxidoreductase activity, acting on paired donors, with incorporation or reduction of molecular oxygen;GO:0016491//oxidoreductase activity;GO:0043167//ion binding;GO:0016709//oxidoreductase activity, acting on paired do…	GO:0044710//single-organism metabolic process;GO:0044699//single-organism process;GO:0008152//metabolic process
Pm006933	46.3333	85	1.24667	2.62333	0.545098	0.000322086	0.00338576	yes	CYP76B6	PREDICTED: geraniol 8-hydroxylase-like [Prunus mume]	-	-	-	-	-	-	-
Pm006939	6.33333	30.6667	0.133333	0.703333	0.206522	1.11e-05	0.000207373	yes	CYP76B6	PREDICTED: geraniol 8-hydroxylase-like [Prunus mume]	-	-	-	-	-	-	-
Pm007005	1008.67	2214	28.3867	71.7133	0.455586	1.48e-12	1.79e-10	yes	CYP78A5	PREDICTED: cytochrome P450 78A5-like [Prunus mume]	-	-	-	-	-	GO:0043167//ion binding;GO:1901363//heterocyclic compound binding;GO:0046872//metal ion binding;GO:0016705//oxidoreductase activity, acting on paired donors, with incorporation or reduction of molecular oxygen;GO:0016491//oxidoreductase activity;GO:0043169//cation binding;GO:0016709//oxidoreductase activity, acting on paired donors, with incorporation or reduction of molecular oxygen, NAD(P)H as …	GO:0044710//single-organism metabolic process;GO:0044699//single-organism process;GO:0008152//metabolic process
Pm007067	9.66667	36.3333	0.31	1.35667	0.266055	0.00154377	0.0119392	yes	SWEET15	PREDICTED: bidirectional sugar transporter N3 [Prunus mume]	-	-	-	-	-	-	-
Pm007178	103.333	30.6667	3.90667	1.30333	3.36957	3.62e-07	1.06e-05	yes	SERK1	PREDICTED: somatic embryogenesis receptor kinase 1-like [Prunus mume]	-	-	-	-	-	-	-
Pm007318	38.5567	9.61667	0.553333	0.15	4.00936	0.00445811	0.0270655	yes	pol	Transposon Ty3-I Gag-Pol polyprotein [Cajanus cajan]	-	-	-	-	-	-	-
Pm007323	79.6667	22.6667	0.993333	0.31	3.51471	7.65e-06	0.000150551	yes	MAA3	PREDICTED: helicase SEN1-like [Prunus mume]	-	-	-	-	-	-	-
Pm007343	398	7.33333	10.7867	0.226667	54.2727	3.61e-78	1.82e-74	yes	SEOB	PREDICTED: protein SIEVE ELEMENT OCCLUSION B-like [Prunus mume]	-	-	-	-	-	-	-
Pm007402	0.373333	48.4467	0.0133333	2.03667	0.00770607	9.57e-30	1.07e-26	yes	AAK6	PREDICTED: adenylate kinase isoenzyme 6 homolog [Prunus mume]	Genetic Information Processing;Metabolism	Nucleotide metabolism;Global and Overview;Translation	ko01100//Metabolic pathways;ko01110//Biosynthesis of secondary metabolites;ko01130//Biosynthesis of antibiotics;ko00230//Purine metabolism;ko03008//Ribosome biogenesis in eukaryotes	K18532	-	-	-
Pm007420	242	57	12.8867	3.29333	4.24561	2.74e-06	6.07e-05	yes	tig	PREDICTED: trigger factor-like [Prunus mume]	-	-	-	-	-	-	-
Pm007450	102.187	42.0833	2.91	1.35	2.4282	2.23e-05	0.000374038	yes	At1g06620	PREDICTED: 1-aminocyclopropane-1-carboxylate oxidase homolog 1-like [Prunus mume]	-	-	-	-	-	-	-
Pm007451	198.953	74.5767	7.71	3.28	2.66777	6.52e-09	3.19e-07	yes	At1g06620	PREDICTED: 1-aminocyclopropane-1-carboxylate oxidase homolog 1-like isoform X1 [Prunus mume]	-	-	-	-	-	-	-
Pm007474	0.001	139	0.001	7.19333	7.19424e-06	2.64e-61	7.6e-58	yes	Znrd1	PREDICTED: DNA-directed RNA polymerase I subunit RPA12-like [Prunus mume]	Genetic Information Processing;Metabolism	Global and Overview;Transcription;Nucleotide metabolism	ko01100//Metabolic pathways;ko00230//Purine metabolism;ko00240//Pyrimidine metabolism;ko03020//RNA polymerase	K03000	GO:0005622//intracellular;GO:0044464//cell part;GO:0043226//organelle;GO:0043227//membrane-bounded organelle;GO:0043231//intracellular membrane-bounded organelle;GO:0044424//intracellular part;GO:0043229//intracellular organelle;GO:0005623//cell	GO:0016772//transferase activity, transferring phosphorus-containing groups;GO:0043169//cation binding;GO:0003824//catalytic activity;GO:0043167//ion binding;GO:0005488//binding;GO:0046872//metal ion binding;GO:0016779//nucleotidyltransferase activity;GO:0046914//transition metal ion binding;GO:0016740//transferase activity;GO:0034062//RNA polymerase activity	GO:0010467//gene expression;GO:0008152//metabolic process;GO:0043170//macromolecule metabolic process;GO:0071704//organic substance metabolic process
Pm007476	0.001	45.6667	0.001	2.14667	2.18978e-05	2.68e-21	1.35e-18	yes	--	PREDICTED: uncharacterized protein LOC103322425 isoform X1 [Prunus mume]	-	-	-	-	-	-	-
Pm007512	43.6667	78.6667	2.79333	5.7	0.555085	0.000404643	0.00408943	yes	--	PREDICTED: uncharacterized protein LOC103322455 [Prunus mume]	-	-	-	-	-	-	-
Pm007610	51.3333	21	2.84	1.33667	2.44444	0.00317729	0.020853	yes	--	PREDICTED: uncharacterized protein LOC103322510 [Prunus mume]	-	-	-	-	-	-	-
Pm007673	190.333	68.6667	4.29	1.73667	2.77184	2.53e-06	5.67e-05	yes	PME35	PREDICTED: probable pectinesterase/pectinesterase inhibitor 35 [Prunus mume]	Metabolism	Global and Overview;Carbohydrate metabolism	ko01100//Metabolic pathways;ko00500//Starch and sucrose metabolism;ko00040//Pentose and glucuronate interconversions	K01051	-	-	-
Pm007790	226.333	90.6667	6.14333	2.71	2.49632	7.99e-05	0.00108317	yes	At4g14190	PREDICTED: pentatricopeptide repeat-containing protein At4g14190, chloroplastic [Prunus mume]	-	-	-	-	-	-	-
Pm007860	295.417	127	3.31667	1.59667	2.32612	3.04e-06	6.65e-05	yes	N	PREDICTED: TMV resistance protein N-like [Prunus mume]	-	-	-	-	-	-	-
Pm007875	35	12.3333	0.483333	0.193333	2.83784	0.000639818	0.00590699	yes	N	PREDICTED: TMV resistance protein N-like, partial [Prunus mume]	-	-	-	-	-	-	-
Pm007961	3	15.3333	0.126667	0.71	0.195652	0.000225559	0.00252933	yes	--	SEY1 [Theobroma cacao]	-	-	-	-	-	-	-
Pm007982	330.333	933	11.1233	34.84	0.354055	6.87e-08	2.58e-06	yes	FAF4	PREDICTED: protein FANTASTIC FOUR 3-like [Prunus mume]	-	-	-	-	-	-	-
Pm008013	509	181	20.51	7.85333	2.81215	3.65e-14	6.18e-12	yes	DSPTP1	PREDICTED: dual specificity protein phosphatase 1 isoform X1 [Prunus mume]	-	-	-	-	-	GO:0016788//hydrolase activity, acting on ester bonds;GO:0042578//phosphoric ester hydrolase activity;GO:0003824//catalytic activity;GO:0016791//phosphatase activity;GO:0004721//phosphoprotein phosphatase activity;GO:0016787//hydrolase activity	GO:0044267//cellular protein metabolic process;GO:0071704//organic substance metabolic process;GO:0008152//metabolic process;GO:0044260//cellular macromolecule metabolic process;GO:0006793//phosphorus metabolic process;GO:0043412//macromolecule modification;GO:0009987//cellular process;GO:0044238//primary metabolic process;GO:0006464//cellular protein modification process;GO:0043170//macromolecul…
Pm008032	12.6667	31.6667	0.546667	1.56333	0.4	0.000932294	0.00807428	yes	cmbl	PREDICTED: endo-1,3;1,4-beta-D-glucanase-like [Prunus mume]	-	-	-	-	-	GO:0052689//carboxylic ester hydrolase activity;GO:0003824//catalytic activity;GO:0016788//hydrolase activity, acting on ester bonds;GO:0016787//hydrolase activity	-
Pm008211	6.33333	14.3333	0.17	0.42	0.44186	0.00591678	0.0335756	yes	DTX1	PREDICTED: protein DETOXIFICATION 55 [Prunus mume]	-	-	-	-	GO:0044425//membrane part;GO:0031224//intrinsic component of membrane;GO:0016020//membrane	GO:0015291//secondary active transmembrane transporter activity;GO:0022857//transmembrane transporter activity;GO:0005215//transporter activity;GO:0022804//active transmembrane transporter activity	GO:0044699//single-organism process;GO:0009987//cellular process;GO:0044763//single-organism cellular process
Pm008212	1747.67	584.333	39.3433	14.8867	2.99087	5.31e-25	3.82e-22	yes	BCE2	PREDICTED: lipoamide acyltransferase component of branched-chain alpha-keto acid dehydrogenase complex, mitochondrial [Prunus mume]	Metabolism	Global and Overview;Amino acid metabolism;Carbohydrate metabolism	ko01100//Metabolic pathways;ko01110//Biosynthesis of secondary metabolites;ko01130//Biosynthesis of antibiotics;ko00280//Valine, leucine and isoleucine degradation;ko00640//Propanoate metabolism	K09699	-	GO:0016740//transferase activity;GO:0003824//catalytic activity;GO:0016747//transferase activity, transferring acyl groups other than amino-acyl groups;GO:0016746//transferase activity, transferring acyl groups	-
Pm008213	364.667	94.3333	4.58333	1.34667	3.86572	5.62e-15	1.12e-12	yes	GEX2	PREDICTED: LOW QUALITY PROTEIN: protein GAMETE EXPRESSED 2 [Prunus mume]	-	-	-	-	-	-	-
Pm008230	37	13.6667	0.683333	0.283333	2.70732	0.000436977	0.0043422	yes	SUS2	PREDICTED: sucrose synthase 2 [Prunus mume]	Metabolism	Global and Overview;Carbohydrate metabolism	ko01100//Metabolic pathways;ko00500//Starch and sucrose metabolism	K00695	-	-	-
Pm008268	55.3333	16.3333	3.58333	1.16667	3.38776	0.000223298	0.00250749	yes	PRUA1	PREDICTED: major allergen Pru ar 1-like [Prunus mume]	-	-	-	-	-	-	-
Pm008374	9.33333	23	0.406667	1.17667	0.405797	0.0026697	0.0182216	yes	At4g16230	PREDICTED: GDSL esterase/lipase At4g16230-like [Prunus mume]	-	-	-	-	-	-	-
Pm008437	16	3.66667	0.426667	0.106667	4.36364	0.00196199	0.0144003	yes	Os03g0733400	PREDICTED: zinc finger BED domain-containing protein RICESLEEPER 1-like [Prunus mume]	-	-	-	-	-	-	-
Pm008457	20.3333	5.66667	1.09333	0.333333	3.58824	0.000593476	0.00556542	yes	UBP13	PREDICTED: BTB/POZ and MATH domain-containing protein 3-like [Prunus mume]	-	-	-	-	-	-	-
Pm008468	470.667	133.333	34.4067	10.6233	3.53	1.84e-05	0.000317365	yes	ATG8I	PREDICTED: autophagy-related protein 8i [Prunus mume]	Cellular Processes	Transport and catabolism	ko04140//Regulation of autophagy	K08341	-	-	-
Pm008502	6.66667	42.6667	0.273333	1.92	0.15625	0.000167192	0.00199109	yes	--	PREDICTED: late embryogenesis abundant protein D-29 [Prunus mume]	-	-	-	-	-	-	-
Pm008515	25.6667	66.3333	0.633333	1.89333	0.386935	0.00287645	0.0193441	yes	MDL2	PREDICTED: (R)-mandelonitrile lyase 1-like [Prunus mume]	Metabolism	Global and Overview;Metabolism of other amino acids	ko01110//Biosynthesis of secondary metabolites;ko00460//Cyanoamino acid metabolism	K08248	-	-	-
Pm008560	45.6667	19	1.85667	0.88	2.40351	0.00150326	0.0117186	yes	--	PREDICTED: uncharacterized protein LOC103323337 [Prunus mume]	-	-	-	-	-	-	-
Pm008602	74	182.333	3.04667	8.75	0.40585	9.01e-06	0.000172563	yes	TKPR1	PREDICTED: cinnamoyl-CoA reductase 2 isoform X1 [Prunus mume]	-	-	-	-	-	GO:0005488//binding;GO:0016616//oxidoreductase activity, acting on the CH-OH group of donors, NAD or NADP as acceptor;GO:0003824//catalytic activity;GO:0016614//oxidoreductase activity, acting on CH-OH group of donors;GO:0016491//oxidoreductase activity;GO:0048037//cofactor binding	GO:0044710//single-organism metabolic process;GO:0044699//single-organism process;GO:0008152//metabolic process
Pm008611	165.333	57	4.06333	1.58667	2.90058	3.79e-09	1.98e-07	yes	RGA2	PREDICTED: disease resistance protein RGA2-like [Prunus mume]	-	-	-	-	-	-	-
Pm008656	312.667	774.667	11.8633	34.32	0.403614	2.88e-06	6.34e-05	yes	XTH23	PREDICTED: xyloglucan endotransglucosylase/hydrolase protein 24-like [Prunus mume]	-	-	-	-	-	-	-
Pm008660	176.747	321.973	7.61667	16.3033	0.548948	0.000994551	0.00846796	yes	XTH23	PREDICTED: probable xyloglucan endotransglucosylase/hydrolase protein 23 [Prunus mume]	-	-	-	-	GO:0005576//extracellular region;GO:0071944//cell periphery;GO:0005623//cell;GO:0030312//external encapsulating structure;GO:0044464//cell part	GO:0016757//transferase activity, transferring glycosyl groups;GO:0016758//transferase activity, transferring hexosyl groups;GO:0003824//catalytic activity;GO:0016740//transferase activity	GO:0071704//organic substance metabolic process;GO:0005976//polysaccharide metabolic process;GO:0005975//carbohydrate metabolic process;GO:0044042//glucan metabolic process;GO:0008152//metabolic process;GO:0043170//macromolecule metabolic process;GO:0044238//primary metabolic process
Pm008661	27.92	51.6933	1.90667	4.08667	0.540108	0.00149588	0.0116899	yes	XTH25	PREDICTED: probable xyloglucan endotransglucosylase/hydrolase protein 25 [Prunus mume]	-	-	-	-	GO:0005576//extracellular region;GO:0005618//cell wall;GO:0005622//intracellular;GO:0043231//intracellular membrane-bounded organelle;GO:0043226//organelle;GO:0044424//intracellular part;GO:0016020//membrane;GO:0005623//cell;GO:0044464//cell part;GO:0030312//external encapsulating structure;GO:0043227//membrane-bounded organelle;GO:0071944//cell periphery;GO:0043229//intracellular organelle	GO:0016740//transferase activity;GO:0003824//catalytic activity;GO:0016757//transferase activity, transferring glycosyl groups;GO:0016758//transferase activity, transferring hexosyl groups	GO:0044042//glucan metabolic process;GO:0043170//macromolecule metabolic process;GO:0005976//polysaccharide metabolic process;GO:0071704//organic substance metabolic process;GO:0044238//primary metabolic process;GO:0005975//carbohydrate metabolic process;GO:0008152//metabolic process
Pm008745	2.66667	12	0.14	0.74	0.222222	0.000164058	0.00195724	yes	--	PREDICTED: uncharacterized protein LOC103323494 [Prunus mume]	-	-	-	-	-	-	-
Pm008809	0.001	16.6667	0.001	0.583333	6e-05	4.37e-10	2.79e-08	yes	SHT	PREDICTED: spermidine hydroxycinnamoyl transferase [Prunus mume]	Metabolism	Global and Overview;Biosynthesis of other secondary metabolites	ko01100//Metabolic pathways;ko01110//Biosynthesis of secondary metabolites;ko00940//Phenylpropanoid biosynthesis;ko00941//Flavonoid biosynthesis;ko00945//Stilbenoid, diarylheptanoid and gingerol biosynthesis	K13065	-	GO:0016747//transferase activity, transferring acyl groups other than amino-acyl groups;GO:0016740//transferase activity;GO:0016746//transferase activity, transferring acyl groups;GO:0003824//catalytic activity	-
Pm008835	0.001	6.74	0.001	0.33	0.000148368	0.000169862	0.00201766	yes	--	Lysine-specific demethylase NO66 [Morus notabilis]	-	-	-	-	-	-	-
Pm008876	7.33333	23.3333	0.416667	1.51667	0.314286	6.45e-05	0.000905866	yes	ACA9	PREDICTED: calcium-transporting ATPase 9, plasma membrane-type-like [Prunus mume]	-	-	-	-	-	-	-
Pm008892	15	29.6667	0.75	1.68	0.505618	0.000582388	0.00548696	yes	At4g26020	PREDICTED: protein At-4/1 isoform X1 [Prunus mume]	-	-	-	-	-	-	-
Pm008995	31.6667	9.66667	2.93667	1.03667	3.27586	0.000266895	0.00291503	yes	--	self-incompatibility family protein [Populus trichocarpa]	-	-	-	-	-	-	-
Pm009024	149.127	44.9333	3.75	1.25667	3.31884	1.58e-06	3.82e-05	yes	RPP8L2	PREDICTED: probable disease resistance RPP8-like protein 2 [Prunus mume]	-	-	-	-	-	-	-
Pm009037	73.9867	30.6533	1.27	0.573333	2.41366	0.00393712	0.0245911	yes	RPP8	PREDICTED: disease susceptibility protein LOV1-like [Prunus mume]	-	-	-	-	-	-	-
Pm009050	87.6667	33.6667	4.31	1.86333	2.60396	1.84e-06	4.34e-05	yes	MYB48	PREDICTED: transcription factor MYB24-like [Prunus mume]	-	-	-	-	-	-	-
Pm009080	1182	490	46.09	21.39	2.41224	7.18e-08	2.67e-06	yes	--	PREDICTED: trichohyalin-like [Prunus mume]	-	-	-	-	-	-	-
Pm009158	10.6667	37	0.51	1.99333	0.288288	5.21e-08	2.04e-06	yes	PXG1	PREDICTED: peroxygenase [Prunus mume]	Metabolism	Lipid metabolism	ko00073//Cutin, suberine and wax biosynthesis	K17991	-	-	-
Pm009165	60	17.6667	1.52	0.5	3.39623	2.6e-07	7.96e-06	yes	DRIP2	PREDICTED: E3 ubiquitin protein ligase DRIP2-like isoform X1 [Prunus mume]	-	-	-	-	-	-	-
Pm009233	0.001	3	0.001	0.203333	0.000333333	0.00746128	0.0402123	yes	ELIP1	PREDICTED: early light-induced protein 1, chloroplastic-like [Prunus mume]	-	-	-	-	-	-	-
Pm009248	21.6667	44	1.17	2.68333	0.492424	0.00132764	0.0106449	yes	RING1	PREDICTED: E3 ubiquitin-protein ligase ZNRF3-like isoform X1 [Prunus mume]	-	-	-	-	-	-	-
Pm009305	4.33333	11.6667	0.103333	0.313333	0.371429	0.00340393	0.0219406	yes	BGLU24	PREDICTED: beta-glucosidase 12-like [Prunus mume]	Metabolism	Metabolism of other amino acids;Global and Overview	ko01110//Biosynthesis of secondary metabolites;ko00460//Cyanoamino acid metabolism	K13032	-	-	-
Pm009406	85.0467	34.09	2.21333	1.01	2.49477	2.12e-05	0.00035835	yes	At1g06620	PREDICTED: 1-aminocyclopropane-1-carboxylate oxidase homolog 1-like [Prunus mume]	-	-	-	-	-	-	-
Pm009488	0.001	8.33333	0.001	0.196667	0.00012	1.13e-06	2.83e-05	yes	ANK3	Ankyrin repeat-containing protein [Morus notabilis]	-	-	-	-	-	-	-
Pm009566	459.537	864.8	14.1833	31.02	0.531379	3.05e-05	0.000487124	yes	PKS5	PREDICTED: polyketide synthase 5-like [Prunus mume]	Organismal Systems;Metabolism	Environmental adaptation;Global and Overview;Biosynthesis of other secondary metabolites	ko01100//Metabolic pathways;ko01110//Biosynthesis of secondary metabolites;ko00941//Flavonoid biosynthesis;ko04712//Circadian rhythm - plant	K00660	-	-	-
Pm009725	1014.67	435.667	23.7433	11.2533	2.329	9.2e-08	3.29e-06	yes	EHD2	PREDICTED: EH domain-containing protein 2-like [Prunus mume]	Cellular Processes	Transport and catabolism	ko04144//Endocytosis	K12483	-	-	-
Pm009733	352.497	156.173	7.2	3.59333	2.25709	2.39e-07	7.44e-06	yes	CRK25	PREDICTED: LOW QUALITY PROTEIN: cysteine-rich receptor-like protein kinase 10 [Prunus mume]	-	-	-	-	-	-	-
Pm009750	134	289	3.99333	10.1033	0.463668	2.8e-06	6.18e-05	yes	XTH8	PREDICTED: probable xyloglucan endotransglucosylase/hydrolase protein 8 isoform X2 [Prunus mume]	-	-	-	-	GO:0071944//cell periphery;GO:0005576//extracellular region;GO:0005623//cell;GO:0044464//cell part;GO:0030312//external encapsulating structure	GO:0016758//transferase activity, transferring hexosyl groups;GO:0016757//transferase activity, transferring glycosyl groups;GO:0003824//catalytic activity;GO:0016740//transferase activity	GO:0008152//metabolic process;GO:0005975//carbohydrate metabolic process;GO:0005976//polysaccharide metabolic process;GO:0044238//primary metabolic process;GO:0071704//organic substance metabolic process;GO:0043170//macromolecule metabolic process;GO:0044042//glucan metabolic process
Pm009810	294.483	94.3833	6.20333	2.25	3.12008	3.41e-15	7.23e-13	yes	CRK25	PREDICTED: cysteine-rich receptor-like protein kinase 10 [Prunus mume]	-	-	-	-	-	-	-
Pm009811	133.253	33.8067	2.62667	0.76	3.94163	3.48e-09	1.83e-07	yes	CRK25	PREDICTED: cysteine-rich receptor-like protein kinase 10 [Prunus mume]	-	-	-	-	-	-	-
Pm009905	5.66667	14.3333	0.2	0.59	0.395349	0.0058711	0.033401	yes	SYP124	PREDICTED: syntaxin-124 [Prunus mume]	Genetic Information Processing	Folding, sorting and degradation	ko04130//SNARE interactions in vesicular transport	K08486	GO:0016020//membrane;GO:0044464//cell part;GO:0005623//cell;GO:0012505//endomembrane system	-	GO:0000904//cell morphogenesis involved in differentiation;GO:0015031//protein transport;GO:0045184//establishment of protein localization;GO:0048468//cell development;GO:0044763//single-organism cellular process;GO:0009987//cellular process;GO:0032989//cellular component morphogenesis;GO:0044767//single-organism developmental process;GO:0048856//anatomical structure development;GO:0006810//trans…
Pm010002	4.33333	0.333333	0.23	0.02	13	0.0078743	0.0418014	yes	--	PREDICTED: nucleolin-like [Prunus mume]	-	-	-	-	-	-	-
Pm010123	342	120.667	5.73667	2.23	2.83425	9.45e-05	0.00124338	yes	At4g18490	PREDICTED: uncharacterized protein At4g18490 [Prunus mume]	-	-	-	-	-	-	-
Pm010168	9	2	0.346667	0.0833333	4.5	0.00566247	0.0325169	yes	OFP5	PREDICTED: transcription repressor OFP5 [Prunus mume]	-	-	-	-	-	-	-
Pm010207	50.4333	162.01	1.93667	7.24667	0.311298	1.97e-08	8.69e-07	yes	SAG39	PREDICTED: zingipain-2-like [Prunus mume]	-	-	-	-	-	-	-
Pm010248	65	25.6667	0.903333	0.4	2.53247	5.47e-05	0.000789976	yes	At3g47570	PREDICTED: probable LRR receptor-like serine/threonine-protein kinase At3g47570 [Prunus mume]	Organismal Systems	Environmental adaptation	ko04626//Plant-pathogen interaction	K13420	-	-	-
Pm010267	78.88	21.3333	0.933333	0.276667	3.6975	0.000402875	0.0040777	yes	At3g47570	PREDICTED: LRR receptor-like serine/threonine-protein kinase EFR [Prunus mume]	Organismal Systems	Environmental adaptation	ko04626//Plant-pathogen interaction	K13420	-	-	-
Pm010314	632	247	12.0667	5.32	2.5587	2.42e-09	1.33e-07	yes	ctdspl2	PREDICTED: CTD small phosphatase-like protein 2-A [Prunus mume]	-	-	-	-	-	-	-
Pm010330	518.333	195.333	13.8567	5.90333	2.65358	1.05e-16	2.64e-14	yes	SWEET2A	PREDICTED: bidirectional sugar transporter SWEET2a-like [Prunus mume]	-	-	-	-	-	-	-
Pm010341	24.6667	77.6667	0.963333	3.48667	0.317597	4.39e-06	9.24e-05	yes	At1g29670	PREDICTED: GDSL esterase/lipase At1g29670-like [Prunus mume]	-	-	-	-	-	-	-
Pm010384	913	2417	23.6333	70.5633	0.377741	1.99e-30	2.35e-27	yes	--	PREDICTED: uncharacterized protein LOC103325102 [Prunus mume]	-	-	-	-	-	-	-
Pm010391	15	4	0.203333	0.06	3.75	0.0059195	0.0335816	yes	RDR1	PREDICTED: LOW QUALITY PROTEIN: probable RNA-dependent RNA polymerase 1 [Prunus mume]	-	-	-	-	-	-	-
Pm010393	122.667	52.6667	5.97333	2.89667	2.32911	1.14e-05	0.000211983	yes	At4g18260	PREDICTED: cytochrome b561 domain-containing protein At4g18260-like [Prunus mume]	-	-	-	-	-	-	-
Pm010529	41.3333	15	0.753333	0.303333	2.75556	0.000747928	0.00672602	yes	MS5	PREDICTED: protein POLLENLESS 3-LIKE 1-like [Juglans regia]	-	-	-	-	-	-	-
Pm010564	131.333	259.333	9.48667	21.2267	0.506427	5.61e-09	2.81e-07	yes	Os08g0189850	germin-like protein 1 [Populus trichocarpa]	-	-	-	-	-	GO:0005488//binding;GO:0043167//ion binding;GO:0003824//catalytic activity;GO:0043169//cation binding;GO:0046914//transition metal ion binding;GO:0046872//metal ion binding	GO:0044710//single-organism metabolic process;GO:0044699//single-organism process;GO:0008152//metabolic process
Pm010613	18.6667	157	0.453333	4.3	0.118896	7.98e-38	1.46e-34	yes	CRK29	PREDICTED: cysteine-rich receptor-like protein kinase 29 [Pyrus x bretschneideri]	-	-	-	-	-	-	-
Pm010717	99	37.6667	3.90333	1.66667	2.62832	8.04e-06	0.000156566	yes	CNGC10	PREDICTED: cyclic nucleotide-gated ion channel 1-like [Prunus mume]	-	-	-	-	-	-	-
Pm010721	17.6667	100	0.346667	2.23333	0.176667	1.47e-20	6.6e-18	yes	CNGC1	PREDICTED: cyclic nucleotide-gated ion channel 1-like [Prunus mume]	-	-	-	-	-	-	-
Pm010722	23.6667	57.6667	1.19667	3.23667	0.410405	3.56e-05	0.00055211	yes	CNGC16	PREDICTED: probable cyclic nucleotide-gated ion channel 10 [Prunus mume]	-	-	-	-	-	-	-
Pm010781	179.35	70.24	3.41	1.55333	2.55339	0.00012204	0.00153786	yes	POT11	PREDICTED: potassium transporter 10-like, partial [Prunus mume]	-	-	-	-	-	-	-
Pm010796	9.92333	0.773333	0.913333	0.0766667	12.8319	1.3e-05	0.000236357	yes	--	PREDICTED: nucleolin-like isoform X3 [Prunus mume]	-	-	-	-	-	-	-
Pm010802	75	28	3.87667	1.66667	2.67857	0.000143827	0.00176497	yes	ATL73	PREDICTED: RING-H2 finger protein ATL74-like [Prunus mume]	-	-	-	-	-	-	-
Pm010808	35.6667	16	0.656667	0.326667	2.22917	0.00717163	0.0390163	yes	FLS2	PREDICTED: probable LRR receptor-like serine/threonine-protein kinase At4g36180 isoform X1 [Prunus mume]	-	-	-	-	-	-	-
Pm010826	29.1667	5.66667	0.826667	0.173333	5.14706	0.000113607	0.00145709	yes	--	DNA helicase PIF1, ATP-dependent [Corchorus olitorius]	-	-	-	-	-	-	-
Pm010832	21.3333	8.33333	1.14667	0.513333	2.56	0.00765583	0.0410196	yes	MIMI_L728	PREDICTED: uncharacterized protein LOC107880102 [Prunus mume]	-	-	-	-	-	-	-
Pm010851	8.66667	75.3333	0.09	0.936667	0.115044	3e-19	1.16e-16	yes	GSO1	PREDICTED: LRR receptor-like serine/threonine-protein kinase GSO1 [Prunus mume]	-	-	-	-	-	-	-
Pm010856	1314	2774.67	34.38	81.7567	0.47357	4.27e-21	2.05e-18	yes	guaA	PREDICTED: probable GMP synthase [glutamine-hydrolyzing] [Prunus mume]	Genetic Information Processing	Replication and repair	ko03410//Base excision repair	K01246	-	-	-
Pm010859	13.3333	2	0.42	0.07	6.66667	3.95e-05	0.000601182	yes	matK	maturase K (plastid) [Prunus mume]	-	-	-	-	GO:0005737//cytoplasm;GO:0043229//intracellular organelle;GO:0009536//plastid;GO:0005622//intracellular;GO:0043231//intracellular membrane-bounded organelle;GO:0043227//membrane-bounded organelle;GO:0044444//cytoplasmic part;GO:0044424//intracellular part;GO:0043226//organelle;GO:0044464//cell part;GO:0005623//cell	-	GO:0006396//RNA processing;GO:0006807//nitrogen compound metabolic process;GO:0016070//RNA metabolic process;GO:0044237//cellular metabolic process;GO:0006725//cellular aromatic compound metabolic process;GO:0090304//nucleic acid metabolic process;GO:0008152//metabolic process;GO:0034641//cellular nitrogen compound metabolic process;GO:1901360//organic cyclic compound metabolic process;GO:0006139…
Pm010872	130.347	36.9967	2.63333	0.823333	3.5232	1.18e-07	4.04e-06	yes	RLP12	PREDICTED: probable LRR receptor-like serine/threonine-protein kinase At1g34110, partial [Prunus mume]	-	-	-	-	-	-	-
Pm010905	1025.68	1830.57	23.5133	47.7767	0.560306	1.08e-07	3.75e-06	yes	AFS1	PREDICTED: (E,E)-alpha-farnesene synthase-like isoform X1 [Prunus mume]	-	-	-	-	-	-	-
Pm010927	1.66667	7	0.0733333	0.366667	0.238095	0.00236275	0.0166698	yes	MYB86	PREDICTED: transcription factor MYB3-like [Prunus mume]	-	-	-	-	-	-	-
Pm010959	9.04667	1.66667	0.49	0.1	5.428	0.00129303	0.0104365	yes	--	polyprotein [Prunus persica]	-	-	-	-	-	-	-
Pm010963	22	7	0.323333	0.12	3.14286	0.00266932	0.0182216	yes	At4g27290	PREDICTED: G-type lectin S-receptor-like serine/threonine-protein kinase At4g27290, partial [Prunus mume]	-	-	-	-	-	-	-
Pm010982	423.333	167.333	29.7167	13.1167	2.52988	1.35e-07	4.51e-06	yes	BGLU11	PREDICTED: beta-glucosidase 11-like [Prunus mume]	Metabolism	Carbohydrate metabolism;Metabolism of other amino acids;Global and Overview;Biosynthesis of other secondary metabolites	ko01100//Metabolic pathways;ko01110//Biosynthesis of secondary metabolites;ko00500//Starch and sucrose metabolism;ko00940//Phenylpropanoid biosynthesis;ko00460//Cyanoamino acid metabolism	K01188	-	-	-
Pm011029	50.6667	14	1.28333	0.406667	3.61905	1.19e-06	2.96e-05	yes	SCPL18	PREDICTED: serine carboxypeptidase-like 18 [Prunus mume]	-	-	-	-	-	-	-
Pm011078	272	103.333	5.07333	2.23667	2.63226	4.89e-11	4.12e-09	yes	At1g67520	PREDICTED: G-type lectin S-receptor-like serine/threonine-protein kinase At1g67520 isoform X1 [Prunus mume]	-	-	-	-	-	-	-
Pm011079	84.3333	36.6667	1.60667	0.776667	2.3	8.53e-05	0.00114436	yes	PCMP-E94	PREDICTED: pentatricopeptide repeat-containing protein At3g20730 [Prunus mume]	-	-	-	-	-	-	-
Pm011098	83.3333	179.333	2.57333	6.26667	0.464684	2.26e-11	2.09e-09	yes	bmt5	PREDICTED: uncharacterized protein At4g26485-like [Prunus mume]	-	-	-	-	-	-	-
Pm011109	465.9	194.81	11.39	5.5	2.39156	2.49e-06	5.61e-05	yes	UGT85A24	PREDICTED: 7-deoxyloganetin glucosyltransferase-like [Prunus mume]	-	-	-	-	-	-	-
Pm011159	270.333	84.3333	7.02333	2.52	3.20553	1.23e-09	7.04e-08	yes	CPR30	PREDICTED: F-box/kelch-repeat protein At3g23880-like isoform X1 [Prunus mume]	-	-	-	-	-	-	-
Pm011171	9	2	0.36	0.0933333	4.5	0.00678312	0.0374321	yes	SPAC16E8.02	PREDICTED: uncharacterized endoplasmic reticulum membrane protein C16E8.02-like [Prunus mume]	-	-	-	-	-	-	-
Pm011192	2933.83	5171.95	136.69	275.13	0.567257	2.31e-07	7.25e-06	yes	PARC	PREDICTED: probable glutathione S-transferase [Prunus mume]	Metabolism	Metabolism of other amino acids	ko00480//Glutathione metabolism	K00799	-	-	-
Pm011221	0.001	7.33333	0.001	0.22	0.000136364	1.12e-05	0.000208449	yes	At5g02620	PREDICTED: ankyrin-2-like [Prunus mume]	-	-	-	-	-	-	-
Pm011265	268.667	112.667	14.6233	7.01	2.38462	9.31e-07	2.4e-05	yes	RASI	PREDICTED: alpha-amylase/subtilisin inhibitor-like [Prunus mume]	-	-	-	-	-	-	-
Pm011289	20.3333	5.33333	0.326667	0.1	3.8125	0.000148605	0.00181147	yes	At5g56420	PREDICTED: F-box/FBD/LRR-repeat protein At1g16930-like [Malus domestica]	-	-	-	-	-	-	-
Pm011324	1410.67	503.667	37.8067	15.3767	2.80079	9.35e-17	2.48e-14	yes	At5g53970	PREDICTED: probable aminotransferase TAT2 [Prunus mume]	Metabolism	Global and Overview;Biosynthesis of other secondary metabolites;Metabolism of cofactors and vitamins;Amino acid metabolism	ko01100//Metabolic pathways;ko01110//Biosynthesis of secondary metabolites;ko01130//Biosynthesis of antibiotics;ko01230//Biosynthesis of amino acids;ko00270//Cysteine and methionine metabolism;ko00350//Tyrosine metabolism;ko00130//Ubiquinone and other terpenoid-quinone biosynthesis;ko00360//Phenylalanine metabolism;ko00400//Phenylalanine, tyrosine and tryptophan biosynthesis;ko00950//Isoquinoline…	K00815	-	-	-
Pm011328	54.3333	108.667	2.51667	5.71	0.5	2.85e-06	6.29e-05	yes	ATHB-52	PREDICTED: homeobox-leucine zipper protein ATHB-52 [Prunus mume]	-	-	-	-	-	-	-
Pm011332	41.53	14.26	1.06667	0.42	2.91234	0.000595983	0.00558114	yes	UGT79B6	PREDICTED: UDP-glycosyltransferase 79B6-like [Prunus mume]	-	-	-	-	-	GO:0016757//transferase activity, transferring glycosyl groups;GO:0003824//catalytic activity;GO:0016740//transferase activity;GO:0016758//transferase activity, transferring hexosyl groups	-
Pm011334	39.8033	8.74	1.05667	0.263333	4.55416	1.06e-07	3.7e-06	yes	UGT79B6	PREDICTED: UDP-glycosyltransferase 79B6-like [Prunus mume]	-	-	-	-	-	GO:0003824//catalytic activity;GO:0016758//transferase activity, transferring hexosyl groups;GO:0016757//transferase activity, transferring glycosyl groups;GO:0016740//transferase activity	-
Pm011397	136	60.3333	4.53333	2.26	2.25414	6.99e-05	0.000969489	yes	NAC098	PREDICTED: protein CUP-SHAPED COTYLEDON 2-like [Prunus mume]	-	-	-	-	-	-	-
Pm011417	1057	381.667	20.3133	8.16333	2.76943	9.96e-12	1e-09	yes	--	PREDICTED: uncharacterized protein LOC103326075 isoform X1 [Prunus mume]	-	-	-	-	-	-	-
Pm011497	275.627	93	9.35	3.51333	2.96373	2.21e-11	2.06e-09	yes	--	PREDICTED: chitinase 2-like [Prunus mume]	-	-	-	-	-	GO:0003824//catalytic activity;GO:0016787//hydrolase activity;GO:0016798//hydrolase activity, acting on glycosyl bonds;GO:0004553//hydrolase activity, hydrolyzing O-glycosyl compounds	GO:0008152//metabolic process;GO:0044238//primary metabolic process
Pm011566	0.001	3.66667	0.001	0.236667	0.000272727	0.00200517	0.0146373	yes	EXPA12	PREDICTED: expansin-A12 [Prunus mume]	-	-	-	-	-	-	-
Pm011571	1.33333	11.1033	0.0833333	0.763333	0.120084	3.83e-05	0.000588033	yes	N	PREDICTED: TMV resistance protein N-like [Prunus mume]	-	-	-	-	-	-	-
Pm011572	21.3333	7.33333	0.706667	0.273333	2.90909	0.00173157	0.013022	yes	--	PREDICTED: putative nuclear RNA export factor SDE5 [Prunus mume]	-	-	-	-	-	-	-
Pm011657	7.33333	17.6667	0.3	0.813333	0.415094	0.00269723	0.0183722	yes	MYB12	PREDICTED: transcription factor MYB12 [Prunus mume]	-	-	-	-	-	-	-
Pm011703	6.2	0.001	0.34	0.001	6200	5.21e-05	0.000760912	yes	--	PREDICTED: uncharacterized protein LOC103322392 [Prunus mume]	-	-	-	-	-	-	-
Pm011739	4227	987	111.993	29.9567	4.28267	6.08e-16	1.46e-13	yes	CYP82G1	PREDICTED: cytochrome P450 82G1-like [Prunus mume]	Metabolism	Metabolism of terpenoids and polyketides	ko00904//Diterpenoid biosynthesis	K17961	-	-	-
Pm011747	650.333	3964.67	16.76	114.89	0.164032	3.51e-32	5.44e-29	yes	GPT2	PREDICTED: glucose-6-phosphate/phosphate translocator 2, chloroplastic [Prunus mume]	-	-	-	-	-	-	-
Pm011786	35.3333	14	2.79	1.24	2.52381	0.00114554	0.00948905	yes	--	PREDICTED: B-cell receptor-associated protein 31 [Juglans regia]	Genetic Information Processing	Folding, sorting and degradation	ko04141//Protein processing in endoplasmic reticulum	K14009	-	-	-
Pm011797	83.3333	31.6667	1.58667	0.673333	2.63158	0.000143591	0.00176422	yes	MSH5	PREDICTED: DNA mismatch repair protein MSH5 [Prunus mume]	-	-	-	-	-	-	-
Pm011804	9.74	0.001	0.183333	0.001	9740	4.48e-06	9.4e-05	yes	--	PREDICTED: uncharacterized protein LOC103327530 [Prunus mume]	-	-	-	-	-	-	-
Pm011828	305	80.6667	9.14667	2.71	3.78099	3e-22	1.68e-19	yes	HAUS4	PREDICTED: AUGMIN subunit 4-like isoform X1 [Prunus mume]	-	-	-	-	-	-	-
Pm011882	119.667	48.3333	2.37	1.08333	2.47586	1.62e-06	3.9e-05	yes	CAPH	PREDICTED: condensin complex subunit 2-like [Prunus mume]	-	-	-	-	-	-	-
Pm011908	25	55.3333	1.08667	2.79667	0.451807	0.00228183	0.0162394	yes	ADS3	PREDICTED: palmitoyl-monogalactosyldiacylglycerol delta-7 desaturase, chloroplastic-like [Prunus mume]	Metabolism	Lipid metabolism;Global and Overview	ko01212//Fatty acid metabolism;ko01040//Biosynthesis of unsaturated fatty acids	K00507	-	-	-
Pm011927	261.673	46.3333	5.75667	1.12667	5.64763	1.37e-18	4.95e-16	yes	BPI	LBP_BPI_CETP domain-containing protein/LBP_BPI_CETP_C domain-containing protein [Cephalotus follicularis]	-	-	-	-	-	-	-
Pm011940	4515	1754.33	265.94	118.433	2.57363	2.39e-13	3.34e-11	yes	--	PREDICTED: glycine-rich protein DC9.1-like [Prunus mume]	-	-	-	-	-	-	-
Pm012039	52.3333	18	3.21	1.27	2.90741	0.00665264	0.0368693	yes	CYP71A1	PREDICTED: cytochrome P450 CYP736A12-like [Prunus mume]	-	-	-	-	-	-	-
Pm012042	16.2667	34.9867	0.453333	1.11667	0.464939	0.000701158	0.00638799	yes	CYP71A1	PREDICTED: cytochrome P450 CYP736A12-like [Prunus mume]	-	-	-	-	-	-	-
Pm012049	83.3333	14.6667	2.17667	0.423333	5.68182	1.08e-10	8.11e-09	yes	At3g06240	PREDICTED: F-box/kelch-repeat protein At3g06240-like [Prunus mume]	-	-	-	-	-	-	-
Pm012095	16	37	0.606667	1.59333	0.432432	0.00118958	0.00978884	yes	LPAT2	PREDICTED: 1-acyl-sn-glycerol-3-phosphate acyltransferase PLS1-like [Prunus mume]	Metabolism	Lipid metabolism;Global and Overview	ko01100//Metabolic pathways;ko01110//Biosynthesis of secondary metabolites;ko00564//Glycerophospholipid metabolism;ko00561//Glycerolipid metabolism	K13523	-	GO:0016740//transferase activity;GO:0003824//catalytic activity	-
Pm012137	115	40.3333	4.56667	1.78333	2.85124	2.59e-06	5.78e-05	yes	--	PREDICTED: uncharacterized protein LOC103326709 [Prunus mume]	-	-	-	-	-	-	-
Pm012157	1247.27	370.7	55.9667	18.1433	3.36464	2.29e-07	7.22e-06	yes	--	PREDICTED: uncharacterized protein LOC103335688 [Prunus mume]	-	-	-	-	-	-	-
Pm012179	0.001	103.667	0.001	4.1	9.6463e-06	1.19e-25	8.92e-23	yes	ALDH3I1	PREDICTED: aldehyde dehydrogenase family 3 member I1, chloroplastic-like [Prunus mume]	Metabolism	Global and Overview;Metabolism of other amino acids;Lipid metabolism;Amino acid metabolism;Carbohydrate metabolism	ko01100//Metabolic pathways;ko01110//Biosynthesis of secondary metabolites;ko01130//Biosynthesis of antibiotics;ko01120//Microbial metabolism in diverse environments;ko00040//Pentose and glucuronate interconversions;ko00010//Glycolysis / Gluconeogenesis;ko00620//Pyruvate metabolism;ko00561//Glycerolipid metabolism;ko00280//Valine, leucine and isoleucine degradation;ko00330//Arginine and proline m…	K00128	-	-	-
Pm012219	114	225.667	4.26333	9.50333	0.50517	3.16e-07	9.35e-06	yes	AOP1.2	PREDICTED: probable inactive 2-oxoglutarate-dependent dioxygenase AOP2 [Prunus mume]	-	-	-	-	-	-	-
Pm012281	525	184.333	15.9167	6.26667	2.8481	2.31e-17	7.06e-15	yes	CODM	PREDICTED: codeine O-demethylase-like [Prunus mume]	-	-	-	-	-	-	-
Pm012338	41	84.6667	1.71667	3.95667	0.484252	0.000173624	0.00205797	yes	At1g48120	PREDICTED: serine/threonine-protein phosphatase 7 long form homolog [Prunus mume]	-	-	-	-	-	-	-
Pm012349	208	66	6.65667	2.38333	3.15152	8.18e-12	8.5e-10	yes	BIS1	PREDICTED: 3,5-dihydroxybiphenyl synthase-like [Prunus mume]	Metabolism;Organismal Systems	Biosynthesis of other secondary metabolites;Global and Overview;Environmental adaptation	ko01100//Metabolic pathways;ko01110//Biosynthesis of secondary metabolites;ko00941//Flavonoid biosynthesis;ko04712//Circadian rhythm - plant	K00660	-	-	-
Pm012416	72.11	23.3333	2.83333	1.02333	3.09043	4.14e-07	1.18e-05	yes	--	PREDICTED: uncharacterized protein LOC103326924 [Prunus mume]	-	-	-	-	-	-	-
Pm012493	117.907	0.001	7.52333	0.001	117907	2.85e-08	1.2e-06	yes	--	PREDICTED: NADH-ubiquinone oxidoreductase 20.9 kDa subunit-like [Prunus mume]	-	-	-	-	-	-	-
Pm012535	295	668.667	10.1333	26.0833	0.441176	1.32e-13	1.98e-11	yes	--	DUF506 domain-containing protein [Cephalotus follicularis]	-	-	-	-	-	-	-
Pm012584	9.66667	1.66667	0.203333	0.0366667	5.8	0.00204172	0.0148397	yes	CNGC1	PREDICTED: cyclic nucleotide-gated ion channel 1-like [Prunus mume]	Organismal Systems	Environmental adaptation	ko04626//Plant-pathogen interaction	K05391	-	-	-
Pm012588	3.93	0.001	0.0966667	0.001	3930	0.00270005	0.0183786	yes	N	PREDICTED: TMV resistance protein N-like [Prunus mume]	-	-	-	-	-	-	-
Pm012591	5.37667	0.423333	0.263333	0.0233333	12.7008	0.00156448	0.0120762	yes	WRKY19	PREDICTED: disease resistance protein TAO1-like [Prunus mume]	-	-	-	-	-	-	-
Pm012628	542.683	144.603	12.4433	3.65333	3.75291	1.55e-13	2.3e-11	yes	ALDH3I1	PREDICTED: aldehyde dehydrogenase family 3 member H1 isoform X1 [Prunus mume]	Metabolism	Metabolism of other amino acids;Global and Overview;Amino acid metabolism;Lipid metabolism;Carbohydrate metabolism	ko01100//Metabolic pathways;ko01110//Biosynthesis of secondary metabolites;ko01130//Biosynthesis of antibiotics;ko01120//Microbial metabolism in diverse environments;ko00040//Pentose and glucuronate interconversions;ko00010//Glycolysis / Gluconeogenesis;ko00620//Pyruvate metabolism;ko00561//Glycerolipid metabolism;ko00280//Valine, leucine and isoleucine degradation;ko00330//Arginine and proline m…	K00128	-	-	-
Pm012662	31.6667	10.6667	1.23	0.476667	2.96875	0.00214934	0.0154658	yes	AHL17	PREDICTED: AT-hook motif nuclear-localized protein 28-like [Prunus mume]	-	-	-	-	-	-	-
Pm012759	22	6.66667	0.44	0.153333	3.3	0.00168923	0.012775	yes	PCMP-E14	PREDICTED: pentatricopeptide repeat-containing protein At5g27110 [Prunus mume]	-	-	-	-	-	-	-
Pm012868	591.667	1076.33	44.53	90.4967	0.549706	2.47e-06	5.59e-05	yes	IAA30	PREDICTED: auxin-responsive protein IAA20 [Prunus mume]	Environmental Information Processing	Signal transduction	ko04075//Plant hormone signal transduction	K14484	-	-	GO:0009987//cellular process
Pm012986	169.667	344	4.02	9.24	0.493217	8.71e-12	8.96e-10	yes	AAE12	PREDICTED: butyrate--CoA ligase AAE11, peroxisomal-like [Prunus mume]	-	-	-	-	-	-	-
Pm013014	431.23	186.667	3.35333	1.62	2.31016	5.87e-07	1.59e-05	yes	At4g27190	PREDICTED: probable disease resistance protein At4g27220 [Pyrus x bretschneideri]	-	-	-	-	-	-	-
Pm013016	56.77	9.66667	0.69	0.13	5.87276	1.05e-10	7.99e-09	yes	At4g27190	PREDICTED: disease resistance protein At4g27190-like [Prunus mume]	-	-	-	-	-	-	-
Pm013099	3.66667	0.001	0.17	0.001	3666.67	0.00225338	0.0160822	yes	SAUR72	PREDICTED: auxin-responsive protein SAUR72-like [Pyrus x bretschneideri]	Environmental Information Processing	Signal transduction	ko04075//Plant hormone signal transduction	K14488	-	-	-
Pm013167	73.6667	17.3333	5.73	1.50333	4.25	7.79e-10	4.73e-08	yes	--	Mitochondrial distribution and morphology 12 [Gossypium arboreum]	-	-	-	-	-	-	-
Pm013175	31	59.3333	1.08333	2.35333	0.522472	9.15e-05	0.00121353	yes	GLIP2	PREDICTED: GDSL esterase/lipase 2-like [Prunus mume]	-	-	-	-	-	-	-
Pm013255	4.69333	0.001	0.156667	0.001	4693.33	0.00180775	0.0134696	yes	lip1	PREDICTED: lipase 1-like isoform X1 [Prunus mume]	-	-	-	-	-	-	-
Pm013256	16.85	2.07	0.606667	0.0866667	8.1401	1.98e-06	4.63e-05	yes	--	PREDICTED: uncharacterized protein LOC103327628 isoform X1 [Prunus mume]	-	-	-	-	-	-	-
Pm013273	23.3333	53	0.953333	2.44667	0.440252	1.9e-06	4.47e-05	yes	ABP19A	PREDICTED: auxin-binding protein ABP19a [Prunus mume]	-	-	-	-	GO:0071944//cell periphery;GO:0030312//external encapsulating structure;GO:0005623//cell;GO:0005576//extracellular region;GO:0044464//cell part	GO:0046914//transition metal ion binding;GO:0046872//metal ion binding;GO:0043169//cation binding;GO:0005488//binding;GO:0043167//ion binding	GO:0010033//response to organic substance;GO:0065007//biological regulation;GO:0007154//cell communication;GO:0009755//hormone-mediated signaling pathway;GO:0042221//response to chemical;GO:0023052//signaling;GO:0050794//regulation of cellular process;GO:0009719//response to endogenous stimulus;GO:0050896//response to stimulus;GO:0009987//cellular process;GO:0070887//cellular response to chemical…
Pm013319	23.6667	59	0.76	2.15	0.40113	6.38e-06	0.000127547	yes	--	PREDICTED: IQ domain-containing protein IQM4-like [Prunus mume]	-	-	-	-	-	-	-
Pm013397	1224.33	500	52.5533	24.17	2.44867	7.36e-17	2.03e-14	yes	--	PREDICTED: suppressor protein SRP40-like [Ziziphus jujuba]	-	-	-	-	-	-	-
Pm013400	137.667	43	4.07333	1.41333	3.20155	1.75e-06	4.17e-05	yes	--	PREDICTED: uro-adherence factor A-like [Ziziphus jujuba]	-	-	-	-	-	-	-
Pm013455	27.8333	9	0.876667	0.323333	3.09259	0.000443621	0.00440172	yes	--	PREDICTED: uncharacterized protein LOC103328570 [Prunus mume]	-	-	-	-	-	-	-
Pm013501	145.667	49.3333	4.08667	1.52333	2.9527	4.9e-06	0.000101349	yes	--	PREDICTED: uncharacterized protein LOC103327911 [Prunus mume]	-	-	-	-	-	-	-
Pm013524	50.3333	6	2.56333	0.333333	8.38889	1.04e-12	1.29e-10	yes	--	PREDICTED: LOW QUALITY PROTEIN: probable ATP-dependent DNA helicase DDX11 [Pyrus x bretschneideri]	-	-	-	-	-	-	-
Pm013561	55.97	15.2367	2.11333	0.64	3.67338	0.000228909	0.00256119	yes	At1g52360	PREDICTED: coatomer subunit beta'-2-like [Prunus mume]	-	-	-	-	-	-	-
Pm013589	41.65	13.4267	0.763333	0.27	3.10204	0.000420887	0.00421346	yes	GIN1	PREDICTED: protein NYNRIN-like [Fragaria vesca subsp. vesca] [Fragaria vesca]	-	-	-	-	-	-	-
Pm013603	244.333	436.333	8.10333	16.3233	0.559969	2.87e-10	1.87e-08	yes	LE	PREDICTED: gibberellin 3-beta-dioxygenase 1 [Prunus mume]	Metabolism	Global and Overview;Metabolism of terpenoids and polyketides	ko01110//Biosynthesis of secondary metabolites;ko00904//Diterpenoid biosynthesis	K04124	-	-	-
Pm013639	8.33333	52	0.653333	4.43	0.160256	0.000418267	0.00419562	yes	LEA3	PREDICTED: late embryogenesis abundant protein 2 [Prunus mume]	-	-	-	-	-	-	-
Pm013647	57.4	24.3333	0.866667	0.41	2.3589	0.00124077	0.0101158	yes	RGA2	PREDICTED: putative disease resistance protein RGA1 [Prunus mume]	-	-	-	-	-	-	-
Pm013653	117.333	44	6.93	2.86333	2.66667	0.000941118	0.00812974	yes	CNB1	PREDICTED: calcineurin subunit B-like [Prunus mume]	-	-	-	-	-	-	-
Pm013827	30.0467	52.71	0.843333	1.69667	0.570037	0.00054059	0.00517048	yes	HST	PREDICTED: shikimate O-hydroxycinnamoyltransferase-like [Prunus mume]	Metabolism	Biosynthesis of other secondary metabolites;Global and Overview	ko01100//Metabolic pathways;ko01110//Biosynthesis of secondary metabolites;ko00940//Phenylpropanoid biosynthesis;ko00941//Flavonoid biosynthesis;ko00945//Stilbenoid, diarylheptanoid and gingerol biosynthesis	K13065	-	-	-
Pm013875	24.3333	5.33333	0.566667	0.136667	4.5625	2.82e-05	0.000455322	yes	FLA14	PREDICTED: fasciclin-like arabinogalactan protein 8 [Prunus mume]	-	-	-	-	-	-	-
Pm013989	149	260.667	4.81333	9.73	0.571611	1.15e-05	0.000212926	yes	GSVIVT00023967001	PREDICTED: peroxidase P7-like [Prunus mume]	Metabolism	Biosynthesis of other secondary metabolites;Global and Overview	ko01100//Metabolic pathways;ko01110//Biosynthesis of secondary metabolites;ko00940//Phenylpropanoid biosynthesis	K00430	-	-	-
Pm014113	3.41	16.59	0.0966667	0.516667	0.205546	2.49e-05	0.000411577	yes	AFS1	PREDICTED: (E,E)-alpha-farnesene synthase-like [Prunus mume]	-	-	-	-	-	-	-
Pm014139	1.33333	6.33333	0.12	0.653333	0.210526	0.00578698	0.0330297	yes	--	DUF632 domain-containing protein/DUF630 domain-containing protein [Cephalotus follicularis]	-	-	-	-	-	-	-
Pm014246	139.667	35.6667	7.93667	2.30333	3.91589	2.05e-11	1.93e-09	yes	--	PRp27-like protein [Olea europaea subsp. europaea] [Olea europaea]	-	-	-	-	-	-	-
Pm014251	7.66667	15.6667	0.27	0.626667	0.489362	0.00624493	0.0350043	yes	CEP2	PREDICTED: zingipain-2 [Prunus mume]	-	-	-	-	-	GO:0003824//catalytic activity;GO:0016787//hydrolase activity;GO:0008233//peptidase activity;GO:0016491//oxidoreductase activity	-
Pm014269	37.8433	12.9133	2.27	0.856667	2.93056	0.00098889	0.00843401	yes	--	PREDICTED: uncharacterized protein LOC103328524 [Prunus mume]	-	-	-	-	-	-	-
Pm014332	26.6667	9	1.05	0.396667	2.96296	0.00097914	0.00838277	yes	GGPS1	PREDICTED: geranylgeranyl pyrophosphate synthase 7, chloroplastic-like [Prunus mume]	Metabolism	Global and Overview;Metabolism of terpenoids and polyketides	ko01100//Metabolic pathways;ko01110//Biosynthesis of secondary metabolites;ko01130//Biosynthesis of antibiotics;ko00900//Terpenoid backbone biosynthesis	K13789	-	GO:0003824//catalytic activity;GO:0016628//oxidoreductase activity, acting on the CH-CH group of donors, NAD or NADP as acceptor;GO:0016491//oxidoreductase activity;GO:0016627//oxidoreductase activity, acting on the CH-CH group of donors	GO:0044699//single-organism process;GO:0008152//metabolic process;GO:0044710//single-organism metabolic process
Pm014337	1929	3784.67	136.07	303.12	0.509688	2.67e-31	3.84e-28	yes	RSI-1	PREDICTED: protein RSI-1 [Prunus mume]	-	-	-	-	GO:0005911//cell-cell junction;GO:0030054//cell junction	-	GO:0009266//response to temperature stimulus;GO:0001101//response to acid chemical;GO:0042221//response to chemical;GO:0009408//response to heat;GO:0050896//response to stimulus;GO:0006950//response to stress;GO:0009628//response to abiotic stimulus
Pm014379	106.333	37.6667	3.86667	1.55667	2.82301	1.83e-06	4.33e-05	yes	AVT1	PREDICTED: vacuolar amino acid transporter 1-like [Prunus mume]	-	-	-	-	-	-	-
Pm014455	56.3333	136	2.24	6.15667	0.414216	2.56e-11	2.33e-09	yes	NMNAT	PREDICTED: nicotinamide/nicotinic acid mononucleotide adenylyltransferase [Prunus mume]	Metabolism	Global and Overview;Metabolism of cofactors and vitamins	ko01100//Metabolic pathways;ko00760//Nicotinate and nicotinamide metabolism	K06210	-	-	-
Pm014528	14.6667	64	0.46	2.28	0.229167	3.79e-13	5.06e-11	yes	At3g47200	PREDICTED: UPF0481 protein At3g47200-like [Prunus mume]	-	-	-	-	-	-	-
Pm014581	55.1667	145.203	2.31667	7.1	0.379927	9.1e-06	0.000173779	yes	XTH16	PREDICTED: xyloglucan endotransglucosylase/hydrolase 2-like [Prunus mume]	-	-	-	-	-	-	-
Pm014582	44.4	185.507	1.81	8.8	0.239344	3.24e-08	1.35e-06	yes	XTH16	PREDICTED: xyloglucan endotransglucosylase/hydrolase 2-like [Prunus mume]	-	-	-	-	-	-	-
Pm014583	34.3333	151.553	1.61	8.38	0.226543	6.56e-05	0.000919712	yes	XTH15	PREDICTED: xyloglucan endotransglucosylase/hydrolase 2-like [Prunus mume]	-	-	-	-	-	-	-
Pm014614	1229.01	537.283	79.2967	39.0633	2.28745	2.3e-06	5.27e-05	yes	CAB40	PREDICTED: chlorophyll a-b binding protein, chloroplastic-like [Prunus mume]	Metabolism	Energy metabolism;Global and Overview	ko01100//Metabolic pathways;ko00196//Photosynthesis - antenna proteins	K08912	-	-	-
Pm014625	29.0933	8.12333	1.02667	0.32	3.58145	0.00146929	0.011505	yes	At5g45490	PREDICTED: probable disease resistance protein At5g45490 [Prunus mume]	-	-	-	-	-	-	-
Pm014654	2.42	12.94	0.153333	0.9	0.187017	0.000389942	0.00396071	yes	CKB1	PREDICTED: casein kinase II subunit beta [Prunus mume]	Organismal Systems;Genetic Information Processing	Environmental adaptation;Translation	ko03008//Ribosome biogenesis in eukaryotes;ko04712//Circadian rhythm - plant	K03115	-	-	-
Pm014664	8.66667	1.66667	0.296667	0.0633333	5.2	0.00476213	0.0283897	yes	ZMYM1	PREDICTED: zinc finger MYM-type protein 1-like [Prunus mume]	-	-	-	-	-	-	-
Pm014699	18	35.6667	1.02667	2.30667	0.504673	0.000296701	0.00317652	yes	PMEI	Pectinesterase inhibitor [Corchorus olitorius]	-	-	-	-	-	-	-
Pm014704	113.333	33	2.15	0.686667	3.43434	2.7e-07	8.23e-06	yes	--	PREDICTED: uncharacterized protein LOC103328892 [Prunus mume]	-	-	-	-	-	-	-
Pm014747	30.3333	4.33333	1.15667	0.183333	7	5.96e-08	2.28e-06	yes	DGK5	PREDICTED: diacylglycerol kinase 5-like [Prunus mume]	Environmental Information Processing;Metabolism	Lipid metabolism;Signal transduction;Global and Overview	ko01100//Metabolic pathways;ko01110//Biosynthesis of secondary metabolites;ko00564//Glycerophospholipid metabolism;ko00561//Glycerolipid metabolism;ko04070//Phosphatidylinositol signaling system	K00901	-	-	-
Pm014806	77	26.6667	1.55	0.606667	2.8875	2.3e-06	5.27e-05	yes	WAKL2	PREDICTED: wall-associated receptor kinase-like 1 [Prunus mume]	-	-	-	-	-	-	-
Pm014810	83.3067	22.3333	1.48667	0.45	3.73015	2.02e-09	1.12e-07	yes	WAKL2	PREDICTED: wall-associated receptor kinase-like 1 [Prunus mume]	-	-	-	-	-	-	-
Pm014811	37.3233	10.53	1.26	0.4	3.54448	1.42e-05	0.000255357	yes	WAKL9	PREDICTED: wall-associated receptor kinase-like 9 [Prunus mume]	-	-	-	-	-	-	-
Pm014839	387.333	925	9.37	25.76	0.418739	3.86e-07	1.11e-05	yes	GT6	PREDICTED: UDP-glycosyltransferase 71A16-like [Prunus mume]	-	-	-	-	-	-	-
Pm014841	22.47	3.66667	0.813333	0.153333	6.12818	0.000296915	0.00317652	yes	WAKL9	PREDICTED: LOW QUALITY PROTEIN: wall-associated receptor kinase-like 9 [Prunus mume]	-	-	-	-	-	-	-
Pm014876	49	14.6667	3.72	1.29333	3.34091	9.31e-05	0.00122817	yes	TIFY5A	PREDICTED: protein TIFY 5A-like isoform X1 [Prunus mume]	-	-	-	-	-	-	-
Pm014932	267	722.667	9.04333	28.41	0.369465	5.03e-07	1.39e-05	yes	CAD1	PREDICTED: probable cinnamyl alcohol dehydrogenase 1 [Prunus mume]	Metabolism	Biosynthesis of other secondary metabolites;Global and Overview	ko01100//Metabolic pathways;ko01110//Biosynthesis of secondary metabolites;ko00940//Phenylpropanoid biosynthesis	K00083	-	-	-
Pm015043	0.001	5	0.001	0.163333	0.0002	0.000121508	0.00153403	yes	--	PREDICTED: uncharacterized protein LOC103329246 [Prunus mume]	-	-	-	-	-	-	-
Pm015079	59.6667	22.6667	3.38667	1.45	2.63235	1.28e-05	0.000232293	yes	--	CAI-1 autoinducer sensor kinase/phosphatase cqsS isoform 2 [Theobroma cacao]	-	-	-	-	-	-	-
Pm015121	374.28	804.55	15.97	38.8567	0.465204	5e-17	1.4e-14	yes	--	plant/T7A14-6 protein [Medicago truncatula]	-	-	-	-	-	-	-
Pm015122	740.387	156.783	33.6267	7.97	4.72236	5.31e-27	4.66e-24	yes	--	plant/T7A14-6 protein [Medicago truncatula]	-	-	-	-	-	-	-
Pm015142	193.333	587.333	5.07333	17.41	0.329171	2.94e-14	5.07e-12	yes	At2g32990	PREDICTED: endoglucanase 11 [Prunus mume]	-	-	-	-	-	GO:0004553//hydrolase activity, hydrolyzing O-glycosyl compounds;GO:0003824//catalytic activity;GO:0016787//hydrolase activity;GO:0016798//hydrolase activity, acting on glycosyl bonds	GO:0008152//metabolic process;GO:0044238//primary metabolic process
Pm015164	29	6.66667	0.59	0.156667	4.35	2.72e-06	6.03e-05	yes	At4g03230	PREDICTED: G-type lectin S-receptor-like serine/threonine-protein kinase At4g03230 [Prunus mume]	-	-	-	-	-	-	-
Pm015198	1169.67	148.333	66.1667	9.24	7.88539	2.4e-22	1.38e-19	yes	CPC	PREDICTED: transcription factor CPC-like [Prunus mume]	-	-	-	-	-	GO:0005488//binding	-
Pm015214	8.66667	1.33333	0.16	0.0266667	6.5	0.000822988	0.00729687	yes	RLP12	PREDICTED: receptor-like protein 12 [Prunus mume]	-	-	-	-	-	-	-
Pm015259	10	1	0.246667	0.0266667	10	3.99e-05	0.000605868	yes	--	PREDICTED: uncharacterized protein LOC107881008 [Prunus mume]	-	-	-	-	-	-	-
Pm015284	0.001	3.66667	0.001	0.08	0.000272727	0.00222326	0.0159068	yes	At1g11330	PREDICTED: LOW QUALITY PROTEIN: G-type lectin S-receptor-like serine/threonine-protein kinase At1g11330 [Prunus mume]	-	-	-	-	-	-	-
Pm015319	18	4	1.78333	0.426667	4.5	0.00270584	0.0183935	yes	--	Wound-responsive family protein [Theobroma cacao]	-	-	-	-	-	-	-
Pm015325	60.6667	26.6667	5.17333	2.52667	2.275	0.00248864	0.0173799	yes	--	Wound-responsive family protein [Theobroma cacao]	-	-	-	-	-	-	-
Pm015387	10.3333	27	0.29	0.853333	0.382716	0.000552391	0.00525841	yes	At5g67130	PREDICTED: PI-PLC X domain-containing protein At5g67130 isoform X1 [Prunus mume]	-	-	-	-	-	-	-
Pm015461	0.001	444.967	0.001	31.6667	2.24736e-06	6.63e-09	3.21e-07	yes	--	S-adenosylmethionine decarboxylase, partial [Prunus persica]	Metabolism	Amino acid metabolism;Global and Overview	ko01100//Metabolic pathways;ko00270//Cysteine and methionine metabolism;ko00330//Arginine and proline metabolism	K01611	-	-	-
Pm015508	44.3333	19	0.853333	0.41	2.33333	0.00584875	0.0333114	yes	CDCA7	Zinc-finger domain of monoamine-oxidase A repressor R1 protein [Arabidopsis thaliana]	-	-	-	-	-	-	-
Pm015509	574.333	227	16.3933	7.24333	2.5301	1.39e-12	1.69e-10	yes	RBL9	PREDICTED: RHOMBOID-like protein 9, chloroplastic [Prunus mume]	-	-	-	-	-	-	-
Pm015529	16.6667	4.33333	0.51	0.156667	3.84615	0.00195158	0.0143395	yes	At2g25790	PREDICTED: receptor-like protein 12, partial [Prunus mume]	-	-	-	-	-	-	-
Pm015531	218.647	24.2133	5.34	0.646667	9.03001	3.03e-17	9.11e-15	yes	At3g12360	PREDICTED: ankyrin repeat-containing protein ITN1-like isoform X2 [Pyrus x bretschneideri]	-	-	-	-	-	-	-
Pm015581	9.76333	0.001	0.673333	0.001	9763.33	0.0024798	0.0173242	yes	At3g27390	PREDICTED: uncharacterized membrane protein At3g27390-like [Prunus mume]	-	-	-	-	-	-	-
Pm015590	119.667	368	6.49333	22.47	0.325181	3.07e-16	7.47e-14	yes	BAG2	PREDICTED: BAG family molecular chaperone regulator 2 [Prunus mume]	-	-	-	-	-	-	-
Pm015610	2.66667	8.33333	0.07	0.233333	0.32	0.00464118	0.0278333	yes	UKL5	PREDICTED: uridine kinase-like protein 5 [Prunus mume]	Metabolism	Global and Overview;Nucleotide metabolism	ko01100//Metabolic pathways;ko00240//Pyrimidine metabolism	K00876	-	GO:0016772//transferase activity, transferring phosphorus-containing groups;GO:0016740//transferase activity;GO:1901363//heterocyclic compound binding;GO:0003824//catalytic activity;GO:0019206//nucleoside kinase activity;GO:0036094//small molecule binding;GO:0001883//purine nucleoside binding;GO:0032550//purine ribonucleoside binding;GO:0001882//nucleoside binding;GO:0019205//nucleobase-containin…	GO:1901137//carbohydrate derivative biosynthetic process;GO:0009124//nucleoside monophosphate biosynthetic process;GO:0009174//pyrimidine ribonucleoside monophosphate biosynthetic process;GO:0034654//nucleobase-containing compound biosynthetic process;GO:0009123//nucleoside monophosphate metabolic process;GO:0006241//CTP biosynthetic process;GO:0044237//cellular metabolic process;GO:0044249//cell…
Pm015642	3977.33	1687.33	15.92	7.6	2.35717	2.69e-08	1.14e-06	yes	--	PREDICTED: titin isoform X1 [Pyrus x bretschneideri]	-	-	-	-	-	-	-
Pm015650	47.6667	85.3333	1.98667	4.00667	0.558594	0.000351593	0.00363529	yes	At3g01570	PREDICTED: oleosin 18.2 kDa-like [Prunus mume]	-	-	-	-	-	-	GO:0009628//response to abiotic stimulus;GO:0009409//response to cold;GO:0032501//multicellular organismal process;GO:0033036//macromolecule localization;GO:0006950//response to stress;GO:0009266//response to temperature stimulus;GO:0010876//lipid localization;GO:0050896//response to stimulus;GO:0051179//localization;GO:0044707//single-multicellular organism process;GO:0044699//single-organism pr…
Pm015654	141.667	52.6667	2.31333	0.996667	2.68987	1.4e-06	3.43e-05	yes	At5g40400	PREDICTED: pentatricopeptide repeat-containing protein At5g40400 isoform X1 [Prunus mume]	-	-	-	-	-	-	-
Pm015745	270.667	85.3333	6.48333	2.27	3.17188	6.1e-09	3.02e-07	yes	ATL46	PREDICTED: RING-H2 finger protein ATL46-like [Prunus mume]	-	-	-	-	-	GO:0043169//cation binding;GO:0005488//binding;GO:0043167//ion binding	-
Pm015808	94	193	8.34	18.9633	0.487047	0.000152982	0.00185449	yes	--	PREDICTED: ABC transporter F family member 4 [Cucumis melo]	-	-	-	-	-	-	-
Pm015828	4.66667	0.001	0.16	0.001	4666.67	0.000634133	0.00587056	yes	--	DUF569 domain-containing protein [Cephalotus follicularis]	-	-	-	-	-	-	-
Pm015864	696.5	1342.83	44.19	96.02	0.518679	1.6e-10	1.15e-08	yes	PRE6	PREDICTED: transcription factor PRE6-like [Prunus mume]	-	-	-	-	-	-	-
Pm016011	116.667	233	15.59	35.1967	0.500715	4.53e-09	2.32e-07	yes	--	PREDICTED: nipped-B-like protein B [Malus domestica]	-	-	-	-	-	-	-
Pm016121	51	103.667	0.833333	1.91333	0.491961	7.61e-05	0.00104059	yes	GAI1	PREDICTED: DELLA protein GAI-like [Prunus mume]	-	-	-	-	-	-	-
Pm016262	134.91	40.85	3.34	1.12333	3.30257	2.49e-08	1.07e-06	yes	RGA2	PREDICTED: disease resistance protein RGA2-like [Malus domestica]	-	-	-	-	-	-	-
Pm016380	392	171.667	5.19	2.48667	2.2835	5.53e-06	0.000112834	yes	At5g14770	PREDICTED: pentatricopeptide repeat-containing protein At5g14770, mitochondrial [Prunus mume]	-	-	-	-	-	-	-
Pm016404	2	7	0.0833333	0.333333	0.285714	0.00537973	0.0312762	yes	CYP705A5	PREDICTED: cytochrome P450 705A5-like [Prunus mume]	-	-	-	-	-	-	-
Pm016445	48.0333	17.03	0.553333	0.223333	2.82051	3.48e-05	0.000543204	yes	RGA2	FB_Mr5-like protein [Malus baccata]	-	-	-	-	-	-	-
Pm016463	56	13.6667	0.756667	0.2	4.09756	0.000604044	0.00564353	yes	RPS5	PREDICTED: disease resistance protein RPS5-like [Prunus mume]	-	-	-	-	-	-	-
Pm016535	496	104	9.40333	2.23667	4.76923	1.77e-32	2.98e-29	yes	At3g12360	PREDICTED: uncharacterized protein LOC103330686 [Prunus mume]	-	-	-	-	-	-	-
Pm016547	64.4	26.17	0.786667	0.36	2.46083	0.000260507	0.00286388	yes	RGA2	Disease resistance protein [Corchorus capsularis]	-	-	-	-	-	-	-
Pm016555	336.667	110.667	4.6	1.69667	3.04217	3.88e-15	8.06e-13	yes	At4g27190	PREDICTED: disease resistance protein RPS2-like [Prunus mume]	-	-	-	-	-	-	-
Pm016574	181.363	356.667	4.41667	9.97667	0.508495	2.43e-09	1.33e-07	yes	SCPL40	PREDICTED: serine carboxypeptidase-like 40 [Prunus mume]	-	-	-	-	-	GO:0004180//carboxypeptidase activity;GO:0070011//peptidase activity, acting on L-amino acid peptides;GO:0016787//hydrolase activity;GO:0003824//catalytic activity;GO:0008233//peptidase activity;GO:0008238//exopeptidase activity	GO:0044238//primary metabolic process;GO:0010467//gene expression;GO:0071704//organic substance metabolic process;GO:0008152//metabolic process;GO:0019538//protein metabolic process;GO:0016485//protein processing;GO:0051604//protein maturation;GO:0006508//proteolysis;GO:0043170//macromolecule metabolic process
Pm016578	1610.33	465.333	65.18	21.01	3.4606	1.07e-22	6.73e-20	yes	BPS1	PREDICTED: protein BPS1, chloroplastic-like [Prunus mume]	-	-	-	-	-	-	-
Pm016580	290.71	120.1	10.5433	4.91333	2.42057	3.67e-11	3.17e-09	yes	METTL13	PREDICTED: methyltransferase-like protein 13 isoform X1 [Prunus mume]	-	-	-	-	-	-	-
Pm016594	52.3333	3.33333	2.13	0.156667	15.7	1.13e-16	2.81e-14	yes	ARR9	PREDICTED: two-component response regulator ORR9-like [Prunus mume]	Environmental Information Processing	Signal transduction	ko04075//Plant hormone signal transduction	K14492	-	-	GO:0050789//regulation of biological process;GO:0023052//signaling;GO:0065007//biological regulation;GO:0007154//cell communication;GO:0051716//cellular response to stimulus;GO:0044699//single-organism process;GO:0050896//response to stimulus;GO:0050794//regulation of cellular process;GO:0009987//cellular process;GO:0044763//single-organism cellular process;GO:0007165//signal transduction;GO:0044…
Pm016596	1	6.33333	0.0166667	0.126667	0.157895	0.00191395	0.0141456	yes	SBT4.14	PREDICTED: subtilisin-like protease SBT4.3 [Prunus mume]	-	-	-	-	-	-	-
Pm016636	620	267.333	12.2867	5.96	2.3192	1.6e-12	1.92e-10	yes	CYP72A154	PREDICTED: alpha-humulene 10-hydroxylase-like isoform X1 [Prunus mume]	-	-	-	-	-	-	-
Pm016720	564.58	202.387	4.34	1.75333	2.78961	1.4e-20	6.44e-18	yes	RGA2	PREDICTED: putative disease resistance RPP13-like protein 1 [Prunus mume]	-	-	-	-	-	-	-
Pm016729	291.073	122.267	3.15667	1.49333	2.38064	1.25e-07	4.26e-06	yes	RGA2	PREDICTED: LOW QUALITY PROTEIN: putative disease resistance RPP13-like protein 1 [Prunus mume]	-	-	-	-	-	-	-
Pm016733	45.3333	14.3333	2.04	0.73	3.16279	2.15e-06	4.98e-05	yes	NQR	PREDICTED: NADPH:quinone oxidoreductase-like [Prunus mume]	-	-	-	-	-	GO:0003824//catalytic activity	GO:0044699//single-organism process;GO:0044710//single-organism metabolic process;GO:0008152//metabolic process
Pm016736	681.797	1524.53	40.37	103.293	0.447217	6.94e-08	2.6e-06	yes	NQR	PREDICTED: NADPH:quinone oxidoreductase-like [Prunus mume]	-	-	-	-	-	GO:0003824//catalytic activity	GO:0008152//metabolic process;GO:0044699//single-organism process;GO:0044710//single-organism metabolic process
Pm016751	5.66667	0.333333	0.206667	0.0133333	17	0.00103574	0.00874478	yes	--	PREDICTED: glutamate receptor 2.8-like [Prunus mume]	-	-	-	-	-	-	-
Pm016770	132	58.3333	2.1	1.02	2.26286	0.00141127	0.0111663	yes	At2g19280	PREDICTED: pentatricopeptide repeat-containing protein At2g19280 [Prunus mume]	-	-	-	-	-	-	-
Pm016822	145.98	56.8633	2.34667	1.03667	2.56721	2.23e-08	9.69e-07	yes	N	PREDICTED: TMV resistance protein N-like [Prunus mume]	-	-	-	-	-	-	-
Pm016837	24	1.33333	0.386667	0.0233333	18	9.18e-11	7.07e-09	yes	N	PREDICTED: TMV resistance protein N-like [Prunus mume]	-	-	-	-	-	-	-
Pm016949	127.76	10.2667	1.70667	0.153333	12.4442	2.34e-29	2.48e-26	yes	N	PREDICTED: disease resistance protein RML1A-like [Prunus mume]	-	-	-	-	-	-	-
Pm016969	48.2367	12	1.95	0.543333	4.01972	4.67e-08	1.84e-06	yes	gpsn2	PREDICTED: very-long-chain enoyl-CoA reductase-like [Prunus mume]	-	-	-	-	-	-	-
Pm017016	44	16.3333	0.55	0.226667	2.69388	0.000803297	0.0071569	yes	N	PREDICTED: TMV resistance protein N-like isoform X1 [Prunus mume]	-	-	-	-	-	-	-
Pm017023	39.3333	10.3333	1.16	0.333333	3.80645	6.92e-05	0.000962191	yes	N	PREDICTED: TMV resistance protein N-like [Prunus mume]	-	-	-	-	-	-	-
Pm017034	43.66	0.001	1.40333	0.001	43660	1.35e-21	7.15e-19	yes	RPS4	PREDICTED: disease resistance protein RPS4 [Prunus mume]	-	-	-	-	-	-	-
Pm017106	19.3333	6.66667	0.51	0.196667	2.9	0.00523946	0.0305931	yes	TY3B-G	PREDICTED: uncharacterized protein LOC107880893 [Prunus mume]	-	-	-	-	-	-	-
Pm017111	7.33333	0.333333	0.106667	0.00666667	22	0.000828018	0.00732677	yes	FLS2	PREDICTED: LRR receptor-like serine/threonine-protein kinase GSO2 [Prunus mume]	-	-	-	-	-	-	-
Pm017146	79	245.667	1.85	6.71333	0.321574	3.24e-05	0.000511409	yes	UGT94E5	PREDICTED: beta-D-glucosyl crocetin beta-1,6-glucosyltransferase-like [Prunus mume]	Metabolism	Biosynthesis of other secondary metabolites	ko00942//Anthocyanin biosynthesis	K12937	-	-	-
Pm017181	139.897	53.4833	5.23333	2.26667	2.61571	9.82e-07	2.52e-05	yes	RBG2	PREDICTED: glycine-rich RNA-binding protein 2, mitochondrial-like isoform X1 [Prunus mume]	-	-	-	-	GO:0043227//membrane-bounded organelle;GO:0005623//cell;GO:0044444//cytoplasmic part;GO:0043226//organelle;GO:0009536//plastid;GO:0005622//intracellular;GO:0044464//cell part;GO:0005737//cytoplasm;GO:0043231//intracellular membrane-bounded organelle;GO:0043229//intracellular organelle;GO:0044424//intracellular part	GO:0097159//organic cyclic compound binding;GO:1901363//heterocyclic compound binding;GO:0003676//nucleic acid binding;GO:0005488//binding	GO:0006139//nucleobase-containing compound metabolic process;GO:0016071//mRNA metabolic process;GO:0043170//macromolecule metabolic process;GO:0009987//cellular process;GO:0044260//cellular macromolecule metabolic process;GO:0044237//cellular metabolic process;GO:0046483//heterocycle metabolic process;GO:0006807//nitrogen compound metabolic process;GO:0043412//macromolecule modification;GO:001655…
Pm017202	5.33333	0.001	0.16	0.001	5333.33	0.000294815	0.00316005	yes	GAT1	PREDICTED: GABA transporter 1-like [Prunus mume]	-	-	-	-	-	-	-
Pm017221	66	20.6667	1.45333	0.513333	3.19355	1.85e-06	4.37e-05	yes	GDPDL2	PREDICTED: rust resistance kinase Lr10-like isoform X1 [Prunus mume]	-	-	-	-	-	-	-
Pm017227	30.6667	56.6667	1.8	3.76	0.541176	0.000100769	0.00131417	yes	GRXC9	PREDICTED: glutaredoxin-C9-like [Prunus mume]	-	-	-	-	-	-	GO:0009987//cellular process;GO:0044763//single-organism cellular process;GO:0044699//single-organism process;GO:0065007//biological regulation
Pm017258	77.2433	17.3133	2.38667	0.603333	4.46149	1.87e-10	1.3e-08	yes	--	PREDICTED: keratin, type I cytoskeletal 9-like [Prunus mume]	-	-	-	-	-	-	-
Pm017262	120.19	43.5667	2.64333	1.09	2.75876	8.48e-07	2.23e-05	yes	At1g67000	PREDICTED: rust resistance kinase Lr10-like [Prunus mume]	-	-	-	-	-	-	-
Pm017267	83.4733	0.001	2.73333	0.001	83473.3	8.44e-31	1.13e-27	yes	Mettl13	PREDICTED: methyltransferase-like protein 13 [Prunus mume]	-	-	-	-	-	-	-
Pm017340	99.9067	32.7233	5.29333	1.93333	3.05307	1.36e-07	4.54e-06	yes	HSP26-A	PREDICTED: probable glutathione S-transferase [Prunus mume]	Metabolism	Metabolism of other amino acids	ko00480//Glutathione metabolism	K00799	-	-	-
Pm017415	11.6667	23	0.546667	1.23	0.507246	0.00229285	0.0162948	yes	FAOMT	PREDICTED: flavonoid 3',5'-methyltransferase-like isoform X1 [Prunus mume]	Metabolism	Biosynthesis of other secondary metabolites;Global and Overview;Amino acid metabolism	ko01100//Metabolic pathways;ko01110//Biosynthesis of secondary metabolites;ko00940//Phenylpropanoid biosynthesis;ko00941//Flavonoid biosynthesis;ko00945//Stilbenoid, diarylheptanoid and gingerol biosynthesis;ko00360//Phenylalanine metabolism	K00588	GO:0044464//cell part;GO:0044424//intracellular part;GO:0005623//cell;GO:0005622//intracellular	GO:0016740//transferase activity;GO:0043167//ion binding;GO:0005488//binding;GO:0016741//transferase activity, transferring one-carbon groups;GO:0008168//methyltransferase activity;GO:0043169//cation binding;GO:0003824//catalytic activity	GO:1901576//organic substance biosynthetic process;GO:0009812//flavonoid metabolic process;GO:0008152//metabolic process;GO:0071704//organic substance metabolic process;GO:0009058//biosynthetic process;GO:0009813//flavonoid biosynthetic process;GO:0044699//single-organism process
Pm017448	60.4767	22.2	0.626667	0.26	2.72417	6.07e-06	0.000122818	yes	RGA2	FB_Mr5-like protein [Malus prunifolia]	-	-	-	-	-	-	-
Pm017485	118.337	25.3	1.47333	0.353333	4.67734	2.38e-15	5.17e-13	yes	RGA2	PREDICTED: disease resistance protein RGA2-like [Prunus mume]	-	-	-	-	-	-	-
Pm017576	302	0.001	4.46	0.001	302000	4e-84	4.03e-80	yes	RPP8L2	PREDICTED: probable disease resistance RPP8-like protein 2 [Prunus mume]	-	-	-	-	-	-	-
Pm017617	123.667	48.3333	1.79333	0.776667	2.55862	0.000177141	0.0020908	yes	At1g02060	PREDICTED: pentatricopeptide repeat-containing protein At1g02060, chloroplastic [Prunus mume]	-	-	-	-	-	GO:0016740//transferase activity;GO:0003824//catalytic activity;GO:0016746//transferase activity, transferring acyl groups;GO:0016747//transferase activity, transferring acyl groups other than amino-acyl groups	GO:0008152//metabolic process
Pm017628	144.333	323.667	8.57667	21.6233	0.445932	2.14e-10	1.46e-08	yes	CYCU4-1	PREDICTED: cyclin-U4-1-like [Prunus mume]	-	-	-	-	-	GO:0016740//transferase activity;GO:0003824//catalytic activity;GO:0019900//kinase binding;GO:0019899//enzyme binding;GO:0016772//transferase activity, transferring phosphorus-containing groups;GO:0005488//binding;GO:0005515//protein binding	GO:0006793//phosphorus metabolic process;GO:0044237//cellular metabolic process;GO:0006796//phosphate-containing compound metabolic process;GO:0009987//cellular process;GO:0008152//metabolic process
Pm017643	55.2433	21.8667	1.30333	0.586667	2.52637	0.000234369	0.00261213	yes	N	PREDICTED: TMV resistance protein N-like [Prunus mume]	-	-	-	-	-	-	-
Pm017646	30.14	5	0.68	0.126667	6.028	1.02e-07	3.59e-06	yes	CSA1	PREDICTED: protein SUPPRESSOR OF npr1-1, CONSTITUTIVE 1-like [Prunus mume]	-	-	-	-	-	-	-
Pm017665	55.46	19.0333	0.93	0.35	2.91384	0.000584383	0.00550319	yes	N	PREDICTED: TMV resistance protein N-like [Prunus mume]	-	-	-	-	-	-	-
Pm017671	38.8633	9.3	0.51	0.136667	4.17885	1.45e-07	4.81e-06	yes	N	PREDICTED: TMV resistance protein N-like [Prunus mume]	-	-	-	-	-	-	-
Pm017673	14.61	4	0.18	0.05	3.6525	0.00331785	0.0215025	yes	N	PREDICTED: TMV resistance protein N-like [Prunus mume]	-	-	-	-	-	-	-
Pm017676	5.05667	0.333333	0.136667	0.01	15.17	0.00249232	0.0173996	yes	N	PREDICTED: TMV resistance protein N-like [Prunus mume]	-	-	-	-	-	-	-
Pm017722	25.3333	9	0.376667	0.15	2.81481	0.00242956	0.0170263	yes	RLP12	PREDICTED: receptor-like protein 12 [Prunus mume]	-	-	-	-	-	-	-
Pm017736	31.3333	4.33333	1.37	0.22	7.23077	6.27e-08	2.39e-06	yes	DAD1	PREDICTED: phospholipase A(1) DAD1, chloroplastic [Prunus mume]	Metabolism	Lipid metabolism;Global and Overview	ko01100//Metabolic pathways;ko01110//Biosynthesis of secondary metabolites;ko00564//Glycerophospholipid metabolism;ko00592//alpha-Linolenic acid metabolism	K16818	-	GO:0003824//catalytic activity	GO:0008152//metabolic process;GO:0044238//primary metabolic process
Pm017738	142.667	37	4.12	1.22667	3.85586	5.54e-14	8.86e-12	yes	DAD1	PREDICTED: phospholipase A(1) DAD1, chloroplastic-like [Prunus mume]	Metabolism	Global and Overview;Lipid metabolism	ko01100//Metabolic pathways;ko01110//Biosynthesis of secondary metabolites;ko00564//Glycerophospholipid metabolism;ko00592//alpha-Linolenic acid metabolism	K16818	-	GO:0003824//catalytic activity	GO:0044238//primary metabolic process;GO:0008152//metabolic process
Pm017759	106.667	196.333	3.43667	7	0.543294	0.000229089	0.00256178	yes	HSP22.7	PREDICTED: 22.0 kDa class IV heat shock protein [Prunus mume]	Genetic Information Processing	Folding, sorting and degradation	ko04141//Protein processing in endoplasmic reticulum	K13993	-	-	-
Pm017825	4	0.001	0.316667	0.001	4000	0.00277362	0.0187783	yes	At4g12490	PREDICTED: 14 kDa proline-rich protein DC2.15-like [Prunus mume]	-	-	-	-	-	-	-
Pm017911	10.6667	29.3333	0.743333	2.33	0.363636	0.000188173	0.00218957	yes	SMO1-1	PREDICTED: methylsterol monooxygenase 1-1-like [Prunus mume]	Metabolism	Global and Overview;Lipid metabolism	ko01100//Metabolic pathways;ko01110//Biosynthesis of secondary metabolites;ko00100//Steroid biosynthesis	K14423	-	-	-
Pm017952	2	7.66667	0.0533333	0.233333	0.26087	0.00555573	0.0320059	yes	CYP704C1	PREDICTED: cytochrome P450 704C1-like isoform X1 [Prunus mume]	-	-	-	-	-	-	-
Pm017953	389.667	169.333	9.88333	4.83333	2.30118	4.2e-11	3.59e-09	yes	CYP704C1	PREDICTED: cytochrome P450 704C1-like [Prunus mume]	-	-	-	-	-	-	-
Pm017961	5.66667	18	0.19	0.653333	0.314815	0.00104599	0.0088129	yes	--	PREDICTED: uncharacterized protein LOC107881207 [Prunus mume]	-	-	-	-	-	-	-
Pm017978	16	2.66667	0.51	0.0966667	6	4.28e-05	0.000643063	yes	RLP12	PREDICTED: LRR receptor-like serine/threonine-protein kinase ERECTA, partial [Prunus mume]	-	-	-	-	-	-	-
Pm018130	77.3333	28.33	1.42333	0.596667	2.72973	4.92e-06	0.000101637	yes	RLP12	PREDICTED: LRR receptor-like serine/threonine-protein kinase GSO1 [Prunus mume]	-	-	-	-	-	-	-
Pm018200	24.6667	51.6667	0.62	1.46667	0.477419	2.22e-05	0.000373565	yes	SLD2	PREDICTED: delta(8)-fatty-acid desaturase 1-like [Prunus mume]	-	-	-	-	-	-	-
Pm018253	5.33333	0.666667	0.38	0.05	8	0.00963352	0.0488877	yes	AtMg00810	PREDICTED: uncharacterized mitochondrial protein AtMg00810-like [Prunus mume]	-	-	-	-	-	-	-
Pm018291	35	78.6667	0.92	2.36	0.444915	1.9e-07	6.17e-06	yes	--	PREDICTED: uncharacterized protein LOC103323141 [Prunus mume]	-	-	-	-	-	-	-
Pm018375	0.553333	12.7333	0.03	0.79	0.0434555	0.00378085	0.0238415	yes	--	Signal transducer and activator of transcription A [Gossypium arboreum]	-	-	-	-	-	-	-
Pm018402	22.3333	74	1.06667	3.93667	0.301802	2.17e-10	1.47e-08	yes	DFR	PREDICTED: dihydroflavonol-4-reductase-like [Prunus mume]	-	-	-	-	-	-	-
Pm018403	23.6667	70	0.91	2.99	0.338095	2.13e-05	0.000359325	yes	DFRA	PREDICTED: anthocyanidin reductase-like [Prunus mume]	-	-	-	-	-	-	-
Pm018433	261.333	972	3.33	13.96	0.268861	5.68e-40	1.27e-36	yes	BAG6	PREDICTED: BAG family molecular chaperone regulator 6 [Prunus mume]	-	-	-	-	-	-	-
Pm018474	26.5267	48.92	1.33333	2.78	0.542246	0.00772645	0.0412555	yes	CHY1	PREDICTED: 3-hydroxyisobutyryl-CoA hydrolase 1-like [Prunus mume]	Metabolism	Metabolism of other amino acids;Global and Overview;Amino acid metabolism;Carbohydrate metabolism	ko01100//Metabolic pathways;ko01200//Carbon metabolism;ko00280//Valine, leucine and isoleucine degradation;ko00410//beta-Alanine metabolism;ko00640//Propanoate metabolism	K05605	-	-	-
Pm018482	167	73.6667	9.63333	4.71333	2.26697	9.42e-05	0.00124029	yes	--	PREDICTED: uncharacterized protein LOC103332328 [Prunus mume]	-	-	-	-	-	-	-
Pm018557	24.1667	7.83333	0.563333	0.206667	3.08511	0.000369782	0.00379224	yes	MLO6	PREDICTED: MLO-like protein 6 [Prunus mume]	-	-	-	-	GO:0016020//membrane	-	GO:0050896//response to stimulus
Pm018560	24.1667	7.83333	0.563333	0.206667	3.08511	0.00036936	0.00378984	yes	MLO6	PREDICTED: MLO-like protein 6 [Prunus mume]	-	-	-	-	GO:0016020//membrane	-	GO:0050896//response to stimulus
Pm018657	1472.33	636	39.32	19.0467	2.31499	9.87e-17	2.58e-14	yes	Papd4	PREDICTED: protein HESO1 isoform X1 [Prunus mume]	-	-	-	-	-	-	-
Pm018845	14	3.66667	1.07	0.313333	3.81818	0.00113347	0.0094016	yes	--	PREDICTED: non-specific lipid-transfer protein 1-like [Pyrus x bretschneideri]	-	-	-	-	-	-	-
Pm018854	541.333	1126.67	24.0833	55.9633	0.480473	2.32e-13	3.29e-11	yes	HSP18.2	PREDICTED: 17.8 kDa class I heat shock protein-like [Prunus mume]	Genetic Information Processing	Folding, sorting and degradation	ko04141//Protein processing in endoplasmic reticulum	K13993	-	-	-
Pm018857	150	271	4.89667	9.97667	0.553506	9.9e-07	2.53e-05	yes	UGT76F1	PREDICTED: UDP-glycosyltransferase 76F1-like [Prunus mume]	-	-	-	-	-	-	-
Pm018860	366	651.667	9.80333	19.6533	0.561637	1.24e-13	1.87e-11	yes	--	Emb:CAB81597.1 [Theobroma cacao]	-	-	-	-	-	-	-
Pm018912	361	150.667	13.5533	6.41333	2.39602	7.54e-11	5.91e-09	yes	LHCB4.3	PREDICTED: chlorophyll a-b binding protein CP29.3, chloroplastic [Prunus mume]	Metabolism	Energy metabolism;Global and Overview	ko01100//Metabolic pathways;ko00196//Photosynthesis - antenna proteins	K08915	-	-	-
Pm018970	365	144	18.7267	8.20667	2.53472	2.38e-07	7.43e-06	yes	--	PREDICTED: uncharacterized protein LOC103332820 [Prunus mume]	-	-	-	-	-	-	-
Pm019081	328	943.667	10.8433	35.7267	0.34758	4.15e-13	5.51e-11	yes	FLS	PREDICTED: flavonol synthase/flavanone 3-hydroxylase-like [Prunus mume]	Metabolism	Biosynthesis of other secondary metabolites;Global and Overview	ko01100//Metabolic pathways;ko01110//Biosynthesis of secondary metabolites;ko00941//Flavonoid biosynthesis	K05278	-	GO:0003824//catalytic activity;GO:0016491//oxidoreductase activity;GO:0016706//oxidoreductase activity, acting on paired donors, with incorporation or reduction of molecular oxygen, 2-oxoglutarate as one donor, and incorporation of one atom each of oxygen into both donors;GO:0016705//oxidoreductase activity, acting on paired donors, with incorporation or reduction of molecular oxygen;GO:0051213//…	GO:0009813//flavonoid biosynthetic process;GO:0008152//metabolic process;GO:0046148//pigment biosynthetic process;GO:0044711//single-organism biosynthetic process;GO:0051553//flavone biosynthetic process;GO:1901576//organic substance biosynthetic process;GO:0009058//biosynthetic process;GO:0042440//pigment metabolic process;GO:0051552//flavone metabolic process;GO:0044710//single-organism metabol…
Pm019184	1514.67	507	32.4533	12.2433	2.98751	1.66e-24	1.11e-21	yes	ST3	PREDICTED: low affinity sulfate transporter 3 [Prunus mume]	-	-	-	-	GO:0044425//membrane part;GO:0031224//intrinsic component of membrane;GO:0016020//membrane	GO:0008509//anion transmembrane transporter activity;GO:0022857//transmembrane transporter activity;GO:0015103//inorganic anion transmembrane transporter activity;GO:0015075//ion transmembrane transporter activity;GO:0022892//substrate-specific transporter activity;GO:0022891//substrate-specific transmembrane transporter activity;GO:0005215//transporter activity	GO:0051179//localization;GO:0044765//single-organism transport;GO:0006811//ion transport;GO:0072348//sulfur compound transport;GO:0044763//single-organism cellular process;GO:0051234//establishment of localization;GO:0008272//sulfate transport;GO:0044699//single-organism process;GO:1902578//single-organism localization;GO:0015698//inorganic anion transport;GO:0009987//cellular process;GO:0006810/…
Pm019219	8.66667	1.66667	0.146667	0.0333333	5.2	0.00351024	0.0224678	yes	GSO2	PREDICTED: LOW QUALITY PROTEIN: LRR receptor-like serine/threonine-protein kinase GSO1 [Prunus mume]	-	-	-	-	-	-	-
Pm019237	118.22	51.5767	10.0967	4.96	2.29212	0.000177223	0.0020908	yes	At5g61530	PREDICTED: uncharacterized Rho GTPase-activating protein At5g61530-like isoform X1 [Prunus mume]	-	-	-	-	-	-	-
Pm019258	2	26.3333	0.0833333	1.16333	0.0759494	4.76e-13	6.19e-11	yes	--	PREDICTED: SET and MYND domain-containing protein 4 [Prunus mume]	-	-	-	-	-	-	-
Pm019331	473	1225.33	21.45	62.8933	0.386017	1.72e-21	8.9e-19	yes	--	PAR1 protein [Medicago truncatula]	-	-	-	-	-	-	-
Pm019411	13.6667	42	0.383333	1.34	0.325397	7.32e-08	2.71e-06	yes	GA20OX2	PREDICTED: gibberellin 20 oxidase 1-D [Prunus mume]	Metabolism	Global and Overview;Metabolism of terpenoids and polyketides	ko01100//Metabolic pathways;ko01110//Biosynthesis of secondary metabolites;ko00904//Diterpenoid biosynthesis	K05282	-	-	-
Pm019427	337	142.333	8.89	4.25667	2.36768	5.11e-07	1.41e-05	yes	CYP704C1	PREDICTED: cytochrome P450 704C1-like [Prunus mume]	-	-	-	-	-	-	-
Pm019732	31	7	0.736667	0.183333	4.42857	3.15e-06	6.85e-05	yes	CNGC1	PREDICTED: cyclic nucleotide-gated ion channel 1-like [Prunus mume]	Organismal Systems	Environmental adaptation	ko04626//Plant-pathogen interaction	K05391	-	-	-
Pm019759	33.3333	11.6667	1.06333	0.416667	2.85714	0.000426282	0.0042569	yes	ndhD	NADH-plastoquinone oxidoreductase subunit 4 (plastid) [Prunus mume]	Metabolism	Global and Overview;Energy metabolism	ko01100//Metabolic pathways;ko00190//Oxidative phosphorylation	K05575	GO:0044425//membrane part;GO:0005737//cytoplasm;GO:0005622//intracellular;GO:0034357//photosynthetic membrane;GO:0044424//intracellular part;GO:0044435//plastid part;GO:0044436//thylakoid part;GO:0031984//organelle subcompartment;GO:0044434//chloroplast part;GO:0009507//chloroplast;GO:0043229//intracellular organelle;GO:0044446//intracellular organelle part;GO:0009536//plastid;GO:0044464//cell pa…	GO:0048037//cofactor binding;GO:0016651//oxidoreductase activity, acting on NAD(P)H;GO:0005488//binding;GO:0016491//oxidoreductase activity;GO:0003824//catalytic activity	GO:0045333//cellular respiration;GO:0055114//oxidation-reduction process;GO:0044237//cellular metabolic process;GO:0044710//single-organism metabolic process;GO:0008152//metabolic process;GO:0022904//respiratory electron transport chain;GO:0009987//cellular process;GO:0022900//electron transport chain;GO:0015980//energy derivation by oxidation of organic compounds;GO:0044699//single-organism proc…
Pm019784	5.33333	0.666667	0.21	0.03	8	0.00614873	0.0345708	yes	SPCH	PREDICTED: transcription factor SPEECHLESS [Prunus mume]	-	-	-	-	-	-	-
Pm019810	45	119.333	1.58667	4.68667	0.377095	3.54e-09	1.86e-07	yes	MAKR6	PREDICTED: probable membrane-associated kinase regulator 6 [Prunus mume]	-	-	-	-	-	-	-
Pm019859	10.3333	1.66667	0.196667	0.0366667	6.2	0.000841248	0.00740841	yes	FRO4	PREDICTED: ferric reduction oxidase 4-like [Prunus mume]	-	-	-	-	-	-	-
Pm019926	50.3333	19.6667	3.4	1.62	2.55932	0.0012615	0.0102195	yes	DDB_G0279223	PREDICTED: SOSS complex subunit B homolog isoform X1 [Prunus mume]	-	-	-	-	-	-	-
Pm019958	16	3.66667	0.526667	0.143333	4.36364	0.00130616	0.0105232	yes	nep1	PREDICTED: aspartic proteinase nepenthesin-1-like [Prunus mume]	-	-	-	-	-	-	-
Pm019962	112.333	44.3333	8.19667	3.58333	2.53383	2.73e-05	0.000442817	yes	GRXC13	PREDICTED: glutaredoxin-C13-like [Prunus mume]	-	-	-	-	-	GO:0003824//catalytic activity;GO:0016491//oxidoreductase activity;GO:0016667//oxidoreductase activity, acting on a sulfur group of donors;GO:0015036//disulfide oxidoreductase activity	GO:0042592//homeostatic process;GO:0044699//single-organism process;GO:0009987//cellular process;GO:0065008//regulation of biological quality;GO:0044763//single-organism cellular process;GO:0044710//single-organism metabolic process;GO:0008152//metabolic process;GO:0065007//biological regulation;GO:0019725//cellular homeostasis
Pm019963	126	48.3333	11.1033	4.88	2.6069	7.5e-05	0.00102675	yes	GRXC11	PREDICTED: glutaredoxin-C11 [Prunus mume]	-	-	-	-	-	GO:0016667//oxidoreductase activity, acting on a sulfur group of donors;GO:0003824//catalytic activity;GO:0016491//oxidoreductase activity;GO:0015036//disulfide oxidoreductase activity	GO:0044710//single-organism metabolic process;GO:0065007//biological regulation;GO:0019725//cellular homeostasis;GO:0008152//metabolic process;GO:0009987//cellular process;GO:0042592//homeostatic process;GO:0065008//regulation of biological quality;GO:0044763//single-organism cellular process;GO:0044699//single-organism process
Pm019965	20	4.33333	1.98	0.49	4.61538	0.000102113	0.00132912	yes	GRXS1	PREDICTED: monothiol glutaredoxin-S1-like [Prunus mume]	-	-	-	-	-	GO:0016491//oxidoreductase activity;GO:0015036//disulfide oxidoreductase activity;GO:0016667//oxidoreductase activity, acting on a sulfur group of donors;GO:0003824//catalytic activity	GO:0009987//cellular process;GO:0044710//single-organism metabolic process;GO:0044763//single-organism cellular process;GO:0008152//metabolic process;GO:0019725//cellular homeostasis;GO:0065008//regulation of biological quality;GO:0044699//single-organism process;GO:0065007//biological regulation;GO:0042592//homeostatic process
Pm019982	136	275	2.37667	5.55	0.494545	0.000158294	0.00190311	yes	POT5	PREDICTED: potassium transporter 5-like [Prunus mume]	-	-	-	-	GO:0031224//intrinsic component of membrane;GO:0016020//membrane;GO:0044425//membrane part	GO:0015075//ion transmembrane transporter activity;GO:0005215//transporter activity;GO:0008324//cation transmembrane transporter activity;GO:0022890//inorganic cation transmembrane transporter activity;GO:0022892//substrate-specific transporter activity;GO:0046873//metal ion transmembrane transporter activity;GO:0022857//transmembrane transporter activity;GO:0022891//substrate-specific transmembr…	GO:0006810//transport;GO:0055085//transmembrane transport;GO:0044763//single-organism cellular process;GO:0044699//single-organism process;GO:0051234//establishment of localization;GO:0051179//localization;GO:1902578//single-organism localization;GO:0030001//metal ion transport;GO:0034220//ion transmembrane transport;GO:0044765//single-organism transport;GO:0006812//cation transport;GO:0006811//i…
Pm019987	4.33333	14.6667	0.256667	0.953333	0.295455	0.000670765	0.00614446	yes	GSTF13	PREDICTED: glutathione S-transferase F13-like [Prunus mume]	Metabolism	Metabolism of other amino acids	ko00480//Glutathione metabolism	K00799	-	-	-
Pm020008	104.333	45.6667	3.71333	1.82333	2.28467	9.68e-05	0.00126755	yes	alkbh8	PREDICTED: alkylated DNA repair protein alkB homolog 8 [Prunus mume]	-	-	-	-	-	-	-
Pm020035	12.3333	69.6667	0.293333	1.92	0.177033	2.17e-12	2.56e-10	yes	PARP2	PREDICTED: poly [ADP-ribose] polymerase 2 [Prunus mume]	Genetic Information Processing	Replication and repair	ko03410//Base excision repair	K10798	-	-	-
Pm020041	478.903	179.25	25.0533	10.7867	2.67171	2.37e-10	1.57e-08	yes	At5g01610	PREDICTED: uncharacterized protein At5g01610-like [Prunus mume]	-	-	-	-	-	-	-
Pm020069	232.667	57	14.8933	4.03333	4.08187	3.35e-11	2.96e-09	yes	WRKY35	PREDICTED: probable WRKY transcription factor 69, partial [Prunus mume]	-	-	-	-	-	-	-
Pm020130	735.333	319.333	20.98	10.3433	2.30271	1.86e-12	2.21e-10	yes	KCBP	PREDICTED: kinesin-like calmodulin-binding protein isoform X3 [Prunus mume]	-	-	-	-	-	-	-
Pm020171	330.333	620.333	9.94667	20.8367	0.532509	6.24e-06	0.000125374	yes	FAF2	PREDICTED: protein FANTASTIC FOUR 1-like [Prunus mume]	-	-	-	-	-	-	-
Pm020173	259.667	85.6667	10.1	3.75333	3.03113	6.27e-15	1.24e-12	yes	--	PREDICTED: titin-like isoform X2 [Juglans regia]	-	-	-	-	-	-	-
Pm020254	346	111.333	15.18	5.44667	3.10778	4.12e-11	3.54e-09	yes	CML22	PREDICTED: probable calcium-binding protein CML22 isoform X1 [Prunus mume]	Organismal Systems	Environmental adaptation	ko04626//Plant-pathogen interaction	K13448	-	-	-
Pm020311	32	0.001	1.66	0.001	32000	1.92e-20	8.42e-18	yes	--	PREDICTED: ethylene-responsive transcription factor-like protein At4g13040 isoform X2 [Ziziphus jujuba]	-	-	-	-	-	-	-
Pm020432	63.3333	19.3333	3.29	1.15667	3.27586	9.75e-06	0.000184343	yes	ARR22	PREDICTED: two-component response regulator ARR22 [Prunus mume]	-	-	-	-	-	GO:0016772//transferase activity, transferring phosphorus-containing groups;GO:0016740//transferase activity;GO:0003824//catalytic activity	GO:0044763//single-organism cellular process;GO:0065007//biological regulation;GO:0007154//cell communication;GO:0051716//cellular response to stimulus;GO:0009987//cellular process;GO:0023052//signaling;GO:0044237//cellular metabolic process;GO:0044699//single-organism process;GO:0008152//metabolic process;GO:0006793//phosphorus metabolic process;GO:0006796//phosphate-containing compound metaboli…
Pm020450	54.3333	98	3.46667	7.07667	0.554422	0.000624899	0.00580342	yes	HSP26-A	PREDICTED: glutathione transferase GST 23-like [Prunus mume]	Metabolism	Metabolism of other amino acids	ko00480//Glutathione metabolism	K00799	-	-	-
Pm020456	331	141	5.12	2.45333	2.34752	1.09e-09	6.42e-08	yes	RGA2	PREDICTED: disease resistance protein RGA2-like [Malus domestica]	-	-	-	-	-	-	-
Pm020497	348.333	661	7.86333	17.0633	0.526979	9.93e-09	4.69e-07	yes	TNEA_C	PREDICTED: probable aminopyrimidine aminohydrolase, mitochondrial [Prunus mume]	-	-	-	-	-	-	-
Pm020499	18.6667	35.6667	0.24	0.52	0.523364	0.00189892	0.0140757	yes	choD	PREDICTED: uncharacterized protein LOC103334570 [Prunus mume]	-	-	-	-	-	GO:0005488//binding	-
Pm020526	7.11333	19.0033	0.12	0.346667	0.37432	0.00170337	0.0128561	yes	At4g08850	PREDICTED: probable leucine-rich repeat receptor-like protein kinase At1g35710 [Prunus mume]	-	-	-	-	-	-	-
Pm020529	20.3333	7.66667	0.246667	0.11	2.65217	0.00951479	0.0483949	yes	At1g35710	PREDICTED: probable leucine-rich repeat receptor-like protein kinase At1g35710 [Prunus mume]	-	-	-	-	-	-	-
Pm020536	3.66667	0.001	0.0866667	0.001	3666.67	0.00682796	0.0376443	yes	NPF5.2	PREDICTED: protein NRT1/ PTR FAMILY 5.2-like [Prunus mume]	-	-	-	-	-	-	GO:0051179//localization;GO:0051234//establishment of localization
Pm020588	162	314.667	4.13	9.09333	0.514831	6.05e-12	6.52e-10	yes	PATL4	PREDICTED: patellin-4-like [Prunus mume]	-	-	-	-	-	-	-
Pm020601	771.667	1410.67	17.9533	37.3967	0.547023	7.53e-17	2.05e-14	yes	PHT1-7	PREDICTED: inorganic phosphate transporter 1-4 [Prunus mume]	-	-	-	-	-	-	-
Pm020605	78.3333	148	4.38667	9.39333	0.529279	0.00174141	0.0130803	yes	ERF098	PREDICTED: ethylene-responsive transcription factor ERF098-like [Prunus mume]	-	-	-	-	-	-	-
Pm020621	269.667	637	8.28333	22.45	0.423339	3.24e-13	4.36e-11	yes	At1g06620	PREDICTED: 1-aminocyclopropane-1-carboxylate oxidase homolog 1-like [Prunus mume]	-	-	-	-	-	GO:0051213//dioxygenase activity;GO:0016491//oxidoreductase activity;GO:0016706//oxidoreductase activity, acting on paired donors, with incorporation or reduction of molecular oxygen, 2-oxoglutarate as one donor, and incorporation of one atom each of oxygen into both donors;GO:0003824//catalytic activity;GO:0016705//oxidoreductase activity, acting on paired donors, with incorporation or reduction…	-
Pm020629	177.667	350	11.04	24.4567	0.507619	1.99e-07	6.41e-06	yes	LBD16	PREDICTED: LOB domain-containing protein 16 [Prunus mume]	-	-	-	-	-	-	-
Pm020645	0.001	16.7967	0.001	0.816667	5.95356e-05	0.000357367	0.00368178	yes	ZFR2	PREDICTED: zinc finger protein 346-like [Prunus mume]	-	-	-	-	-	-	-
Pm020736	0.333333	5.66667	0.01	0.203333	0.0588235	0.00174192	0.0130803	yes	At4g27190	PREDICTED: disease resistance protein At4g27190-like [Prunus mume]	-	-	-	-	-	-	-
Pm020780	103.333	21	1.23	0.28	4.92063	4.56e-13	5.97e-11	yes	N	PREDICTED: TMV resistance protein N [Prunus mume]	-	-	-	-	-	-	-
Pm020781	2.33667	18.68	0.0966667	0.826667	0.125089	1.41e-07	4.69e-06	yes	CYCH1-1	PREDICTED: cyclin-H1-1-like [Prunus mume]	Genetic Information Processing	Transcription;Replication and repair	ko03420//Nucleotide excision repair;ko03022//Basal transcription factors	K06634	-	-	-
Pm020787	16.9	1.45667	0.196667	0.0166667	11.6018	4.99e-07	1.38e-05	yes	N	PREDICTED: TMV resistance protein N [Prunus mume]	-	-	-	-	-	-	-
Pm020796	229.657	78.4933	7.09667	2.72333	2.92581	4.89e-12	5.41e-10	yes	CYP87A3	PREDICTED: cytochrome P450 87A3-like [Prunus mume]	-	-	-	-	-	-	-
Pm020798	75.8833	132.327	2.5	5.00667	0.573455	0.00408761	0.0253116	yes	CYP87A3	PREDICTED: cytochrome P450 87A3-like [Prunus mume]	-	-	-	-	-	-	-
Pm020799	12.6867	3.55667	0.636667	0.193333	3.56701	0.00480085	0.028553	yes	CYP87A3	PREDICTED: cytochrome P450 87A3-like [Prunus mume]	-	-	-	-	-	-	-
Pm020851	91.6667	36.3333	2.73333	1.24	2.52294	8.04e-06	0.000156566	yes	AAP2	PREDICTED: amino acid permease 3-like [Prunus mume]	-	-	-	-	-	-	-
Pm020872	27.3333	8.66667	2.41333	0.866667	3.15385	0.000173756	0.00205832	yes	--	PREDICTED: uncharacterized protein LOC103334836 [Prunus mume]	-	-	-	-	-	-	-
Pm020895	45.3333	19.6667	1.37333	0.666667	2.30508	0.000947934	0.00817461	yes	At3g03360	PREDICTED: FBD-associated F-box protein At4g10400-like isoform X1 [Prunus mume]	-	-	-	-	-	-	-
Pm020921	32.0933	57.0233	1.00333	2.03	0.562811	0.000167335	0.00199162	yes	PSOMT2	PREDICTED: (RS)-norcoclaurine 6-O-methyltransferase-like [Prunus mume]	-	-	-	-	-	-	-
Pm020941	381.667	1028	8.80667	27.3933	0.371271	3.84e-15	8.06e-13	yes	Bp10	PREDICTED: L-ascorbate oxidase homolog [Prunus mume]	-	-	-	-	-	GO:0016679//oxidoreductase activity, acting on diphenols and related substances as donors;GO:0016682//oxidoreductase activity, acting on diphenols and related substances as donors, oxygen as acceptor;GO:0016491//oxidoreductase activity;GO:0003824//catalytic activity	GO:0008152//metabolic process;GO:0044699//single-organism process;GO:0044710//single-organism metabolic process
Pm020948	49.6667	115.667	1.21333	3.22667	0.429395	6.84e-07	1.82e-05	yes	AATL1	PREDICTED: lysine histidine transporter-like 8 [Prunus mume]	-	-	-	-	-	-	-
Pm020990	85	178	2.78333	6.75333	0.477528	2.88e-06	6.34e-05	yes	BCAT2	PREDICTED: branched-chain-amino-acid aminotransferase 6-like [Prunus mume]	Metabolism	Amino acid metabolism;Metabolism of cofactors and vitamins;Global and Overview	ko01100//Metabolic pathways;ko01110//Biosynthesis of secondary metabolites;ko01130//Biosynthesis of antibiotics;ko01230//Biosynthesis of amino acids;ko00270//Cysteine and methionine metabolism;ko00280//Valine, leucine and isoleucine degradation;ko01210//2-Oxocarboxylic acid metabolism;ko00770//Pantothenate and CoA biosynthesis;ko00290//Valine, leucine and isoleucine biosynthesis	K00826	-	-	-
Pm021123	1295.67	495.333	35.95	15.38	2.61575	3.06e-19	1.16e-16	yes	SCPL18	PREDICTED: serine carboxypeptidase-like 17 [Prunus mume]	-	-	-	-	-	-	-
Pm021124	24.67	8	0.733333	0.263333	3.08375	0.000410686	0.00414013	yes	SCPL18	PREDICTED: serine carboxypeptidase-like 2 [Prunus mume]	-	-	-	-	-	-	-
Pm021133	559.333	101.667	24.88	5.04	5.50164	5.59e-20	2.3e-17	yes	--	PREDICTED: uncharacterized protein LOC103335078 [Prunus mume]	-	-	-	-	-	-	-
Pm021136	16	6	0.386667	0.16	2.66667	0.00857031	0.0445159	yes	NAT4	PREDICTED: nucleobase-ascorbate transporter 4 [Prunus mume]	-	-	-	-	-	-	-
Pm021142	699.333	193.667	32.09	9.82667	3.61102	8.03e-08	2.92e-06	yes	ARL8A	PREDICTED: ADP-ribosylation factor-like protein 8A [Prunus mume]	-	-	-	-	GO:0005623//cell;GO:0044464//cell part	GO:1901363//heterocyclic compound binding;GO:0032549//ribonucleoside binding;GO:0036094//small molecule binding;GO:0001883//purine nucleoside binding;GO:0001882//nucleoside binding;GO:0097367//carbohydrate derivative binding;GO:0005488//binding;GO:0032550//purine ribonucleoside binding;GO:0097159//organic cyclic compound binding	GO:0050789//regulation of biological process;GO:0007154//cell communication;GO:0023052//signaling;GO:0044700//single organism signaling;GO:0044763//single-organism cellular process;GO:0009987//cellular process;GO:0007165//signal transduction;GO:0035556//intracellular signal transduction;GO:0051716//cellular response to stimulus;GO:0050896//response to stimulus;GO:0044699//single-organism process;…
Pm021144	437.667	166	10.7033	4.59	2.63655	1.21e-15	2.73e-13	yes	xlnC	PREDICTED: endo-1,4-beta-xylanase B [Prunus mume]	-	-	-	-	-	GO:0003824//catalytic activity;GO:0016787//hydrolase activity;GO:0016798//hydrolase activity, acting on glycosyl bonds;GO:0004553//hydrolase activity, hydrolyzing O-glycosyl compounds	GO:0044238//primary metabolic process;GO:0008152//metabolic process
Pm021179	38.3	6.66667	1.32333	0.27	5.745	3.44e-08	1.42e-06	yes	SDH	PREDICTED: sorbitol dehydrogenase-like [Prunus mume]	Metabolism	Carbohydrate metabolism;Global and Overview	ko01100//Metabolic pathways;ko00040//Pentose and glucuronate interconversions;ko00051//Fructose and mannose metabolism	K00008	-	-	-
Pm021244	1478.67	629.333	44.2633	20.9767	2.34958	5.96e-12	6.46e-10	yes	--	MAR-binding filament-like protein 1 isoform 1 [Theobroma cacao]	-	-	-	-	-	-	-
Pm021266	24.6667	8.33333	1.64333	0.616667	2.96	0.00448285	0.0271503	yes	--	PREDICTED: uncharacterized protein LOC103335191 isoform X1 [Prunus mume]	-	-	-	-	-	-	-
Pm021268	89.3333	36.3333	1.57	0.71	2.45872	0.000477096	0.00466686	yes	--	PREDICTED: spindle pole body component 110 [Malus domestica]	-	-	-	-	-	-	-
Pm021316	425.667	183	11.5167	5.62	2.32605	2.55e-08	1.09e-06	yes	CYP707A4	PREDICTED: abscisic acid 8'-hydroxylase 4 [Prunus mume]	Metabolism	Metabolism of terpenoids and polyketides	ko00906//Carotenoid biosynthesis	K09843	-	-	-
Pm021320	1064.13	359.257	34.7567	13.2633	2.96202	9.39e-13	1.18e-10	yes	AMY1.1	PREDICTED: alpha-amylase-like isoform X1 [Prunus mume]	Metabolism	Global and Overview;Carbohydrate metabolism	ko01100//Metabolic pathways;ko00500//Starch and sucrose metabolism	K01176	-	-	-
Pm021396	39.6667	97.6667	1.63667	4.68333	0.406143	0.000205606	0.00234073	yes	GT7	PREDICTED: UDP-glucose flavonoid 3-O-glucosyltransferase 7-like, partial [Prunus mume]	-	-	-	-	-	-	-
Pm021398	93.3333	213	3.04333	7.96667	0.438185	4.66e-05	0.000689019	yes	TOGT1	PREDICTED: UDP-glucose flavonoid 3-O-glucosyltransferase 7-like [Prunus mume]	-	-	-	-	-	-	-
Pm021446	3.66667	0.001	0.116667	0.001	3666.67	0.00676421	0.0373644	yes	N	PREDICTED: TMV resistance protein N-like [Prunus mume]	-	-	-	-	-	-	-
Pm021480	2	7.66667	0.06	0.246667	0.26087	0.00698084	0.038245	yes	LARP6C	PREDICTED: la-related protein 6C isoform X1 [Prunus mume]	-	-	-	-	GO:0005623//cell;GO:0005622//intracellular;GO:0044423//virion part;GO:0043227//membrane-bounded organelle;GO:0019028//viral capsid;GO:0044424//intracellular part;GO:0043231//intracellular membrane-bounded organelle;GO:0044464//cell part;GO:0043229//intracellular organelle;GO:0043226//organelle;GO:0019012//virion;GO:0032991//macromolecular complex	GO:0005488//binding;GO:0003676//nucleic acid binding;GO:1901363//heterocyclic compound binding;GO:0097159//organic cyclic compound binding	GO:0010467//gene expression;GO:0043170//macromolecule metabolic process;GO:0008152//metabolic process;GO:0071704//organic substance metabolic process
Pm021514	37	13.3333	4.51333	1.84667	2.775	0.000445419	0.00441521	yes	--	PREDICTED: uncharacterized protein LOC103335451 [Prunus mume]	-	-	-	-	-	-	-
Pm021515	856.803	356.333	9.11333	4.25333	2.4045	8.9e-12	9.11e-10	yes	N	PREDICTED: TMV resistance protein N-like [Prunus mume]	-	-	-	-	-	-	-
Pm021531	21.8633	44.9633	0.886667	2.06667	0.486248	0.0027729	0.0187783	yes	SRG1	PREDICTED: protein DMR6-LIKE OXYGENASE 2-like [Prunus mume]	-	-	-	-	-	-	-
Pm021535	62.3333	26.3333	2.09667	0.996667	2.36709	0.00144882	0.0114106	yes	TMEM45B	PREDICTED: transmembrane protein 45B [Prunus mume]	-	-	-	-	-	-	-
Pm021564	284.667	618.667	7.87	19.62	0.460129	1.2e-14	2.28e-12	yes	CYP74A2	PREDICTED: allene oxide synthase-like [Prunus mume]	Metabolism	Lipid metabolism;Global and Overview	ko01100//Metabolic pathways;ko01110//Biosynthesis of secondary metabolites;ko00592//alpha-Linolenic acid metabolism	K01723	-	-	-
Pm021590	362.667	157.667	18.58	8.94333	2.30021	4.02e-05	0.000610374	yes	Os01g0810000	PREDICTED: probable U3 small nucleolar RNA-associated protein 11 [Prunus mume]	-	-	-	-	-	-	-
Pm021592	42.3333	16.6667	0.816667	0.36	2.54	0.00159964	0.0122912	yes	--	PREDICTED: uncharacterized protein LOC103335509 [Prunus mume]	-	-	-	-	-	-	-
Pm021601	4	14.6667	0.12	0.513333	0.272727	0.00162484	0.0124192	yes	--	PREDICTED: uncharacterized protein LOC103335514 [Prunus mume]	-	-	-	-	-	-	-
Pm021657	231	443.333	13.62	29.4233	0.521053	2.85e-13	3.89e-11	yes	ARG7	PREDICTED: auxin-induced protein 15A-like [Prunus mume]	Environmental Information Processing	Signal transduction	ko04075//Plant hormone signal transduction	K14488	-	-	-
Pm021658	123.667	260	8.08333	19.0367	0.475641	6.22e-07	1.67e-05	yes	SAUR71	PREDICTED: auxin-responsive protein SAUR71-like [Prunus mume]	Environmental Information Processing	Signal transduction	ko04075//Plant hormone signal transduction	K14488	-	-	-
Pm021684	24.6667	6.66667	0.716667	0.22	3.7	0.000133364	0.00165307	yes	IMP4	PREDICTED: U3 small nucleolar ribonucleoprotein protein IMP4-like [Prunus mume]	Genetic Information Processing	Translation	ko03008//Ribosome biogenesis in eukaryotes	K14561	-	-	-
Pm021725	952.233	237.573	69.0733	18.8433	4.00817	1.7e-06	4.05e-05	yes	--	PREDICTED: organ-specific protein S2-like [Prunus mume]	-	-	-	-	-	-	-
Pm021758	43.6667	12	2.29333	0.73	3.63889	6.83e-05	0.000952215	yes	RAD	PREDICTED: protein RADIALIS-like 1 [Prunus mume]	-	-	-	-	GO:0044424//intracellular part;GO:0005622//intracellular;GO:0043227//membrane-bounded organelle;GO:0043226//organelle;GO:0043231//intracellular membrane-bounded organelle;GO:0005623//cell;GO:0044464//cell part;GO:0043229//intracellular organelle	GO:0005488//binding	-
Pm021782	200.333	383.667	3.86667	8.26	0.522155	4.18e-07	1.19e-05	yes	AGPS1	PREDICTED: glucose-1-phosphate adenylyltransferase large subunit 1-like [Prunus mume]	Metabolism	Global and Overview;Carbohydrate metabolism	ko01100//Metabolic pathways;ko01110//Biosynthesis of secondary metabolites;ko00500//Starch and sucrose metabolism;ko00520//Amino sugar and nucleotide sugar metabolism	K00975	-	-	-
Pm021795	100.667	191.667	2.41	5.22333	0.525217	3.43e-08	1.42e-06	yes	SPAC644.07	PREDICTED: AAA-ATPase At3g50940-like [Prunus mume]	-	-	-	-	-	GO:0003824//catalytic activity;GO:0001882//nucleoside binding;GO:0036094//small molecule binding;GO:0016818//hydrolase activity, acting on acid anhydrides, in phosphorus-containing anhydrides;GO:0016462//pyrophosphatase activity;GO:0032550//purine ribonucleoside binding;GO:0001883//purine nucleoside binding;GO:0097159//organic cyclic compound binding;GO:0005488//binding;GO:0097367//carbohydrate d…	-
Pm021804	4514.03	965.957	182.617	43.0467	4.67312	1.51e-14	2.79e-12	yes	--	PREDICTED: uncharacterized protein LOC103340134 [Prunus mume]	-	-	-	-	-	-	-
Pm021806	1	5.33333	0.0366667	0.236667	0.1875	0.00727091	0.0394393	yes	ATJ10	PREDICTED: chaperone protein dnaJ 10-like [Prunus mume]	-	-	-	-	-	-	-
Pm021822	32	13.6667	0.486667	0.23	2.34146	0.00269295	0.0183492	yes	CLSY3	PREDICTED: protein CHROMATIN REMODELING 35-like [Prunus mume]	Genetic Information Processing	Replication and repair	ko03440//Homologous recombination	K10875	-	-	-
Pm021832	25.74	7.74667	0.74	0.25	3.32272	0.000315318	0.00332502	yes	PAP	PREDICTED: purple acid phosphatase-like [Prunus mume]	-	-	-	-	-	GO:0043169//cation binding;GO:0005488//binding;GO:0003824//catalytic activity;GO:0043167//ion binding	GO:0006793//phosphorus metabolic process;GO:0009987//cellular process;GO:0008152//metabolic process;GO:0006796//phosphate-containing compound metabolic process;GO:0044237//cellular metabolic process
Pm021853	103.333	44	0.776667	0.373333	2.34848	6.01e-05	0.000857049	yes	--	PREDICTED: mucin-12-like [Fragaria vesca subsp. vesca] [Fragaria vesca]	-	-	-	-	-	-	-
Pm021896	250.333	454.333	13.2533	27.08	0.55099	5.71e-10	3.56e-08	yes	ARG7	PREDICTED: auxin-induced protein 15A-like [Prunus mume]	Environmental Information Processing	Signal transduction	ko04075//Plant hormone signal transduction	K14488	-	-	-
Pm021912	88	22	2.88333	0.803333	4	6.83e-10	4.16e-08	yes	At2g26030	PREDICTED: F-box/FBD/LRR-repeat protein At2g26030-like [Prunus mume]	-	-	-	-	-	-	-
Pm021995	83	7.66667	1.38333	0.143333	10.8261	1.41e-15	3.17e-13	yes	At4g38062	PREDICTED: uncharacterized protein At4g38062-like [Prunus mume]	-	-	-	-	-	-	-
Pm022001	1468.33	429.333	44.6467	14.57	3.42003	4.32e-17	1.26e-14	yes	At5g09550	PREDICTED: guanosine nucleotide diphosphate dissociation inhibitor At5g09550 [Prunus mume]	-	-	-	-	-	-	-
Pm022175	8.04	0.573333	0.15	0.0133333	14.0233	0.00043329	0.00431711	yes	N	PREDICTED: TMV resistance protein N-like [Prunus mume]	-	-	-	-	-	-	-
Pm022257	14.6667	4	0.35	0.106667	3.66667	0.00321474	0.0210031	yes	DTXL5	PREDICTED: protein DETOXIFICATION 54 [Prunus mume]	-	-	-	-	-	-	-
Pm022310	15.0767	4.48333	0.37	0.13	3.36283	0.00764849	0.0409912	yes	GTE10	PREDICTED: transcription factor GTE11-like [Prunus mume]	-	-	-	-	-	-	-
Pm022428	173.21	75.31	5.20667	2.58	2.29996	2e-07	6.43e-06	yes	Herc6	PREDICTED: probable E3 ubiquitin-protein ligase HERC2 [Prunus mume]	-	-	-	-	-	-	-
Pm022432	5.66667	0.333333	0.09	0.00666667	17	0.00151073	0.0117573	yes	N	PREDICTED: TMV resistance protein N-like [Prunus mume]	-	-	-	-	-	-	-
Pm022441	1.66667	8.66667	0.0866667	0.5	0.192308	0.00175465	0.0131661	yes	zgc:123335	PREDICTED: UPF0544 protein C5orf45 homolog [Prunus mume]	-	-	-	-	-	-	-
Pm022537	66.56	166.337	0.646667	1.9	0.400152	1.71e-09	9.6e-08	yes	N	PREDICTED: TMV resistance protein N-like [Prunus mume]	-	-	-	-	-	-	-
Pm022540	17.9933	90.6	0.203333	1.17	0.198602	1.37e-13	2.05e-11	yes	N	PREDICTED: TMV resistance protein N-like [Prunus mume]	-	-	-	-	-	-	-
Pm022621	252.837	95.3467	3.69667	1.58	2.65176	4e-10	2.57e-08	yes	N	PREDICTED: TMV resistance protein N-like [Prunus mume]	-	-	-	-	-	-	-
Pm022631	12.7433	31	0.156667	0.44	0.411075	0.000294353	0.00315846	yes	N	PREDICTED: TMV resistance protein N-like [Prunus mume]	-	-	-	-	-	-	-
Pm022634	42.42	147.613	0.52	2.09	0.287372	8.38e-12	8.66e-10	yes	N	PREDICTED: TMV resistance protein N-like [Prunus mume]	-	-	-	-	-	-	-
Pm022653	128.667	259	5.93	13.67	0.496782	6.45e-06	0.000128707	yes	--	PREDICTED: pathogen-related protein-like [Prunus mume]	-	-	-	-	-	-	-
Pm022654	107.333	297.333	5.2	16.76	0.360987	1.3e-08	5.97e-07	yes	--	PREDICTED: pathogen-related protein-like [Prunus mume]	-	-	-	-	-	-	-
Pm022655	0.666667	29.6667	0.0133333	0.696667	0.0224719	8.08e-15	1.57e-12	yes	--	PREDICTED: protein ACCELERATED CELL DEATH 6-like [Pyrus x bretschneideri]	-	-	-	-	-	-	-
Pm022696	56.3333	21.6667	1.94667	0.85	2.6	8.09e-05	0.00109466	yes	SWEET1	PREDICTED: bidirectional sugar transporter SWEET1 [Prunus mume]	-	-	-	-	-	-	-
Pm022701	600.333	259	21.1833	10.0367	2.31789	0.00160123	0.0122986	yes	LIMYB	PREDICTED: L10-interacting MYB domain-containing protein-like isoform X1 [Prunus mume]	-	-	-	-	-	-	-
Pm022708	77.1233	704.217	1.60667	16.38	0.109516	7.84e-73	2.64e-69	yes	--	PREDICTED: uncharacterized protein LOC103336452 isoform X2 [Prunus mume]	-	-	-	-	-	-	-
Pm022737	410.333	174.667	5.31667	2.50667	2.34924	1.22e-09	7.04e-08	yes	N	PREDICTED: TMV resistance protein N-like isoform X1 [Prunus mume]	-	-	-	-	-	-	-
Pm022738	364	157.667	4.17333	2.03333	2.30867	2.4e-08	1.03e-06	yes	N	PREDICTED: TMV resistance protein N-like [Prunus mume]	-	-	-	-	-	-	-
Pm022819	16	3.66667	1.14667	0.3	4.36364	0.000233088	0.00259929	yes	--	PREDICTED: B2 protein-like [Prunus mume]	-	-	-	-	-	-	-
Pm022859	21.5533	132.163	0.233333	1.64667	0.163081	9.46e-25	6.58e-22	yes	N	PREDICTED: TMV resistance protein N-like [Prunus mume]	-	-	-	-	-	-	-
Pm022873	147.667	290.333	5.82	13.1033	0.508611	2.66e-05	0.000433906	yes	--	PREDICTED: uncharacterized protein LOC103336598 [Prunus mume]	-	-	-	-	-	-	-
Pm022910	28.6667	8	3.38667	1.04	3.58333	0.000341394	0.0035462	yes	ATX1	PREDICTED: copper transport protein ATX1-like [Prunus mume]	-	-	-	-	-	GO:0043167//ion binding;GO:0043169//cation binding;GO:0005488//binding	-
Pm022914	7	1.33333	0.196667	0.04	5.25	0.00845168	0.0440887	yes	PHT1-9	PREDICTED: LOW QUALITY PROTEIN: probable inorganic phosphate transporter 1-9 [Prunus mume]	-	-	-	-	GO:0044425//membrane part;GO:0016020//membrane;GO:0031224//intrinsic component of membrane	GO:0005215//transporter activity	GO:0009987//cellular process;GO:0051179//localization;GO:0051234//establishment of localization;GO:0044699//single-organism process;GO:0044763//single-organism cellular process
Pm022981	8.66667	0.666667	0.663333	0.0566667	13	0.00038672	0.00393194	yes	RNS1	PREDICTED: ribonuclease 1-like [Prunus mume]	-	-	-	-	-	-	-
Pm023028	206.397	77.73	5.60667	2.43667	2.6553	1.5e-06	3.65e-05	yes	AMAT	PREDICTED: methanol O-anthraniloyltransferase-like [Prunus mume]	-	-	-	-	-	-	-
Pm023039	55.47	11.1967	0.723333	0.166667	4.95415	5.32e-09	2.67e-07	yes	N	PREDICTED: TMV resistance protein N-like [Prunus mume]	-	-	-	-	-	-	-
Pm023127	335.667	74	27.3267	6.65333	4.53604	3.41e-11	3e-09	yes	--	PREDICTED: uncharacterized protein LOC103336857 [Prunus mume]	-	-	-	-	-	-	-
Pm023167	49.6667	104	1.76333	4.16	0.477564	4.73e-07	1.33e-05	yes	CML17	PREDICTED: probable calcium-binding protein CML18 [Prunus mume]	Organismal Systems	Environmental adaptation	ko04626//Plant-pathogen interaction	K13448	-	GO:0005488//binding;GO:0043167//ion binding;GO:0046872//metal ion binding;GO:0043169//cation binding	GO:0051179//localization;GO:0051234//establishment of localization;GO:0044765//single-organism transport;GO:0044699//single-organism process;GO:0006811//ion transport;GO:0006810//transport;GO:1902578//single-organism localization
Pm023256	24	50.6667	0.933333	2.24	0.473684	2.67e-05	0.000435112	yes	AHL23	PREDICTED: AT-hook motif nuclear-localized protein 23-like [Prunus mume]	-	-	-	-	-	-	-
Pm023355	60.3333	24.6667	2.21	1.01333	2.44595	8.11e-05	0.00109607	yes	H6H	PREDICTED: protein DOWNY MILDEW RESISTANCE 6-like [Prunus mume]	-	-	-	-	-	-	-
Pm023390	284.667	117.667	9.89333	4.55	2.41926	7.2e-07	1.92e-05	yes	CUL1	PREDICTED: cullin-1-like [Prunus mume]	Genetic Information Processing	Folding, sorting and degradation	ko04141//Protein processing in endoplasmic reticulum;ko04120//Ubiquitin mediated proteolysis	K03347	-	-	-
Pm023440	50.6667	220.71	2.44333	12.1	0.229562	6.78e-28	6.22e-25	yes	TIP2-3	PREDICTED: probable aquaporin TIP-type [Prunus mume]	-	-	-	-	-	-	-
Pm023587	8.51667	0.001	0.16	0.001	8516.67	0.00434848	0.0265518	yes	At4g28010	PREDICTED: pentatricopeptide repeat-containing protein At4g28010-like [Prunus mume]	-	-	-	-	-	-	-
Pm023601	812	325.667	14.3567	6.57333	2.49335	2.62e-12	3.08e-10	yes	At1g62810	PREDICTED: primary amine oxidase-like [Prunus mume]	Metabolism	Biosynthesis of other secondary metabolites;Global and Overview;Metabolism of other amino acids;Amino acid metabolism	ko01100//Metabolic pathways;ko01110//Biosynthesis of secondary metabolites;ko00260//Glycine, serine and threonine metabolism;ko00350//Tyrosine metabolism;ko00410//beta-Alanine metabolism;ko00360//Phenylalanine metabolism;ko00950//Isoquinoline alkaloid biosynthesis;ko00960//Tropane, piperidine and pyridine alkaloid biosynthesis	K00276	-	GO:0016641//oxidoreductase activity, acting on the CH-NH2 group of donors, oxygen as acceptor;GO:0043169//cation binding;GO:0003824//catalytic activity;GO:0043167//ion binding;GO:0005488//binding;GO:0048037//cofactor binding;GO:0016491//oxidoreductase activity;GO:0016638//oxidoreductase activity, acting on the CH-NH2 group of donors	GO:0008152//metabolic process;GO:0071704//organic substance metabolic process;GO:0044710//single-organism metabolic process;GO:0044699//single-organism process;GO:1901564//organonitrogen compound metabolic process;GO:0006807//nitrogen compound metabolic process
Pm023786	17.6667	32.3333	0.65	1.35333	0.546392	0.00199854	0.0146048	yes	MYB3R-1	PREDICTED: myb-related protein 3R-1-like [Prunus mume]	-	-	-	-	-	-	-
Pm023849	7	27.3333	0.236667	1.04667	0.256098	6.83e-07	1.82e-05	yes	At2g33840	PREDICTED: tyrosine--tRNA ligase 1, cytoplasmic-like [Prunus mume]	Genetic Information Processing	Translation	ko00970//Aminoacyl-tRNA biosynthesis	K01866	-	-	-
Pm023887	320.333	95.6667	15.6467	5.38667	3.34843	1.86e-10	1.3e-08	yes	tlp	PREDICTED: protein P21-like [Prunus mume]	-	-	-	-	-	-	-
Pm023949	0.666667	15.3333	0.0166667	0.523333	0.0434783	0.00223498	0.015985	yes	At4g23560	PREDICTED: endoglucanase-like [Prunus mume]	-	-	-	-	-	-	-
Pm023975	128	51.6667	2.08	0.95	2.47742	3.54e-07	1.04e-05	yes	RGA2	PREDICTED: disease resistance protein RGA2-like [Fragaria vesca subsp. vesca] [Fragaria vesca]	-	-	-	-	-	-	-
Pm024015	3.52667	19.4267	0.273333	1.74333	0.181537	1.97e-07	6.35e-06	yes	--	PREDICTED: uncharacterized protein LOC107881568 [Prunus mume]	-	-	-	-	-	-	-
Pm024026	8	41	0.503333	2.99667	0.195122	1.81e-09	1.01e-07	yes	RPL18A	PREDICTED: 60S ribosomal protein L18a-like isoform X2 [Prunus mume]	Genetic Information Processing	Translation	ko03010//Ribosome	K02882	-	-	-
Pm024032	124.667	52.3333	8.70667	4.2	2.38217	4.47e-05	0.00066618	yes	--	PREDICTED: uncharacterized protein LOC103337641 [Prunus mume]	-	-	-	-	-	-	-
Pm024050	6	25.3333	0.26	1.24333	0.236842	2.86e-07	8.64e-06	yes	Os01g0656200	PREDICTED: probable protein phosphatase 2C 51, partial [Prunus mume]	Environmental Information Processing	Signal transduction	ko04075//Plant hormone signal transduction	K14497	-	-	-
Pm024073	5.33333	0.001	0.143333	0.001	5333.33	0.000242364	0.00269231	yes	AS	PREDICTED: hydroquinone glucosyltransferase-like [Prunus mume]	-	-	-	-	-	-	-
Pm024074	861	50	23.07	1.54667	17.22	1.24e-80	8.35e-77	yes	AS	PREDICTED: hydroquinone glucosyltransferase-like [Prunus mume]	-	-	-	-	-	-	-
Pm024165	27.62	51.5767	0.88	2.07	0.535513	0.000119747	0.00151753	yes	NLP6	PREDICTED: protein NLP6-like isoform X1 [Prunus mume]	-	-	-	-	-	-	-
Pm024238	414	749	21.3267	43.7433	0.552737	1.89e-13	2.74e-11	yes	At5g25090	PREDICTED: mavicyanin [Prunus mume]	-	-	-	-	-	-	-
Pm024331	308.86	109.743	6.29333	2.50333	2.81439	2.97e-09	1.58e-07	yes	FRO8	PREDICTED: ferric reduction oxidase 8, mitochondrial [Prunus mume]	-	-	-	-	-	GO:0003824//catalytic activity;GO:0016491//oxidoreductase activity	-
Pm024354	8.66667	22	0.41	1.19	0.393939	0.00072359	0.00654803	yes	NRT3.1	PREDICTED: high-affinity nitrate transporter 3.1 [Prunus mume]	-	-	-	-	-	-	-
Pm024359	76.3333	137	2.05667	4.15333	0.557178	9.52e-06	0.000180376	yes	CYP71A1	PREDICTED: cytochrome P450 71A1-like [Prunus mume]	-	-	-	-	-	-	-
Pm024360	2155.98	4363.96	54.5367	124.24	0.494041	1.14e-09	6.62e-08	yes	CYP71A1	PREDICTED: cytochrome P450 71A1-like [Prunus mume]	-	-	-	-	-	-	-
Pm024377	12	2.66667	0.403333	0.1	4.5	0.0022842	0.0162506	yes	CYP71A9	PREDICTED: cytochrome P450 71A9-like [Prunus mume]	-	-	-	-	GO:0016020//membrane	GO:0016491//oxidoreductase activity;GO:0046872//metal ion binding;GO:0005488//binding;GO:0043169//cation binding;GO:0003824//catalytic activity;GO:0043167//ion binding	-
Pm024391	73.0533	14	1.76	0.383333	5.2181	2.22e-13	3.17e-11	yes	CNGC1	PREDICTED: cyclic nucleotide-gated ion channel 1-like [Prunus mume]	Organismal Systems	Environmental adaptation	ko04626//Plant-pathogen interaction	K05391	-	-	-
Pm024407	28.3333	75.6667	0.803333	2.55	0.374449	0.00136013	0.0108434	yes	CYSEP	PREDICTED: vignain-like [Prunus mume]	-	-	-	-	-	-	-
Pm024487	25.3333	54	0.643333	1.54667	0.469136	3.09e-05	0.000491615	yes	RID3	PREDICTED: protein ROOT INITIATION DEFECTIVE 3-like isoform X1 [Prunus mume]	-	-	-	-	-	-	-
Pm024494	4741.33	1294.33	135.88	42.9467	3.66315	1.75e-17	5.42e-15	yes	CYP94B3	PREDICTED: cytochrome P450 94B3 [Prunus mume]	-	-	-	-	-	GO:0046872//metal ion binding;GO:0005488//binding;GO:0003824//catalytic activity;GO:0046906//tetrapyrrole binding;GO:0097159//organic cyclic compound binding;GO:0043167//ion binding;GO:0016491//oxidoreductase activity;GO:0004497//monooxygenase activity;GO:0043169//cation binding;GO:1901363//heterocyclic compound binding;GO:0016705//oxidoreductase activity, acting on paired donors, with incorporat…	GO:0044710//single-organism metabolic process;GO:0008152//metabolic process;GO:0044699//single-organism process
Pm024536	83	33	4.44667	1.98333	2.51515	0.000159751	0.00191733	yes	--	PREDICTED: histone chaperone RTT106-like [Prunus mume]	-	-	-	-	-	-	-
Pm024545	112.333	270.667	3.15333	8.60333	0.415025	7.96e-12	8.33e-10	yes	HHT1	PREDICTED: omega-hydroxypalmitate O-feruloyl transferase [Prunus mume]	Metabolism	Lipid metabolism	ko00073//Cutin, suberine and wax biosynthesis	K15400	-	GO:0016740//transferase activity;GO:0016747//transferase activity, transferring acyl groups other than amino-acyl groups;GO:0016746//transferase activity, transferring acyl groups;GO:0003824//catalytic activity	-
Pm024684	145.667	51.3333	6.48333	2.51667	2.83766	4.46e-06	9.36e-05	yes	At5g50100	DUF393 domain-containing protein [Cephalotus follicularis]	-	-	-	-	-	-	-
Pm024766	5.66667	0.001	0.11	0.001	5666.67	0.000194377	0.00224072	yes	--	PREDICTED: uncharacterized protein LOC103338432 [Prunus mume]	-	-	-	-	-	-	-
Pm024808	14.3333	25.6667	0.663333	1.36	0.558442	0.00829917	0.0434957	yes	VDAC1	PREDICTED: mitochondrial outer membrane protein porin of 36 kDa-like [Prunus mume]	-	-	-	-	-	-	-
Pm024817	66	29.3333	2.08667	1.04	2.25	0.000447145	0.00442796	yes	--	PREDICTED: transmembrane protein DDB_G0273707/DDB_G0273361 [Fragaria vesca subsp. vesca] [Fragaria vesca]	-	-	-	-	-	-	-
Pm024818	146.333	318.667	6.75333	16.5833	0.459205	2.57e-08	1.09e-06	yes	SDR3b	PREDICTED: (-)-isopiperitenol/(-)-carveol dehydrogenase, mitochondrial-like [Prunus mume]	-	-	-	-	-	-	-
Pm024819	6	14.3333	0.296667	0.8	0.418605	0.0087819	0.0455052	yes	SDR3b	PREDICTED: (-)-isopiperitenol/(-)-carveol dehydrogenase, mitochondrial-like [Prunus mume]	-	-	-	-	-	-	-
Pm024891	98.3333	34	5.75	2.23333	2.89216	8.74e-08	3.15e-06	yes	PNSB4	PREDICTED: photosynthetic NDH subunit of subcomplex B 4, chloroplastic [Prunus mume]	-	-	-	-	-	-	-
Pm024920	12	2.66667	0.62	0.16	4.5	0.00460302	0.0276703	yes	GSTU10	PREDICTED: glutathione S-transferase U10-like [Prunus mume]	Metabolism	Metabolism of other amino acids	ko00480//Glutathione metabolism	K00799	-	GO:0003824//catalytic activity	-
Pm025026	38	13	1.38333	0.543333	2.92308	0.00140759	0.0111556	yes	SCM1	PREDICTED: truncated transcription factor CAULIFLOWER A isoform X1 [Prunus mume]	-	-	-	-	-	-	-
Pm025076	152.667	59.6667	4.43	1.94	2.55866	5.04e-07	1.39e-05	yes	C17orf53	PREDICTED: uncharacterized protein LOC103338694 [Prunus mume]	-	-	-	-	-	-	-
Pm025080	1290.33	2528	32.1333	71.26	0.510417	2.39e-05	0.000396612	yes	NMT1	PREDICTED: phosphoethanolamine N-methyltransferase 1 [Prunus mume]	Metabolism	Lipid metabolism	ko00564//Glycerophospholipid metabolism	K05929	-	GO:0016740//transferase activity;GO:0003824//catalytic activity;GO:0016741//transferase activity, transferring one-carbon groups	GO:1901576//organic substance biosynthetic process;GO:0044710//single-organism metabolic process;GO:0044711//single-organism biosynthetic process;GO:0044283//small molecule biosynthetic process;GO:0071704//organic substance metabolic process;GO:0009058//biosynthetic process;GO:0046165//alcohol biosynthetic process;GO:0044699//single-organism process;GO:1901615//organic hydroxy compound metabolic …
Pm025132	0.666667	6.33333	0.0166667	0.176667	0.105263	0.00255477	0.0176691	yes	--	glycosyltransferase family 61 protein [Medicago truncatula]	-	-	-	-	-	-	-
Pm025178	157.333	321	6.78	15.7467	0.490135	5.04e-14	8.13e-12	yes	BEE3	PREDICTED: transcription factor BEE 1 [Prunus mume]	-	-	-	-	-	-	-
Pm025180	0.666667	4.66667	0.0333333	0.233333	0.142857	0.00762564	0.0409449	yes	VQ20	PREDICTED: VQ motif-containing protein 20 [Prunus mume]	-	-	-	-	-	-	-
Pm025365	645.667	219.667	13.29	5.63333	2.9393	1.45e-14	2.71e-12	yes	At1g63130	PREDICTED: LOW QUALITY PROTEIN: pentatricopeptide repeat-containing protein At1g63330-like [Prunus mume]	-	-	-	-	-	-	-
Pm025651	543.667	1015.67	15.4	32.1067	0.535281	1.61e-06	3.88e-05	yes	At2g32560	PREDICTED: F-box protein At2g26850-like isoform X2 [Prunus mume]	-	-	-	-	-	-	-
Pm025677	211.667	92	3.57667	1.74667	2.30072	5.61e-07	1.53e-05	yes	At4g17616	PREDICTED: pentatricopeptide repeat-containing protein At4g17616 [Prunus mume]	-	-	-	-	-	-	-
Pm025729	17.3333	3.66667	0.64	0.143333	4.72727	0.00165354	0.0125664	yes	At3g03300	PREDICTED: endoribonuclease Dicer homolog 2-like [Prunus mume]	-	-	-	-	-	-	-
Pm025805	190	80.3333	2.02667	0.95	2.36515	7.93e-06	0.000154888	yes	ncapd2	PREDICTED: condensin complex subunit 1 isoform X1 [Prunus mume]	-	-	-	-	-	-	-
Pm025891	27	9.33333	0.946667	0.36	2.89286	0.00191387	0.0141456	yes	RGA2	PREDICTED: disease resistance protein RGA2-like, partial [Prunus mume]	-	-	-	-	-	-	-
Pm025925	9.33333	21	0.276667	0.73	0.444444	0.00853569	0.0443891	yes	BGLU12	PREDICTED: beta-glucosidase 12-like [Prunus mume]	Metabolism	Global and Overview;Metabolism of other amino acids	ko01110//Biosynthesis of secondary metabolites;ko00460//Cyanoamino acid metabolism	K13032	-	-	-
Pm025985	125	256.667	3.62333	8.41	0.487013	5.19e-10	3.26e-08	yes	SPL9	PREDICTED: LOW QUALITY PROTEIN: squamosa promoter-binding-like protein 9 [Prunus mume]	-	-	-	-	-	-	-
Pm026058	91	31	2.55333	0.976667	2.93548	2.39e-07	7.44e-06	yes	LIMYB	PREDICTED: L10-interacting MYB domain-containing protein-like isoform X1 [Prunus mume]	-	-	-	-	-	-	-
Pm026086	5.66667	23	0.183333	0.856667	0.246377	3.22e-06	6.99e-05	yes	ATG8C	PREDICTED: autophagy-related protein 8C-like [Prunus mume]	Cellular Processes	Transport and catabolism	ko04140//Regulation of autophagy	K08341	-	-	-
Pm026103	14.4567	35.3333	0.413333	1.18	0.409151	0.0051384	0.0301602	yes	BAHD1	PREDICTED: BAHD acyltransferase At5g47980-like [Prunus mume]	Metabolism	Biosynthesis of other secondary metabolites;Global and Overview	ko01100//Metabolic pathways;ko01110//Biosynthesis of secondary metabolites;ko00940//Phenylpropanoid biosynthesis;ko00941//Flavonoid biosynthesis;ko00945//Stilbenoid, diarylheptanoid and gingerol biosynthesis	K13065	-	-	-
Pm026107	22.3333	78	1.26667	4.85333	0.286325	3.58e-05	0.000554896	yes	At3g01520	PREDICTED: universal stress protein YxiE-like [Prunus mume]	-	-	-	-	-	-	-
Pm026188	126	36.3333	6.87	2.2	3.46789	1.19e-07	4.07e-06	yes	CET2	PREDICTED: CEN-like protein 2 [Prunus mume]	-	-	-	-	-	-	-
Pm026334	3.66667	0.001	0.193333	0.001	3666.67	0.00378355	0.0238415	yes	MYBAS1	PREDICTED: LOW QUALITY PROTEIN: myb-related protein MYBAS1 [Prunus mume]	-	-	-	-	-	-	-
Pm026379	69.6667	17	1.85333	0.52	4.09804	2.24e-06	5.16e-05	yes	faeA	PREDICTED: uncharacterized protein LOC103339896 [Prunus mume]	-	-	-	-	-	-	-
Pm026489	659.643	107.317	27.2667	5.02	6.1467	1.75e-30	2.2e-27	yes	SABP2	PREDICTED: salicylic acid-binding protein 2-like [Prunus mume]	-	-	-	-	-	-	-
Pm026494	13.3333	25.6667	0.563333	1.24333	0.519481	0.00585399	0.0333318	yes	SABP2	PREDICTED: salicylic acid-binding protein 2-like [Prunus mume]	-	-	-	-	-	-	-
Pm026502	158.333	292	6.95667	14.5867	0.542237	1.37e-08	6.22e-07	yes	SABP2	PREDICTED: salicylic acid-binding protein 2-like [Prunus mume]	-	-	-	-	-	-	-
Pm026505	68.6667	122.667	3.08667	6.19667	0.559783	0.000123703	0.00155553	yes	DOF3.4	PREDICTED: dof zinc finger protein DOF3.4 [Prunus mume]	-	-	-	-	-	-	-
Pm026513	63	18	3.86333	1.28	3.5	8.8e-06	0.000168844	yes	VRN1	PREDICTED: B3 domain-containing protein Os03g0212300-like isoform X1 [Prunus mume]	-	-	-	-	-	-	-
Pm026515	29	2.33333	1.72	0.16	12.4286	3.78e-11	3.26e-09	yes	REM19	PREDICTED: B3 domain-containing protein REM9-like [Prunus mume]	-	-	-	-	-	-	-
Pm026553	15.3333	2	0.343333	0.05	7.66667	6.11e-06	0.000123244	yes	LYK5	PREDICTED: protein LYK5-like [Prunus mume]	-	-	-	-	-	GO:0003824//catalytic activity;GO:0016772//transferase activity, transferring phosphorus-containing groups;GO:0016301//kinase activity;GO:0016740//transferase activity	GO:0043412//macromolecule modification;GO:0036211//protein modification process;GO:0044260//cellular macromolecule metabolic process;GO:0044238//primary metabolic process;GO:0016310//phosphorylation;GO:0071704//organic substance metabolic process;GO:0006468//protein phosphorylation;GO:0044267//cellular protein metabolic process;GO:0008152//metabolic process;GO:0009987//cellular process;GO:0019538…
Pm026612	562	991.333	14.5467	29.3033	0.566913	2.42e-13	3.34e-11	yes	--	PREDICTED: uncharacterized protein LOC103340075 [Prunus mume]	-	-	-	-	-	-	-
Pm026644	10.3333	2.66667	0.366667	0.106667	3.875	0.00643277	0.035838	yes	SYP112	PREDICTED: syntaxin-112 [Prunus mume]	Genetic Information Processing	Folding, sorting and degradation	ko04130//SNARE interactions in vesicular transport	K08486	-	-	-
Pm026662	8	32.3333	0.25	1.10333	0.247423	0.000115056	0.00147193	yes	CYP707A3	PREDICTED: abscisic acid 8'-hydroxylase 3-like [Prunus mume]	-	-	-	-	-	GO:0005488//binding;GO:0046906//tetrapyrrole binding;GO:0003824//catalytic activity;GO:0046872//metal ion binding;GO:0043169//cation binding;GO:0043167//ion binding;GO:1901363//heterocyclic compound binding;GO:0016491//oxidoreductase activity;GO:0046914//transition metal ion binding;GO:0097159//organic cyclic compound binding	GO:0044710//single-organism metabolic process;GO:0044699//single-organism process;GO:0008152//metabolic process
Pm026679	229.303	1564.04	11.2433	87.14	0.146609	9.88e-86	1.99e-81	yes	OBF1	PREDICTED: bZIP transcription factor 53 [Prunus mume]	-	-	-	-	-	-	-
Pm026691	31.3333	64	1.03667	2.38333	0.489583	0.000174504	0.00206597	yes	PER72	PREDICTED: peroxidase 72-like [Prunus mume]	Metabolism	Biosynthesis of other secondary metabolites;Global and Overview	ko01100//Metabolic pathways;ko01110//Biosynthesis of secondary metabolites;ko00940//Phenylpropanoid biosynthesis	K00430	-	GO:0043167//ion binding;GO:0043169//cation binding;GO:0046906//tetrapyrrole binding;GO:0003824//catalytic activity;GO:1901363//heterocyclic compound binding;GO:0005488//binding;GO:0097159//organic cyclic compound binding	GO:0006950//response to stress;GO:0008152//metabolic process;GO:0044710//single-organism metabolic process;GO:0044699//single-organism process;GO:0050896//response to stimulus
Pm026796	624.333	280.667	8.38667	4.17	2.22447	1.57e-06	3.79e-05	yes	Stxbp5	Lgl_C domain-containing protein [Cephalotus follicularis]	-	-	-	-	-	-	-
Pm026800	13.8867	0.001	0.553333	0.001	13886.7	2.46e-08	1.06e-06	yes	At5g02620	PREDICTED: ankyrin-3-like [Prunus mume]	-	-	-	-	-	-	-
Pm026843	24219.3	9059.67	998.233	421.203	2.67331	1.02e-16	2.63e-14	yes	rsca	PREDICTED: endochitinase-like [Prunus mume]	Metabolism	Global and Overview;Carbohydrate metabolism	ko01100//Metabolic pathways;ko00520//Amino sugar and nucleotide sugar metabolism	K01183	-	GO:0003824//catalytic activity;GO:0005488//binding;GO:0016787//hydrolase activity;GO:0097367//carbohydrate derivative binding	GO:0044260//cellular macromolecule metabolic process;GO:0009056//catabolic process;GO:0006026//aminoglycan catabolic process;GO:0006022//aminoglycan metabolic process;GO:0044237//cellular metabolic process;GO:0071704//organic substance metabolic process;GO:1901135//carbohydrate derivative metabolic process;GO:0009987//cellular process;GO:1901565//organonitrogen compound catabolic process;GO:19015…
Pm026845	9.33333	31	0.47	1.75667	0.301075	3.12e-05	0.000494359	yes	--	PREDICTED: uncharacterized protein LOC103340435 [Prunus mume]	-	-	-	-	-	-	-
Pm026870	4.33333	0.001	0.29	0.001	4333.33	0.00156653	0.0120874	yes	LTO1	PREDICTED: thiol-disulfide oxidoreductase LTO1-like [Prunus mume]	-	-	-	-	-	-	-
Pm027179	74.3333	155.667	1.99333	4.76	0.477516	1.34e-07	4.51e-06	yes	CKX3	PREDICTED: cytokinin dehydrogenase 3-like isoform X1 [Prunus mume]	Metabolism	Metabolism of terpenoids and polyketides	ko00908//Zeatin biosynthesis	K00279	-	GO:0003824//catalytic activity;GO:0016491//oxidoreductase activity;GO:1901265//nucleoside phosphate binding;GO:0097159//organic cyclic compound binding;GO:0000166//nucleotide binding;GO:0036094//small molecule binding;GO:0016645//oxidoreductase activity, acting on the CH-NH group of donors;GO:0016616//oxidoreductase activity, acting on the CH-OH group of donors, NAD or NADP as acceptor;GO:0005488…	GO:0044237//cellular metabolic process;GO:0044710//single-organism metabolic process;GO:0044699//single-organism process;GO:0008152//metabolic process;GO:0009987//cellular process;GO:0006725//cellular aromatic compound metabolic process
Pm027216	53	104	1.29667	2.85667	0.509615	3.34e-07	9.84e-06	yes	CNGC1	PREDICTED: cyclic nucleotide-gated ion channel 1-like [Prunus mume]	-	-	-	-	-	-	-
Pm027278	32.6667	81.6667	0.756667	2.21	0.4	0.0030453	0.0201441	yes	PFK3	PREDICTED: ATP-dependent 6-phosphofructokinase 3 [Prunus mume]	Metabolism;Genetic Information Processing	Carbohydrate metabolism;Folding, sorting and degradation;Global and Overview	ko01100//Metabolic pathways;ko01110//Biosynthesis of secondary metabolites;ko01130//Biosynthesis of antibiotics;ko01120//Microbial metabolism in diverse environments;ko01200//Carbon metabolism;ko01230//Biosynthesis of amino acids;ko00010//Glycolysis / Gluconeogenesis;ko03018//RNA degradation;ko00051//Fructose and mannose metabolism;ko00052//Galactose metabolism;ko00030//Pentose phosphate pathway	K00850	-	-	-
Pm027290	2467.33	664.333	123.24	36.7067	3.714	8.03e-18	2.66e-15	yes	--	PREDICTED: uncharacterized protein LOC103340804 [Prunus mume]	-	-	-	-	-	-	-
Pm027332	20.3333	2.66667	0.766667	0.113333	7.625	2.71e-07	8.25e-06	yes	--	PREDICTED: transcription termination factor MTERF8, chloroplastic [Vitis vinifera]	-	-	-	-	-	-	-
Pm027341	983.487	359	25.0633	10.5367	2.73952	2.02e-12	2.4e-10	yes	--	PREDICTED: uncharacterized protein LOC103340846 isoform X1 [Prunus mume]	-	-	-	-	-	-	-
Pm027363	0.001	3.66667	0.001	0.153333	0.000272727	0.00359079	0.0228961	yes	BSPA	PREDICTED: bark storage protein A [Prunus mume]	-	-	-	-	-	-	-
Pm027486	189.333	359.333	5.16	10.9233	0.526902	2.49e-06	5.61e-05	yes	CYP734A1	PREDICTED: cytochrome P450 734A1 [Prunus mume]	Metabolism	Metabolism of terpenoids and polyketides	ko00905//Brassinosteroid biosynthesis	K15639	-	GO:0046872//metal ion binding;GO:0043167//ion binding;GO:0016634//oxidoreductase activity, acting on the CH-CH group of donors, oxygen as acceptor;GO:0046914//transition metal ion binding;GO:0016491//oxidoreductase activity;GO:0003824//catalytic activity;GO:0097159//organic cyclic compound binding;GO:0046906//tetrapyrrole binding;GO:1901363//heterocyclic compound binding;GO:0016627//oxidoreductas…	GO:0044699//single-organism process;GO:0008152//metabolic process;GO:0044710//single-organism metabolic process
Pm027507	12.6667	33.3333	0.996667	2.92	0.38	2.68e-05	0.00043522	yes	dlcB	PREDICTED: serine/arginine-rich splicing factor SR34A isoform X1 [Eucalyptus grandis]	-	-	-	-	-	-	-
Pm027538	869.667	300	60.8767	23.21	2.89889	9.13e-10	5.43e-08	yes	--	PREDICTED: chaperone protein DnaJ [Theobroma cacao]	-	-	-	-	-	-	-
Pm027544	32.6667	63.3333	0.546667	1.19333	0.515789	3.78e-05	0.00058239	yes	PLD1	PREDICTED: phospholipase D alpha 1-like [Prunus mume]	Metabolism;Cellular Processes	Global and Overview;Transport and catabolism;Lipid metabolism	ko01100//Metabolic pathways;ko01110//Biosynthesis of secondary metabolites;ko04144//Endocytosis;ko00564//Glycerophospholipid metabolism;ko00565//Ether lipid metabolism	K01115	-	GO:0043169//cation binding;GO:0004620//phospholipase activity;GO:0016788//hydrolase activity, acting on ester bonds;GO:0016298//lipase activity;GO:0003824//catalytic activity;GO:0005488//binding;GO:0016787//hydrolase activity;GO:0046872//metal ion binding;GO:0043167//ion binding	GO:0006650//glycerophospholipid metabolic process;GO:0006793//phosphorus metabolic process;GO:0019637//organophosphate metabolic process;GO:0046486//glycerolipid metabolic process;GO:0044255//cellular lipid metabolic process;GO:0044763//single-organism cellular process;GO:0044237//cellular metabolic process;GO:0044699//single-organism process;GO:0071704//organic substance metabolic process;GO:000…
Pm027640	556.86	230.267	35.5033	16.3567	2.41833	1.12e-07	3.89e-06	yes	--	PREDICTED: 30S ribosomal protein S6-like isoform X1 [Prunus mume]	Genetic Information Processing	Translation	ko03010//Ribosome	K02990	-	-	-
Pm027670	304.333	684	12.3533	31.38	0.444932	3.08e-14	5.27e-12	yes	CRR6	PREDICTED: protein CHLORORESPIRATORY REDUCTION 6, chloroplastic isoform X1 [Prunus mume]	-	-	-	-	-	-	-
Pm027673	34.3333	67	0.753333	1.69	0.512438	8.77e-05	0.00117249	yes	--	PREDICTED: transmembrane protein DDB_G0292058 [Prunus mume]	-	-	-	-	-	-	-
Pm027707	107	32.3333	3.97667	1.38	3.30928	3.84e-09	2.01e-07	yes	--	PREDICTED: uncharacterized protein LOC103341243 isoform X1 [Prunus mume]	-	-	-	-	-	-	-
Pm027731	21.2233	6.04667	0.68	0.216667	3.50992	0.00449952	0.0272185	yes	WRKY32	PREDICTED: probable WRKY transcription factor 32 [Prunus mume]	-	-	-	-	-	-	-
Pm027781	127.383	53.7733	4.05	1.96667	2.36889	0.000676246	0.00618343	yes	UGT74F2	PREDICTED: UDP-glycosyltransferase 74F2-like [Prunus mume]	-	-	-	-	-	-	-
Pm027828	38.0333	3.32333	0.786667	0.07	11.4443	3.07e-09	1.63e-07	yes	At5g39020	PREDICTED: LEAF RUST 10 DISEASE-RESISTANCE LOCUS RECEPTOR-LIKE PROTEIN KINASE-like 2.4 [Prunus mume]	-	-	-	-	-	-	-
Pm027829	5.85333	0.49	0.413333	0.04	11.9456	0.00230239	0.0163396	yes	--	PREDICTED: uncharacterized protein LOC103331995 isoform X1 [Prunus mume]	-	-	-	-	-	-	-
Pm027849	121.3	311.197	9.54333	28.61	0.389786	4.5e-08	1.79e-06	yes	XTH23	PREDICTED: probable xyloglucan endotransglucosylase/hydrolase protein 23, partial [Prunus mume]	-	-	-	-	-	-	-
Pm027881	15.4833	0.596667	0.486667	0.02	25.9497	4.51e-08	1.79e-06	yes	--	PREDICTED: uncharacterized protein LOC103327625 [Prunus mume]	-	-	-	-	-	-	-
Pm027925	192.667	60.6667	2.19667	0.773333	3.17582	2.56e-11	2.33e-09	yes	N	PREDICTED: TMV resistance protein N-like [Prunus mume]	-	-	-	-	-	-	-
Pm027928	149.13	49.0033	5.54333	2.02333	3.04326	3.72e-08	1.52e-06	yes	--	heavy metal-associated isoprenylated plant protein 39-like [Aegilops tauschii subsp. tauschii] [Aegilops tauschii]	-	-	-	-	-	-	-
Pm029528	4.33333	0.001	0.1	0.001	4333.33	0.0031485	0.0206978	yes	--	PREDICTED: uncharacterized protein LOC103325655 [Prunus mume]	-	-	-	-	-	-	-
Pm031186	21	5.66667	0.146667	0.0433333	3.70588	0.00121009	0.00991319	yes	ycf2-A	hypothetical chloroplast RF21 (plastid) [Prunus mume]	-	-	-	-	GO:0043226//organelle;GO:0044435//plastid part;GO:0044422//organelle part;GO:0009532//plastid stroma;GO:0043227//membrane-bounded organelle;GO:0044464//cell part;GO:0005737//cytoplasm;GO:0044446//intracellular organelle part;GO:0044424//intracellular part;GO:0005623//cell;GO:0005622//intracellular;GO:0044444//cytoplasmic part;GO:0009536//plastid;GO:0043229//intracellular organelle;GO:0043231//int…	GO:0016817//hydrolase activity, acting on acid anhydrides;GO:0003824//catalytic activity;GO:1901363//heterocyclic compound binding;GO:0032550//purine ribonucleoside binding;GO:0016462//pyrophosphatase activity;GO:0032549//ribonucleoside binding;GO:0097159//organic cyclic compound binding;GO:0016818//hydrolase activity, acting on acid anhydrides, in phosphorus-containing anhydrides;GO:0001883//pur…	-
XLOC_000331	108.207	25.3333	3.28	0.85	4.27132	4.42e-09	2.28e-07	yes	UGT76E12	XP_008221624.1 PREDICTED: UDP-glycosyltransferase 76E2-like isoform X1 [Prunus mume]	-	-	-	-	-	-	-
XLOC_000381	99.8133	18.5667	2.33333	0.466667	5.37594	0.00567998	0.0325972	yes	REV3	XP_016651737.1 PREDICTED: DNA polymerase zeta catalytic subunit [Prunus mume]	-	-	-	-	-	-	-
XLOC_000591	20.3333	4.33333	0.48	0.106667	4.69231	0.00458459	0.0276006	yes	-	KJB39531.1 hypothetical protein B456_007G089400 [Gossypium raimondii]	-	-	-	-	-	-	-
XLOC_000683	11	29	0.323333	0.943333	0.37931	4.67e-05	0.00068969	yes	-	OIW18850.1 hypothetical protein TanjilG_25293 [Lupinus angustifolius]	Genetic Information Processing;Metabolism	Metabolism of cofactors and vitamins;Translation;Global and Overview	ko01100//Metabolic pathways;ko01110//Biosynthesis of secondary metabolites;ko01120//Microbial metabolism in diverse environments;ko00970//Aminoacyl-tRNA biosynthesis;ko00860//Porphyrin and chlorophyll metabolism	K01885	-	-	-
XLOC_001260	727.667	310	33.3667	15.9567	2.34731	4.75e-07	1.33e-05	yes	At3g01520	ONI04301.1 hypothetical protein PRUPE_6G314600 [Prunus persica]	-	-	-	-	-	-	-
XLOC_001387	0.001	11	0.001	1.25333	9.09091e-05	2.77e-08	1.17e-06	yes	-	-	-	-	-	-	-	-	-
XLOC_001405	18.05	5.67667	0.596667	0.213333	3.17968	0.00516113	0.0302496	yes	-	XP_008218202.1 PREDICTED: exosome complex component RRP42-like [Prunus mume]	Genetic Information Processing	Folding, sorting and degradation	ko03018//RNA degradation	K12589	-	-	-
XLOC_001812	25.3333	7	0.73	0.22	3.61905	0.000124023	0.00155798	yes	-	-	-	-	-	-	-	-	-
XLOC_001976	26	9	1.46	0.433333	2.88889	0.00120984	0.00991319	yes	-	-	-	-	-	-	-	-	-
XLOC_002103	0.001	20	0.001	0.85	5e-05	1.39e-11	1.35e-09	yes	-	XP_006409264.1 hypothetical protein EUTSA_v10023038mg [Eutrema salsugineum]	-	-	-	-	-	-	-
XLOC_002114	121.667	38.3333	5.67	1.73333	3.17391	2.51e-07	7.75e-06	yes	AtMg00310	XP_008245529.1 PREDICTED: LOW QUALITY PROTEIN: uncharacterized protein LOC103343662 [Prunus mume]	-	-	-	-	-	-	-
XLOC_002214	20.3333	2.33333	0.263333	0.0333333	8.71429	3.31e-07	9.77e-06	yes	At1g35710	ONI01826.1 hypothetical protein PRUPE_6G161700 [Prunus persica]	-	-	-	-	-	-	-
XLOC_002217	1108.99	213.667	27.24	6.04	5.1903	7.86e-26	6.09e-23	yes	-	AIC76500.1 terpene synthase [Prunus cerasoides var. campanulata] [Prunus cerasoides]	-	-	-	-	-	-	-
XLOC_002219	12.3333	33.6667	0.85	2.62333	0.366337	7.91e-06	0.000154589	yes	RPL6	XP_007205607.1 hypothetical protein PRUPE_ppa009054mg [Prunus persica]	Genetic Information Processing	Translation	ko03010//Ribosome	K02934	GO:0044424//intracellular part;GO:0032991//macromolecular complex;GO:1990904//ribonucleoprotein complex;GO:0005622//intracellular;GO:0005623//cell;GO:0030529//intracellular ribonucleoprotein complex;GO:0044464//cell part	-	GO:0010467//gene expression;GO:0008152//metabolic process;GO:0071704//organic substance metabolic process;GO:0043170//macromolecule metabolic process
XLOC_002321	8.66667	0.333333	0.913333	0.0366667	26	1.09e-05	0.000204147	yes	-	-	-	-	-	-	-	-	-
XLOC_002945	22.6667	7.66667	0.46	0.176667	2.95652	0.00365936	0.0232435	yes	CRK3	ONI05097.1 hypothetical protein PRUPE_6G356000 [Prunus persica]	-	-	-	-	-	GO:0003824//catalytic activity;GO:0004674//protein serine/threonine kinase activity;GO:0016773//phosphotransferase activity, alcohol group as acceptor;GO:0016740//transferase activity;GO:0004672//protein kinase activity;GO:0016301//kinase activity;GO:0016772//transferase activity, transferring phosphorus-containing groups	GO:0009987//cellular process;GO:0044237//cellular metabolic process;GO:0008152//metabolic process;GO:0006793//phosphorus metabolic process;GO:0006796//phosphate-containing compound metabolic process
XLOC_002986	3.66667	16	0.59	3.00667	0.229167	3.93e-05	0.000599624	yes	-	ONH90477.1 hypothetical protein PRUPE_8G056200 [Prunus persica]	-	-	-	-	-	-	-
XLOC_003210	337.667	79.6667	22.39	5.72	4.23849	3.9e-08	1.59e-06	yes	-	XP_007226882.1 hypothetical protein PRUPE_ppa016716mg [Prunus persica]	-	-	-	-	-	-	-
XLOC_003415	64	22.6667	1.8	0.736667	2.82353	1.23e-05	0.000224588	yes	Lonrf3	XP_007209955.1 hypothetical protein PRUPE_ppa004836mg [Prunus persica]	-	-	-	-	-	-	-
XLOC_003425	358.667	650	25.0267	51.4033	0.551795	6.99e-15	1.37e-12	yes	-	XP_008229344.1 PREDICTED: mitogen-activated protein kinase kinase kinase YODA-like [Prunus mume]	-	-	-	-	-	-	-
XLOC_003457	27.3333	3.33333	0.616667	0.0866667	8.2	1.18e-08	5.47e-07	yes	RGA2	ONI35306.1 hypothetical protein PRUPE_1G528800 [Prunus persica]	-	-	-	-	-	-	-
XLOC_003462	94.6667	190.333	1.00333	2.26	0.497373	3.1e-09	1.64e-07	yes	-	KYP74877.1 Retrovirus-related Pol polyprotein from transposon TNT 1-94 [Cajanus cajan]	-	-	-	-	-	-	-
XLOC_003676	22.6667	4.66667	0.536667	0.1	4.85714	0.000188016	0.00218957	yes	APM1	XP_008219966.1 PREDICTED: aminopeptidase M1-like isoform X2 [Prunus mume]	-	-	-	-	-	-	-
XLOC_003746	2.33333	12	0.0333333	0.216667	0.194444	5.43e-05	0.000787693	yes	-	-	-	-	-	-	-	-	-
XLOC_003852	15	5.33333	0.73	0.29	2.8125	0.00684581	0.0377006	yes	SPAC6G9.01c	XP_007221713.1 hypothetical protein PRUPE_ppb014410mg, partial [Prunus persica]	-	-	-	-	-	-	-
XLOC_003855	10.3333	36.3333	0.483333	1.87	0.284404	1.17e-06	2.92e-05	yes	DIVARICATA	XP_007224164.1 hypothetical protein PRUPE_ppa016461mg [Prunus persica]	-	-	-	-	-	-	-
XLOC_003868	32.6667	72	0.686667	1.71667	0.453704	2.89e-06	6.34e-05	yes	CYP711A1	XP_007224581.1 hypothetical protein PRUPE_ppa1027185mg [Prunus persica]	-	-	-	-	-	-	-
XLOC_003913	7.33333	36	0.166667	0.866667	0.203704	7.52e-08	2.76e-06	yes	TIC55	XP_007223062.1 hypothetical protein PRUPE_ppa003700mg [Prunus persica]	-	-	-	-	-	-	-
XLOC_004027	508.993	110.453	8.75333	2.08333	4.60822	4.56e-15	9.28e-13	yes	-	XP_008224517.1 PREDICTED: F-box protein At2g26160-like [Prunus mume]	-	-	-	-	-	-	-
XLOC_004028	111	49	6.88	3.33667	2.26531	0.00136808	0.0108981	yes	-	-	-	-	-	-	-	-	-
XLOC_004056	18.6667	44.6667	1.06	2.86333	0.41791	2.56e-05	0.000421307	yes	-	ONI31968.1 hypothetical protein PRUPE_1G341800 [Prunus persica]	-	-	-	-	-	-	-
XLOC_004158	98.6667	34.6667	1.83	0.713333	2.84615	7.12e-06	0.00014112	yes	CYP86A7	XP_007219502.1 hypothetical protein PRUPE_ppa022359mg [Prunus persica]	-	-	-	-	-	-	-
XLOC_004255	281.507	109.407	3.46333	1.51667	2.57303	4.49e-12	5.03e-10	yes	-	XP_015883892.1 PREDICTED: uncharacterized mitochondrial protein AtMg00810-like [Ziziphus jujuba]	-	-	-	-	-	-	-
XLOC_004259	39.3567	14.64	2.82333	1.24	2.6883	0.00133043	0.0106614	yes	-	XP_008243051.1 PREDICTED: LETM1 and EF-hand domain-containing protein 1, mitochondrial-like [Prunus mume]	-	-	-	-	-	-	-
XLOC_004335	0.333333	6.33333	0.02	0.426667	0.0526316	0.00212091	0.0153158	yes	-	ONI30733.1 hypothetical protein PRUPE_1G270200 [Prunus persica]	-	-	-	-	-	-	-
XLOC_004438	52.1	97.7967	1.39333	2.80333	0.532738	0.00435459	0.026581	yes	ABCB10	XP_007224599.1 hypothetical protein PRUPE_ppa026960mg [Prunus persica]	Environmental Information Processing	Membrane transport	ko02010//ABC transporters	K05658	-	-	-
XLOC_004611	47.3267	10.3333	1.07333	0.256667	4.58	6.56e-08	2.47e-06	yes	Bpi	XP_008227016.1 PREDICTED: putative BPI/LBP family protein At1g04970 [Prunus mume]	-	-	-	-	-	-	-
XLOC_004960	0.001	4	0.001	0.29	0.00025	0.000798733	0.00712569	yes	-	-	-	-	-	-	-	-	-
XLOC_005501	26.3333	6.33333	0.616667	0.18	4.15789	6.54e-06	0.00013031	yes	RABGGTA	XP_008222491.1 PREDICTED: geranylgeranyl transferase type-2 subunit alpha-like [Prunus mume]	-	-	-	-	-	-	-
XLOC_005623	3.43667	0.001	0.503333	0.001	3436.67	0.00378399	0.0238415	yes	-	-	Metabolism	Lipid metabolism;Global and Overview	ko01100//Metabolic pathways;ko01110//Biosynthesis of secondary metabolites;ko00592//alpha-Linolenic acid metabolism	K05894	-	-	-
XLOC_005658	61.6667	23.6667	1.52667	0.656667	2.60563	0.000864573	0.00757892	yes	CYP82A3	XP_007224041.1 hypothetical protein PRUPE_ppa015200mg, partial [Prunus persica]	-	-	-	-	-	-	-
XLOC_005684	57.6667	7	5.04	0.766667	8.2381	1.92e-14	3.46e-12	yes	At5g10920	XP_008219260.1 PREDICTED: argininosuccinate lyase, chloroplastic [Prunus mume]	Metabolism	Global and Overview;Amino acid metabolism	ko01100//Metabolic pathways;ko01110//Biosynthesis of secondary metabolites;ko01130//Biosynthesis of antibiotics;ko01230//Biosynthesis of amino acids;ko00250//Alanine, aspartate and glutamate metabolism;ko00220//Arginine biosynthesis	K01755	-	-	-
XLOC_005979	2	29.3333	0.0866667	1.28	0.0681818	1.86e-10	1.3e-08	yes	BURP3	XP_016647841.1 PREDICTED: BURP domain-containing protein 3-like [Prunus mume]	-	-	-	-	-	-	-
XLOC_006068	41	91.6667	1.08333	2.83333	0.447273	0.000418821	0.00419617	yes	At3g50280	XP_007224078.1 hypothetical protein PRUPE_ppa015472mg [Prunus persica]	-	-	-	-	-	-	-
XLOC_006275	17.3333	3	0.333333	0.0633333	5.77778	2.32e-05	0.000387162	yes	-	ONH94504.1 hypothetical protein PRUPE_7G019600 [Prunus persica]	-	-	-	-	-	-	-
XLOC_006417	29	9.66667	2.57	0.97	3	0.00029431	0.00315846	yes	RBL14	XP_007205151.1 hypothetical protein PRUPE_ppa005344mg [Prunus persica]	-	-	-	-	-	-	-
XLOC_006792	18.3333	114	1.57333	10.0067	0.160819	1.01e-12	1.26e-10	yes	-	ONI12095.1 hypothetical protein PRUPE_4G143900 [Prunus persica]	-	-	-	-	-	GO:0004713//protein tyrosine kinase activity;GO:0005488//binding;GO:0016740//transferase activity;GO:0097159//organic cyclic compound binding;GO:0036094//small molecule binding;GO:0016773//phosphotransferase activity, alcohol group as acceptor;GO:1901363//heterocyclic compound binding;GO:0032550//purine ribonucleoside binding;GO:0001883//purine nucleoside binding;GO:0001882//nucleoside binding;GO…	GO:0006464//cellular protein modification process;GO:0071704//organic substance metabolic process;GO:0044267//cellular protein metabolic process;GO:0006793//phosphorus metabolic process;GO:0019538//protein metabolic process;GO:0043170//macromolecule metabolic process;GO:0044260//cellular macromolecule metabolic process;GO:0036211//protein modification process;GO:0006468//protein phosphorylation;G…
XLOC_006892	12.0133	2	0.946667	0.24	6.00667	0.00057943	0.0054642	yes	-	XP_007225357.1 hypothetical protein PRUPE_ppa000909mg [Prunus persica]	Metabolism	Glycan biosynthesis and metabolism;Global and Overview	ko01100//Metabolic pathways;ko00563//Glycosylphosphatidylinositol(GPI)-anchor biosynthesis	K05288	-	-	-
XLOC_006928	60.3333	22.6667	2.29667	0.96	2.66176	0.000590522	0.00554546	yes	-	XP_016648284.1 PREDICTED: uncharacterized protein LOC103326768 [Prunus mume]	-	-	-	-	-	-	-
XLOC_006938	5.66667	0.001	0.83	0.001	5666.67	0.000413702	0.0041622	yes	-	XP_007205473.1 hypothetical protein PRUPE_ppa008053mg [Prunus persica]	-	-	-	-	-	-	-
XLOC_007000	232	76	5.35333	1.99667	3.05263	1.74e-10	1.23e-08	yes	-	XP_008243398.1 PREDICTED: uncharacterized protein LOC103341630 [Prunus mume]	-	-	-	-	-	-	-
XLOC_007134	19.1733	87.4767	0.376667	1.95333	0.219182	3.89e-12	4.43e-10	yes	OBGL	XP_007225585.1 hypothetical protein PRUPE_ppa002562m1g [Prunus persica]	-	-	-	-	-	-	-
XLOC_007283	679.667	1238	33.8133	69.43	0.549004	3.92e-15	8.06e-13	yes	-	ONI27941.1 hypothetical protein PRUPE_1G112500 [Prunus persica]	-	-	-	-	-	-	-
XLOC_007322	27.3333	111.667	0.993333	4.86	0.244776	0.00627284	0.0351119	yes	MDL2	ONI27545.1 hypothetical protein PRUPE_1G093800 [Prunus persica]	Metabolism	Global and Overview;Metabolism of other amino acids	ko01110//Biosynthesis of secondary metabolites;ko00460//Cyanoamino acid metabolism	K08248	-	-	-
XLOC_007443	108.333	42.3333	2.02	0.796667	2.55906	1.86e-05	0.000321029	yes	-	XP_016652419.1 PREDICTED: uncharacterized protein LOC103343046 isoform X1 [Prunus mume]	Genetic Information Processing	Translation	ko03010//Ribosome	K02882	-	-	-
XLOC_007578	8.66667	2	0.466667	0.123333	4.33333	0.00929636	0.0475839	yes	-	-	-	-	-	-	-	-	-
XLOC_007670	33	9	0.62	0.183333	3.66667	0.000178182	0.00210088	yes	-	CBI19501.3 unnamed protein product, partial [Vitis vinifera]	-	-	-	-	-	-	-
XLOC_008180	208.23	72.3433	8.76333	3.59333	2.87836	2.2e-10	1.48e-08	yes	SD17	ONI10163.1 hypothetical protein PRUPE_4G031600 [Prunus persica]	-	-	-	-	-	-	-
XLOC_008298	7.73	32.39	0.28	1.21667	0.238654	4.02e-09	2.08e-07	yes	RPL34	XP_007212058.1 hypothetical protein PRUPE_ppa011477mg [Prunus persica]	Genetic Information Processing	Translation	ko03010//Ribosome	K02914	-	-	-
XLOC_008524	19	3.33333	1.22667	0.233333	5.7	0.000610711	0.0056979	yes	-	ONI11526.1 hypothetical protein PRUPE_4G111300 [Prunus persica]	-	-	-	-	-	-	-
XLOC_008678	6.66667	1.33333	0.303333	0.0633333	5	0.00905015	0.0466315	yes	At3g15720	XP_007212964.1 hypothetical protein PRUPE_ppa021095mg [Prunus persica]	-	-	-	-	-	-	-
XLOC_008875	141.127	16.3333	4.47333	0.623333	8.64041	1.46e-10	1.07e-08	yes	VIT_19s0014g04930	ONI12905.1 hypothetical protein PRUPE_4G191000 [Prunus persica]	-	-	-	-	-	-	-
XLOC_008876	92	11.6667	6.3	0.91	7.88571	9.27e-08	3.31e-06	yes	VIT_19s0014g04930	ONI12903.1 hypothetical protein PRUPE_4G190800 [Prunus persica]	-	-	-	-	-	-	-
XLOC_009239	47	18	1.53333	0.656667	2.61111	0.000125479	0.00157234	yes	-	-	-	-	-	-	-	-	-
XLOC_009286	1.33333	11.6667	0.09	0.906667	0.114286	3.91e-06	8.34e-05	yes	SD17	ONI10176.1 hypothetical protein PRUPE_4G032300 [Prunus persica]	-	-	-	-	-	GO:0016772//transferase activity, transferring phosphorus-containing groups;GO:0003824//catalytic activity;GO:0016740//transferase activity	-
XLOC_009759	9.33333	2	0.363333	0.0866667	4.66667	0.00359294	0.0229026	yes	-	XP_007214445.1 hypothetical protein PRUPE_ppa024718mg [Prunus persica]	-	-	-	-	-	-	-
XLOC_009784	24.9867	8.67	0.916667	0.363333	2.88197	0.00191166	0.0141442	yes	GSO1	XP_007212434.1 hypothetical protein PRUPE_ppa017185mg [Prunus persica]	-	-	-	-	-	-	-
XLOC_009885	18.3333	5.33333	1.47333	0.476667	3.4375	0.000717137	0.00649839	yes	-	ONI22604.1 hypothetical protein PRUPE_2G138800 [Prunus persica]	-	-	-	-	-	-	-
XLOC_010300	13.3333	2.66667	0.82	0.19	5	0.00490382	0.029054	yes	-	ONI14116.1 hypothetical protein PRUPE_4G263200 [Prunus persica]	-	-	-	-	-	-	-
XLOC_010336	18.6667	0.333333	0.94	0.02	56	3.51e-11	3.08e-09	yes	-	XP_007206452.1 hypothetical protein PRUPE_ppa018255mg [Prunus persica]	-	-	-	-	-	-	-
XLOC_010462	15.6667	33.3333	1.45	3.44	0.47	0.00199482	0.0145829	yes	-	ONI14632.1 hypothetical protein PRUPE_4G289000 [Prunus persica]	-	-	-	-	-	-	-
XLOC_010725	24.3333	46.6667	1.26667	2.73333	0.521429	0.000106484	0.00137713	yes	-	XP_007217548.1 hypothetical protein PRUPE_ppa022671mg [Prunus persica]	-	-	-	-	-	-	-
XLOC_010979	12	31.6667	0.47	1.47333	0.378947	0.000461884	0.00454712	yes	FATB1	XP_007216209.1 hypothetical protein PRUPE_ppa016174mg [Prunus persica]	Metabolism	Global and Overview;Lipid metabolism	ko01100//Metabolic pathways;ko01212//Fatty acid metabolism;ko00061//Fatty acid biosynthesis	K10781	-	-	-
XLOC_010997	11.6667	2	0.46	0.0866667	5.83333	0.000254148	0.0028062	yes	TNEA_C	ONI16122.1 hypothetical protein PRUPE_3G079400 [Prunus persica]	-	-	-	-	-	-	-
XLOC_011260	36.3333	14.3333	2.74	1.22667	2.53488	0.000828177	0.00732677	yes	-	ONI17268.1 hypothetical protein PRUPE_3G149400 [Prunus persica]	-	-	-	-	-	-	-
XLOC_011331	13.3333	37.6667	0.716667	2.05333	0.353982	3.18e-05	0.000500931	yes	-	XP_007214326.1 hypothetical protein PRUPE_ppb020644mg [Prunus persica]	-	-	-	-	-	-	-
XLOC_011562	10.19	0.333333	0.44	0.0166667	30.57	1.82e-06	4.3e-05	yes	B120	XP_016649004.1 PREDICTED: LOW QUALITY PROTEIN: uncharacterized protein LOC103329478 [Prunus mume]	-	-	-	-	-	-	-
XLOC_012169	69.3333	29.6667	2.66667	1.27	2.33708	0.000168432	0.00200266	yes	-	XP_007217858.1 hypothetical protein PRUPE_ppa023707mg, partial [Prunus persica]	-	-	-	-	-	-	-
XLOC_012361	123	33.3333	3.57667	1.05	3.69	3.38e-05	0.000528773	yes	-	ONI16443.1 hypothetical protein PRUPE_3G098500 [Prunus persica]	Environmental Information Processing	Membrane transport	ko02010//ABC transporters	K05674	-	-	-
XLOC_012401	0.333333	5.66667	0.01	0.163333	0.0588235	0.00194289	0.0142966	yes	-	ONI16617.1 hypothetical protein PRUPE_3G110500 [Prunus persica]	-	-	-	-	-	-	-
XLOC_012468	142.407	48.6667	7.37	3.10333	2.92616	4.5e-08	1.79e-06	yes	BUB1	XP_007198866.1 hypothetical protein PRUPE_ppa018825mg [Prunus persica]	-	-	-	-	-	-	-
XLOC_012469	46.3333	9	1.99667	0.406667	5.14815	2.17e-08	9.49e-07	yes	BUB1	ONI17130.1 hypothetical protein PRUPE_3G139700 [Prunus persica]	-	-	-	-	-	-	-
XLOC_013007	7.33333	1.33333	0.58	0.12	5.5	0.0043926	0.0267483	yes	-	XP_007208609.1 hypothetical protein PRUPE_ppa021929mg, partial [Prunus persica]	-	-	-	-	-	-	-
XLOC_013104	54	15.3333	3.44333	1.09	3.52174	1.17e-05	0.000215836	yes	GIP	KHN23535.1 Copia protein, partial [Glycine soja]	-	-	-	-	-	-	-
XLOC_013128	35.6667	88.6667	1.57667	4.57333	0.402256	2.07e-07	6.63e-06	yes	-	XP_008246373.1 PREDICTED: uncharacterized protein LOC103344557 [Prunus mume]	-	-	-	-	-	-	-
XLOC_013572	364.333	167	16.66	8.22	2.18164	6.19e-08	2.37e-06	yes	-	-	-	-	-	-	-	-	-
XLOC_013587	77	12	4.71333	0.796667	6.41667	1.02e-08	4.82e-07	yes	-	-	-	-	-	-	-	-	-
XLOC_013589	15.6667	1.33333	0.446667	0.0433333	11.75	6.01e-07	1.63e-05	yes	RER4	XP_007218133.1 hypothetical protein PRUPE_ppa007145mg [Prunus persica]	-	-	-	-	-	-	-
XLOC_013681	13.68	2.66667	0.736667	0.19	5.13	0.000252649	0.00279271	yes	At1g31730	XP_008231757.1 PREDICTED: AP-4 complex subunit epsilon [Prunus mume]	-	-	-	-	-	-	-
XLOC_013703	5	0.001	0.473333	0.001	5000	0.000549344	0.00523682	yes	-	-	-	-	-	-	-	-	-
XLOC_013704	153.16	43.5433	4.51667	1.50333	3.51742	5.94e-11	4.91e-09	yes	PCMP-H16	XP_007203395.1 hypothetical protein PRUPE_ppa021037mg [Prunus persica]	-	-	-	-	-	-	-
XLOC_013806	21.6667	2	0.856667	0.0866667	10.8333	7.93e-08	2.89e-06	yes	-	XP_007212300.1 hypothetical protein PRUPE_ppa014025mg [Prunus persica]	-	-	-	-	-	-	-
XLOC_013912	320.667	143.667	6.38333	3.10333	2.23202	1.4e-07	4.67e-06	yes	N	XP_007203971.1 hypothetical protein PRUPE_ppa024258mg [Prunus persica]	-	-	-	-	-	-	-
XLOC_014308	36.1433	0.49	2.51667	0.0433333	73.7619	3.57e-05	0.000553911	yes	-	-	-	-	-	-	-	-	-
XLOC_014687	52.3333	23	1.55	0.773333	2.27536	0.000900463	0.00782887	yes	At3g07870	ONI25070.1 hypothetical protein PRUPE_2G278600 [Prunus persica]	-	-	-	-	-	-	-
XLOC_014929	51.3333	7.33333	4.75333	0.743333	7	1.25e-10	9.28e-09	yes	-	-	-	-	-	-	-	-	-
XLOC_014967	29	0.666667	1.97333	0.05	43.5	8.16e-15	1.57e-12	yes	-	XP_015893075.1 PREDICTED: uncharacterized protein LOC107427220 [Ziziphus jujuba]	-	-	-	-	-	-	-
XLOC_014974	28.6667	10	2.62	1.05	2.86667	0.00200147	0.0146209	yes	-	XP_007206199.1 hypothetical protein PRUPE_ppa014859mg, partial [Prunus persica]	-	-	-	-	-	-	-
XLOC_015044	4	0.001	0.406667	0.001	4000	0.00229879	0.0163256	yes	-	XP_007203888.1 hypothetical protein PRUPE_ppa007854mg [Prunus persica]	-	-	-	-	GO:0005737//cytoplasm;GO:0044424//intracellular part;GO:0044444//cytoplasmic part;GO:0005623//cell;GO:0005622//intracellular;GO:0044464//cell part	-	GO:0042221//response to chemical;GO:0009642//response to light intensity;GO:0044260//cellular macromolecule metabolic process;GO:0006950//response to stress;GO:0019538//protein metabolic process;GO:0009987//cellular process;GO:0044237//cellular metabolic process;GO:0071704//organic substance metabolic process;GO:0006979//response to oxidative stress;GO:0000302//response to reactive oxygen species…
XLOC_015064	20.3333	2	1.02667	0.17	10.1667	8.96e-08	3.21e-06	yes	At4g17616	ONI21263.1 hypothetical protein PRUPE_2G056400 [Prunus persica]	-	-	-	-	-	-	-
XLOC_015066	9.33333	0.001	0.573333	0.001	9333.33	5.39e-07	1.48e-05	yes	-	ONI20482.1 hypothetical protein PRUPE_2G018200 [Prunus persica]	-	-	-	-	-	-	-
XLOC_015103	11	2.33333	1.10667	0.256667	4.71429	0.00205202	0.0148877	yes	-	ONI21419.1 hypothetical protein PRUPE_2G064800 [Prunus persica]	-	-	-	-	-	-	-
XLOC_015277	9.20333	2	1.13667	0.266667	4.60167	0.00271904	0.0184676	yes	CER1	XP_008232283.1 PREDICTED: protein ECERIFERUM 1-like [Prunus mume]	Metabolism	Lipid metabolism;Global and Overview	ko01110//Biosynthesis of secondary metabolites;ko00073//Cutin, suberine and wax biosynthesis	K15404	-	-	-
XLOC_015306	26.3333	8.33333	1.50333	0.51	3.16	0.00612833	0.0344656	yes	-	ONI22374.1 hypothetical protein PRUPE_2G125000 [Prunus persica]	-	-	-	-	-	-	-
XLOC_015639	4.66667	20.3333	0.633333	3.03667	0.229508	1.48e-06	3.6e-05	yes	-	-	-	-	-	-	-	-	-
XLOC_015688	12.3333	1.33333	0.536667	0.0633333	9.25	9.01e-05	0.00119906	yes	-	XP_007226572.1 hypothetical protein PRUPE_ppa024162mg [Prunus persica]	-	-	-	-	-	-	-
XLOC_016112	36.62	12.16	1.69	0.633333	3.01151	2.84e-05	0.000458088	yes	-	XP_007218249.1 hypothetical protein PRUPE_ppa008050mg [Prunus persica]	-	-	-	-	-	-	-
XLOC_016706	18.55	2.42	0.943333	0.13	7.66529	3.14e-05	0.000496799	yes	-	XP_008245929.1 PREDICTED: uncharacterized protein LOC103344079, partial [Prunus mume]	-	-	-	-	-	-	-
XLOC_016725	5.33333	0.666667	0.313333	0.0433333	8	0.00728686	0.0395152	yes	CDT1B	XP_008235613.1 PREDICTED: CDT1-like protein a, chloroplastic [Prunus mume]	-	-	-	-	-	-	-
XLOC_016777	29.64	10.4433	1.59333	0.636667	2.83817	0.00193299	0.0142393	yes	-	XP_008235798.1 PREDICTED: uncharacterized protein LOC103334606 [Prunus mume]	-	-	-	-	-	-	-
XLOC_016899	48.0633	20.2467	1.79667	0.843333	2.37389	0.000986505	0.00842079	yes	At1g04910	ONH92449.1 hypothetical protein PRUPE_8G176500 [Prunus persica]	-	-	-	-	-	-	-
XLOC_016982	5.66667	0.001	0.24	0.001	5666.67	0.000345622	0.00358458	yes	SCPL10	XP_016650583.1 PREDICTED: serine carboxypeptidase-like 13 isoform X1 [Prunus mume]	-	-	-	-	-	-	-
XLOC_016992	38.3333	7.33333	1.16667	0.246667	5.22727	0.000196793	0.00226093	yes	T6ODM	XP_009343911.1 PREDICTED: protein SRG1-like [Pyrus x bretschneideri]	-	-	-	-	-	-	-
XLOC_017189	17.6667	6.66667	0.906667	0.373333	2.65	0.00764594	0.0409884	yes	-	XP_008227507.1 PREDICTED: uncharacterized protein LOC103327016 [Prunus mume]	-	-	-	-	-	-	-
XLOC_017220	227.667	82	7.12667	2.78667	2.77642	2.86e-09	1.53e-07	yes	CNGC1	XP_011469707.1 PREDICTED: cyclic nucleotide-gated ion channel 1-like [Fragaria vesca subsp. vesca] [Fragaria vesca]	Organismal Systems	Environmental adaptation	ko04626//Plant-pathogen interaction	K05391	-	-	-
XLOC_017268	37.6667	129	1.69	6.6	0.29199	2.41e-14	4.26e-12	yes	RPP8	XP_007199211.1 hypothetical protein PRUPE_ppa021797mg, partial [Prunus persica]	-	-	-	-	-	-	-
XLOC_017376	25.6667	9	0.283333	0.113333	2.85185	0.000989375	0.00843458	yes	-	ONH90368.1 hypothetical protein PRUPE_8G050000 [Prunus persica]	-	-	-	-	-	-	-
XLOC_017415	32	7.66667	1.66	0.423333	4.17391	0.000591657	0.00555095	yes	-	ONH90253.1 hypothetical protein PRUPE_8G042500 [Prunus persica]	-	-	-	-	-	-	-
XLOC_017474	64.6667	218.667	1.99333	7.74333	0.295732	2.44e-19	9.63e-17	yes	BTF3L4	XP_008231845.1 PREDICTED: TMV resistance protein N-like [Prunus mume]	-	-	-	-	-	-	-
XLOC_017630	132.667	3.33333	5.37	0.0933333	39.8	2.62e-29	2.64e-26	yes	Dyrk2	KZM89369.1 hypothetical protein DCAR_023268 [Daucus carota subsp. sativus] [Daucus carota]	-	-	-	-	-	-	-
XLOC_017729	30	8.66667	0.65	0.203333	3.46154	0.000154356	0.00186398	yes	-	-	-	-	-	-	-	-	-
XLOC_017784	53.6667	23.3333	1.50333	0.726667	2.3	0.000887699	0.00774796	yes	-	-	-	-	-	-	-	-	-
XLOC_017856	22	5	1.56667	0.4	4.4	3.29e-05	0.000516811	yes	-	ONH93116.1 hypothetical protein PRUPE_8G214200 [Prunus persica]	-	-	-	-	-	-	-
XLOC_017858	54.45	14.58	5.12333	1.49667	3.73457	5.37e-06	0.000110006	yes	-	XP_008245929.1 PREDICTED: uncharacterized protein LOC103344079, partial [Prunus mume]	-	-	-	-	-	-	-
XLOC_017899	43	14.6667	1.39333	0.53	2.93182	6.08e-05	0.000864312	yes	-	-	-	-	-	-	-	-	-
XLOC_017913	66.6667	17.6667	6.84333	2.1	3.77358	1.32e-07	4.44e-06	yes	-	XP_008245232.1 PREDICTED: proline-rich protein 4-like [Prunus mume]	-	-	-	-	-	-	-
XLOC_018110	92	0.001	2.34333	0.001	92000	5.13e-44	1.29e-40	yes	CYP704C1	XP_007219502.1 hypothetical protein PRUPE_ppa022359mg [Prunus persica]	-	-	-	-	-	-	-
XLOC_018178	8.33333	29	0.41	1.67	0.287356	0.00150478	0.0117231	yes	SN1	ONH91835.1 hypothetical protein PRUPE_8G138400 [Prunus persica]	-	-	-	-	-	-	-
XLOC_018295	10.6667	31.6667	0.383333	1.27333	0.336842	3.29e-05	0.000516811	yes	-	XP_007199484.1 hypothetical protein PRUPE_ppb010273mg [Prunus persica]	-	-	-	-	-	-	-
XLOC_018387	245	69.3333	9.46667	2.95333	3.53365	4.37e-17	1.26e-14	yes	At4g34450	ONH91360.1 hypothetical protein PRUPE_8G109500 [Prunus persica]	-	-	-	-	-	-	-
XLOC_018463	0.001	20	0.001	2.15667	5e-05	5.94e-14	9.43e-12	yes	NAT12	XP_007208335.1 hypothetical protein PRUPE_ppa002180mg [Prunus persica]	-	-	-	-	-	-	GO:0051234//establishment of localization;GO:0051179//localization
XLOC_018566	6.66667	0.333333	0.286667	0.0166667	20	0.000542811	0.00518435	yes	-	ONH90454.1 hypothetical protein PRUPE_8G055300 [Prunus persica]	-	-	-	-	-	-	-
XLOC_018586	46	0.333333	1.68	0.0133333	138	6.62e-22	3.61e-19	yes	-	ONI36016.1 hypothetical protein PRUPE_1G565100 [Prunus persica]	-	-	-	-	-	-	-
XLOC_018590	11.6667	1.33333	1.52667	0.196667	8.75	0.000149518	0.0018193	yes	PER42	XP_007218084.1 hypothetical protein PRUPE_ppa006415mg [Prunus persica]	Metabolism	Global and Overview;Biosynthesis of other secondary metabolites	ko01100//Metabolic pathways;ko01110//Biosynthesis of secondary metabolites;ko00940//Phenylpropanoid biosynthesis	K00430	-	-	GO:0071704//organic substance metabolic process;GO:1901564//organonitrogen compound metabolic process;GO:1901657//glycosyl compound metabolic process;GO:0009987//cellular process;GO:0009746//response to hexose;GO:0042592//homeostatic process;GO:0044272//sulfur compound biosynthetic process;GO:0048878//chemical homeostasis;GO:0044281//small molecule metabolic process;GO:1901137//carbohydrate deriv…
XLOC_018745	100.09	22.02	4.78	1.4	4.54541	1.88e-08	8.34e-07	yes	-	XP_007226466.1 hypothetical protein PRUPE_ppb017830mg [Prunus persica]	-	-	-	-	-	-	-
XLOC_018747	0.001	9.33333	0.001	0.483333	0.000107143	8.57e-07	2.25e-05	yes	N	XP_007199034.1 hypothetical protein PRUPE_ppa018060mg [Prunus persica]	-	-	-	-	-	-	-
XLOC_019053	99.3333	18.3333	3.87	1.07333	5.41818	4.96e-13	6.41e-11	yes	At2g33840	XP_007209237.1 hypothetical protein PRUPE_ppa007046mg [Prunus persica]	Genetic Information Processing	Translation	ko00970//Aminoacyl-tRNA biosynthesis	K01866	-	-	-
XLOC_019366	0.001	3	0.001	0.553333	0.000333333	0.00684751	0.0377006	yes	-	ONI07204.1 hypothetical protein PRUPE_5G106000 [Prunus persica]	Metabolism	Carbohydrate metabolism;Global and Overview	ko01100//Metabolic pathways;ko00053//Ascorbate and aldarate metabolism	K08232	-	-	-
XLOC_019544	6.33333	0.666667	0.45	0.0566667	9.5	0.00260745	0.0179245	yes	-	XP_009338302.1 PREDICTED: S-adenosylmethionine carrier 1, chloroplastic/mitochondrial [Pyrus x bretschneideri]	-	-	-	-	-	-	-
XLOC_019867	32.6667	72.3333	2.59333	6.42333	0.451613	0.00027606	0.00299727	yes	-	ONI09409.1 hypothetical protein PRUPE_5G236600 [Prunus persica]	-	-	-	-	-	-	-
XLOC_020079	6.66667	0.001	0.65	0.001	6666.67	2.43e-05	0.000403382	yes	ABCB26	XP_007217633.1 hypothetical protein PRUPE_ppa002672mg [Prunus persica]	-	-	-	-	-	-	-
XLOC_020180	34	60.6667	2.08	4.26333	0.56044	0.000633163	0.00586665	yes	-	-	-	-	-	-	-	-	-
XLOC_020343	14	2	1.49667	0.233333	7	0.000488852	0.00475687	yes	-	XP_007211317.1 hypothetical protein PRUPE_ppa020944mg, partial [Prunus persica]	-	-	-	-	-	-	-
XLOC_020384	4.33333	0.333333	0.316667	0.03	13	0.00695136	0.0381263	yes	-	-	-	-	-	-	-	-	-
XLOC_020417	1	11.3333	0.0733333	1.02	0.0882353	2.03e-05	0.000347246	yes	-	-	-	-	-	-	-	-	-
XLOC_020698	225	94.3333	4.37667	2.02333	2.38516	4.87e-06	0.000100936	yes	-	-	-	-	-	-	-	-	-
XLOC_021057	42	9.66667	2.74667	0.723333	4.34483	1.08e-06	2.73e-05	yes	-	XP_007201833.1 hypothetical protein PRUPE_ppa018488mg, partial [Prunus persica]	-	-	-	-	-	-	-
XLOC_021062	22.6667	6.66667	2.18	0.71	3.4	0.00542019	0.0314714	yes	-	XP_016652791.1 PREDICTED: uncharacterized protein LOC103344394 [Prunus mume]	-	-	-	-	-	-	-
XLOC_021120	135.227	39.1767	1.38667	0.443333	3.45171	1.15e-06	2.88e-05	yes	At4g27190	XP_016651504.1 PREDICTED: LOW QUALITY PROTEIN: probable disease resistance protein At4g27220 [Prunus mume]	-	-	-	-	-	-	-
XLOC_021121	61.3333	155.333	4.97333	14.15	0.39485	1.61e-07	5.28e-06	yes	-	XP_008244254.1 PREDICTED: uncharacterized protein LOC103342412 isoform X1 [Prunus mume]	-	-	-	-	-	-	-
XLOC_021353	330.667	48	26.1867	4.25333	6.88889	9.79e-29	9.4e-26	yes	PSK3	XP_007202820.1 hypothetical protein PRUPE_ppa014247mg [Prunus persica]	-	-	-	-	-	-	-
XLOC_021456	179.667	58	6.21333	2.25667	3.0977	5.59e-13	7.18e-11	yes	-	XP_007204909.1 hypothetical protein PRUPE_ppa013785mg [Prunus persica]	-	-	-	-	-	-	-
XLOC_021484	34.3333	6	4.70333	0.913333	5.72222	1.03e-05	0.000193142	yes	-	-	-	-	-	-	-	-	-
XLOC_021485	0.001	25	0.001	0.883333	4e-05	2.18e-15	4.77e-13	yes	-	ONH96756.1 hypothetical protein PRUPE_7G150100 [Prunus persica]	-	-	-	-	-	-	-
XLOC_021641	248.333	77	3.7	1.28	3.22511	1.15e-11	1.14e-09	yes	ZMYM5	XP_007204712.1 hypothetical protein PRUPE_ppa014780mg, partial [Prunus persica]	-	-	-	-	-	-	-
XLOC_021865	6.37333	14.4133	0.213333	0.54	0.442183	0.00438809	0.0267365	yes	MLYCD	XP_007221366.1 hypothetical protein PRUPE_ppa004712mg [Prunus persica]	Metabolism;Cellular Processes	Metabolism of other amino acids;Global and Overview;Transport and catabolism;Carbohydrate metabolism	ko01100//Metabolic pathways;ko04146//Peroxisome;ko00410//beta-Alanine metabolism;ko00640//Propanoate metabolism	K01578	-	-	-
XLOC_022105	22.03	8.33333	2.14	0.973333	2.6436	0.00376203	0.0237551	yes	RBL9	XP_007215572.1 hypothetical protein PRUPE_ppa007489mg [Prunus persica]	-	-	-	-	-	-	-
XLOC_022156	3.66667	16.6667	0.113333	0.556667	0.22	1.15e-05	0.000212926	yes	ASP1	XP_007203973.1 hypothetical protein PRUPE_ppa025075mg [Prunus persica]	-	-	-	-	-	-	-
XLOC_022535	138.667	60	8.87	4.35	2.31111	5.36e-07	1.47e-05	yes	-	XP_008242644.1 PREDICTED: transcription factor IIIA-like [Prunus mume]	-	-	-	-	-	-	-
XLOC_022636	75.3333	6.66667	4.29667	0.423333	11.3	2.07e-07	6.63e-06	yes	-	XP_007204789.1 hypothetical protein PRUPE_ppa018924mg, partial [Prunus persica]	-	-	-	-	-	-	-
XLOC_022818	3.66667	0.001	0.306667	0.001	3666.67	0.00213858	0.0154158	yes	-	-	-	-	-	-	-	-	-
XLOC_022978	479.667	885.333	20.6067	42.4633	0.541792	1.5e-07	4.98e-06	yes	IAA29	XP_007204725.1 hypothetical protein PRUPE_ppa010871mg [Prunus persica]	Environmental Information Processing	Signal transduction	ko04075//Plant hormone signal transduction	K14484	-	-	-
