# Supplementary material for: Comparative gene expression analysis reveals that multiple mechanisms regulate the weeping trait in Prunus mume
Source: Sci Rep. 2021 Jan 29;11:2675. doi: 10.1038/s41598-021-81892-3 (PMC7846751; doi:10.1038/s41598-021-81892-3)
Supplement: Supplementary file 5 — Supplementary Information 5 [file 41598_2021_81892_MOESM5_ESM.xlsx]

## Sheet: Sheet1
id	WGA_count	UGA_count	WGA_fpkm	UGA_fpkm	FC	Pvalue	FDR	significant	Symbol	Description	KEGG_A_class	KEGG_B_class	Pathway	K_ID	GO Component	GO Function	GO Process
Pm000041	21.6667	4	0.74	0.153333	4.82609	2.87e-06	2.87e-05	yes	ndhB2	NADH-plastoquinone oxidoreductase subunit 2 [Prunus persica]	Metabolism	Global and Overview;Energy metabolism	ko01100//Metabolic pathways;ko00190//Oxidative phosphorylation	K05573	GO:0031984//organelle subcompartment;GO:0009534//chloroplast thylakoid;GO:0005623//cell;GO:0044435//plastid part;GO:0044444//cytoplasmic part;GO:0009536//plastid;GO:0044425//membrane part;GO:0044422//organelle part;GO:0009579//thylakoid;GO:0043231//intracellular membrane-bounded organelle;GO:0031976//plastid thylakoid;GO:0005622//intracellular;GO:0016020//membrane;GO:0043226//organelle;GO:0009507…	GO:0050136//NADH dehydrogenase (quinone) activity;GO:0005488//binding;GO:0048037//cofactor binding;GO:0016651//oxidoreductase activity, acting on NAD(P)H;GO:0003824//catalytic activity;GO:0016491//oxidoreductase activity;GO:0016655//oxidoreductase activity, acting on NAD(P)H, quinone or similar compound as acceptor;GO:0003954//NADH dehydrogenase activity	GO:0015980//energy derivation by oxidation of organic compounds;GO:0008152//metabolic process;GO:0044237//cellular metabolic process;GO:0022900//electron transport chain;GO:0044763//single-organism cellular process;GO:0006091//generation of precursor metabolites and energy;GO:0055114//oxidation-reduction process;GO:0009987//cellular process;GO:0044710//single-organism metabolic process;GO:0022904…
Pm000049	0	3.97333	0.001	0.106667	0.009375	0.00306397	0.0124711	yes	Bp10	PREDICTED: L-ascorbate oxidase homolog [Prunus mume]	Metabolism	Global and Overview;Carbohydrate metabolism	ko01100//Metabolic pathways;ko00053//Ascorbate and aldarate metabolism	K00423	-	-	-
Pm000054	162.667	74.6667	2.78333	1.38667	2.00721	2.02e-08	3.43e-07	yes	Kifc3	PREDICTED: kinesin-like protein KIF22 [Prunus mume]	-	-	-	-	-	-	-
Pm000055	14.3333	2.33333	0.466667	0.08	5.83333	6.09e-05	0.000425083	yes	TAR4	PREDICTED: tryptophan aminotransferase-related protein 4-like [Prunus mume]	-	-	-	-	-	-	-
Pm000101	83	189.667	2.97	7.37333	0.402803	5.64e-12	1.79e-10	yes	TMEM45B	PREDICTED: transmembrane protein 45A [Prunus mume]	-	-	-	-	-	-	-
Pm000125	8	29.3333	0.583333	2.17333	0.268405	0.013177	0.0415804	yes	LEA3	PREDICTED: late embryogenesis abundant protein 1-like [Prunus mume]	-	-	-	-	-	-	-
Pm000145	338.667	149.333	12.5167	5.9	2.12147	2.99e-14	1.36e-12	yes	RDM4	PREDICTED: RNA-directed DNA methylation 4 isoform X1 [Prunus mume]	-	-	-	-	-	-	-
Pm000163	1811.33	817.333	43.3333	21.3167	2.03284	2.39e-09	4.86e-08	yes	WRKY33	PREDICTED: probable WRKY transcription factor 33 [Prunus mume]	Organismal Systems	Environmental adaptation	ko04626//Plant-pathogen interaction	K13424	-	GO:0005488//binding;GO:0097159//organic cyclic compound binding;GO:0003676//nucleic acid binding;GO:1901363//heterocyclic compound binding;GO:0003677//DNA binding	GO:0009058//biosynthetic process;GO:0008152//metabolic process;GO:0052315//phytoalexin biosynthetic process;GO:0034641//cellular nitrogen compound metabolic process;GO:0050896//response to stimulus;GO:0044550//secondary metabolite biosynthetic process;GO:0090304//nucleic acid metabolic process;GO:0010467//gene expression;GO:0006351//transcription, DNA-templated;GO:0006950//response to stress;GO:0…
Pm000165	3	18	0.0666667	0.446667	0.149254	5.52e-05	0.000389455	yes	CHX14	PREDICTED: cation/H(+) antiporter 14-like [Prunus mume]	-	-	-	-	-	-	-
Pm000171	16	31.6667	0.6	1.29	0.465116	0.00146342	0.0066407	yes	At2g30310	PREDICTED: LOW QUALITY PROTEIN: GDSL esterase/lipase At2g30310-like [Prunus mume]	-	-	-	-	-	-	-
Pm000192	497	197.667	23.29	10.0367	2.32049	8.96e-18	6.9e-16	yes	CIA2	PREDICTED: zinc finger protein CONSTANS-LIKE 7 [Prunus mume]	-	-	-	-	-	-	-
Pm000243	36	70.3333	2.57667	5.42667	0.474816	0.000279389	0.00159502	yes	PARA	PREDICTED: probable glutathione S-transferase parA [Prunus mume]	Metabolism	Metabolism of other amino acids	ko00480//Glutathione metabolism	K00799	-	GO:0003824//catalytic activity	-
Pm000345	258.667	118.667	8.28	3.92333	2.11045	4.31e-09	8.32e-08	yes	CPIJ010681	PREDICTED: coiled-coil domain-containing protein 22 isoform X1 [Prunus mume]	-	-	-	-	-	-	-
Pm000371	268	120.333	9.90667	4.8	2.06389	7.02e-10	1.58e-08	yes	recX	PREDICTED: regulatory protein RecX isoform X2 [Prunus mume]	-	-	-	-	-	-	-
Pm000377	2476.14	1121.19	62.5667	30.87	2.02678	7.33e-14	3.16e-12	yes	UKL4	PREDICTED: uridine kinase-like protein 3 [Prunus mume]	Metabolism	Global and Overview;Nucleotide metabolism	ko01100//Metabolic pathways;ko00240//Pyrimidine metabolism	K00876	-	GO:0016740//transferase activity;GO:0003824//catalytic activity;GO:0016301//kinase activity;GO:0032549//ribonucleoside binding;GO:0016772//transferase activity, transferring phosphorus-containing groups;GO:0097367//carbohydrate derivative binding;GO:0001882//nucleoside binding;GO:1901363//heterocyclic compound binding;GO:0097159//organic cyclic compound binding;GO:0036094//small molecule binding;…	GO:1901293//nucleoside phosphate biosynthetic process;GO:0019637//organophosphate metabolic process;GO:0009163//nucleoside biosynthetic process;GO:0008152//metabolic process;GO:0009199//ribonucleoside triphosphate metabolic process;GO:0006139//nucleobase-containing compound metabolic process;GO:0044237//cellular metabolic process;GO:0019693//ribose phosphate metabolic process;GO:1901135//carbohyd…
Pm000439	305.007	122.333	9.36333	4.09333	2.28746	6e-15	2.92e-13	yes	CYCB1-2	PREDICTED: G2/mitotic-specific cyclin S13-7-like [Prunus mume]	-	-	-	-	-	-	-
Pm000446	121	52	3.11333	1.45667	2.1373	7.95e-05	0.000537245	yes	--	PREDICTED: uncharacterized protein LOC103319544 [Prunus mume]	-	-	-	-	-	-	-
Pm000486	429	152	9.31	3.55667	2.61762	1.15e-23	1.47e-21	yes	--	PREDICTED: uncharacterized protein LOC103320171 [Prunus mume]	-	-	-	-	-	-	-
Pm000503	353.333	147.667	10.0167	4.56	2.19664	1.76e-10	4.41e-09	yes	--	PREDICTED: uncharacterized protein LOC103320250 [Prunus mume]	-	-	-	-	-	-	-
Pm000504	46	15	2.08667	0.736667	2.83258	6.68e-06	6.11e-05	yes	--	PREDICTED: uncharacterized protein LOC103321024 [Prunus mume]	-	-	-	-	-	-	-
Pm000505	25	5.33333	0.696667	0.163333	4.26531	0.00019697	0.00118082	yes	--	PREDICTED: uncharacterized protein LOC103320258 [Prunus mume]	-	-	-	-	-	-	-
Pm000617	57.6667	15	1.21333	0.343333	3.53398	6.74e-10	1.52e-08	yes	WAP	PREDICTED: WPP domain-associated protein-like [Prunus mume]	-	-	-	-	-	-	-
Pm000625	0	2.66667	0.001	0.216667	0.00461538	0.0115278	0.037277	yes	HSP18.5-C	PREDICTED: 18.5 kDa class I heat shock protein-like [Prunus mume]	Genetic Information Processing	Folding, sorting and degradation	ko04141//Protein processing in endoplasmic reticulum	K13993	-	-	GO:0050896//response to stimulus
Pm000645	16	42.3333	0.483333	1.39667	0.346062	1.38e-07	1.9e-06	yes	--	PREDICTED: uncharacterized protein LOC103321619 [Prunus mume]	-	-	-	-	-	-	-
Pm000674	31.3333	12.6667	1.45	0.636667	2.27749	0.000755269	0.00378143	yes	--	PREDICTED: uncharacterized protein LOC103323548 [Prunus mume]	-	-	-	-	-	-	-
Pm000692	13.6667	26.6667	0.41	0.883333	0.464151	0.00870189	0.0296356	yes	PCMP-E1	PREDICTED: pentatricopeptide repeat-containing protein At5g59600 [Prunus mume]	-	-	-	-	-	-	-
Pm000702	43.3333	5.83333	4.00667	0.59	6.79096	8.08e-14	3.44e-12	yes	--	DVL domain-containing protein [Cephalotus follicularis]	-	-	-	-	-	-	-
Pm000712	28.6667	65.3333	0.55	1.34	0.410448	0.00015396	0.000957548	yes	SCL14	PREDICTED: scarecrow-like protein 30 [Prunus mume]	-	-	-	-	-	-	-
Pm000767	39.48	12.47	0.84	0.293333	2.86364	7.35e-06	6.66e-05	yes	HERK1	PREDICTED: receptor-like protein kinase HERK 1 [Prunus mume]	-	-	-	-	-	-	-
Pm000809	594.333	257	24.68	11.62	2.12392	3.79e-24	5.11e-22	yes	MYB48	PREDICTED: transcription factor MYB59 [Prunus mume]	-	-	-	-	-	-	-
Pm000810	11.6667	4	0.73	0.273333	2.67073	0.00983148	0.0326908	yes	RING1	PREDICTED: uncharacterized RING finger protein C57A7.09-like [Prunus mume]	-	-	-	-	-	-	-
Pm000826	6.77333	25.54	0.46	1.91667	0.24	3.03e-05	0.000231198	yes	N	PREDICTED: toll/interleukin-1 receptor-like protein [Prunus mume]	-	-	-	-	-	-	-
Pm000855	776	307.333	31.0767	13.6967	2.26892	1.06e-14	5.05e-13	yes	--	PREDICTED: uncharacterized protein LOC103323148 isoform X1 [Prunus mume]	-	-	-	-	-	-	-
Pm000856	311	142.667	26.7533	13.3567	2.00299	1.71e-11	5e-10	yes	--	PREDICTED: uncharacterized protein LOC103323160 [Prunus mume]	-	-	-	-	-	-	-
Pm000872	158.333	57.3333	6.76667	2.66667	2.5375	2.83e-06	2.84e-05	yes	SPCC794.11c	PREDICTED: epsin-3 [Prunus mume]	Cellular Processes	Transport and catabolism	ko04144//Endocytosis	K12471	-	-	-
Pm000915	150.333	45	5.07	1.65667	3.06036	8.86e-14	3.75e-12	yes	At2g27800	PREDICTED: pentatricopeptide repeat-containing protein At2g27800, mitochondrial-like [Prunus mume]	-	-	-	-	-	-	-
Pm000934	92.17	21.9567	2.03333	0.52	3.91026	2.43e-13	9.7e-12	yes	At1g62910	PREDICTED: LOW QUALITY PROTEIN: pentatricopeptide repeat-containing protein At1g63330-like [Prunus mume]	-	-	-	-	-	-	-
Pm000941	67.1967	14.9367	1.69333	0.413333	4.09677	2.18e-13	8.77e-12	yes	At1g63130	PREDICTED: pentatricopeptide repeat-containing protein At1g63330-like [Prunus mume]	-	-	-	-	-	-	-
Pm000961	306	122	2.97667	1.3	2.28974	5.86e-16	3.41e-14	yes	--	PREDICTED: uncharacterized protein LOC103324785 [Prunus mume]	-	-	-	-	-	-	-
Pm000982	6	0.333333	0.156667	0.01	15.6667	0.000536018	0.00281256	yes	RH51	PREDICTED: DEAD-box ATP-dependent RNA helicase 51-like [Prunus mume]	-	-	-	-	-	GO:0016787//hydrolase activity;GO:0097367//carbohydrate derivative binding;GO:0016818//hydrolase activity, acting on acid anhydrides, in phosphorus-containing anhydrides;GO:0016817//hydrolase activity, acting on acid anhydrides;GO:1901363//heterocyclic compound binding;GO:0003824//catalytic activity;GO:0005488//binding;GO:0016887//ATPase activity;GO:0001883//purine nucleoside binding;GO:0017111//…	GO:0046483//heterocycle metabolic process;GO:0044248//cellular catabolic process;GO:0072523//purine-containing compound catabolic process;GO:1901565//organonitrogen compound catabolic process;GO:0009150//purine ribonucleotide metabolic process;GO:1901361//organic cyclic compound catabolic process;GO:1901135//carbohydrate derivative metabolic process;GO:0009166//nucleotide catabolic process;GO:000…
Pm001026	141.543	296.187	6.07	13.78	0.440493	1.11e-13	4.63e-12	yes	--	PREDICTED: vegetative cell wall protein gp1-like [Prunus mume]	-	-	-	-	-	-	-
Pm001068	21.6667	3.66667	1.85	0.34	5.44118	2.96e-07	3.78e-06	yes	At1g12300	PREDICTED: pentatricopeptide repeat-containing protein At1g63330-like [Prunus mume]	-	-	-	-	-	-	-
Pm001072	505.667	196	9.2	3.91333	2.35094	1.5e-21	1.59e-19	yes	NSI1	PREDICTED: RNA polymerase I termination factor-like isoform X1 [Prunus mume]	-	-	-	-	-	-	-
Pm001075	107.667	35	2.84667	1.00667	2.82781	8.62e-13	3.12e-11	yes	At2g28050	PREDICTED: pentatricopeptide repeat-containing protein At2g28050 [Prunus mume]	-	-	-	-	-	-	-
Pm001200	9	50	0.346667	2.1	0.165079	2e-12	6.81e-11	yes	At5g22810	PREDICTED: GDSL esterase/lipase At5g22810 [Prunus mume]	-	-	-	-	-	GO:0016787//hydrolase activity;GO:0003824//catalytic activity;GO:0016788//hydrolase activity, acting on ester bonds	-
Pm001229	13.6667	4	1.31667	0.41	3.21138	0.00114977	0.00540277	yes	PSK5	Phytosulfokine [Corchorus capsularis]	-	-	-	-	-	-	-
Pm001245	111.667	47.6667	4.34	2.03667	2.13093	0.000126691	0.000808435	yes	--	PREDICTED: uncharacterized protein LOC103326739 [Prunus mume]	-	-	-	-	-	-	-
Pm001247	227	39.3333	11.4033	2.14667	5.31211	9.04e-29	1.8e-26	yes	--	PREDICTED: uncharacterized protein LOC103326748 [Prunus mume]	-	-	-	-	-	-	-
Pm001261	113.533	31.1867	3.66333	1.10667	3.31024	1.47e-10	3.77e-09	yes	--	PREDICTED: agamous-like MADS-box protein AGL103, partial [Tarenaya hassleriana]	-	-	-	-	-	-	-
Pm001311	4.34	0	0.0666667	0.001	66.6667	0.000604215	0.00311592	yes	RLP12	PREDICTED: receptor-like protein 12 [Prunus mume]	-	-	-	-	-	-	-
Pm001318	36	10.6667	1.38	0.446667	3.08955	2.04e-06	2.12e-05	yes	At1g67190	PREDICTED: LOW QUALITY PROTEIN: F-box/LRR-repeat protein At1g67190-like [Prunus mume]	-	-	-	-	-	-	-
Pm001341	70.5633	30.7233	1.12667	0.526667	2.13924	1.02e-05	8.89e-05	yes	At1g53440	PREDICTED: probable LRR receptor-like serine/threonine-protein kinase At1g53420 [Prunus mume]	-	-	-	-	-	-	-
Pm001350	99.2433	17.0733	3.09333	0.586667	5.27273	1.3e-10	3.36e-09	yes	FAR3	PREDICTED: fatty acyl-CoA reductase 3-like [Prunus mume]	Metabolism;Cellular Processes	Transport and catabolism;Lipid metabolism	ko04146//Peroxisome;ko00073//Cutin, suberine and wax biosynthesis	K13356	-	-	-
Pm001353	211.963	48.02	6.40333	1.56333	4.09595	5.41e-21	5.44e-19	yes	FAR3	PREDICTED: fatty acyl-CoA reductase 3-like [Prunus mume]	Cellular Processes;Metabolism	Transport and catabolism;Lipid metabolism	ko04146//Peroxisome;ko00073//Cutin, suberine and wax biosynthesis	K13356	-	-	-
Pm001359	12.3333	2	0.39	0.07	5.57143	0.000126387	0.000807262	yes	FAR3	PREDICTED: fatty acyl-CoA reductase 3-like [Prunus mume]	Cellular Processes;Metabolism	Transport and catabolism;Lipid metabolism	ko04146//Peroxisome;ko00073//Cutin, suberine and wax biosynthesis	K13356	-	-	-
Pm001453	604.333	235.333	16.4533	6.94667	2.36852	2.25e-27	4.18e-25	yes	ppp1r7	PREDICTED: protein phosphatase 1 regulatory subunit 7 [Prunus mume]	-	-	-	-	-	-	-
Pm001568	878.667	263.333	33.2567	10.8967	3.052	8.65e-30	1.85e-27	yes	CXE15	PREDICTED: probable carboxylesterase 15 [Prunus mume]	-	-	-	-	-	-	-
Pm001674	93.8833	35.5867	5.10667	2.1	2.43175	1.4e-08	2.46e-07	yes	BGLU11	PREDICTED: beta-glucosidase 11-like [Prunus mume]	Metabolism	Carbohydrate metabolism;Biosynthesis of other secondary metabolites;Metabolism of other amino acids;Global and Overview	ko01100//Metabolic pathways;ko01110//Biosynthesis of secondary metabolites;ko00500//Starch and sucrose metabolism;ko00940//Phenylpropanoid biosynthesis;ko00460//Cyanoamino acid metabolism	K01188	-	-	-
Pm001676	686.087	308.087	19.7467	9.64667	2.04699	1.77e-10	4.43e-09	yes	BGLU11	PREDICTED: beta-glucosidase 11-like [Prunus mume]	Metabolism	Metabolism of other amino acids;Global and Overview;Biosynthesis of other secondary metabolites;Carbohydrate metabolism	ko01100//Metabolic pathways;ko01110//Biosynthesis of secondary metabolites;ko00500//Starch and sucrose metabolism;ko00940//Phenylpropanoid biosynthesis;ko00460//Cyanoamino acid metabolism	K01188	-	-	-
Pm001713	35	14	2.26333	0.963333	2.34948	0.00164381	0.00734164	yes	--	PREDICTED: proline-, glutamic acid- and leucine-rich protein 1 isoform X1 [Prunus mume]	-	-	-	-	-	-	-
Pm001863	7	1	0.24	0.0366667	6.54545	0.00204415	0.00881631	yes	pyrH	PREDICTED: LOW QUALITY PROTEIN: uridylate kinase [Prunus mume]	Metabolism	Global and Overview;Nucleotide metabolism	ko01100//Metabolic pathways;ko00240//Pyrimidine metabolism	K09903	-	GO:0003824//catalytic activity;GO:0009041//uridylate kinase activity;GO:0016301//kinase activity;GO:0016776//phosphotransferase activity, phosphate group as acceptor;GO:0019205//nucleobase-containing compound kinase activity;GO:0016740//transferase activity;GO:0016772//transferase activity, transferring phosphorus-containing groups;GO:0019201//nucleotide kinase activity	GO:0008152//metabolic process;GO:1901360//organic cyclic compound metabolic process;GO:0044238//primary metabolic process;GO:0055086//nucleobase-containing small molecule metabolic process;GO:0046483//heterocycle metabolic process;GO:0034641//cellular nitrogen compound metabolic process;GO:0006725//cellular aromatic compound metabolic process;GO:0009987//cellular process;GO:0044699//single-organi…
Pm001898	4.53667	0.333333	0.21	0.0166667	12.6	0.00474618	0.017989	yes	FRS5	PREDICTED: protein FAR-RED IMPAIRED RESPONSE 1-like [Prunus mume]	-	-	-	-	-	-	-
Pm001909	28.6667	71.3333	1.31	3.50667	0.373574	3.16e-09	6.23e-08	yes	At1g48120	PREDICTED: serine/threonine-protein phosphatase 7 long form homolog [Prunus mume]	-	-	-	-	-	-	-
Pm001922	142	57.3333	3.06333	1.35667	2.25799	1.05e-08	1.89e-07	yes	--	PREDICTED: transcription termination factor MTERF8, chloroplastic-like [Juglans regia]	-	-	-	-	-	-	-
Pm001926	24.3333	56.3333	0.596667	1.48333	0.402247	9.65e-06	8.47e-05	yes	AAO	PREDICTED: L-ascorbate oxidase isoform X1 [Prunus mume]	-	-	-	-	-	-	-
Pm001948	166.667	70.3333	4.93667	2.25667	2.18759	9.72e-07	1.09e-05	yes	CNGC1	PREDICTED: cyclic nucleotide-gated ion channel 1-like [Prunus mume]	Organismal Systems	Environmental adaptation	ko04626//Plant-pathogen interaction	K05391	-	-	-
Pm002001	7	1	0.196667	0.03	6.55556	0.00173431	0.00767155	yes	DOT3	PREDICTED: BTB/POZ domain-containing protein DOT3 [Prunus mume]	-	-	-	-	-	-	-
Pm002027	57.3333	10.3333	1.88667	0.37	5.0991	2.59e-08	4.28e-07	yes	UGT85A24	PREDICTED: 7-deoxyloganetin glucosyltransferase-like [Prunus mume]	-	-	-	-	-	-	-
Pm002084	62	124	3.06667	6.71667	0.456576	1.02e-08	1.83e-07	yes	PER17	PREDICTED: peroxidase 17-like [Prunus mume]	Metabolism	Global and Overview;Biosynthesis of other secondary metabolites	ko01100//Metabolic pathways;ko01110//Biosynthesis of secondary metabolites;ko00940//Phenylpropanoid biosynthesis	K00430	-	-	-
Pm002106	162.333	47	9.53333	3.05667	3.11887	4.02e-15	2.01e-13	yes	--	PREDICTED: uncharacterized protein LOC103334067 isoform X1 [Prunus mume]	-	-	-	-	-	-	-
Pm002149	10.6667	3	0.6	0.18	3.33333	0.00339679	0.0136081	yes	--	PREDICTED: proline-rich receptor-like protein kinase PERK2 [Prunus mume]	-	-	-	-	-	-	-
Pm002179	22	3.93	0.356667	0.07	5.09524	4.18e-07	5.16e-06	yes	RPM1	PREDICTED: disease resistance protein RPM1-like [Prunus mume]	Organismal Systems	Environmental adaptation	ko04626//Plant-pathogen interaction	K13457	-	-	-
Pm002209	209.667	53.6667	2.85	0.79	3.60759	1.47e-12	5.12e-11	yes	At4g38062	PREDICTED: uncharacterized protein At4g38062 [Prunus mume]	-	-	-	-	-	-	-
Pm002242	304.667	124.667	4.52667	2.03	2.22989	1.86e-11	5.42e-10	yes	ATK4	PREDICTED: kinesin-II 95 kDa subunit [Prunus mume]	-	-	-	-	-	-	-
Pm002246	5	12.6667	0.213333	0.586667	0.363636	0.00943729	0.0316154	yes	CAD	PREDICTED: probable mannitol dehydrogenase [Prunus mume]	Metabolism	Biosynthesis of other secondary metabolites;Global and Overview	ko01100//Metabolic pathways;ko01110//Biosynthesis of secondary metabolites;ko00940//Phenylpropanoid biosynthesis	K00083	-	GO:0043167//ion binding;GO:0016614//oxidoreductase activity, acting on CH-OH group of donors;GO:0016491//oxidoreductase activity;GO:0005488//binding;GO:0016616//oxidoreductase activity, acting on the CH-OH group of donors, NAD or NADP as acceptor;GO:0043169//cation binding;GO:0003824//catalytic activity	GO:0044699//single-organism process;GO:0044710//single-organism metabolic process;GO:0008152//metabolic process
Pm002257	24	49.6667	0.953333	2.15667	0.44204	0.000309411	0.00174609	yes	CAD	PREDICTED: probable mannitol dehydrogenase [Prunus mume]	Metabolism	Global and Overview;Biosynthesis of other secondary metabolites	ko01100//Metabolic pathways;ko01110//Biosynthesis of secondary metabolites;ko00940//Phenylpropanoid biosynthesis	K00083	-	-	-
Pm002283	2174.33	928.333	77.7733	36.25	2.14547	9.39e-08	1.36e-06	yes	BHLH93	PREDICTED: transcription factor bHLH93-like [Prunus mume]	-	-	-	-	-	-	-
Pm002308	1	24.6667	0.0266667	0.676667	0.0394089	4.08e-07	5.05e-06	yes	CYP82A3	PREDICTED: cytochrome P450 CYP82D47-like [Prunus mume]	-	-	-	-	-	-	-
Pm002326	214	96.6667	8.03	3.97333	2.02097	1.53e-10	3.9e-09	yes	FANCL	PREDICTED: E3 ubiquitin-protein ligase FANCL isoform X1 [Prunus mume]	Genetic Information Processing	Folding, sorting and degradation	ko04120//Ubiquitin mediated proteolysis	K10606	-	-	-
Pm002343	149.333	341.333	3.46667	8.61667	0.402321	8.86e-15	4.27e-13	yes	SQE1	PREDICTED: squalene epoxidase 3-like [Prunus mume]	Metabolism	Lipid metabolism;Global and Overview;Metabolism of terpenoids and polyketides	ko01100//Metabolic pathways;ko01110//Biosynthesis of secondary metabolites;ko01130//Biosynthesis of antibiotics;ko00100//Steroid biosynthesis;ko00909//Sesquiterpenoid and triterpenoid biosynthesis	K00511	-	-	-
Pm002357	13	36	0.333333	0.983333	0.338983	0.0050141	0.0188235	yes	ACR1	PREDICTED: ACT domain-containing protein ACR1 isoform X1 [Prunus mume]	-	-	-	-	-	GO:0043167//ion binding;GO:0031406//carboxylic acid binding;GO:0005488//binding;GO:0043168//anion binding;GO:0036094//small molecule binding;GO:0043177//organic acid binding	-
Pm002393	26.6667	49	0.893333	1.80333	0.495379	0.000232067	0.00136239	yes	BT4	PREDICTED: BTB/POZ and TAZ domain-containing protein 4 [Prunus mume]	-	-	-	-	-	-	-
Pm002399	68	23.6667	1.43667	0.55	2.61212	5.64e-07	6.75e-06	yes	At2g23060	PREDICTED: probable N-acetyltransferase HLS1 [Prunus mume]	-	-	-	-	-	-	-
Pm002422	30	7.66667	3.31667	0.92	3.60507	9.69e-05	0.000638439	yes	--	late embryogenesis abundant protein group 8 protein [Arachis hypogaea]	-	-	-	-	-	-	-
Pm002447	25.0367	66.5333	0.776667	2.27333	0.341642	3.19e-05	0.000241198	yes	CYP81E8	PREDICTED: cytochrome P450 81E8-like [Prunus mume]	-	-	-	-	-	-	-
Pm002466	648.333	270.333	17.59	7.98	2.20426	6.82e-17	4.5e-15	yes	--	PREDICTED: uncharacterized protein LOC103337364 [Prunus mume]	-	-	-	-	-	-	-
Pm002521	207.667	81.6667	8.16333	3.44333	2.37076	3.31e-10	7.84e-09	yes	PER21	PREDICTED: peroxidase 21 [Prunus mume]	Metabolism	Global and Overview;Biosynthesis of other secondary metabolites	ko01100//Metabolic pathways;ko01110//Biosynthesis of secondary metabolites;ko00940//Phenylpropanoid biosynthesis	K00430	-	-	-
Pm002557	42	13.6667	1.29667	0.453333	2.86029	5.11e-05	0.000364396	yes	At3g59150	PREDICTED: F-box/LRR-repeat protein At3g58900-like [Prunus mume]	-	-	-	-	-	-	-
Pm002566	0.333333	9.33333	0.03	0.85	0.0352941	1.57e-06	1.69e-05	yes	ier3ip1	PREDICTED: protein transport protein yos1-like [Prunus mume]	-	-	-	-	-	-	-
Pm002567	79.3333	330.667	4.34	19.7367	0.219895	3.11e-44	1.56e-41	yes	--	PREDICTED: heme-binding protein 1 [Juglans regia]	-	-	-	-	GO:0043227//membrane-bounded organelle;GO:0043229//intracellular organelle;GO:0044424//intracellular part;GO:0016020//membrane;GO:0005622//intracellular;GO:0043231//intracellular membrane-bounded organelle;GO:0005623//cell;GO:0043226//organelle;GO:0044464//cell part	-	GO:0007154//cell communication;GO:0051716//cellular response to stimulus;GO:0050789//regulation of biological process;GO:0009987//cellular process;GO:0044700//single organism signaling;GO:0050794//regulation of cellular process;GO:0023052//signaling;GO:0050896//response to stimulus;GO:0065007//biological regulation;GO:0044699//single-organism process;GO:0044763//single-organism cellular process;G…
Pm002590	49.3333	17.6667	4.02333	1.59333	2.5251	3.31e-05	0.000249156	yes	HSP18.2	PREDICTED: 18.1 kDa class I heat shock protein-like [Prunus mume]	Genetic Information Processing	Folding, sorting and degradation	ko04141//Protein processing in endoplasmic reticulum	K13993	-	-	GO:0050896//response to stimulus;GO:0009628//response to abiotic stimulus;GO:0006950//response to stress
Pm002610	20.4567	7.58	1.86667	0.736667	2.53394	0.00266294	0.0110602	yes	mcfB	PREDICTED: LOW QUALITY PROTEIN: mitochondrial substrate carrier family protein B-like [Prunus mume]	-	-	-	-	-	-	-
Pm002617	102.667	35.6667	6.72333	2.54333	2.64351	9.5e-09	1.72e-07	yes	PIP5K1	PREDICTED: phosphatidylinositol 4-phosphate 5-kinase 1-like [Prunus mume]	Environmental Information Processing;Metabolism;Cellular Processes	Carbohydrate metabolism;Transport and catabolism;Signal transduction;Global and Overview	ko01100//Metabolic pathways;ko04144//Endocytosis;ko04070//Phosphatidylinositol signaling system;ko00562//Inositol phosphate metabolism	K00889	-	-	-
Pm002634	8.1	25.9433	0.196667	0.67	0.293532	9.73e-06	8.52e-05	yes	LECRK41	PREDICTED: L-type lectin-domain containing receptor kinase IV.1-like [Prunus mume]	-	-	-	-	-	-	-
Pm002651	3.33333	8.66667	0.0933333	0.27	0.345679	0.0159575	0.048622	yes	RCA1	PREDICTED: ribulose bisphosphate carboxylase/oxygenase activase, chloroplastic-like [Prunus mume]	-	-	-	-	-	-	-
Pm002666	1626.33	726.667	58.1967	28.37	2.05135	3.91e-27	7.09e-25	yes	SRG1	PREDICTED: protein SRG1-like isoform X1 [Prunus mume]	-	-	-	-	-	-	-
Pm002667	7	15.3333	0.236667	0.583333	0.405714	0.00702253	0.0247636	yes	SRG1	PREDICTED: protein SRG1-like [Prunus mume]	-	-	-	-	-	-	-
Pm002669	2.33333	14.3333	0.0966667	0.63	0.153439	8.21e-06	7.35e-05	yes	SRG1	PREDICTED: protein SRG1-like [Prunus mume]	-	-	-	-	-	-	-
Pm002740	8.33333	29.3333	0.173333	0.653333	0.265306	4.13e-06	4e-05	yes	CHX20	PREDICTED: cation/H(+) antiporter 20-like [Prunus mume]	-	-	-	-	-	-	-
Pm002746	258.333	89.6667	7.15333	2.72667	2.62347	2.39e-14	1.09e-12	yes	At3g09470	PREDICTED: UNC93-like protein 3 [Prunus mume]	-	-	-	-	-	-	-
Pm002763	1204.67	522	18.26	8.61	2.12079	6.21e-16	3.6e-14	yes	TKRP125	PREDICTED: 125 kDa kinesin-related protein [Prunus mume]	-	-	-	-	-	-	-
Pm002815	386.333	161.333	7.27	3.30667	2.19859	4.68e-14	2.08e-12	yes	nfrkb	Nuclear factor related to kappa-B-binding protein, related [Medicago truncatula]	-	-	-	-	-	-	-
Pm002819	138.333	55	5.31667	2.29667	2.31495	6.03e-08	9.09e-07	yes	--	PREDICTED: zinc finger CCHC domain-containing protein 10 [Prunus mume]	-	-	-	-	-	-	-
Pm002820	16	42.3333	0.43	1.24	0.346774	1.11e-06	1.23e-05	yes	Os06g0717800	PREDICTED: probable protein phosphatase 2C 48 [Prunus mume]	-	-	-	-	-	-	-
Pm002839	252	111.667	18.2933	8.80667	2.07721	1.27e-08	2.25e-07	yes	--	PREDICTED: uncharacterized serine-rich protein C1E8.05 [Prunus mume]	-	-	-	-	-	-	-
Pm002867	1.33333	23	0.0833333	1.61	0.0517598	5.85e-09	1.1e-07	yes	MTH_273	PREDICTED: UPF0098 protein CPn_0877/CP_0992/CPj0877/CpB0906 [Prunus mume]	-	-	-	-	-	-	-
Pm002915	30.3333	96.3333	1.53667	5.34333	0.287586	4.18e-06	4.04e-05	yes	PHL1	PREDICTED: protein PHR1-LIKE 1-like [Prunus mume]	-	-	-	-	-	-	-
Pm002949	328.337	49.6133	5.57333	0.916667	6.08	2.21e-30	5.05e-28	yes	At3g47570	PREDICTED: probable LRR receptor-like serine/threonine-protein kinase At3g47570 [Prunus mume]	-	-	-	-	-	-	-
Pm002977	4.66667	11.6667	0.13	0.363333	0.357798	0.00751454	0.0262135	yes	--	PREDICTED: suppressor protein SRP40-like [Populus euphratica]	-	-	-	-	-	-	-
Pm002999	4.66667	20.3333	0.313333	1.64333	0.190669	0.0012405	0.00576976	yes	--	PREDICTED: uncharacterized protein LOC103342767 isoform X1 [Prunus mume]	-	-	-	-	-	-	-
Pm003036	0	2.66667	0.001	0.233333	0.00428571	0.0122349	0.0391356	yes	LTP2	PREDICTED: non-specific lipid-transfer protein 1-like [Prunus mume]	-	-	-	-	-	-	-
Pm003166	0	3	0.001	0.153333	0.00652174	0.00628996	0.0225843	yes	IMPA4	PREDICTED: importin subunit alpha-4-like [Prunus mume]	-	-	-	-	-	-	-
Pm003168	36	9.66667	2.34333	0.703333	3.33175	5.14e-06	4.86e-05	yes	--	PREDICTED: keratin-3, type I cytoskeletal 51 kDa-like [Prunus mume]	-	-	-	-	-	-	-
Pm003207	14.3333	4.33333	1.65667	0.57	2.90643	0.00840111	0.0287574	yes	--	PREDICTED: uncharacterized protein LOC103333402 isoform X1 [Prunus mume]	-	-	-	-	-	-	-
Pm003215	2.66667	9.33333	0.126667	0.49	0.258503	0.00446808	0.0170928	yes	At1g09390	PREDICTED: GDSL esterase/lipase At1g09390-like [Prunus mume]	-	-	-	-	-	-	-
Pm003325	62657.7	22928	4022.17	1560.54	2.57742	1.12e-21	1.21e-19	yes	--	PREDICTED: dormancy-associated protein homolog 3 isoform X1 [Pyrus x bretschneideri]	-	-	-	-	-	-	-
Pm003327	151.173	344.17	2.61667	6.45333	0.405475	3.45e-17	2.39e-15	yes	LOX1.5	PREDICTED: probable linoleate 9S-lipoxygenase 5 [Prunus mume]	Metabolism	Lipid metabolism	ko00591//Linoleic acid metabolism	K15718	-	-	-
Pm003328	31.4933	124.037	0.59	2.51	0.23506	1.87e-15	9.78e-14	yes	LOX1.5	PREDICTED: probable linoleate 9S-lipoxygenase 5 [Prunus mume]	Metabolism	Lipid metabolism	ko00591//Linoleic acid metabolism	K15718	-	-	-
Pm003443	38.3333	6	1.47667	0.243333	6.06849	1.49e-10	3.8e-09	yes	--	PREDICTED: uncharacterized protein LOC107880069 [Prunus mume]	-	-	-	-	-	-	-
Pm003456	76.3333	33	1.58333	0.743333	2.13004	5.37e-06	5.04e-05	yes	PCMP-H40	PREDICTED: pentatricopeptide repeat-containing protein At1g11290, chloroplastic-like [Prunus mume]	-	-	-	-	-	-	-
Pm003508	932	249.333	56.7367	16.5233	3.43373	4.57e-30	9.99e-28	yes	At3g04780	PREDICTED: PITH domain-containing protein At3g04780 [Prunus mume]	-	-	-	-	-	GO:0016667//oxidoreductase activity, acting on a sulfur group of donors;GO:0015036//disulfide oxidoreductase activity;GO:0016491//oxidoreductase activity;GO:0003824//catalytic activity	GO:0065008//regulation of biological quality;GO:0044699//single-organism process;GO:0008152//metabolic process;GO:0009987//cellular process;GO:0044710//single-organism metabolic process;GO:0044763//single-organism cellular process;GO:0019725//cellular homeostasis;GO:0042592//homeostatic process;GO:0065007//biological regulation
Pm003532	0	6.33333	0.001	0.503333	0.00198675	0.00197771	0.00856101	yes	HEL	PREDICTED: pathogenesis-related protein PR-4 [Prunus mume]	-	-	-	-	-	-	-
Pm003585	220.333	411.667	6.4	13.0233	0.491426	8.63e-14	3.66e-12	yes	PPCK1	PREDICTED: phosphoenolpyruvate carboxylase kinase 1-like [Prunus mume]	-	-	-	-	-	GO:0001883//purine nucleoside binding;GO:0005488//binding;GO:0032549//ribonucleoside binding;GO:0016740//transferase activity;GO:0036094//small molecule binding;GO:0016301//kinase activity;GO:0097367//carbohydrate derivative binding;GO:1901363//heterocyclic compound binding;GO:0004672//protein kinase activity;GO:0016773//phosphotransferase activity, alcohol group as acceptor;GO:0003824//catalytic…	GO:0009267//cellular response to starvation;GO:0007154//cell communication;GO:0042221//response to chemical;GO:0010033//response to organic substance;GO:0009605//response to external stimulus;GO:0050896//response to stimulus;GO:0010243//response to organonitrogen compound;GO:0043170//macromolecule metabolic process;GO:0006793//phosphorus metabolic process;GO:1901698//response to nitrogen compound…
Pm003592	174.667	73	4.48333	2.04333	2.19413	6.02e-07	7.15e-06	yes	At1g08610	PREDICTED: pentatricopeptide repeat-containing protein At1g08610 [Prunus mume]	-	-	-	-	-	-	-
Pm003598	169.333	51.3333	5.85667	1.92667	3.03979	1.6e-12	5.53e-11	yes	JASON	PREDICTED: protein JASON-like [Prunus mume]	-	-	-	-	-	-	-
Pm003611	0.333333	4	0.0333333	0.4	0.0833333	0.0101891	0.0336888	yes	--	PREDICTED: KRR1 small subunit processome component homolog [Prunus mume]	-	-	-	-	-	-	-
Pm003625	2.83	8.9	0.0666667	0.223333	0.298507	0.00724822	0.0254345	yes	At1g67000	PREDICTED: rust resistance kinase Lr10-like [Prunus mume]	-	-	-	-	-	GO:0016740//transferase activity;GO:0016772//transferase activity, transferring phosphorus-containing groups;GO:0016301//kinase activity;GO:0003824//catalytic activity	-
Pm003634	1.66667	8	0.0933333	0.493333	0.189189	0.000517833	0.00272925	yes	DREB2G	PREDICTED: dehydration-responsive element-binding protein 2D [Prunus mume]	-	-	-	-	-	-	-
Pm003663	11.3333	27.6667	0.263333	0.7	0.37619	0.000822273	0.00405928	yes	WAKL2	PREDICTED: wall-associated receptor kinase-like 1 isoform X1 [Prunus mume]	-	-	-	-	-	-	-
Pm003673	236.777	51.8667	13.76	3.29333	4.17814	1.51e-14	7.04e-13	yes	--	PREDICTED: uncharacterized protein LOC103318760 [Prunus mume]	-	-	-	-	-	GO:0003824//catalytic activity;GO:0016740//transferase activity;GO:0016853//isomerase activity	GO:0051273//beta-glucan metabolic process;GO:0005976//polysaccharide metabolic process;GO:0009987//cellular process;GO:0043170//macromolecule metabolic process;GO:0008152//metabolic process;GO:0044264//cellular polysaccharide metabolic process;GO:0071704//organic substance metabolic process;GO:0044238//primary metabolic process;GO:0005975//carbohydrate metabolic process;GO:0044237//cellular metab…
Pm003686	0.88	4.49333	0.0366667	0.19	0.192982	0.014062	0.0437783	yes	At5g20260	PREDICTED: probable glycosyltransferase At5g20260 isoform X1 [Prunus mume]	-	-	-	-	-	-	-
Pm003687	575.667	237	11.0967	4.95	2.24175	1.88e-16	1.18e-14	yes	CLV2	PREDICTED: leucine-rich repeat receptor-like protein CLAVATA2 [Prunus mume]	-	-	-	-	-	GO:0016491//oxidoreductase activity;GO:0016627//oxidoreductase activity, acting on the CH-CH group of donors;GO:0003824//catalytic activity;GO:0016628//oxidoreductase activity, acting on the CH-CH group of donors, NAD or NADP as acceptor	GO:0044237//cellular metabolic process;GO:0044699//single-organism process;GO:0009987//cellular process;GO:0006793//phosphorus metabolic process;GO:0044710//single-organism metabolic process;GO:0006796//phosphate-containing compound metabolic process;GO:0008152//metabolic process
Pm003719	1243.67	381.333	13.6433	4.56667	2.98759	1.21e-54	1.16e-51	yes	At3g03300	PREDICTED: endoribonuclease Dicer homolog 2 [Prunus mume]	-	-	-	-	-	-	-
Pm003767	177.333	46	4.74667	1.32333	3.5869	3.72e-16	2.24e-14	yes	THG1	PREDICTED: tRNA(His) guanylyltransferase 1 [Prunus mume]	-	-	-	-	-	-	-
Pm003817	35.6667	93	0.806667	2.30667	0.349711	9.89e-10	2.16e-08	yes	PARP3	PREDICTED: poly [ADP-ribose] polymerase 3 [Prunus mume]	Genetic Information Processing	Replication and repair	ko03410//Base excision repair	K10798	-	-	-
Pm003843	5.88	1	0.206667	0.0366667	5.63636	0.00896909	0.0303861	yes	--	PREDICTED: uncharacterized protein LOC103318980 [Prunus mume]	-	-	-	-	-	-	-
Pm003892	122	38	6.95667	2.37	2.9353	7.28e-14	3.15e-12	yes	--	PREDICTED: uncharacterized protein LOC103319013 [Prunus mume]	-	-	-	-	-	-	-
Pm003905	371	141.333	11.4333	4.72333	2.42061	5.97e-23	7.15e-21	yes	INTS3	PREDICTED: integrator complex subunit 3 [Prunus mume]	-	-	-	-	-	-	-
Pm003934	11.0833	2.01333	0.203333	0.04	5.08333	0.000598227	0.00309058	yes	FLS2	PREDICTED: receptor-like protein 12 [Prunus mume]	-	-	-	-	-	-	-
Pm003961	12.4767	31.1333	0.75	2.02333	0.370675	2.77e-05	0.000213508	yes	At4g29120	PREDICTED: probable 3-hydroxyisobutyrate dehydrogenase-like 2, mitochondrial [Prunus mume]	-	-	-	-	-	-	-
Pm003970	1337	420.333	24.03	8.20333	2.9293	1.79e-32	4.56e-30	yes	PIP5K8	PREDICTED: phosphatidylinositol 4-phosphate 5-kinase 7-like [Prunus mume]	Environmental Information Processing;Cellular Processes;Metabolism	Signal transduction;Global and Overview;Transport and catabolism;Carbohydrate metabolism	ko01100//Metabolic pathways;ko04144//Endocytosis;ko04070//Phosphatidylinositol signaling system;ko00562//Inositol phosphate metabolism	K00889	-	-	-
Pm004003	4.33333	10.6667	0.206667	0.556667	0.371257	0.00829941	0.0284594	yes	FLA19	PREDICTED: fasciclin-like arabinogalactan protein 19 [Prunus mume]	-	-	-	-	-	-	-
Pm004020	230.627	42.27	3.40667	0.676667	5.03448	1.53e-27	2.87e-25	yes	N	PREDICTED: TMV resistance protein N-like [Prunus mume]	-	-	-	-	-	-	-
Pm004021	104.677	19.36	2.83	0.57	4.96491	4.04e-18	3.21e-16	yes	NDC80	PREDICTED: probable kinetochore protein ndc80 [Prunus mume]	-	-	-	-	-	-	-
Pm004060	3.41	12.7833	0.0366667	0.143333	0.255814	0.000822514	0.00405947	yes	N	PREDICTED: disease resistance protein RML1A-like [Prunus mume]	-	-	-	-	-	-	-
Pm004082	4	0	0.11	0.001	110	0.0010345	0.00493958	yes	At3g51120	PREDICTED: zinc finger CCCH domain-containing protein 19-like isoform X2 [Jatropha curcas]	-	-	-	-	-	-	-
Pm004087	3835.67	7804.67	76.03	168.84	0.450308	2.79e-13	1.1e-11	yes	Xyl2	PREDICTED: beta-xylosidase/alpha-L-arabinofuranosidase 2 [Prunus mume]	Metabolism	Carbohydrate metabolism;Global and Overview	ko01100//Metabolic pathways;ko00500//Starch and sucrose metabolism;ko00520//Amino sugar and nucleotide sugar metabolism	K15920	-	-	-
Pm004102	63.3333	151	1.32	3.46333	0.381136	2.29e-07	3e-06	yes	ST2	PREDICTED: sulfate transporter 1.3-like [Prunus mume]	-	-	-	-	-	-	-
Pm004124	503.667	127.667	14.8567	4.12667	3.60016	5.88e-21	5.86e-19	yes	At2g27520	PREDICTED: F-box/LRR-repeat/kelch-repeat protein At2g27520-like [Prunus mume]	-	-	-	-	-	-	-
Pm004162	234.577	68.95	1.37333	0.436667	3.14504	2.98e-21	3.07e-19	yes	N	resistance protein 2 [Prunus sogdiana]	-	-	-	-	-	-	-
Pm004188	709.507	304.11	10.9467	5.19333	2.10783	4.97e-25	7.52e-23	yes	Rf1	PPR domain-containing protein/PPR_1 domain-containing protein/PPR_2 domain-containing protein [Cephalotus follicularis]	-	-	-	-	-	-	-
Pm004257	43.7633	12.6967	3.82333	1.22333	3.12534	0.000130417	0.000828077	yes	RGA2	PREDICTED: disease resistance protein RGA2-like [Prunus mume]	-	-	-	-	-	-	-
Pm004264	5.66667	16.6667	0.186667	0.61	0.306011	0.000878516	0.00429475	yes	HSD5	PREDICTED: 11-beta-hydroxysteroid dehydrogenase-like 5 [Prunus mume]	-	-	-	-	-	-	-
Pm004272	16.3333	39.6667	1.19333	3.14	0.380042	1.23e-05	0.000104324	yes	ERF022	PREDICTED: ethylene-responsive transcription factor ERF022-like [Prunus mume]	-	-	-	-	-	-	-
Pm004275	10.3333	0.333333	0.17	0.00666667	25.5	4.36e-07	5.37e-06	yes	RGA2	PREDICTED: disease resistance protein RGA2-like [Prunus mume]	-	-	-	-	-	-	-
Pm004276	91.8233	28.2067	1.59667	0.53	3.01258	1.02e-10	2.68e-09	yes	RGA2	PREDICTED: disease resistance protein RGA2-like [Prunus mume]	-	-	-	-	-	-	-
Pm004282	170.333	66	4.80667	2.01333	2.38742	2.02e-08	3.44e-07	yes	At3g04760	PREDICTED: pentatricopeptide repeat-containing protein At1g09900-like [Prunus mume]	-	-	-	-	-	-	-
Pm004391	10.6667	24.3333	0.313333	0.743333	0.421525	0.0117911	0.0379411	yes	UGT91C1	PREDICTED: UDP-glycosyltransferase 91C1 [Prunus mume]	-	-	-	-	-	GO:0016758//transferase activity, transferring hexosyl groups;GO:0016740//transferase activity;GO:0003824//catalytic activity;GO:0016757//transferase activity, transferring glycosyl groups	-
Pm004412	1759.33	693.667	22.9833	9.90667	2.31999	2.2e-17	1.58e-15	yes	FRA1	PREDICTED: kinesin-like protein BC2 [Prunus mume]	-	-	-	-	-	-	-
Pm004420	13.6667	32.3333	0.73	1.84333	0.396022	3.74e-05	0.000276205	yes	J	MADS-box protein AGL24-like [Prunus mume]	-	-	-	-	-	-	-
Pm004423	1116.33	320	47.7967	15.09	3.16744	2.37e-21	2.46e-19	yes	BCA5	PREDICTED: beta carbonic anhydrase 5, chloroplastic isoform X1 [Prunus mume]	Metabolism	Energy metabolism	ko00910//Nitrogen metabolism	K01673	-	-	-
Pm004445	18.43	39.76	0.546667	1.30667	0.418367	0.000323533	0.0018161	yes	UGT85A24	PREDICTED: 7-deoxyloganetin glucosyltransferase-like [Prunus mume]	-	-	-	-	-	-	-
Pm004492	411.667	166.667	13.01	5.66333	2.29723	5.6e-14	2.46e-12	yes	TT12	PREDICTED: protein DETOXIFICATION 27-like [Prunus mume]	-	-	-	-	-	-	-
Pm004499	9.33333	35.3333	0.283333	1.17	0.242165	6.93e-05	0.000477298	yes	TT12	PREDICTED: protein DETOXIFICATION 27-like, partial [Prunus mume]	-	-	-	-	-	-	-
Pm004509	19.04	41.5467	1.14333	2.75667	0.414752	0.000225552	0.00132918	yes	GSTU7	PREDICTED: glutathione transferase GST 23-like [Prunus mume]	Metabolism	Metabolism of other amino acids	ko00480//Glutathione metabolism	K00799	-	GO:0003824//catalytic activity	-
Pm004538	102.943	26.0467	1.70667	0.476667	3.58042	1.71e-14	7.96e-13	yes	RGA2	PREDICTED: putative disease resistance protein RGA1 [Prunus mume]	-	-	-	-	-	-	-
Pm004588	41	6.66667	1.85667	0.326667	5.68367	4.08e-10	9.5e-09	yes	At3g47200	PREDICTED: UPF0481 protein At3g47200-like [Prunus mume]	-	-	-	-	-	-	-
Pm004627	7.33333	16.6667	0.166667	0.423333	0.393701	0.00518034	0.0193464	yes	At1g56130	PREDICTED: probable LRR receptor-like serine/threonine-protein kinase At1g56130 isoform X1 [Prunus mume]	-	-	-	-	-	-	-
Pm004643	17	41.3333	0.243333	0.653333	0.372449	2.42e-05	0.000189347	yes	SPS1	PREDICTED: probable sucrose-phosphate synthase 1 [Prunus mume]	Metabolism	Carbohydrate metabolism;Global and Overview	ko01100//Metabolic pathways;ko00500//Starch and sucrose metabolism	K00696	-	-	-
Pm004644	18	7	0.46	0.196667	2.33898	0.00910253	0.0307294	yes	SYT4	PREDICTED: synaptotagmin-4 [Prunus mume]	-	-	-	-	-	-	-
Pm004675	12.3333	29.3333	0.33	0.846667	0.389764	0.000148995	0.000931833	yes	PCMP-H12	PREDICTED: pentatricopeptide repeat-containing protein At1g08070, chloroplastic-like [Prunus mume]	-	-	-	-	-	-	-
Pm004701	21.6667	6	1.35667	0.406667	3.33607	0.000132019	0.00083712	yes	At4g08455	PREDICTED: BTB/POZ domain-containing protein At4g08455-like [Prunus mume]	-	-	-	-	-	-	-
Pm004823	1.33333	5.66667	0.0466667	0.213333	0.21875	0.00936967	0.0314567	yes	At1g21890	PREDICTED: WAT1-related protein At1g21890 [Prunus mume]	-	-	-	-	-	-	-
Pm004850	42.3333	19.42	0.543333	0.27	2.01235	0.00189449	0.008272	yes	At1g35710	PREDICTED: probable leucine-rich repeat receptor-like protein kinase At1g35710 [Prunus mume]	-	-	-	-	-	-	-
Pm004870	10.3333	37.6667	0.493333	1.94667	0.253425	2.08e-06	2.16e-05	yes	ERF012	PREDICTED: ethylene-responsive transcription factor ERF012 [Prunus mume]	-	-	-	-	-	-	GO:0097659//nucleic acid-templated transcription;GO:0009058//biosynthetic process;GO:0044260//cellular macromolecule metabolic process;GO:0009059//macromolecule biosynthetic process;GO:0019438//aromatic compound biosynthetic process;GO:0080090//regulation of primary metabolic process;GO:0016070//RNA metabolic process;GO:0034654//nucleobase-containing compound biosynthetic process;GO:0008152//meta…
Pm004874	12.3333	25.6667	0.43	0.986667	0.435811	0.00339435	0.0136011	yes	At4g08290	PREDICTED: WAT1-related protein At4g08290 [Prunus mume]	-	-	-	-	-	-	-
Pm004903	3.43667	0	0.14	0.001	140	0.00599954	0.0217175	yes	--	PREDICTED: uncharacterized protein LOC103319978 [Prunus mume]	-	-	-	-	-	-	-
Pm004919	0	2.66667	0.001	0.226667	0.00441176	0.0117146	0.0377516	yes	fam32al	PREDICTED: protein FAM32A-like [Prunus mume]	-	-	-	-	-	-	-
Pm004941	176	66	4.39667	1.79	2.45624	2.2e-07	2.91e-06	yes	KAT3	PREDICTED: potassium channel KAT3 [Prunus mume]	-	-	-	-	-	-	-
Pm004942	38	15.6667	2.47667	1.08667	2.27914	0.00249782	0.0104686	yes	--	PREDICTED: uncharacterized protein LOC103320006 [Prunus mume]	-	-	-	-	-	-	-
Pm004997	1.33333	6.66667	0.0166667	0.0833333	0.2	0.0120934	0.0387386	yes	PDR1	PREDICTED: ABC transporter G family member 39-like isoform X1 [Prunus mume]	-	-	-	-	-	GO:0097159//organic cyclic compound binding;GO:0032549//ribonucleoside binding;GO:0001882//nucleoside binding;GO:0016820//hydrolase activity, acting on acid anhydrides, catalyzing transmembrane movement of substances;GO:0016462//pyrophosphatase activity;GO:0097367//carbohydrate derivative binding;GO:0005488//binding;GO:0017111//nucleoside-triphosphatase activity;GO:0001883//purine nucleoside bind…	GO:0006796//phosphate-containing compound metabolic process;GO:0009150//purine ribonucleotide metabolic process;GO:1902578//single-organism localization;GO:0009056//catabolic process;GO:0044248//cellular catabolic process;GO:0044237//cellular metabolic process;GO:0034641//cellular nitrogen compound metabolic process;GO:0051179//localization;GO:0019693//ribose phosphate metabolic process;GO:003465…
Pm005027	19.3333	49.3333	0.863333	2.44333	0.353342	6.74e-05	0.000465578	yes	APM1	PREDICTED: aminopeptidase M1-like [Prunus mume]	-	-	-	-	-	-	-
Pm005118	1570.33	699.667	33.27	16.22	2.05117	3.8e-32	9.43e-30	yes	At5g25630	PREDICTED: pentatricopeptide repeat-containing protein At5g25630 [Prunus mume]	-	-	-	-	-	-	-
Pm005143	0.666667	4.33333	0.02	0.146667	0.136364	0.0109873	0.035893	yes	--	PREDICTED: WSC domain-containing protein ARB_07867-like [Prunus mume]	-	-	-	-	-	-	-
Pm005185	86.3333	180.333	1.28333	2.89	0.44406	1.68e-09	3.5e-08	yes	HSL1	PREDICTED: receptor-like protein kinase HSL1 [Prunus mume]	-	-	-	-	GO:0044425//membrane part;GO:0016020//membrane;GO:0031224//intrinsic component of membrane	GO:0016740//transferase activity;GO:0016491//oxidoreductase activity;GO:0016628//oxidoreductase activity, acting on the CH-CH group of donors, NAD or NADP as acceptor;GO:0005057//receptor signaling protein activity;GO:0001883//purine nucleoside binding;GO:0001882//nucleoside binding;GO:1901363//heterocyclic compound binding;GO:0097159//organic cyclic compound binding;GO:0016773//phosphotransferas…	GO:0009893//positive regulation of metabolic process;GO:0048522//positive regulation of cellular process;GO:0019220//regulation of phosphate metabolic process;GO:0045860//positive regulation of protein kinase activity;GO:0042327//positive regulation of phosphorylation;GO:0060255//regulation of macromolecule metabolic process;GO:0051174//regulation of phosphorus metabolic process;GO:0080090//regul…
Pm005208	38.25	8.08333	1.9	0.446667	4.25373	0.0004513	0.00242369	yes	SIGC	PREDICTED: RNA polymerase sigma factor sigC-like [Prunus mume]	-	-	-	-	-	-	-
Pm005218	28.3333	69	2.08	5.46667	0.380488	1.54e-05	0.000127292	yes	--	PREDICTED: uncharacterized protein LOC103320276 [Prunus mume]	-	-	-	-	-	-	-
Pm005224	88	28.3333	3.27	1.12333	2.91098	4.33e-09	8.36e-08	yes	Apeh	PREDICTED: LOW QUALITY PROTEIN: acylamino-acid-releasing enzyme-like [Prunus mume]	-	-	-	-	-	-	-
Pm005226	1587.67	679.333	37.66	17.5833	2.1418	9.65e-27	1.7e-24	yes	--	PREDICTED: uncharacterized protein LOC103320283 isoform X1 [Prunus mume]	-	-	-	-	-	-	-
Pm005248	9.33333	0.333333	0.196667	0.00666667	29.5	2.37e-06	2.43e-05	yes	At1g05700	PREDICTED: probable LRR receptor-like serine/threonine-protein kinase At1g51880 [Prunus mume]	-	-	-	-	-	-	-
Pm005257	42.3333	14.6667	2.31333	0.873333	2.64885	6.86e-06	6.26e-05	yes	At5g42700	PREDICTED: B3 domain-containing protein At3g19184-like [Prunus mume]	-	-	-	-	-	-	-
Pm005308	105.6	319.88	2.99	9.86	0.303245	3.2e-11	8.99e-10	yes	At3g50280	PREDICTED: uncharacterized acetyltransferase At3g50280-like [Prunus mume]	-	-	-	-	-	-	-
Pm005327	213	676.333	6.23333	21.5167	0.289698	1.74e-24	2.48e-22	yes	At3g16150	PREDICTED: probable isoaspartyl peptidase/L-asparaginase 2 [Prunus mume]	-	-	-	-	-	-	-
Pm005349	61	26.3333	2.09667	0.973333	2.15411	0.000336311	0.00187944	yes	CYCA3-4	Cyclin A3,1 [Theobroma cacao]	-	-	-	-	GO:0043231//intracellular membrane-bounded organelle;GO:0044424//intracellular part;GO:0043226//organelle;GO:0043227//membrane-bounded organelle;GO:0044464//cell part;GO:0005623//cell;GO:0005622//intracellular;GO:0043229//intracellular organelle	GO:0019900//kinase binding;GO:0005515//protein binding;GO:0005488//binding;GO:0019899//enzyme binding	GO:0000278//mitotic cell cycle;GO:0044839//cell cycle G2/M phase transition;GO:0000086//G2/M transition of mitotic cell cycle;GO:1903047//mitotic cell cycle process;GO:0022402//cell cycle process;GO:0009987//cellular process;GO:0007049//cell cycle;GO:0044770//cell cycle phase transition;GO:0044699//single-organism process;GO:0044763//single-organism cellular process;GO:0044772//mitotic cell cycle…
Pm005389	431.333	182.333	15.34	7.15	2.14545	1.97e-05	0.000158202	yes	LBD39	PREDICTED: LOB domain-containing protein 37-like [Prunus mume]	-	-	-	-	-	-	-
Pm005415	68	126	2.64	5.38	0.490706	8.6e-06	7.63e-05	yes	--	PREDICTED: uncharacterized protein LOC103320476 [Prunus mume]	-	-	-	-	-	-	-
Pm005417	98	37	6.61667	2.75333	2.40315	9.08e-08	1.32e-06	yes	--	PREDICTED: uncharacterized protein LOC103320478 [Prunus mume]	-	-	-	-	-	-	-
Pm005432	257.333	88.3333	5.06333	1.89667	2.6696	3.41e-09	6.71e-08	yes	Cenpe	PREDICTED: kinesin-related protein 11 [Prunus mume]	-	-	-	-	-	-	-
Pm005477	128.333	32.6667	8.70667	2.41	3.61272	1.97e-17	1.44e-15	yes	SPAC6G9.01c	DUF1764 domain-containing protein [Cephalotus follicularis]	-	-	-	-	-	-	-
Pm005506	123.333	50	1.41667	0.623333	2.27273	7.55e-10	1.69e-08	yes	N	PREDICTED: disease resistance protein TAO1-like [Prunus mume]	-	-	-	-	-	-	-
Pm005526	0	2.66667	0.001	0.0866667	0.0115385	0.0114094	0.0369775	yes	--	PREDICTED: IQ domain-containing protein IQM1-like [Prunus mume]	-	-	-	-	-	-	-
Pm005531	433	154.333	18.2967	7.04	2.59896	8.87e-12	2.71e-10	yes	--	PREDICTED: proton pump-interactor 1-like [Prunus mume]	-	-	-	-	-	-	-
Pm005573	4.33333	0.333333	0.233333	0.02	11.6667	0.00851531	0.0290934	yes	C1	PREDICTED: trichome differentiation protein GL1-like [Prunus mume]	-	-	-	-	-	-	-
Pm005575	560.667	1158.33	16.45	37.0267	0.444274	6.68e-20	6.28e-18	yes	CYP72A1	PREDICTED: cytochrome P450 CYP72A219-like [Prunus mume]	-	-	-	-	-	-	-
Pm005577	171.333	24.6667	11.7433	1.86	6.31362	2.22e-22	2.55e-20	yes	MYB5	PREDICTED: transcription factor MYB114-like [Prunus mume]	-	-	-	-	-	-	-
Pm005579	9.66667	1.66667	0.456667	0.0866667	5.26923	0.000448794	0.00241474	yes	--	PREDICTED: F-box/LRR-repeat protein At3g26922-like [Malus domestica]	-	-	-	-	-	-	-
Pm005625	6.33333	23.6667	0.0866667	0.36	0.240741	3.36e-06	3.31e-05	yes	GLR2.8	PREDICTED: glutamate receptor 2.8-like [Prunus mume]	-	-	-	-	-	-	-
Pm005629	154.333	0.333333	2.76333	0.00666667	414.5	1.7e-43	7.77e-41	yes	GLR2.7	PREDICTED: glutamate receptor 2.8-like [Prunus mume]	-	-	-	-	GO:0016020//membrane	GO:0005215//transporter activity	GO:0051234//establishment of localization;GO:0044699//single-organism process;GO:0051179//localization;GO:0044763//single-organism cellular process;GO:1902578//single-organism localization;GO:0006810//transport;GO:0006811//ion transport;GO:0044765//single-organism transport;GO:0009987//cellular process
Pm005682	774	98.3333	29.6233	4.07333	7.2725	3.35e-63	5.18e-60	yes	--	PREDICTED: uncharacterized protein LOC103320725 [Prunus mume]	-	-	-	-	-	-	-
Pm005713	30.6667	57.3333	1.45	2.90333	0.499426	0.00301402	0.0123058	yes	MAM33	MAM33 domain-containing protein [Cephalotus follicularis]	-	-	-	-	-	-	-
Pm005763	6.33333	22	0.2	0.743333	0.269058	1.13e-05	9.7e-05	yes	--	UPF0114 domain-containing protein [Cephalotus follicularis]	-	-	-	-	-	-	-
Pm005862	18.6667	51.6667	0.616667	1.84333	0.334539	1.3e-06	1.43e-05	yes	bcs1l	PREDICTED: AAA-ATPase At3g50940-like [Prunus mume]	-	-	-	-	-	-	-
Pm005880	585.333	266.333	22.0067	10.98	2.00425	4.04e-15	2.02e-13	yes	YKL091C	PREDICTED: CRAL-TRIO domain-containing protein YKL091C [Prunus mume]	-	-	-	-	-	-	-
Pm005881	34.5233	13.0533	0.54	0.216667	2.49231	0.00293828	0.012048	yes	RDR1	PREDICTED: probable RNA-dependent RNA polymerase 1 [Prunus mume]	-	-	-	-	-	-	-
Pm005904	3.33333	0	0.24	0.001	240	0.0036762	0.0145335	yes	Os02g0642300	PREDICTED: probable ascorbate-specific transmembrane electron transporter 1 [Prunus mume]	-	-	-	-	-	-	-
Pm005983	6.66667	23	0.263333	0.966667	0.272414	0.000276269	0.00157946	yes	GA2OX8	PREDICTED: LOW QUALITY PROTEIN: gibberellin 2-beta-dioxygenase 8-like [Prunus mume]	Metabolism	Metabolism of terpenoids and polyketides;Global and Overview	ko01110//Biosynthesis of secondary metabolites;ko00904//Diterpenoid biosynthesis	K04125	-	GO:0003824//catalytic activity;GO:0016706//oxidoreductase activity, acting on paired donors, with incorporation or reduction of molecular oxygen, 2-oxoglutarate as one donor, and incorporation of one atom each of oxygen into both donors;GO:0016705//oxidoreductase activity, acting on paired donors, with incorporation or reduction of molecular oxygen;GO:0051213//dioxygenase activity;GO:0016491//oxi…	-
Pm005989	231.333	67	11.4333	3.56667	3.20561	2.6e-16	1.58e-14	yes	--	DUF3067 domain-containing protein [Cephalotus follicularis]	-	-	-	-	-	-	-
Pm006072	100.79	31.8067	3.05333	1.03333	2.95484	1.55e-06	1.68e-05	yes	AGAL1	PREDICTED: alpha-galactosidase 1-like [Prunus mume]	Metabolism	Glycan biosynthesis and metabolism;Lipid metabolism;Carbohydrate metabolism	ko00561//Glycerolipid metabolism;ko00052//Galactose metabolism;ko00600//Sphingolipid metabolism;ko00603//Glycosphingolipid biosynthesis - globo series	K07407	-	GO:0003824//catalytic activity;GO:0015925//galactosidase activity;GO:0004553//hydrolase activity, hydrolyzing O-glycosyl compounds;GO:0004557//alpha-galactosidase activity;GO:0016798//hydrolase activity, acting on glycosyl bonds;GO:0016787//hydrolase activity	GO:0044238//primary metabolic process;GO:0008152//metabolic process
Pm006209	196.123	613.193	3.96	13.4633	0.294132	1.14e-37	4.18e-35	yes	SBT1.7	PREDICTED: subtilisin-like protease SBT1.9 [Prunus mume]	-	-	-	-	-	-	-
Pm006223	11.9967	1.33333	0.69	0.08	8.625	0.000340058	0.00189721	yes	ZMYM1	PREDICTED: zinc finger MYM-type protein 1-like [Prunus mume]	-	-	-	-	-	-	-
Pm006252	13.82	47.0233	0.34	1.18667	0.286517	0.00786627	0.0272617	yes	GAOA	PREDICTED: WSC domain-containing protein ARB_07867-like [Prunus mume]	-	-	-	-	-	-	-
Pm006299	5658.67	14658	355.017	997.2	0.356014	8.73e-25	1.28e-22	yes	MLP28	PREDICTED: MLP-like protein 31 [Prunus mume]	-	-	-	-	-	-	-
Pm006381	99	34.6667	2.29	0.873333	2.62214	8.81e-10	1.94e-08	yes	At3g58930	PREDICTED: F-box/LRR-repeat protein At4g14103-like [Prunus mume]	-	-	-	-	-	-	-
Pm006382	25.2733	2.7	1.41667	0.166667	8.5	2.03e-10	5.02e-09	yes	At3g62470	Pentatricopeptide repeat (PPR) superfamily protein [Theobroma cacao]	-	-	-	-	-	-	-
Pm006420	9.33333	18.6667	0.293333	0.653333	0.44898	0.0114791	0.0371555	yes	RhGT1	PREDICTED: LOW QUALITY PROTEIN: UDP-glycosyltransferase 708D1-like [Prunus mume]	-	-	-	-	-	-	-
Pm006436	82.3333	31	2.93667	1.20667	2.4337	1.42e-07	1.96e-06	yes	BUB3.3	PREDICTED: mitotic checkpoint protein BUB3.3 [Prunus mume]	-	-	-	-	-	-	-
Pm006487	644.333	188.667	23.6867	7.55	3.13731	2.07e-44	1.1e-41	yes	APL	PREDICTED: protein PHR1-LIKE 1-like [Malus domestica]	-	-	-	-	-	-	-
Pm006527	7.66667	26.5	0.533333	2	0.266667	1.77e-06	1.88e-05	yes	PRE6	PREDICTED: transcription factor PRE6-like [Prunus mume]	-	-	-	-	-	-	-
Pm006608	84.6667	28.3333	3.67	1.32667	2.76633	1.21e-09	2.59e-08	yes	--	PREDICTED: LOW QUALITY PROTEIN: spindle pole body component 110 [Prunus mume]	-	-	-	-	-	-	-
Pm006635	115.667	45.3333	3.61	1.52	2.375	5.61e-07	6.73e-06	yes	ATL46	PREDICTED: RING-H2 finger protein ATL46 [Prunus mume]	-	-	-	-	-	-	-
Pm006644	41	17.6667	1.56	0.736667	2.11765	0.00145633	0.00661449	yes	--	transmembrane protein [Medicago truncatula]	-	-	-	-	-	-	-
Pm006651	56	155.333	2.28	6.86667	0.332039	2.67e-12	8.97e-11	yes	XTH33	PREDICTED: probable xyloglucan endotransglucosylase/hydrolase protein 33 [Prunus mume]	-	-	-	-	-	-	-
Pm006689	399.523	133.953	10.7733	3.91333	2.75298	7.87e-20	7.32e-18	yes	At1g60420	PREDICTED: probable nucleoredoxin 1 [Prunus mume]	-	-	-	-	-	GO:0003824//catalytic activity;GO:0016491//oxidoreductase activity;GO:0016667//oxidoreductase activity, acting on a sulfur group of donors;GO:0016651//oxidoreductase activity, acting on NAD(P)H;GO:0016668//oxidoreductase activity, acting on a sulfur group of donors, NAD(P) as acceptor	GO:0044710//single-organism metabolic process;GO:0044699//single-organism process;GO:0008152//metabolic process
Pm006690	45.6667	12.6667	1.18333	0.35	3.38095	3.09e-05	0.000234534	yes	At1g60420	PREDICTED: probable nucleoredoxin 1 isoform X1 [Prunus mume]	-	-	-	-	-	GO:0016651//oxidoreductase activity, acting on NAD(P)H;GO:0016668//oxidoreductase activity, acting on a sulfur group of donors, NAD(P) as acceptor;GO:0003824//catalytic activity;GO:0016491//oxidoreductase activity;GO:0016667//oxidoreductase activity, acting on a sulfur group of donors	GO:0044710//single-organism metabolic process;GO:0008152//metabolic process;GO:0044699//single-organism process
Pm006728	1.66667	10.3333	0.0666667	0.463333	0.143885	0.00131896	0.00607705	yes	TAA1	PREDICTED: L-tryptophan--pyruvate aminotransferase 1-like [Prunus mume]	Metabolism	Global and Overview;Amino acid metabolism	ko01100//Metabolic pathways;ko00380//Tryptophan metabolism	K16903	-	GO:0003824//catalytic activity;GO:0016829//lyase activity;GO:0016846//carbon-sulfur lyase activity	-
Pm006736	17	5	1.31	0.41	3.19512	0.000647256	0.00330818	yes	--	PREDICTED: protein POOR HOMOLOGOUS SYNAPSIS 1-like [Prunus mume]	-	-	-	-	-	-	-
Pm006820	2	8.33333	0.09	0.413333	0.217742	0.00220182	0.00940356	yes	--	Methyltransf_11 domain-containing protein [Cephalotus follicularis]	-	-	-	-	-	-	-
Pm006836	9.23667	0	0.6	0.001	600	0.000411093	0.00223946	yes	--	PREDICTED: E3 ubiquitin-protein ligase RNF8-B-like [Malus domestica]	-	-	-	-	-	-	-
Pm006849	20.8033	52.3133	0.763333	2.06	0.37055	8.91e-05	0.000593777	yes	ACT	PREDICTED: vinorine synthase-like [Prunus mume]	-	-	-	-	-	-	-
Pm006933	8	24.3333	0.24	0.786667	0.305085	1.83e-05	0.000148315	yes	CYP76B6	PREDICTED: geraniol 8-hydroxylase-like [Prunus mume]	-	-	-	-	-	-	-
Pm006945	870.333	1604.67	17.29	34.6267	0.499326	6.94e-10	1.56e-08	yes	At1g66830	PREDICTED: probable inactive leucine-rich repeat receptor-like protein kinase At1g66830 [Prunus mume]	-	-	-	-	GO:0044425//membrane part;GO:0016020//membrane;GO:0031224//intrinsic component of membrane	GO:0032549//ribonucleoside binding;GO:0016301//kinase activity;GO:0003824//catalytic activity;GO:0016773//phosphotransferase activity, alcohol group as acceptor;GO:0036094//small molecule binding;GO:0016740//transferase activity;GO:0001883//purine nucleoside binding;GO:1901363//heterocyclic compound binding;GO:0005488//binding;GO:0032550//purine ribonucleoside binding;GO:0004672//protein kinase a…	GO:0008152//metabolic process;GO:0009987//cellular process;GO:0044267//cellular protein metabolic process;GO:0044699//single-organism process;GO:0044237//cellular metabolic process;GO:0044238//primary metabolic process;GO:0071704//organic substance metabolic process;GO:0044710//single-organism metabolic process;GO:0044260//cellular macromolecule metabolic process;GO:0019538//protein metabolic pro…
Pm006971	147.667	49.6667	6.37333	2.33	2.73534	6.09e-11	1.64e-09	yes	LIMYB	PREDICTED: L10-interacting MYB domain-containing protein-like [Prunus mume]	-	-	-	-	-	-	-
Pm007005	1	6.33333	0.03	0.216667	0.138462	0.00199435	0.00862559	yes	CYP78A5	PREDICTED: cytochrome P450 78A5-like [Prunus mume]	-	-	-	-	-	GO:0043167//ion binding;GO:1901363//heterocyclic compound binding;GO:0046872//metal ion binding;GO:0016705//oxidoreductase activity, acting on paired donors, with incorporation or reduction of molecular oxygen;GO:0016491//oxidoreductase activity;GO:0043169//cation binding;GO:0016709//oxidoreductase activity, acting on paired donors, with incorporation or reduction of molecular oxygen, NAD(P)H as …	GO:0044710//single-organism metabolic process;GO:0044699//single-organism process;GO:0008152//metabolic process
Pm007006	449.333	203.333	11.9933	5.91667	2.02704	8.15e-11	2.17e-09	yes	ctdspl2	PREDICTED: CTD small phosphatase-like protein 2-A isoform X1 [Prunus mume]	-	-	-	-	-	-	-
Pm007034	1.33333	6	0.0533333	0.253333	0.210526	0.0116553	0.0375987	yes	FBP2	PREDICTED: agamous-like MADS-box protein AGL9 homolog [Prunus mume]	-	-	-	-	GO:0044424//intracellular part;GO:0005623//cell;GO:0043231//intracellular membrane-bounded organelle;GO:0044464//cell part;GO:0043226//organelle;GO:0005622//intracellular;GO:0043229//intracellular organelle;GO:0043227//membrane-bounded organelle	GO:0003676//nucleic acid binding;GO:0001071//nucleic acid binding transcription factor activity;GO:0097159//organic cyclic compound binding;GO:0005515//protein binding;GO:1901363//heterocyclic compound binding;GO:0005488//binding	GO:0043170//macromolecule metabolic process;GO:0034641//cellular nitrogen compound metabolic process;GO:0044237//cellular metabolic process;GO:0097659//nucleic acid-templated transcription;GO:0044249//cellular biosynthetic process;GO:0034654//nucleobase-containing compound biosynthetic process;GO:1901360//organic cyclic compound metabolic process;GO:0022414//reproductive process;GO:0009059//macro…
Pm007120	4.66667	12	0.09	0.253333	0.355263	0.00590166	0.0214466	yes	POT5	PREDICTED: potassium transporter 5-like [Prunus mume]	-	-	-	-	-	-	-
Pm007135	5933.33	14962.3	255.607	702.507	0.363849	8.03e-36	2.48e-33	yes	XTHB	PREDICTED: probable xyloglucan endotransglucosylase/hydrolase protein B [Prunus mume]	-	-	-	-	-	-	-
Pm007188	8.33333	21.3333	0.19	0.53	0.358491	0.000348914	0.00194017	yes	MIMI_L728	DUF2828 domain-containing protein [Cephalotus follicularis]	-	-	-	-	-	-	-
Pm007275	3197.33	1471.33	104.353	52.1167	2.0023	9.54e-14	4.01e-12	yes	CRT3	PREDICTED: calreticulin-3 [Prunus mume]	Cellular Processes;Genetic Information Processing	Folding, sorting and degradation;Transport and catabolism	ko04141//Protein processing in endoplasmic reticulum;ko04145//Phagosome	K08057	-	-	-
Pm007318	32.1367	13.7733	0.51	0.236667	2.15493	0.00109285	0.00517036	yes	pol	Transposon Ty3-I Gag-Pol polyprotein [Cajanus cajan]	-	-	-	-	-	-	-
Pm007323	118	32	1.60333	0.473333	3.38732	2.91e-13	1.14e-11	yes	MAA3	PREDICTED: helicase SEN1-like [Prunus mume]	-	-	-	-	-	-	-
Pm007330	31.0967	13.26	0.52	0.246667	2.10811	0.00268475	0.0111304	yes	MAA3	PREDICTED: LOW QUALITY PROTEIN: helicase SEN1-like [Prunus mume]	-	-	-	-	-	-	-
Pm007343	266.333	17.3333	8.02667	0.57	14.0819	7.17e-57	7.59e-54	yes	SEOB	PREDICTED: protein SIEVE ELEMENT OCCLUSION B-like [Prunus mume]	-	-	-	-	-	-	-
Pm007400	16.6667	0	1.3	0.001	1300	8.97e-12	2.74e-10	yes	UBP24	PREDICTED: ubiquitin carboxyl-terminal hydrolase 24-like [Prunus mume]	-	-	-	-	-	-	-
Pm007402	0	17.1267	0.001	0.753333	0.00132743	1.02e-12	3.65e-11	yes	AAK6	PREDICTED: adenylate kinase isoenzyme 6 homolog [Prunus mume]	Genetic Information Processing;Metabolism	Nucleotide metabolism;Global and Overview;Translation	ko01100//Metabolic pathways;ko01110//Biosynthesis of secondary metabolites;ko01130//Biosynthesis of antibiotics;ko00230//Purine metabolism;ko03008//Ribosome biogenesis in eukaryotes	K18532	-	-	-
Pm007414	205	446.707	9.90333	22.9233	0.43202	6.58e-07	7.71e-06	yes	Cht5	PREDICTED: endochitinase EP3-like [Prunus mume]	Metabolism	Global and Overview;Carbohydrate metabolism	ko01100//Metabolic pathways;ko00520//Amino sugar and nucleotide sugar metabolism	K01183	-	-	-
Pm007420	221.333	22	12.9867	1.42	9.14554	1.25e-19	1.13e-17	yes	tig	PREDICTED: trigger factor-like [Prunus mume]	-	-	-	-	-	-	-
Pm007446	13	3	0.916667	0.23	3.98551	0.000201775	0.00120608	yes	atpI	ATP synthase CF0 subunit IV [Prunus persica]	Metabolism	Energy metabolism;Global and Overview	ko01100//Metabolic pathways;ko00190//Oxidative phosphorylation;ko00195//Photosynthesis	K02108	GO:0031976//plastid thylakoid;GO:0033177//proton-transporting two-sector ATPase complex, proton-transporting domain;GO:0044424//intracellular part;GO:0043231//intracellular membrane-bounded organelle;GO:0016469//proton-transporting two-sector ATPase complex;GO:0098796//membrane protein complex;GO:0005623//cell;GO:0009534//chloroplast thylakoid;GO:0043234//protein complex;GO:0043227//membrane-boun…	GO:0016817//hydrolase activity, acting on acid anhydrides;GO:0022891//substrate-specific transmembrane transporter activity;GO:0022804//active transmembrane transporter activity;GO:0005215//transporter activity;GO:0016818//hydrolase activity, acting on acid anhydrides, in phosphorus-containing anhydrides;GO:0043492//ATPase activity, coupled to movement of substances;GO:0003824//catalytic activity…	GO:0072521//purine-containing compound metabolic process;GO:0009127//purine nucleoside monophosphate biosynthetic process;GO:0044699//single-organism process;GO:0019637//organophosphate metabolic process;GO:0009058//biosynthetic process;GO:1901576//organic substance biosynthetic process;GO:0009123//nucleoside monophosphate metabolic process;GO:0008152//metabolic process;GO:0055085//transmembrane …
Pm007450	70.7033	31.8833	2.21333	1.06333	2.0815	0.000859249	0.00421491	yes	At1g06620	PREDICTED: 1-aminocyclopropane-1-carboxylate oxidase homolog 1-like [Prunus mume]	-	-	-	-	-	-	-
Pm007451	146.607	64.3833	6.38667	3.02667	2.11013	2.36e-06	2.42e-05	yes	At1g06620	PREDICTED: 1-aminocyclopropane-1-carboxylate oxidase homolog 1-like isoform X1 [Prunus mume]	-	-	-	-	-	-	-
Pm007474	0	120.333	0.001	6.59	0.000151745	1.49e-64	2.73e-61	yes	Znrd1	PREDICTED: DNA-directed RNA polymerase I subunit RPA12-like [Prunus mume]	Genetic Information Processing;Metabolism	Global and Overview;Transcription;Nucleotide metabolism	ko01100//Metabolic pathways;ko00230//Purine metabolism;ko00240//Pyrimidine metabolism;ko03020//RNA polymerase	K03000	GO:0005622//intracellular;GO:0044464//cell part;GO:0043226//organelle;GO:0043227//membrane-bounded organelle;GO:0043231//intracellular membrane-bounded organelle;GO:0044424//intracellular part;GO:0043229//intracellular organelle;GO:0005623//cell	GO:0016772//transferase activity, transferring phosphorus-containing groups;GO:0043169//cation binding;GO:0003824//catalytic activity;GO:0043167//ion binding;GO:0005488//binding;GO:0046872//metal ion binding;GO:0016779//nucleotidyltransferase activity;GO:0046914//transition metal ion binding;GO:0016740//transferase activity;GO:0034062//RNA polymerase activity	GO:0010467//gene expression;GO:0008152//metabolic process;GO:0043170//macromolecule metabolic process;GO:0071704//organic substance metabolic process
Pm007476	0	73.6667	0.001	3.87667	0.000257954	1.26e-45	7.47e-43	yes	--	PREDICTED: uncharacterized protein LOC103322425 isoform X1 [Prunus mume]	-	-	-	-	-	-	-
Pm007498	493.667	211	30.5767	14.1567	2.15988	2.65e-09	5.35e-08	yes	CSA	PREDICTED: probable phospholipid hydroperoxide glutathione peroxidase [Prunus mume]	Metabolism	Lipid metabolism;Metabolism of other amino acids	ko00480//Glutathione metabolism;ko00590//Arachidonic acid metabolism	K00432	-	-	-
Pm007511	11.3333	21.3333	0.616667	1.24333	0.495979	0.0102955	0.0339718	yes	--	PREDICTED: uncharacterized protein LOC103322454 [Prunus mume]	-	-	-	-	-	-	-
Pm007512	3.33333	10.3333	0.23	0.796667	0.288703	0.00307198	0.0124936	yes	--	PREDICTED: uncharacterized protein LOC103322455 [Prunus mume]	-	-	-	-	-	-	-
Pm007539	12.6667	33	0.213333	0.643333	0.331606	0.000415659	0.00226188	yes	N	PREDICTED: TMV resistance protein N-like isoform X1 [Prunus mume]	-	-	-	-	-	-	-
Pm007672	86.3333	178.667	4.16	9.30667	0.446991	1.6e-08	2.78e-07	yes	IBH1	PREDICTED: transcription factor IBH1-like [Prunus mume]	-	-	-	-	-	-	-
Pm007698	1566.66	700.62	36.0767	17.6267	2.04671	5.08e-17	3.41e-15	yes	CRK26	PREDICTED: cysteine-rich receptor-like protein kinase 29 [Prunus mume]	-	-	-	-	-	-	-
Pm007757	1296.67	2525.33	66.5833	140.163	0.475041	1.25e-12	4.42e-11	yes	XTH15	PREDICTED: xyloglucan endotransglucosylase/hydrolase 2-like [Prunus mume]	-	-	-	-	-	-	-
Pm007790	179.667	64	5.35333	2.08333	2.5696	1.36e-13	5.6e-12	yes	At4g14190	PREDICTED: pentatricopeptide repeat-containing protein At4g14190, chloroplastic [Prunus mume]	-	-	-	-	-	-	-
Pm007860	687.667	243.333	8.55667	3.28667	2.60345	3.98e-17	2.73e-15	yes	N	PREDICTED: TMV resistance protein N-like [Prunus mume]	-	-	-	-	-	-	-
Pm007873	8.66667	1.66667	0.44	0.0966667	4.55172	0.00126462	0.00586183	yes	--	PREDICTED: protein IWS1 homolog A-like [Prunus mume]	-	-	-	-	-	-	-
Pm007877	267.667	114	8.89	4.11667	2.15951	2.87e-11	8.1e-10	yes	--	PREDICTED: uncharacterized protein LOC103322677 isoform X1 [Prunus mume]	-	-	-	-	-	-	-
Pm007947	54	19.3333	2.71333	1.04333	2.60064	8.18e-05	0.000550569	yes	At3g48880	PREDICTED: F-box/LRR-repeat protein At3g48880-like [Prunus mume]	-	-	-	-	-	-	-
Pm007954	4.66667	0	0.126667	0.001	126.667	0.000567514	0.00295316	yes	STP13	PREDICTED: sugar transport protein 13-like [Prunus mume]	-	-	-	-	-	-	-
Pm007965	9	34.04	0.336667	1.38	0.243961	2.87e-07	3.68e-06	yes	HIDM	PREDICTED: 2-hydroxyisoflavanone dehydratase-like [Prunus mume]	-	-	-	-	-	-	-
Pm008013	551.333	165.667	24.5067	7.73333	3.16897	9.35e-30	1.98e-27	yes	DSPTP1	PREDICTED: dual specificity protein phosphatase 1 isoform X1 [Prunus mume]	-	-	-	-	-	GO:0016788//hydrolase activity, acting on ester bonds;GO:0042578//phosphoric ester hydrolase activity;GO:0003824//catalytic activity;GO:0016791//phosphatase activity;GO:0004721//phosphoprotein phosphatase activity;GO:0016787//hydrolase activity	GO:0044267//cellular protein metabolic process;GO:0071704//organic substance metabolic process;GO:0008152//metabolic process;GO:0044260//cellular macromolecule metabolic process;GO:0006793//phosphorus metabolic process;GO:0043412//macromolecule modification;GO:0009987//cellular process;GO:0044238//primary metabolic process;GO:0006464//cellular protein modification process;GO:0043170//macromolecul…
Pm008023	35.6667	69	0.886667	1.85	0.479279	4.77e-05	0.000343504	yes	IPT5	PREDICTED: LOW QUALITY PROTEIN: adenylate isopentenyltransferase 5, chloroplastic [Prunus mume]	Metabolism	Global and Overview;Metabolism of terpenoids and polyketides	ko01100//Metabolic pathways;ko01110//Biosynthesis of secondary metabolites;ko00908//Zeatin biosynthesis	K10760	-	-	-
Pm008135	1033.33	472	84.1533	42.0367	2.0019	6.78e-23	8.07e-21	yes	GRXS2	PREDICTED: monothiol glutaredoxin-S2 [Prunus mume]	-	-	-	-	-	-	-
Pm008173	135.667	43.6667	5.53333	1.93667	2.85714	2.31e-15	1.2e-13	yes	NPF5.10	PREDICTED: protein NRT1/ PTR FAMILY 5.5-like [Prunus mume]	-	-	-	-	-	-	-
Pm008190	359	153.667	4.38	2.03	2.15764	2.82e-10	6.79e-09	yes	Ncapd3	PREDICTED: condensin-2 complex subunit D3 [Prunus mume]	-	-	-	-	-	-	-
Pm008210	23	44.3333	1.49	3.09333	0.481681	0.000177532	0.00107975	yes	--	senescence-associated family protein [Populus trichocarpa]	-	-	-	-	-	-	-
Pm008211	30.3333	110	0.866667	3.42	0.253411	1.01e-12	3.61e-11	yes	DTX1	PREDICTED: protein DETOXIFICATION 55 [Prunus mume]	-	-	-	-	GO:0044425//membrane part;GO:0031224//intrinsic component of membrane;GO:0016020//membrane	GO:0015291//secondary active transmembrane transporter activity;GO:0022857//transmembrane transporter activity;GO:0005215//transporter activity;GO:0022804//active transmembrane transporter activity	GO:0044699//single-organism process;GO:0009987//cellular process;GO:0044763//single-organism cellular process
Pm008212	1849	668	45.6167	18.0467	2.52771	2.24e-13	8.98e-12	yes	BCE2	PREDICTED: lipoamide acyltransferase component of branched-chain alpha-keto acid dehydrogenase complex, mitochondrial [Prunus mume]	Metabolism	Global and Overview;Amino acid metabolism;Carbohydrate metabolism	ko01100//Metabolic pathways;ko01110//Biosynthesis of secondary metabolites;ko01130//Biosynthesis of antibiotics;ko00280//Valine, leucine and isoleucine degradation;ko00640//Propanoate metabolism	K09699	-	GO:0016740//transferase activity;GO:0003824//catalytic activity;GO:0016747//transferase activity, transferring acyl groups other than amino-acyl groups;GO:0016746//transferase activity, transferring acyl groups	-
Pm008213	267.333	90.3333	3.7	1.35667	2.72727	4.59e-10	1.06e-08	yes	GEX2	PREDICTED: LOW QUALITY PROTEIN: protein GAMETE EXPRESSED 2 [Prunus mume]	-	-	-	-	-	-	-
Pm008258	477.577	1369.76	30.6867	94.93	0.323256	1.64e-28	3.17e-26	yes	PRUA1	PREDICTED: major allergen Pru ar 1-like [Prunus mume]	-	-	-	-	-	-	-
Pm008261	1195.09	2801.95	80.94	205.993	0.392925	6.85e-25	1.03e-22	yes	PRUA1	PREDICTED: major allergen Pru ar 1-like [Prunus mume]	-	-	-	-	-	-	-
Pm008263	259.667	622	15.0233	39.0733	0.384491	3e-33	8.27e-31	yes	PRUA1	PREDICTED: major allergen Pru ar 1-like [Prunus mume]	-	-	-	-	-	-	-
Pm008268	85	12	6.01333	0.946667	6.35211	1.4e-09	2.98e-08	yes	PRUA1	PREDICTED: major allergen Pru ar 1-like [Prunus mume]	-	-	-	-	-	-	-
Pm008307	0	5	0.001	0.25	0.004	0.000372031	0.00205393	yes	OEP162	PREDICTED: outer envelope pore protein 16-2, chloroplastic isoform X1 [Prunus mume]	-	-	-	-	-	-	-
Pm008415	130	248	5.70333	11.7167	0.486771	2.95e-09	5.88e-08	yes	--	PREDICTED: desiccation-related protein PCC13-62-like [Prunus mume]	-	-	-	-	-	-	-
Pm008437	16.3333	2.33333	0.466667	0.0766667	6.08696	0.000447055	0.00240738	yes	Os03g0733400	PREDICTED: zinc finger BED domain-containing protein RICESLEEPER 1-like [Prunus mume]	-	-	-	-	-	-	-
Pm008441	765.333	309.333	15.8467	6.92333	2.28888	3.16e-22	3.55e-20	yes	DRM2	PREDICTED: DNA (cytosine-5)-methyltransferase DRM1 [Prunus mume]	-	-	-	-	-	-	-
Pm008449	591.667	238.333	4.33	1.9	2.27895	3.18e-13	1.23e-11	yes	POK1	PREDICTED: LOW QUALITY PROTEIN: phragmoplast orienting kinesin-1 [Prunus mume]	-	-	-	-	-	-	-
Pm008466	40.3333	13	2.38	0.836667	2.84462	2.9e-05	0.000222816	yes	UBP13	PREDICTED: BTB/POZ and MATH domain-containing protein 3-like [Prunus mume]	-	-	-	-	-	-	-
Pm008468	524.667	74.3333	42.2667	6.50333	6.49923	2.92e-63	4.89e-60	yes	ATG8I	PREDICTED: autophagy-related protein 8i [Prunus mume]	Cellular Processes	Transport and catabolism	ko04140//Regulation of autophagy	K08341	-	-	-
Pm008502	4.66667	45	0.21	2.20667	0.0951662	6.16e-12	1.94e-10	yes	--	PREDICTED: late embryogenesis abundant protein D-29 [Prunus mume]	-	-	-	-	-	-	-
Pm008507	314.437	1150.62	5.76	22.88	0.251748	1.62e-58	2.32e-55	yes	ABCB4	PREDICTED: ABC transporter B family member 4-like [Prunus mume]	Environmental Information Processing	Membrane transport	ko02010//ABC transporters	K05658	-	-	-
Pm008520	538	189.667	9.71333	3.73	2.60411	5.52e-26	9.02e-24	yes	--	PREDICTED: DNA ligase 1-like [Prunus mume]	-	-	-	-	-	-	-
Pm008577	3.33333	13	0.316667	1.29	0.245478	0.000461471	0.00246744	yes	CjBAp12	PREDICTED: EG45-like domain containing protein [Prunus mume]	-	-	-	-	-	-	-
Pm008602	31.6667	73.3333	1.48667	3.65667	0.406563	9.78e-05	0.00064309	yes	TKPR1	PREDICTED: cinnamoyl-CoA reductase 2 isoform X1 [Prunus mume]	-	-	-	-	-	GO:0005488//binding;GO:0016616//oxidoreductase activity, acting on the CH-OH group of donors, NAD or NADP as acceptor;GO:0003824//catalytic activity;GO:0016614//oxidoreductase activity, acting on CH-OH group of donors;GO:0016491//oxidoreductase activity;GO:0048037//cofactor binding	GO:0044710//single-organism metabolic process;GO:0044699//single-organism process;GO:0008152//metabolic process
Pm008611	218.333	79	5.93667	2.31667	2.56259	4.33e-12	1.39e-10	yes	RGA2	PREDICTED: disease resistance protein RGA2-like [Prunus mume]	-	-	-	-	-	-	-
Pm008652	192.833	517.883	2.39	6.97333	0.342734	1.07e-34	3.25e-32	yes	ABCB4	PREDICTED: ABC transporter B family member 11-like [Prunus mume]	Environmental Information Processing	Membrane transport	ko02010//ABC transporters	K05658	-	-	-
Pm008656	228.333	529	9.61	24.0467	0.39964	3.26e-17	2.27e-15	yes	XTH23	PREDICTED: xyloglucan endotransglucosylase/hydrolase protein 24-like [Prunus mume]	-	-	-	-	-	-	-
Pm008709	7.96333	1	0.503333	0.06	8.38889	0.00211691	0.0090892	yes	--	PREDICTED: uncharacterized protein LOC103323471 isoform X1 [Prunus mume]	-	-	-	-	-	-	-
Pm008719	14	29.6667	0.82	1.85667	0.441652	0.000897186	0.00437433	yes	IAA33	PREDICTED: auxin-responsive protein IAA33 [Prunus mume]	-	-	-	-	-	-	-
Pm008737	2	6.66667	0.146667	0.533333	0.275	0.0139388	0.043432	yes	ZFP2	PREDICTED: zinc finger protein 2 [Prunus mume]	-	-	-	-	-	-	-
Pm008745	1.66667	11.3333	0.0966667	0.756667	0.127753	3.96e-05	0.000291474	yes	--	PREDICTED: uncharacterized protein LOC103323494 [Prunus mume]	-	-	-	-	-	-	-
Pm008750	18	47.6667	0.77	2.24	0.34375	0.00106361	0.00505698	yes	At1g29670	PREDICTED: GDSL esterase/lipase At1g29670-like [Prunus mume]	-	-	-	-	-	-	-
Pm008761	28.6667	53.3333	0.493333	1.00667	0.490066	0.000128862	0.000819686	yes	At3g26560	PREDICTED: probable pre-mRNA-splicing factor ATP-dependent RNA helicase DEAH5 isoform X1 [Prunus mume]	Genetic Information Processing	Transcription	ko03040//Spliceosome	K12818	-	GO:0032549//ribonucleoside binding;GO:0016462//pyrophosphatase activity;GO:0097159//organic cyclic compound binding;GO:0036094//small molecule binding;GO:0003824//catalytic activity;GO:0016787//hydrolase activity;GO:0016818//hydrolase activity, acting on acid anhydrides, in phosphorus-containing anhydrides;GO:0032550//purine ribonucleoside binding;GO:0005488//binding;GO:0017111//nucleoside-tripho…	GO:0046483//heterocycle metabolic process;GO:0034641//cellular nitrogen compound metabolic process;GO:1901564//organonitrogen compound metabolic process;GO:0006195//purine nucleotide catabolic process;GO:0044763//single-organism cellular process;GO:0044270//cellular nitrogen compound catabolic process;GO:0006725//cellular aromatic compound metabolic process;GO:0008152//metabolic process;GO:190157…
Pm008773	0	5.48333	0.001	0.276667	0.00361446	0.00248605	0.0104248	yes	SD25	PREDICTED: rust resistance kinase Lr10-like [Prunus mume]	-	-	-	-	-	-	-
Pm008775	9.33333	50	0.24	1.44	0.166667	1e-08	1.82e-07	yes	At3g11710	PREDICTED: lysine--tRNA ligase, cytoplasmic-like, partial [Prunus mume]	Genetic Information Processing	Translation	ko00970//Aminoacyl-tRNA biosynthesis	K04567	-	-	-
Pm008809	0	84	0.001	3.05	0.000327869	1.09e-50	8.41e-48	yes	SHT	PREDICTED: spermidine hydroxycinnamoyl transferase [Prunus mume]	Metabolism	Global and Overview;Biosynthesis of other secondary metabolites	ko01100//Metabolic pathways;ko01110//Biosynthesis of secondary metabolites;ko00940//Phenylpropanoid biosynthesis;ko00941//Flavonoid biosynthesis;ko00945//Stilbenoid, diarylheptanoid and gingerol biosynthesis	K13065	-	GO:0016747//transferase activity, transferring acyl groups other than amino-acyl groups;GO:0016740//transferase activity;GO:0016746//transferase activity, transferring acyl groups;GO:0003824//catalytic activity	-
Pm008820	18	42.3333	0.68	1.72	0.395349	1.41e-05	0.000118005	yes	At5g07610	PREDICTED: F-box protein At5g07610-like [Prunus mume]	-	-	-	-	-	-	-
Pm008850	187.377	611.31	16.5	57.6767	0.286078	1.27e-15	6.84e-14	yes	XTH23	PREDICTED: probable xyloglucan endotransglucosylase/hydrolase protein 23, partial [Prunus mume]	-	-	-	-	-	-	-
Pm008860	111	49.3333	6.21667	3.00333	2.06992	3.02e-07	3.85e-06	yes	EAPP	PREDICTED: E2F-associated phosphoprotein [Prunus mume]	-	-	-	-	-	-	-
Pm008876	12.6667	29.6667	0.806667	2.00667	0.401993	0.000963484	0.00463685	yes	ACA9	PREDICTED: calcium-transporting ATPase 9, plasma membrane-type-like [Prunus mume]	-	-	-	-	-	-	-
Pm008905	723.667	322	14.3733	6.98333	2.05823	7.02e-18	5.49e-16	yes	PRH	PREDICTED: pathogenesis-related homeodomain protein isoform X1 [Prunus mume]	-	-	-	-	-	-	-
Pm008938	264.333	553.333	11.4133	25.88	0.44101	9.66e-15	4.64e-13	yes	AOMI	PREDICTED: ubiquinol oxidase, mitochondrial-like [Prunus mume]	-	-	-	-	-	-	-
Pm008946	347.333	133.667	6.14	2.56	2.39844	4.28e-12	1.38e-10	yes	SP2L	PREDICTED: microtubule-associated protein TORTIFOLIA1 [Prunus mume]	-	-	-	-	-	-	-
Pm008957	166.667	64.3333	4.55333	1.93667	2.35112	1.09e-10	2.85e-09	yes	At3g42630	PREDICTED: pentatricopeptide repeat-containing protein At3g42630 [Prunus mume]	-	-	-	-	-	-	-
Pm008985	161.333	346	3.75667	8.75667	0.429006	1.2e-17	8.91e-16	yes	PAP23	PREDICTED: purple acid phosphatase 23 [Prunus mume]	-	-	-	-	-	-	-
Pm009011	8.33333	1	0.276667	0.0333333	8.3	0.00417471	0.0161929	yes	serinc	PREDICTED: probable serine incorporator [Prunus mume]	-	-	-	-	-	-	-
Pm009024	210.43	28.55	5.87	0.873333	6.72137	7.92e-42	3.46e-39	yes	RPP8L2	PREDICTED: probable disease resistance RPP8-like protein 2 [Prunus mume]	-	-	-	-	-	-	-
Pm009037	88.3367	24	1.65333	0.49	3.37415	3.73e-11	1.04e-09	yes	RPP8	PREDICTED: disease susceptibility protein LOV1-like [Prunus mume]	-	-	-	-	-	-	-
Pm009057	59.2533	23.4733	0.98	0.423333	2.31496	0.000105716	0.000688576	yes	RPP8	PREDICTED: disease susceptibility protein LOV1-like [Prunus mume]	-	-	-	-	-	-	-
Pm009080	2180.33	725	94.1167	34.0667	2.76272	2.5e-37	8.83e-35	yes	--	PREDICTED: trichohyalin-like [Prunus mume]	-	-	-	-	-	-	-
Pm009087	49.3333	136.913	2.34667	7.04667	0.333018	1.11e-08	2e-07	yes	HSP26-A	PREDICTED: probable glutathione S-transferase [Prunus mume]	Metabolism	Metabolism of other amino acids	ko00480//Glutathione metabolism	K00799	-	-	-
Pm009113	240.667	448.333	5.64	11.6667	0.483429	0.000223801	0.00132119	yes	SEOB	PREDICTED: protein SIEVE ELEMENT OCCLUSION B-like [Prunus mume]	-	-	-	-	-	-	-
Pm009127	5.66667	22.3333	0.393333	1.62	0.242798	0.00828728	0.0284356	yes	CNR10	PREDICTED: protein PLANT CADMIUM RESISTANCE 7-like [Prunus mume]	-	-	-	-	-	-	-
Pm009157	340.793	153.183	5.95	2.91	2.04467	1.91e-08	3.26e-07	yes	RPP8L2	PREDICTED: disease susceptibility protein LOV1-like [Prunus mume]	-	-	-	-	-	-	-
Pm009158	7	28.3333	0.366667	1.63667	0.224033	4.27e-07	5.26e-06	yes	PXG1	PREDICTED: peroxygenase [Prunus mume]	Metabolism	Lipid metabolism	ko00073//Cutin, suberine and wax biosynthesis	K17991	-	-	-
Pm009159	7.66667	16	0.346667	0.783333	0.442553	0.0108393	0.0355193	yes	APS1	PREDICTED: acid phosphatase 1-like [Prunus mume]	-	-	-	-	-	-	-
Pm009165	52	13.6667	1.42667	0.42	3.39683	0.00173602	0.00767674	yes	DRIP2	PREDICTED: E3 ubiquitin protein ligase DRIP2-like isoform X1 [Prunus mume]	-	-	-	-	-	-	-
Pm009233	0	2.66667	0.001	0.186667	0.00535714	0.0129377	0.0409359	yes	ELIP1	PREDICTED: early light-induced protein 1, chloroplastic-like [Prunus mume]	-	-	-	-	-	-	-
Pm009237	60	19.3333	1.77333	0.623333	2.84492	2.12e-08	3.58e-07	yes	HSFA6b	PREDICTED: heat stress transcription factor A-6b [Prunus mume]	-	-	-	-	-	-	-
Pm009248	12.6667	29.3333	0.74	1.85	0.4	0.000363349	0.00201153	yes	RING1	PREDICTED: E3 ubiquitin-protein ligase ZNRF3-like isoform X1 [Prunus mume]	-	-	-	-	-	-	-
Pm009260	146.473	62.9533	6.13	2.84667	2.1534	1.55e-06	1.67e-05	yes	NET1A	PREDICTED: protein NETWORKED 1A-like [Prunus mume]	-	-	-	-	-	-	-
Pm009266	76.6667	34	1.17333	0.563333	2.08284	1.13e-05	9.7e-05	yes	N	PREDICTED: TMV resistance protein N-like [Prunus mume]	-	-	-	-	-	-	-
Pm009287	58.6667	175.333	4.47667	14.6967	0.304604	1.03e-15	5.67e-14	yes	p20	PREDICTED: uncharacterized N-acetyltransferase p20-like [Prunus mume]	-	-	-	-	-	-	-
Pm009303	0.333333	6.66667	0.0133333	0.323333	0.0412371	7.98e-05	0.000538674	yes	--	PREDICTED: late embryogenesis abundant protein D-34-like [Prunus mume]	-	-	-	-	GO:0005623//cell;GO:0044424//intracellular part;GO:0005622//intracellular;GO:0044464//cell part	-	GO:0032502//developmental process;GO:0003006//developmental process involved in reproduction;GO:0022414//reproductive process;GO:0000003//reproduction
Pm009325	2.33333	9.33333	0.16	0.716667	0.223256	0.00981507	0.0326417	yes	FBW2	PREDICTED: F-box/LRR-repeat protein At3g48880-like [Prunus mume]	-	-	-	-	-	-	-
Pm009330	189.333	83.6667	3.07667	1.47333	2.08824	3.48e-08	5.58e-07	yes	--	PREDICTED: uncharacterized protein LOC103324069 [Prunus mume]	-	-	-	-	-	-	-
Pm009342	10	25.6667	0.48	1.33	0.360902	6.45e-05	0.000448153	yes	At4g28400	phosphatase 2C (PP2C)-like protein [Corchorus capsularis]	-	-	-	-	-	GO:0003824//catalytic activity;GO:0016787//hydrolase activity	GO:0008152//metabolic process
Pm009357	102.71	197.207	2.77333	5.77667	0.480092	1.35e-09	2.87e-08	yes	tas	PREDICTED: protein tas-like [Prunus mume]	-	-	-	-	-	GO:0003824//catalytic activity	GO:0008152//metabolic process;GO:0044699//single-organism process;GO:0044710//single-organism metabolic process
Pm009406	70.7267	31.95	2.04667	1.00667	2.03311	0.000138232	0.00087157	yes	At1g06620	PREDICTED: 1-aminocyclopropane-1-carboxylate oxidase homolog 1-like [Prunus mume]	-	-	-	-	-	-	-
Pm009422	68.7867	544.37	1.54667	13.2	0.117172	5.8e-47	3.76e-44	yes	CSLG2	PREDICTED: cellulose synthase-like protein G2 isoform X1 [Prunus mume]	-	-	-	-	-	-	-
Pm009423	80.1867	305.693	1.81333	7.52667	0.240921	8.54e-27	1.52e-24	yes	CSLG3	PREDICTED: cellulose synthase-like protein G3 [Prunus mume]	-	-	-	-	-	-	-
Pm009426	280.917	1245.69	6.05	29.43	0.205573	4.04e-55	4.07e-52	yes	CSLG1	PREDICTED: cellulose synthase-like protein G2 [Prunus mume]	-	-	-	-	-	-	-
Pm009480	341	68.6667	16.25	3.82	4.25393	5.95e-37	2e-34	yes	CML22	PREDICTED: probable calcium-binding protein CML22 isoform X1 [Prunus mume]	Organismal Systems	Environmental adaptation	ko04626//Plant-pathogen interaction	K13448	-	-	-
Pm009488	0	25	0.001	0.653333	0.00153061	3.24e-13	1.25e-11	yes	ANK3	Ankyrin repeat-containing protein [Morus notabilis]	-	-	-	-	-	-	-
Pm009504	11.3633	23.78	0.22	0.5	0.44	0.00459432	0.0175058	yes	BGAL13	PREDICTED: beta-galactosidase 13-like [Prunus mume]	-	-	-	-	-	-	-
Pm009507	23	7.66667	1.84333	0.656667	2.80711	0.00357703	0.0141973	yes	SUMO1	PREDICTED: small ubiquitin-related modifier 1-like [Prunus mume]	Genetic Information Processing	Translation	ko03013//RNA transport	K12160	GO:0005737//cytoplasm;GO:0005623//cell;GO:0005622//intracellular;GO:0044464//cell part;GO:0044424//intracellular part;GO:0044444//cytoplasmic part	GO:0005488//binding	GO:0043412//macromolecule modification;GO:1901575//organic substance catabolic process;GO:0044092//negative regulation of molecular function;GO:0050896//response to stimulus;GO:0044248//cellular catabolic process;GO:0044710//single-organism metabolic process;GO:0044267//cellular protein metabolic process;GO:0009987//cellular process;GO:0006950//response to stress;GO:0065007//biological regulation…
Pm009558	258.333	96.3333	4.36667	1.76667	2.4717	1.31e-15	7.06e-14	yes	At1g63080	PPR domain-containing protein/PPR_2 domain-containing protein/PPR_3 domain-containing protein [Cephalotus follicularis]	-	-	-	-	-	-	-
Pm009566	423.73	784.097	14.7033	29.7267	0.494618	7.09e-12	2.2e-10	yes	PKS5	PREDICTED: polyketide synthase 5-like [Prunus mume]	Organismal Systems;Metabolism	Environmental adaptation;Global and Overview;Biosynthesis of other secondary metabolites	ko01100//Metabolic pathways;ko01110//Biosynthesis of secondary metabolites;ko00941//Flavonoid biosynthesis;ko04712//Circadian rhythm - plant	K00660	-	-	-
Pm009664	305.017	724.21	8.42667	21.8433	0.385778	1.16e-17	8.68e-16	yes	2020-04-03	PREDICTED: 5'-adenylylsulfate reductase 3, chloroplastic-like [Prunus mume]	Metabolism	Energy metabolism;Global and Overview	ko01120//Microbial metabolism in diverse environments;ko00920//Sulfur metabolism	K05907	-	GO:0003824//catalytic activity;GO:0016491//oxidoreductase activity;GO:0016671//oxidoreductase activity, acting on a sulfur group of donors, disulfide as acceptor;GO:0016667//oxidoreductase activity, acting on a sulfur group of donors	GO:0044763//single-organism cellular process;GO:0006790//sulfur compound metabolic process;GO:0044710//single-organism metabolic process;GO:0042592//homeostatic process;GO:0065007//biological regulation;GO:0044237//cellular metabolic process;GO:0065008//regulation of biological quality;GO:0009987//cellular process;GO:0019725//cellular homeostasis;GO:0008152//metabolic process;GO:0044699//single-o…
Pm009725	1365.33	439	34.7967	12.2	2.85219	1.49e-37	5.35e-35	yes	EHD2	PREDICTED: EH domain-containing protein 2-like [Prunus mume]	Cellular Processes	Transport and catabolism	ko04144//Endocytosis	K12483	-	-	-
Pm009733	229.277	96.1533	5.20667	2.35667	2.20934	2.36e-09	4.82e-08	yes	CRK25	PREDICTED: LOW QUALITY PROTEIN: cysteine-rich receptor-like protein kinase 10 [Prunus mume]	-	-	-	-	-	-	-
Pm009750	259.333	511	8.71333	18.0267	0.483358	8.78e-09	1.6e-07	yes	XTH8	PREDICTED: probable xyloglucan endotransglucosylase/hydrolase protein 8 isoform X2 [Prunus mume]	-	-	-	-	GO:0071944//cell periphery;GO:0005576//extracellular region;GO:0005623//cell;GO:0044464//cell part;GO:0030312//external encapsulating structure	GO:0016758//transferase activity, transferring hexosyl groups;GO:0016757//transferase activity, transferring glycosyl groups;GO:0003824//catalytic activity;GO:0016740//transferase activity	GO:0008152//metabolic process;GO:0005975//carbohydrate metabolic process;GO:0005976//polysaccharide metabolic process;GO:0044238//primary metabolic process;GO:0071704//organic substance metabolic process;GO:0043170//macromolecule metabolic process;GO:0044042//glucan metabolic process
Pm009761	57	17.3333	1.83333	0.606667	3.02198	2.45e-07	3.19e-06	yes	BGLU45	PREDICTED: beta-glucosidase 47-like [Prunus mume]	Metabolism	Biosynthesis of other secondary metabolites;Metabolism of other amino acids;Global and Overview;Carbohydrate metabolism	ko01100//Metabolic pathways;ko01110//Biosynthesis of secondary metabolites;ko00500//Starch and sucrose metabolism;ko00940//Phenylpropanoid biosynthesis;ko00460//Cyanoamino acid metabolism	K05350	-	-	-
Pm009772	308.667	134.333	3.71333	1.74333	2.13002	1.19e-09	2.56e-08	yes	Aspm	PREDICTED: abnormal spindle-like microcephaly-associated protein homolog [Prunus mume]	-	-	-	-	-	-	-
Pm009809	30.4233	61.2933	0.7	1.53	0.457516	6.13e-06	5.66e-05	yes	CRK25	PREDICTED: cysteine-rich receptor-like protein kinase 25 [Prunus mume]	-	-	-	-	-	-	-
Pm009811	87.89	32.03	1.94333	0.77	2.52381	1.14e-08	2.04e-07	yes	CRK25	PREDICTED: cysteine-rich receptor-like protein kinase 10 [Prunus mume]	-	-	-	-	-	-	-
Pm009819	7.33333	19	0.48	1.36333	0.352078	0.00106755	0.00506972	yes	CRK27	PREDICTED: cysteine-rich receptor-like protein kinase 27 [Prunus mume]	-	-	-	-	-	-	-
Pm009834	2	8.33333	0.07	0.33	0.212121	0.00282005	0.0116271	yes	--	PREDICTED: uncharacterized protein LOC103324582 [Prunus mume]	-	-	-	-	-	-	-
Pm009936	22.3333	56.3333	0.53	1.45667	0.363844	2.34e-05	0.000183432	yes	NDA1	PREDICTED: internal alternative NAD(P)H-ubiquinone oxidoreductase A1, mitochondrial-like [Prunus mume]	-	-	-	-	-	-	-
Pm009963	18.6667	6	0.47	0.163333	2.87755	0.00654377	0.0233705	yes	co-2	PREDICTED: polyphenol oxidase I, chloroplastic-like [Prunus mume]	Metabolism	Amino acid metabolism;Biosynthesis of other secondary metabolites;Global and Overview	ko01100//Metabolic pathways;ko01110//Biosynthesis of secondary metabolites;ko00350//Tyrosine metabolism;ko00950//Isoquinoline alkaloid biosynthesis	K00422	-	-	-
Pm010123	351.333	58.6667	6.52667	1.18	5.53107	1.02e-33	3.02e-31	yes	At4g18490	PREDICTED: uncharacterized protein At4g18490 [Prunus mume]	-	-	-	-	-	-	-
Pm010136	1343.33	2492.67	41.3967	83.74	0.494348	5.02e-14	2.22e-12	yes	TBL38	PREDICTED: protein trichome birefringence-like 37 [Prunus mume]	-	-	-	-	-	-	-
Pm010168	9	2.33333	0.376667	0.106667	3.53125	0.0053716	0.0199446	yes	OFP5	PREDICTED: transcription repressor OFP5 [Prunus mume]	-	-	-	-	-	-	-
Pm010200	123.067	268.37	5.25667	12.6333	0.416095	3.8e-09	7.4e-08	yes	SAG39	PREDICTED: zingipain-2-like [Prunus mume]	-	-	-	-	-	-	-
Pm010207	43.5267	230.763	1.87333	10.94	0.171237	1.66e-33	4.77e-31	yes	SAG39	PREDICTED: zingipain-2-like [Prunus mume]	-	-	-	-	-	-	-
Pm010219	17.3333	2	1.15	0.143333	8.02326	3.95e-07	4.92e-06	yes	HIPP26	PREDICTED: heavy metal-associated isoprenylated plant protein 27 [Prunus mume]	-	-	-	-	-	-	-
Pm010248	68.6667	22.3333	1.05333	0.373333	2.82143	2.18e-06	2.25e-05	yes	At3g47570	PREDICTED: probable LRR receptor-like serine/threonine-protein kinase At3g47570 [Prunus mume]	Organismal Systems	Environmental adaptation	ko04626//Plant-pathogen interaction	K13420	-	-	-
Pm010267	19.3333	2.33333	0.246667	0.03	8.22222	7.38e-08	1.09e-06	yes	At3g47570	PREDICTED: LRR receptor-like serine/threonine-protein kinase EFR [Prunus mume]	Organismal Systems	Environmental adaptation	ko04626//Plant-pathogen interaction	K13420	-	-	-
Pm010314	616	186	12.2733	4.00333	3.06578	4.89e-32	1.2e-29	yes	ctdspl2	PREDICTED: CTD small phosphatase-like protein 2-A [Prunus mume]	-	-	-	-	-	-	-
Pm010330	885	307.667	26.1033	9.88333	2.64115	1.97e-40	7.93e-38	yes	SWEET2A	PREDICTED: bidirectional sugar transporter SWEET2a-like [Prunus mume]	-	-	-	-	-	-	-
Pm010353	211.987	52	4.08	1.09333	3.73171	1.66e-15	8.8e-14	yes	At1g53430	PREDICTED: probable LRR receptor-like serine/threonine-protein kinase At1g07650 [Prunus mume]	-	-	-	-	-	-	-
Pm010384	933	2351	26.4267	72.73	0.363353	7.1e-17	4.65e-15	yes	--	PREDICTED: uncharacterized protein LOC103325102 [Prunus mume]	-	-	-	-	-	-	-
Pm010391	17.6833	4.33333	0.256667	0.0733333	3.5	0.00439025	0.0168642	yes	RDR1	PREDICTED: LOW QUALITY PROTEIN: probable RNA-dependent RNA polymerase 1 [Prunus mume]	-	-	-	-	-	-	-
Pm010486	101	27	6.06667	1.77333	3.42105	3.71e-12	1.22e-10	yes	MED19A	PREDICTED: probable mediator of RNA polymerase II transcription subunit 19b isoform X1 [Prunus mume]	-	-	-	-	-	-	-
Pm010490	11	22.6667	0.3	0.69	0.434783	0.00440138	0.0168858	yes	--	PREDICTED: nucleoprotein TPR-like [Juglans regia]	-	-	-	-	-	-	-
Pm010521	419.667	182.333	6.25	2.93	2.13311	1.21e-10	3.14e-09	yes	WAP	PREDICTED: WPP domain-associated protein [Prunus mume]	-	-	-	-	-	-	-
Pm010529	79	14.6667	1.59667	0.323333	4.93814	3.32e-13	1.28e-11	yes	MS5	PREDICTED: protein POLLENLESS 3-LIKE 1-like [Juglans regia]	-	-	-	-	-	-	-
Pm010544	42.3133	78.3333	0.986667	1.98333	0.497479	4.35e-06	4.19e-05	yes	WAK2	PREDICTED: wall-associated receptor kinase 2-like [Prunus mume]	-	-	-	-	-	-	-
Pm010577	0	3.33333	0.001	0.123333	0.00810811	0.00420341	0.0162911	yes	CBDAS2	PREDICTED: tetrahydrocannabinolic acid synthase-like [Prunus mume]	-	-	-	-	-	-	-
Pm010613	1	79.6667	0.03	2.3	0.0130435	1.58e-38	6.09e-36	yes	CRK29	PREDICTED: cysteine-rich receptor-like protein kinase 29 [Pyrus x bretschneideri]	-	-	-	-	-	-	-
Pm010619	203.333	91.6667	3.71667	1.84333	2.01627	7.44e-05	0.000507612	yes	CHUP1	PREDICTED: protein CHUP1, chloroplastic-like [Prunus mume]	-	-	-	-	-	-	-
Pm010636	392.24	875.933	12.07	29.0533	0.415443	1.23e-18	1.01e-16	yes	CYP716B2	PREDICTED: beta-amyrin 28-oxidase-like isoform X1 [Prunus mume]	-	-	-	-	-	-	-
Pm010646	1463	2741.33	45.2633	91.86	0.492743	1.53e-26	2.63e-24	yes	PLP6	PREDICTED: patatin-like protein 3 [Prunus mume]	-	-	-	-	-	-	-
Pm010651	0	2.66667	0.001	0.15	0.00666667	0.0114701	0.0371323	yes	--	PREDICTED: RNA polymerase II subunit 5-mediating protein homolog [Fragaria vesca subsp. vesca] [Fragaria vesca]	-	-	-	-	-	-	-
Pm010669	42.3333	13.3333	2.48333	0.843333	2.94466	1.25e-06	1.38e-05	yes	--	PREDICTED: uncharacterized protein LOC103325339 isoform X1 [Prunus mume]	-	-	-	-	-	-	-
Pm010688	565.667	180.667	18.8933	6.58333	2.86987	1.88e-25	2.92e-23	yes	tmem56-b	PREDICTED: transmembrane protein 56-B [Prunus mume]	-	-	-	-	-	-	-
Pm010692	106.727	44.73	5.67667	2.61667	2.16943	6.82e-07	7.96e-06	yes	PP2A1	PREDICTED: protein PHLOEM PROTEIN 2-LIKE A1-like [Fragaria vesca subsp. vesca] [Fragaria vesca]	-	-	-	-	-	-	-
Pm010713	14	2	1.06	0.17	6.23529	7.52e-06	6.79e-05	yes	CNGC1	PREDICTED: cyclic nucleotide-gated ion channel 1-like [Prunus mume]	Organismal Systems	Environmental adaptation	ko04626//Plant-pathogen interaction	K05391	-	-	-
Pm010717	72.3333	14.3333	3.14667	0.68	4.62745	1.11e-13	4.63e-12	yes	CNGC10	PREDICTED: cyclic nucleotide-gated ion channel 1-like [Prunus mume]	-	-	-	-	-	-	-
Pm010718	292.667	115.333	8.27333	3.58333	2.30884	5.05e-12	1.61e-10	yes	CNGC1	PREDICTED: cyclic nucleotide-gated ion channel 1-like [Prunus mume]	-	-	-	-	-	-	-
Pm010721	14.6667	94.3333	0.316667	2.23667	0.14158	2.21e-26	3.7e-24	yes	CNGC1	PREDICTED: cyclic nucleotide-gated ion channel 1-like [Prunus mume]	-	-	-	-	-	-	-
Pm010798	179	383	8.12667	18.89	0.43021	4.09e-12	1.33e-10	yes	--	PREDICTED: VQ motif-containing protein 22 [Prunus mume]	-	-	-	-	-	-	-
Pm010826	48.3333	6.33333	1.46333	0.21	6.96825	2.1e-12	7.12e-11	yes	--	DNA helicase PIF1, ATP-dependent [Corchorus olitorius]	-	-	-	-	-	-	-
Pm010828	1	6	0.0666667	0.433333	0.153846	0.00380751	0.0149878	yes	MIMI_L728	plant/T31B5-30 protein [Medicago truncatula]	-	-	-	-	-	-	-
Pm010851	17.6667	73	0.213333	0.96	0.222222	2.86e-15	1.48e-13	yes	GSO1	PREDICTED: LRR receptor-like serine/threonine-protein kinase GSO1 [Prunus mume]	-	-	-	-	-	-	-
Pm010859	12	0.333333	0.42	0.0133333	31.5	9.75e-05	0.000641766	yes	matK	maturase K (plastid) [Prunus mume]	-	-	-	-	GO:0005737//cytoplasm;GO:0043229//intracellular organelle;GO:0009536//plastid;GO:0005622//intracellular;GO:0043231//intracellular membrane-bounded organelle;GO:0043227//membrane-bounded organelle;GO:0044444//cytoplasmic part;GO:0044424//intracellular part;GO:0043226//organelle;GO:0044464//cell part;GO:0005623//cell	-	GO:0006396//RNA processing;GO:0006807//nitrogen compound metabolic process;GO:0016070//RNA metabolic process;GO:0044237//cellular metabolic process;GO:0006725//cellular aromatic compound metabolic process;GO:0090304//nucleic acid metabolic process;GO:0008152//metabolic process;GO:0034641//cellular nitrogen compound metabolic process;GO:1901360//organic cyclic compound metabolic process;GO:0006139…
Pm010872	308.297	64.4767	6.80667	1.55667	4.37259	1.46e-27	2.78e-25	yes	RLP12	PREDICTED: probable LRR receptor-like serine/threonine-protein kinase At1g34110, partial [Prunus mume]	-	-	-	-	-	-	-
Pm010886	4.66667	0.666667	0.16	0.0266667	6	0.0156245	0.0477872	yes	SMB	PREDICTED: protein SOMBRERO [Prunus mume]	-	-	-	-	-	-	-
Pm010914	246.333	93.3333	9.42333	3.86667	2.43707	4.32e-13	1.63e-11	yes	ACA12	PREDICTED: calcium-transporting ATPase 12, plasma membrane-type-like [Prunus mume]	-	-	-	-	-	-	-
Pm010929	37	91	1.08333	2.89	0.374856	1.34e-08	2.36e-07	yes	2020-10-03	PREDICTED: organic cation/carnitine transporter 3-like [Prunus mume]	-	-	-	-	-	-	-
Pm010959	18.0567	0.666667	1.06667	0.0433333	24.6154	5.5e-09	1.04e-07	yes	--	polyprotein [Prunus persica]	-	-	-	-	-	-	-
Pm010963	11.3333	3.33333	0.183333	0.06	3.05556	0.00905176	0.030594	yes	At4g27290	PREDICTED: G-type lectin S-receptor-like serine/threonine-protein kinase At4g27290, partial [Prunus mume]	-	-	-	-	-	-	-
Pm010967	18.6367	34.5167	0.59	1.19667	0.493036	0.000919137	0.00446835	yes	BAHD1	PREDICTED: BAHD acyltransferase At5g47980-like [Prunus mume]	-	-	-	-	-	-	-
Pm010994	1.66667	6.66667	0.0633333	0.286667	0.22093	0.0106519	0.0350022	yes	BAHD1	PREDICTED: BAHD acyltransferase At5g47980-like [Prunus mume]	-	-	-	-	-	-	-
Pm011061	580	146.667	38.11	10.5167	3.62377	8.44e-50	6.06e-47	yes	--	PREDICTED: protein pxr-1 [Prunus mume]	-	-	-	-	-	-	-
Pm011079	54	22.6667	1.13333	0.52	2.17949	2.1e-05	0.000167391	yes	PCMP-E94	PREDICTED: pentatricopeptide repeat-containing protein At3g20730 [Prunus mume]	-	-	-	-	-	-	-
Pm011098	45.6667	98	1.56	3.59333	0.434137	0.000130344	0.000828077	yes	bmt5	PREDICTED: uncharacterized protein At4g26485-like [Prunus mume]	-	-	-	-	-	-	-
Pm011121	266	108.333	5.38333	2.39667	2.24618	2.84e-10	6.83e-09	yes	CYCB2-2	Cyclin_N domain-containing protein/Cyclin_C domain-containing protein [Cephalotus follicularis]	-	-	-	-	-	-	-
Pm011137	169.667	53	5.02333	1.69333	2.96654	3.73e-12	1.22e-10	yes	CYP72A15	PREDICTED: cytochrome P450 CYP72A219-like isoform X1 [Prunus mume]	-	-	-	-	-	-	-
Pm011157	45.6667	20.0467	1.71	0.82	2.08537	0.000724548	0.0036403	yes	CPR30	PREDICTED: F-box/kelch-repeat protein At3g23880-like [Prunus mume]	-	-	-	-	-	-	-
Pm011159	198	74.6667	5.72	2.32	2.46552	1.12e-06	1.24e-05	yes	CPR30	PREDICTED: F-box/kelch-repeat protein At3g23880-like isoform X1 [Prunus mume]	-	-	-	-	-	-	-
Pm011175	1	6	0.0366667	0.23	0.15942	0.00286866	0.0118052	yes	plaa2	PREDICTED: exopolygalacturonase [Prunus mume]	-	-	-	-	-	-	-
Pm011192	601.227	1978.9	30.9067	110.69	0.279218	1.04e-53	8.74e-51	yes	PARC	PREDICTED: probable glutathione S-transferase [Prunus mume]	Metabolism	Metabolism of other amino acids	ko00480//Glutathione metabolism	K00799	-	-	-
Pm011202	2.66667	8.33333	0.136667	0.483333	0.282759	0.0105368	0.0346863	yes	PARC	PREDICTED: probable glutathione S-transferase [Prunus mume]	Metabolism	Metabolism of other amino acids	ko00480//Glutathione metabolism	K00799	-	-	-
Pm011203	29.3333	71.3333	1.72667	4.61	0.374548	6.76e-07	7.89e-06	yes	PARC	PREDICTED: probable glutathione S-transferase [Prunus mume]	Metabolism	Metabolism of other amino acids	ko00480//Glutathione metabolism	K00799	-	-	-
Pm011221	1	11.6667	0.03	0.38	0.0789474	7.6e-05	0.000517045	yes	At5g02620	PREDICTED: ankyrin-2-like [Prunus mume]	-	-	-	-	-	-	-
Pm011266	333	702.333	11.35	25.9733	0.436987	2.2e-19	1.96e-17	yes	SRG1	PREDICTED: protein SRG1-like [Prunus mume]	-	-	-	-	-	-	-
Pm011270	16.3333	3.33333	1.95333	0.426667	4.57812	0.00023069	0.00135549	yes	--	PREDICTED: uncharacterized protein LOC103325945 isoform X1 [Prunus mume]	-	-	-	-	-	-	-
Pm011289	14.3333	0.666667	0.25	0.0133333	18.75	6e-08	9.05e-07	yes	At5g56420	PREDICTED: F-box/FBD/LRR-repeat protein At1g16930-like [Malus domestica]	-	-	-	-	-	-	-
Pm011328	8.33333	22	0.423333	1.19	0.355742	0.00681237	0.0241368	yes	ATHB-52	PREDICTED: homeobox-leucine zipper protein ATHB-52 [Prunus mume]	-	-	-	-	-	-	-
Pm011334	156.55	43.5367	4.64	1.39	3.33813	3.42e-11	9.59e-10	yes	UGT79B6	PREDICTED: UDP-glycosyltransferase 79B6-like [Prunus mume]	-	-	-	-	-	GO:0003824//catalytic activity;GO:0016758//transferase activity, transferring hexosyl groups;GO:0016757//transferase activity, transferring glycosyl groups;GO:0016740//transferase activity	-
Pm011397	481.333	215.333	17.7767	8.75333	2.03085	2.7e-09	5.42e-08	yes	NAC098	PREDICTED: protein CUP-SHAPED COTYLEDON 2-like [Prunus mume]	-	-	-	-	-	-	-
Pm011408	16.6667	42.3333	0.41	1.11667	0.367164	2.22e-05	0.000175632	yes	LECRK91	PREDICTED: L-type lectin-domain containing receptor kinase IX.1-like [Prunus mume]	-	-	-	-	-	-	-
Pm011417	969.333	244	20.5567	5.61333	3.66211	3.15e-47	2.11e-44	yes	--	PREDICTED: uncharacterized protein LOC103326075 isoform X1 [Prunus mume]	-	-	-	-	-	-	-
Pm011436	13.3333	27.3333	0.31	0.68	0.455882	0.000872334	0.0042718	yes	PSYR1	PREDICTED: receptor-like protein 2 [Prunus mume]	-	-	-	-	-	-	-
Pm011478	891.667	250.667	29.1833	8.99667	3.24379	2.25e-06	2.31e-05	yes	EP1	PREDICTED: epidermis-specific secreted glycoprotein EP1-like [Prunus mume]	-	-	-	-	-	-	-
Pm011497	535.317	238	19.91	9.56667	2.08118	5.79e-18	4.55e-16	yes	--	PREDICTED: chitinase 2-like [Prunus mume]	-	-	-	-	-	GO:0003824//catalytic activity;GO:0016787//hydrolase activity;GO:0016798//hydrolase activity, acting on glycosyl bonds;GO:0004553//hydrolase activity, hydrolyzing O-glycosyl compounds	GO:0008152//metabolic process;GO:0044238//primary metabolic process
Pm011515	86.6667	34	3.93	1.66333	2.36273	0.000309674	0.00174709	yes	Os12g0591400	PREDICTED: B3 domain-containing protein Os01g0723500-like [Prunus mume]	-	-	-	-	-	-	-
Pm011535	1676	759.667	44.6767	22.0167	2.02922	1.35e-21	1.45e-19	yes	VIT_19s0014g02480	PREDICTED: LOW QUALITY PROTEIN: probable bifunctional methylthioribulose-1-phosphate dehydratase/enolase-phosphatase E1 1 [Prunus mume]	Metabolism	Amino acid metabolism;Global and Overview	ko01100//Metabolic pathways;ko00270//Cysteine and methionine metabolism	K16054	-	-	-
Pm011545	731.333	272.333	15.5033	6.62333	2.34071	2.87e-30	6.41e-28	yes	--	Inner membrane protein oxaA [Theobroma cacao]	-	-	-	-	-	-	-
Pm011572	26	8.33333	0.96	0.333333	2.88	0.000160885	0.000994649	yes	--	PREDICTED: putative nuclear RNA export factor SDE5 [Prunus mume]	-	-	-	-	-	-	-
Pm011583	120.667	263.333	6.28667	14.9733	0.419858	2.1e-17	1.51e-15	yes	--	PREDICTED: uncharacterized protein LOC103326227 [Prunus mume]	-	-	-	-	-	-	-
Pm011615	28.3333	66.3333	1.21333	2.99333	0.405345	0.000223138	0.00131844	yes	--	PREDICTED: uncharacterized protein LOC103326256 [Prunus mume]	-	-	-	-	-	-	-
Pm011669	667.333	263	15.64	7.38	2.11924	3.65e-27	6.68e-25	yes	SD18	PREDICTED: G-type lectin S-receptor-like serine/threonine-protein kinase At4g27290 isoform X3 [Prunus mume]	-	-	-	-	-	-	-
Pm011709	37000	16352	921.62	445.463	2.0689	1.84e-11	5.38e-10	yes	VIT_19s0014g04930	PREDICTED: (-)-alpha-pinene synthase-like [Prunus mume]	-	-	-	-	-	-	-
Pm011758	27	11.6667	1.20333	0.56	2.14881	0.00413204	0.0160565	yes	Os01g0723500	PREDICTED: B3 domain-containing protein Os01g0723500-like [Prunus mume]	-	-	-	-	-	-	-
Pm011786	39.6667	13.6667	3.43	1.31667	2.60506	0.000269985	0.00154837	yes	--	PREDICTED: B-cell receptor-associated protein 31 [Juglans regia]	Genetic Information Processing	Folding, sorting and degradation	ko04141//Protein processing in endoplasmic reticulum	K14009	-	-	-
Pm011797	82.6667	36	1.70333	0.803333	2.12033	1.75e-05	0.000142389	yes	MSH5	PREDICTED: DNA mismatch repair protein MSH5 [Prunus mume]	-	-	-	-	-	-	-
Pm011804	13.1133	0.833333	0.266667	0.02	13.3333	2.89e-07	3.7e-06	yes	--	PREDICTED: uncharacterized protein LOC103327530 [Prunus mume]	-	-	-	-	-	-	-
Pm011812	0.666667	7	0.03	0.32	0.09375	0.000564385	0.00293916	yes	GAM1	PREDICTED: transcription factor MYB51-like [Prunus mume]	-	-	-	-	-	-	-
Pm011828	398.667	83.3333	13.11	2.93	4.4744	2.2e-39	8.69e-37	yes	HAUS4	PREDICTED: AUGMIN subunit 4-like isoform X1 [Prunus mume]	-	-	-	-	-	-	-
Pm011882	91.3333	40.6667	1.98667	0.973333	2.0411	4.01e-06	3.89e-05	yes	CAPH	PREDICTED: condensin complex subunit 2-like [Prunus mume]	-	-	-	-	-	-	-
Pm011916	12.3333	23.6667	0.443333	0.926667	0.478417	0.00214326	0.00918663	yes	At4g26790	PREDICTED: GDSL esterase/lipase At4g26790 [Prunus mume]	-	-	-	-	-	-	-
Pm011927	508.77	65.42	12.32	1.72333	7.14894	1.24e-69	2.49e-66	yes	BPI	LBP_BPI_CETP domain-containing protein/LBP_BPI_CETP_C domain-containing protein [Cephalotus follicularis]	-	-	-	-	-	-	-
Pm011930	136.333	38	1.71333	0.52	3.29487	5.73e-13	2.12e-11	yes	N	PREDICTED: TMV resistance protein N-like [Prunus mume]	-	-	-	-	-	-	-
Pm011998	862.333	331.667	11.29	4.74333	2.38018	3.11e-23	3.81e-21	yes	KIN12A	PREDICTED: kinesin-like protein KIN12A [Prunus mume]	-	-	-	-	-	-	-
Pm012038	8.33333	29.8567	0.23	0.926667	0.248201	5.78e-06	5.39e-05	yes	CYP71A1	PREDICTED: cytochrome P450 CYP736A12-like [Prunus mume]	-	-	-	-	-	-	-
Pm012039	38.3333	17	2.61333	1.24667	2.09626	0.00407302	0.015856	yes	CYP71A1	PREDICTED: cytochrome P450 CYP736A12-like [Prunus mume]	-	-	-	-	-	-	-
Pm012041	9.79333	224.567	0.303333	7.74667	0.0391566	6.87e-45	3.95e-42	yes	CYP71A1	PREDICTED: cytochrome P450 CYP736A12-like [Prunus mume]	-	-	-	-	-	-	-
Pm012042	15.2067	254.357	0.466667	8.60667	0.0542215	3.31e-58	3.92e-55	yes	CYP71A1	PREDICTED: cytochrome P450 CYP736A12-like [Prunus mume]	-	-	-	-	-	-	-
Pm012043	79.53	224.143	7.86667	23.7367	0.331414	3.38e-12	1.12e-10	yes	UKL4	PREDICTED: uridine kinase-like protein 4 [Prunus mume]	Metabolism	Global and Overview;Nucleotide metabolism	ko01100//Metabolic pathways;ko00240//Pyrimidine metabolism	K00876	-	-	-
Pm012049	47.6667	11	1.38333	0.343333	4.02913	7.22e-08	1.07e-06	yes	At3g06240	PREDICTED: F-box/kelch-repeat protein At3g06240-like [Prunus mume]	-	-	-	-	-	-	-
Pm012067	8	1.33333	0.206667	0.0366667	5.63636	0.0012859	0.00594657	yes	rpoC1	RNA polymerase beta (plastid) [Prunus mume]	Genetic Information Processing;Metabolism	Global and Overview;Transcription;Nucleotide metabolism	ko01100//Metabolic pathways;ko00230//Purine metabolism;ko00240//Pyrimidine metabolism;ko03020//RNA polymerase	K03046	GO:0043231//intracellular membrane-bounded organelle;GO:0005622//intracellular;GO:0005623//cell;GO:0005737//cytoplasm;GO:0044424//intracellular part;GO:0044444//cytoplasmic part;GO:0009536//plastid;GO:0043227//membrane-bounded organelle;GO:0044464//cell part;GO:0043226//organelle;GO:0043229//intracellular organelle	GO:0034062//RNA polymerase activity;GO:0016740//transferase activity;GO:0016772//transferase activity, transferring phosphorus-containing groups;GO:0003824//catalytic activity;GO:0016779//nucleotidyltransferase activity	GO:0008152//metabolic process;GO:0071704//organic substance metabolic process;GO:0010467//gene expression;GO:0043170//macromolecule metabolic process
Pm012067	14.3333	5	0.18	0.07	2.57143	0.0138805	0.0432903	yes	rpoC2	RNA polymerase beta' subunit (plastid) [Prunus mume]	Metabolism;Genetic Information Processing	Nucleotide metabolism;Transcription;Global and Overview	ko01100//Metabolic pathways;ko00230//Purine metabolism;ko00240//Pyrimidine metabolism;ko03020//RNA polymerase	K03046	GO:0005737//cytoplasm;GO:0043229//intracellular organelle;GO:0043231//intracellular membrane-bounded organelle;GO:0043227//membrane-bounded organelle;GO:0043226//organelle;GO:0005622//intracellular;GO:0009536//plastid;GO:0044444//cytoplasmic part;GO:0005623//cell;GO:0044424//intracellular part;GO:0044464//cell part	GO:0034062//RNA polymerase activity;GO:0016740//transferase activity;GO:0003824//catalytic activity;GO:0016779//nucleotidyltransferase activity;GO:0016772//transferase activity, transferring phosphorus-containing groups	GO:0071704//organic substance metabolic process;GO:0008152//metabolic process;GO:0010467//gene expression;GO:0043170//macromolecule metabolic process
Pm012137	95	27.3333	4.12667	1.29	3.19897	1.53e-13	6.24e-12	yes	--	PREDICTED: uncharacterized protein LOC103326709 [Prunus mume]	-	-	-	-	-	-	-
Pm012157	925.39	75.8467	45.1367	4.06333	11.1083	1.81e-108	7.29e-105	yes	--	PREDICTED: uncharacterized protein LOC103335688 [Prunus mume]	-	-	-	-	-	-	-
Pm012166	116	467	5.08667	22.38	0.227286	4.08e-54	3.57e-51	yes	GGL4	PREDICTED: glucan endo-1,3-beta-glucosidase-like [Prunus mume]	-	-	-	-	-	-	-
Pm012168	8.33333	18.3333	0.336667	0.826667	0.407258	0.00696656	0.024618	yes	HGN1	PREDICTED: glucan endo-1,3-beta-glucosidase-like [Prunus mume]	-	-	-	-	-	-	-
Pm012193	0	4	0.001	0.163333	0.00612245	0.00184883	0.00810677	yes	WSD1	PREDICTED: O-acyltransferase WSD1-like [Prunus mume]	-	-	-	-	-	-	GO:0008152//metabolic process;GO:0009058//biosynthetic process;GO:0008610//lipid biosynthetic process;GO:0044238//primary metabolic process;GO:1901576//organic substance biosynthetic process;GO:0006629//lipid metabolic process;GO:0044710//single-organism metabolic process;GO:0071704//organic substance metabolic process;GO:0044711//single-organism biosynthetic process;GO:0044699//single-organism p…
Pm012201	198.667	82.3333	7.97	3.56	2.23876	4.35e-09	8.39e-08	yes	HY2	PREDICTED: phytochromobilin:ferredoxin oxidoreductase, chloroplastic [Prunus mume]	Metabolism	Global and Overview;Metabolism of cofactors and vitamins	ko01110//Biosynthesis of secondary metabolites;ko00860//Porphyrin and chlorophyll metabolism	K08101	-	-	-
Pm012219	22.6667	42.6667	0.946667	1.91333	0.494774	0.00761707	0.0265022	yes	AOP1.2	PREDICTED: probable inactive 2-oxoglutarate-dependent dioxygenase AOP2 [Prunus mume]	-	-	-	-	-	-	-
Pm012245	10.3333	25.6667	0.5	1.34333	0.372208	0.000250059	0.00145148	yes	AOP1.2	PREDICTED: probable 2-oxoglutarate-dependent dioxygenase AOP1 [Prunus mume]	-	-	-	-	-	-	-
Pm012281	926.667	412	30.7867	14.93	2.06207	4.89e-26	8.05e-24	yes	CODM	PREDICTED: codeine O-demethylase-like [Prunus mume]	-	-	-	-	-	-	-
Pm012384	2.66667	0	0.116667	0.001	116.667	0.0154881	0.0474653	yes	--	PREDICTED: uncharacterized protein LOC103331359 [Prunus mume]	-	-	-	-	-	-	-
Pm012416	87	20.6667	3.75667	0.963333	3.89965	2.54e-07	3.3e-06	yes	--	PREDICTED: uncharacterized protein LOC103326924 [Prunus mume]	-	-	-	-	-	-	-
Pm012426	7	37.6667	0.336667	1.99	0.169179	5.9e-08	8.92e-07	yes	ADS3	PREDICTED: delta-9 acyl-lipid desaturase 1-like [Prunus mume]	Metabolism	Global and Overview;Lipid metabolism	ko01212//Fatty acid metabolism;ko01040//Biosynthesis of unsaturated fatty acids	K00507	-	-	-
Pm012474	377.333	153	9.8	4.30667	2.27554	3.99e-13	1.51e-11	yes	At5g22700	PREDICTED: F-box/FBD/LRR-repeat protein At5g22700-like isoform X1 [Prunus mume]	-	-	-	-	-	-	-
Pm012535	33.3333	66	1.23667	2.76333	0.447527	0.00299634	0.0122429	yes	--	DUF506 domain-containing protein [Cephalotus follicularis]	-	-	-	-	-	-	-
Pm012555	72.3333	23.3333	4.48	1.53333	2.92174	1.01e-08	1.82e-07	yes	SUMO1	PREDICTED: small ubiquitin-related modifier 1-like [Prunus mume]	Genetic Information Processing	Translation	ko03013//RNA transport	K12160	-	-	-
Pm012577	1.66667	14.3333	0.0966667	0.943333	0.102473	1.12e-07	1.59e-06	yes	--	PREDICTED: uncharacterized protein LOC103327046 [Prunus mume]	-	-	-	-	-	-	-
Pm012603	0	2.66667	0.001	0.16	0.00625	0.0164473	0.0498275	yes	At3g56470	PREDICTED: F-box protein At3g56470-like [Prunus mume]	-	-	-	-	-	-	-
Pm012628	749.773	134.14	18.95	3.77333	5.02208	6.75e-52	5.43e-49	yes	ALDH3I1	PREDICTED: aldehyde dehydrogenase family 3 member H1 isoform X1 [Prunus mume]	Metabolism	Metabolism of other amino acids;Global and Overview;Amino acid metabolism;Lipid metabolism;Carbohydrate metabolism	ko01100//Metabolic pathways;ko01110//Biosynthesis of secondary metabolites;ko01130//Biosynthesis of antibiotics;ko01120//Microbial metabolism in diverse environments;ko00040//Pentose and glucuronate interconversions;ko00010//Glycolysis / Gluconeogenesis;ko00620//Pyruvate metabolism;ko00561//Glycerolipid metabolism;ko00280//Valine, leucine and isoleucine degradation;ko00330//Arginine and proline m…	K00128	-	-	-
Pm012764	7.99333	0	0.41	0.001	410	0.000336922	0.00188233	yes	WRKY19	PREDICTED: disease resistance protein TAO1-like [Prunus mume]	-	-	-	-	-	-	-
Pm012798	28.6667	10	0.73	0.26	2.80769	0.000100335	0.000657704	yes	--	Pseudouridylate synthase 7-like protein [Dichanthelium oligosanthes]	-	-	-	-	-	-	-
Pm012866	710.667	264.667	12.35	5.01	2.46507	9.99e-16	5.55e-14	yes	--	PREDICTED: cytospin-B-like isoform X3 [Populus euphratica]	-	-	-	-	-	-	-
Pm012873	2	11.6667	0.04	0.263333	0.151899	3.35e-05	0.000251901	yes	WRKY42	PREDICTED: probable WRKY transcription factor 47 [Prunus mume]	-	-	-	-	-	-	-
Pm012898	51.1233	21.4	2.73333	1.23333	2.21622	2.32e-05	0.000182257	yes	SDR3b	PREDICTED: short-chain dehydrogenase reductase 3b-like [Prunus mume]	-	-	-	-	-	-	-
Pm012948	102.667	44.6667	3.47	1.66667	2.082	1.13e-05	9.71e-05	yes	RPS4	PREDICTED: inactive disease resistance protein RPS4-like [Prunus mume]	-	-	-	-	-	-	-
Pm012956	6.99667	0	0.673333	0.001	673.333	6.2e-05	0.000431931	yes	--	PREDICTED: beta-carotene isomerase D27, chloroplastic-like [Prunus mume]	-	-	-	-	-	-	-
Pm013014	1297.49	480.667	11.1333	4.48	2.48512	2.73e-33	7.61e-31	yes	At4g27190	PREDICTED: probable disease resistance protein At4g27220 [Pyrus x bretschneideri]	-	-	-	-	-	-	-
Pm013016	112.177	23.3333	1.49333	0.336667	4.43564	1.95e-19	1.74e-17	yes	At4g27190	PREDICTED: disease resistance protein At4g27190-like [Prunus mume]	-	-	-	-	-	-	-
Pm013029	4.66667	11.3333	0.116667	0.306667	0.380435	0.00883626	0.0299839	yes	ABCE2	PREDICTED: ABC transporter E family member 2-like isoform X1 [Prunus mume]	-	-	-	-	-	-	-
Pm013104	6.38667	0.333333	0.156667	0.01	15.6667	0.000151029	0.000943085	yes	PSYR1	PREDICTED: tyrosine-sulfated glycopeptide receptor 1-like [Prunus mume]	-	-	-	-	-	-	-
Pm013105	11.05	31	0.256667	0.783333	0.32766	2.54e-05	0.000197345	yes	PSYR1	PREDICTED: tyrosine-sulfated glycopeptide receptor 1-like [Prunus mume]	-	-	-	-	-	-	-
Pm013108	11	21.3333	0.25	0.52	0.480769	0.00439919	0.0168818	yes	PSYR1	PREDICTED: receptor-like protein 2 [Prunus mume]	-	-	-	-	-	-	-
Pm013167	114.667	42.3333	9.83	3.96333	2.48024	5.64e-06	5.26e-05	yes	--	Mitochondrial distribution and morphology 12 [Gossypium arboreum]	-	-	-	-	-	-	-
Pm013179	1	5.66667	0.0433333	0.256667	0.168831	0.0113922	0.0369277	yes	GLIP2	PREDICTED: GDSL esterase/lipase 2-like [Prunus mume]	-	-	-	-	-	-	-
Pm013181	39.8767	18.1033	1.19667	0.573333	2.08721	0.0054341	0.0201222	yes	GLIP2	PREDICTED: GDSL esterase/lipase 2-like [Prunus mume]	-	-	-	-	-	-	-
Pm013218	42	14.3333	1.59667	0.596667	2.67598	3.81e-06	3.72e-05	yes	Os10g0391300	PREDICTED: zinc finger CCCH domain-containing protein 62-like, partial [Prunus mume]	-	-	-	-	-	-	-
Pm013273	27.6667	73	1.22667	3.53	0.347498	8.48e-06	7.54e-05	yes	ABP19A	PREDICTED: auxin-binding protein ABP19a [Prunus mume]	-	-	-	-	GO:0071944//cell periphery;GO:0030312//external encapsulating structure;GO:0005623//cell;GO:0005576//extracellular region;GO:0044464//cell part	GO:0046914//transition metal ion binding;GO:0046872//metal ion binding;GO:0043169//cation binding;GO:0005488//binding;GO:0043167//ion binding	GO:0010033//response to organic substance;GO:0065007//biological regulation;GO:0007154//cell communication;GO:0009755//hormone-mediated signaling pathway;GO:0042221//response to chemical;GO:0023052//signaling;GO:0050794//regulation of cellular process;GO:0009719//response to endogenous stimulus;GO:0050896//response to stimulus;GO:0009987//cellular process;GO:0070887//cellular response to chemical…
Pm013289	75.6667	32.3333	2.89	1.34	2.15672	9.53e-06	8.37e-05	yes	NLP3	PREDICTED: omega-amidase, chloroplastic-like [Prunus mume]	Metabolism	Amino acid metabolism	ko00250//Alanine, aspartate and glutamate metabolism	K13566	-	-	-
Pm013320	16	6	0.99	0.393333	2.51695	0.00766575	0.0266549	yes	ABCE2	PREDICTED: ABC transporter E family member 2 [Prunus mume]	-	-	-	-	-	-	-
Pm013322	12.6667	0.333333	0.606667	0.02	30.3333	3.1e-08	5.03e-07	yes	MYB26	PREDICTED: transcription factor MYB26 [Prunus mume]	-	-	-	-	-	-	-
Pm013389	25	10.3333	0.54	0.246667	2.18919	0.00237493	0.0100236	yes	ATP6	PREDICTED: ATP synthase subunit a [Prunus mume]	Metabolism	Energy metabolism;Global and Overview	ko01100//Metabolic pathways;ko00190//Oxidative phosphorylation	K02126	GO:0044464//cell part;GO:0044446//intracellular organelle part;GO:0044425//membrane part;GO:0016020//membrane;GO:0044424//intracellular part;GO:0032991//macromolecular complex;GO:0043234//protein complex;GO:0031090//organelle membrane;GO:0043227//membrane-bounded organelle;GO:0031975//envelope;GO:0044422//organelle part;GO:0005622//intracellular;GO:0031967//organelle envelope;GO:0016469//proton-t…	GO:0022892//substrate-specific transporter activity;GO:0015077//monovalent inorganic cation transmembrane transporter activity;GO:0015075//ion transmembrane transporter activity;GO:0005215//transporter activity;GO:0008324//cation transmembrane transporter activity;GO:0022891//substrate-specific transmembrane transporter activity;GO:0022890//inorganic cation transmembrane transporter activity;GO:0…	GO:0072521//purine-containing compound metabolic process;GO:1901576//organic substance biosynthetic process;GO:0042451//purine nucleoside biosynthetic process;GO:1901293//nucleoside phosphate biosynthetic process;GO:0009145//purine nucleoside triphosphate biosynthetic process;GO:0009167//purine ribonucleoside monophosphate metabolic process;GO:1901657//glycosyl compound metabolic process;GO:00196…
Pm013397	1220	437.667	57.7433	22.4633	2.57056	2.56e-24	3.55e-22	yes	--	PREDICTED: suppressor protein SRP40-like [Ziziphus jujuba]	-	-	-	-	-	-	-
Pm013400	232	47.3333	7.46	1.65	4.52121	1.04e-11	3.14e-10	yes	--	PREDICTED: uro-adherence factor A-like [Ziziphus jujuba]	-	-	-	-	-	-	-
Pm013455	50.6667	15.3333	1.73667	0.573333	3.02907	2.19e-07	2.9e-06	yes	--	PREDICTED: uncharacterized protein LOC103328570 [Prunus mume]	-	-	-	-	-	-	-
Pm013489	1.66667	7.66667	0.0466667	0.223333	0.208955	0.00327388	0.0131973	yes	CYP82A3	PREDICTED: cytochrome P450 CYP82D47-like [Prunus mume]	-	-	-	-	-	-	-
Pm013501	160	31.6667	4.87667	1.06	4.60063	1.89e-16	1.19e-14	yes	--	PREDICTED: uncharacterized protein LOC103327911 [Prunus mume]	-	-	-	-	-	-	-
Pm013524	34.3333	1.66667	1.91667	0.106667	17.9687	6.16e-16	3.58e-14	yes	--	PREDICTED: LOW QUALITY PROTEIN: probable ATP-dependent DNA helicase DDX11 [Pyrus x bretschneideri]	-	-	-	-	-	-	-
Pm013561	27.13	1.92333	1.11333	0.09	12.3704	2.17e-06	2.24e-05	yes	At1g52360	PREDICTED: coatomer subunit beta'-2-like [Prunus mume]	-	-	-	-	-	-	-
Pm013578	58.6667	21.3333	2.43	0.956667	2.54007	1.09e-05	9.45e-05	yes	Slx1b	PREDICTED: structure-specific endonuclease subunit SLX1-like [Prunus mume]	-	-	-	-	-	-	-
Pm013589	31.0833	4.92	0.623333	0.106667	5.84375	9.93e-10	2.17e-08	yes	GIN1	PREDICTED: protein NYNRIN-like [Fragaria vesca subsp. vesca] [Fragaria vesca]	-	-	-	-	-	-	-
Pm013599	466.667	191	12.3167	5.48333	2.2462	2.41e-09	4.9e-08	yes	CYCA2-4	PREDICTED: cyclin-A2-4 [Prunus mume]	-	-	-	-	-	-	-
Pm013618	462.333	194.333	10.35	4.77333	2.1683	5.26e-10	1.19e-08	yes	--	PREDICTED: titin homolog [Prunus mume]	-	-	-	-	-	-	-
Pm013625	158.667	419.667	3.14667	8.94	0.351976	2.73e-09	5.48e-08	yes	BOR4	PREDICTED: boron transporter 4 [Prunus mume]	-	-	-	-	GO:0044425//membrane part;GO:0016020//membrane;GO:0031224//intrinsic component of membrane	-	GO:0051234//establishment of localization;GO:0044765//single-organism transport;GO:0051179//localization;GO:1902578//single-organism localization;GO:0006811//ion transport;GO:0006810//transport;GO:0044699//single-organism process
Pm013639	6	44.3333	0.503333	4.08667	0.123165	1.83e-10	4.56e-09	yes	LEA3	PREDICTED: late embryogenesis abundant protein 2 [Prunus mume]	-	-	-	-	-	-	-
Pm013653	131	25.3333	8.61	1.8	4.78333	2.58e-23	3.18e-21	yes	CNB1	PREDICTED: calcineurin subunit B-like [Prunus mume]	-	-	-	-	-	-	-
Pm013682	97.3333	42	1.48333	0.703333	2.109	7.59e-07	8.77e-06	yes	RGA2	PREDICTED: putative disease resistance protein RGA3 [Prunus mume]	-	-	-	-	-	-	-
Pm013711	5	22.3333	0.51	2.49333	0.204545	5.87e-07	7e-06	yes	--	PREDICTED: uncharacterized protein LOC103328112 [Prunus mume]	-	-	-	-	-	-	-
Pm013721	59	109.333	2.85333	5.83333	0.489143	2.82e-06	2.83e-05	yes	--	PREDICTED: uncharacterized serine-rich protein C215.13 [Theobroma cacao]	-	-	-	-	-	-	-
Pm013742	206.667	91.3333	5.97	2.94	2.03061	2.44e-10	5.99e-09	yes	FBXL2	PREDICTED: F-box/LRR-repeat protein 2 isoform X1 [Prunus mume]	-	-	-	-	-	-	-
Pm013795	2358.32	1028	28.1567	13.3333	2.11175	7.93e-17	5.16e-15	yes	ABCC13	PREDICTED: ABC transporter C family member 13 [Prunus mume]	Environmental Information Processing	Membrane transport	ko02010//ABC transporters	K05674	-	-	-
Pm013811	3572.67	1512	220.593	101.93	2.16416	8.95e-17	5.81e-15	yes	ATJ8	PREDICTED: chaperone protein dnaJ 8, chloroplastic [Prunus mume]	-	-	-	-	-	-	-
Pm013827	33.08	82.4033	1.00333	2.74	0.36618	0.00293992	0.0120516	yes	HST	PREDICTED: shikimate O-hydroxycinnamoyltransferase-like [Prunus mume]	Metabolism	Biosynthesis of other secondary metabolites;Global and Overview	ko01100//Metabolic pathways;ko01110//Biosynthesis of secondary metabolites;ko00940//Phenylpropanoid biosynthesis;ko00941//Flavonoid biosynthesis;ko00945//Stilbenoid, diarylheptanoid and gingerol biosynthesis	K13065	-	-	-
Pm013857	111.667	42	1.62667	0.676667	2.40394	8.14e-07	9.34e-06	yes	ints7	PREDICTED: uncharacterized protein LOC103328278 [Prunus mume]	-	-	-	-	-	-	-
Pm013875	34	8.66667	0.87	0.236667	3.67606	1.73e-05	0.000141402	yes	FLA14	PREDICTED: fasciclin-like arabinogalactan protein 8 [Prunus mume]	-	-	-	-	-	-	-
Pm013929	58.61	125.213	2.27333	5.28333	0.430284	3.26e-10	7.74e-09	yes	CPR30	PREDICTED: F-box/kelch-repeat protein At3g23880-like [Prunus mume]	-	-	-	-	-	-	-
Pm014068	631.333	207.333	31.24	11.1933	2.79095	1.96e-08	3.35e-07	yes	BHLH36	PREDICTED: transcription factor bHLH36-like [Prunus mume]	-	-	-	-	-	-	-
Pm014076	89.6667	33	3.18667	1.26	2.5291	8.79e-09	1.6e-07	yes	LAS1	PREDICTED: uncharacterized protein LOC103328422 [Prunus mume]	-	-	-	-	-	-	-
Pm014179	5.66667	1	0.756667	0.143333	5.27907	0.0087822	0.0298485	yes	atpE	ATP synthase CF1 epsilon subunit (plastid) [Prunus mume]	Metabolism	Energy metabolism;Global and Overview	ko01100//Metabolic pathways;ko00190//Oxidative phosphorylation;ko00195//Photosynthesis	K02114	GO:0009507//chloroplast;GO:0044464//cell part;GO:0044422//organelle part;GO:0005623//cell;GO:0031976//plastid thylakoid;GO:0009536//plastid;GO:0044444//cytoplasmic part;GO:0043234//protein complex;GO:0009534//chloroplast thylakoid;GO:0033178//proton-transporting two-sector ATPase complex, catalytic domain;GO:0031984//organelle subcompartment;GO:0032991//macromolecular complex;GO:0043227//membrane…	GO:0016462//pyrophosphatase activity;GO:0042626//ATPase activity, coupled to transmembrane movement of substances;GO:0015405//P-P-bond-hydrolysis-driven transmembrane transporter activity;GO:0008324//cation transmembrane transporter activity;GO:0022804//active transmembrane transporter activity;GO:0016787//hydrolase activity;GO:0015078//hydrogen ion transmembrane transporter activity;GO:0003824//…	GO:0044710//single-organism metabolic process;GO:1901564//organonitrogen compound metabolic process;GO:0051179//localization;GO:1901566//organonitrogen compound biosynthetic process;GO:0009150//purine ribonucleotide metabolic process;GO:1901657//glycosyl compound metabolic process;GO:0044281//small molecule metabolic process;GO:0006753//nucleoside phosphate metabolic process;GO:0055086//nucleobas…
Pm014182	0.43	4	0.0233333	0.223333	0.104478	0.00634612	0.0227413	yes	YDA	PREDICTED: mitogen-activated protein kinase kinase kinase YODA-like [Prunus mume]	-	-	-	-	-	-	-
Pm014246	92	39.3333	5.79333	2.71	2.13776	5.05e-07	6.13e-06	yes	--	PRp27-like protein [Olea europaea subsp. europaea] [Olea europaea]	-	-	-	-	-	-	-
Pm014269	74.71	12.0933	4.92667	0.876667	5.61977	2.25e-17	1.6e-15	yes	--	PREDICTED: uncharacterized protein LOC103328524 [Prunus mume]	-	-	-	-	-	-	-
Pm014271	18.57	3.69333	0.39	0.0833333	4.68	1.45e-05	0.000120612	yes	--	PREDICTED: uncharacterized protein LOC103328528 [Prunus mume]	-	-	-	-	-	-	-
Pm014293	16.6667	33	0.626667	1.37333	0.456311	0.000667993	0.00339089	yes	EPHX2	PREDICTED: bifunctional epoxide hydrolase 2-like [Prunus mume]	-	-	-	-	-	-	-
Pm014376	3.33333	0	0.193333	0.001	193.333	0.00361431	0.0143226	yes	F10B5.2	PREDICTED: LOW QUALITY PROTEIN: protein AAR2 homolog [Prunus mume]	-	-	-	-	-	-	-
Pm014379	485.333	162.333	19.7233	7.19333	2.74189	1.07e-21	1.16e-19	yes	AVT1	PREDICTED: vacuolar amino acid transporter 1-like [Prunus mume]	-	-	-	-	-	-	-
Pm014435	179.333	409.667	9.41	22.6967	0.414598	0.000144044	0.000903682	yes	TL1	PREDICTED: thaumatin-like protein 1 [Prunus mume]	-	-	-	-	-	-	GO:0006950//response to stress;GO:0050896//response to stimulus
Pm014445	25.6667	9	2.28	0.853333	2.67188	0.000456014	0.00244378	yes	--	PREDICTED: protein TRIGALACTOSYLDIACYLGLYCEROL 5, chloroplastic [Prunus mume]	-	-	-	-	-	-	-
Pm014500	229.667	102	6.01333	2.89333	2.07834	2.66e-09	5.35e-08	yes	SKOR	PREDICTED: LOW QUALITY PROTEIN: potassium channel GORK-like [Prunus mume]	-	-	-	-	-	-	-
Pm014509	187.333	84.6667	4.06667	1.98667	2.04698	1.63e-09	3.41e-08	yes	EMB2745	Pentatricopeptide repeat superfamily protein [Theobroma cacao]	-	-	-	-	-	-	-
Pm014528	10.3333	72.6667	0.36	2.76667	0.13012	2.25e-22	2.58e-20	yes	At3g47200	PREDICTED: UPF0481 protein At3g47200-like [Prunus mume]	-	-	-	-	-	-	-
Pm014578	49.4133	22.2033	0.803333	0.39	2.05983	0.000189179	0.00113955	yes	At4g08850	PREDICTED: probable LRR receptor-like serine/threonine-protein kinase At4g08850 [Prunus mume]	-	-	-	-	-	-	-
Pm014581	44.5133	85.0933	2.09	4.31333	0.484544	0.000654642	0.00333442	yes	XTH16	PREDICTED: xyloglucan endotransglucosylase/hydrolase 2-like [Prunus mume]	-	-	-	-	-	-	-
Pm014582	39.13	211.6	1.75333	10.2967	0.170282	4.06e-27	7.29e-25	yes	XTH16	PREDICTED: xyloglucan endotransglucosylase/hydrolase 2-like [Prunus mume]	-	-	-	-	-	-	-
Pm014583	41.18	91.1067	2.13333	5.08333	0.419672	1.63e-05	0.000134141	yes	XTH15	PREDICTED: xyloglucan endotransglucosylase/hydrolase 2-like [Prunus mume]	-	-	-	-	-	-	-
Pm014584	18.82	47.4367	0.856667	2.31	0.370851	4.59e-05	0.00033241	yes	XTH16	PREDICTED: xyloglucan endotransglucosylase/hydrolase 2-like [Prunus mume]	-	-	-	-	-	-	-
Pm014585	5.40667	20.12	0.25	1.01	0.247525	3.13e-06	3.1e-05	yes	XTH15	PREDICTED: xyloglucan endotransglucosylase/hydrolase 2-like [Prunus mume]	-	-	-	-	-	-	-
Pm014642	56.6	108.843	1.85667	3.80667	0.487741	0.000103752	0.000677096	yes	UGT85A24	PREDICTED: 7-deoxyloganetin glucosyltransferase-like isoform X1 [Prunus mume]	-	-	-	-	-	-	-
Pm014646	38.5633	75.4767	1.22333	2.59333	0.471722	1.92e-05	0.000154134	yes	UGT85A24	PREDICTED: 7-deoxyloganetin glucosyltransferase-like isoform X1 [Prunus mume]	-	-	-	-	-	-	-
Pm014664	27.19	5.57	1.00667	0.23	4.37681	3.33e-06	3.28e-05	yes	ZMYM1	PREDICTED: zinc finger MYM-type protein 1-like [Prunus mume]	-	-	-	-	-	-	-
Pm014695	163	66.6667	6.64333	3.24	2.05041	4.08e-08	6.42e-07	yes	--	tRNA_int_end_N2 domain-containing protein [Cephalotus follicularis]	-	-	-	-	-	-	-
Pm014699	30	62	1.86667	4.18333	0.446215	8.88e-05	0.000592068	yes	PMEI	Pectinesterase inhibitor [Corchorus olitorius]	-	-	-	-	-	-	-
Pm014704	105	33	2.17	0.736667	2.9457	1.86e-08	3.19e-07	yes	--	PREDICTED: uncharacterized protein LOC103328892 [Prunus mume]	-	-	-	-	-	-	-
Pm014715	14.6667	29.3333	0.32	0.706667	0.45283	0.000745518	0.00373446	yes	PCMP-E56	PREDICTED: pentatricopeptide repeat-containing protein At1g32415, mitochondrial [Prunus mume]	-	-	-	-	-	-	-
Pm014731	392.697	151.01	9.95333	4.19	2.3755	5.71e-19	4.93e-17	yes	At4g18030	PREDICTED: LOW QUALITY PROTEIN: probable methyltransferase PMT14 [Prunus mume]	-	-	-	-	-	-	-
Pm014740	5.59	0	0.26	0.001	260	9.61e-05	0.000634415	yes	At4g10955	PREDICTED: GDSL esterase/lipase At4g10955-like [Prunus mume]	-	-	-	-	-	-	-
Pm014747	32	3	1.31667	0.136667	9.63415	1.26e-11	3.76e-10	yes	DGK5	PREDICTED: diacylglycerol kinase 5-like [Prunus mume]	Environmental Information Processing;Metabolism	Lipid metabolism;Signal transduction;Global and Overview	ko01100//Metabolic pathways;ko01110//Biosynthesis of secondary metabolites;ko00564//Glycerophospholipid metabolism;ko00561//Glycerolipid metabolism;ko04070//Phosphatidylinositol signaling system	K00901	-	-	-
Pm014806	97	36	2.15667	0.866667	2.48846	7.79e-08	1.15e-06	yes	WAKL2	PREDICTED: wall-associated receptor kinase-like 1 [Prunus mume]	-	-	-	-	-	-	-
Pm014811	35.5767	12.91	1.33667	0.513333	2.6039	0.000164472	0.0010135	yes	WAKL9	PREDICTED: wall-associated receptor kinase-like 9 [Prunus mume]	-	-	-	-	-	-	-
Pm014836	154.667	458.667	4.47667	14.4933	0.308878	1.92e-38	7.29e-36	yes	GT6	PREDICTED: UDP-glycosyltransferase 71A16-like [Prunus mume]	-	-	-	-	-	-	-
Pm014839	112.667	356	2.96667	10.3367	0.287004	2.21e-24	3.08e-22	yes	GT6	PREDICTED: UDP-glycosyltransferase 71A16-like [Prunus mume]	-	-	-	-	-	-	-
Pm014846	20.3333	63.6667	0.62	2.10667	0.294304	1.77e-08	3.05e-07	yes	GT6	PREDICTED: UDP-glycosyltransferase 71A16-like [Prunus mume]	-	-	-	-	-	-	-
Pm014847	9.02333	19	0.323333	0.73	0.442922	0.00573702	0.0209621	yes	GT6	PREDICTED: UDP-glycosyltransferase 71A16-like [Prunus mume]	-	-	-	-	-	-	-
Pm014848	1.66667	8	0.0633333	0.33	0.191919	0.00225641	0.00961016	yes	GT6	PREDICTED: UDP-glycosyltransferase 71A15-like [Prunus mume]	-	-	-	-	-	-	-
Pm014883	22.28	10	0.61	0.3	2.03333	0.00561351	0.0205894	yes	BUB1	PREDICTED: mitotic checkpoint serine/threonine-protein kinase BUB1 [Prunus mume]	-	-	-	-	-	-	-
Pm014887	21.45	55.7033	0.59	1.67	0.353293	3.8e-05	0.000280128	yes	UGT85A24	PREDICTED: 7-deoxyloganetin glucosyltransferase-like [Prunus mume]	-	-	-	-	-	-	-
Pm014910	129	49	3.45667	1.41333	2.44575	2.67e-07	3.46e-06	yes	APL	PREDICTED: myb family transcription factor APL-like isoform X2 [Prunus mume]	-	-	-	-	-	-	-
Pm014932	118	267.667	4.42667	10.8933	0.406365	1.05e-16	6.75e-15	yes	CAD1	PREDICTED: probable cinnamyl alcohol dehydrogenase 1 [Prunus mume]	Metabolism	Biosynthesis of other secondary metabolites;Global and Overview	ko01100//Metabolic pathways;ko01110//Biosynthesis of secondary metabolites;ko00940//Phenylpropanoid biosynthesis	K00083	-	-	-
Pm014989	3230.67	6518.33	119.797	262.613	0.456171	2.54e-17	1.78e-15	yes	FLA7	PREDICTED: fasciclin-like arabinogalactan protein 7 [Prunus mume]	-	-	-	-	-	-	-
Pm015043	0	4.33333	0.001	0.146667	0.00681818	0.000964498	0.00464062	yes	--	PREDICTED: uncharacterized protein LOC103329246 [Prunus mume]	-	-	-	-	-	-	-
Pm015060	172.667	720	5.79667	26.0533	0.222492	7.58e-13	2.77e-11	yes	FLA2	PREDICTED: fasciclin-like arabinogalactan protein 2 [Prunus mume]	-	-	-	-	-	-	-
Pm015079	59.6667	18.3333	3.74333	1.25333	2.9867	4.56e-08	7.08e-07	yes	--	CAI-1 autoinducer sensor kinase/phosphatase cqsS isoform 2 [Theobroma cacao]	-	-	-	-	-	-	-
Pm015096	517	977.667	21.7433	45.65	0.476305	1.21e-07	1.71e-06	yes	2020-04-01	PREDICTED: 5'-adenylylsulfate reductase 1, chloroplastic-like [Prunus mume]	Metabolism	Global and Overview;Energy metabolism	ko01120//Microbial metabolism in diverse environments;ko00920//Sulfur metabolism	K05907	GO:0044424//intracellular part;GO:0005737//cytoplasm;GO:0044464//cell part;GO:0043227//membrane-bounded organelle;GO:0044444//cytoplasmic part;GO:0043231//intracellular membrane-bounded organelle;GO:0005622//intracellular;GO:0009536//plastid;GO:0043226//organelle;GO:0043229//intracellular organelle;GO:0005623//cell	-	GO:0006790//sulfur compound metabolic process;GO:0009987//cellular process;GO:0008152//metabolic process;GO:0044237//cellular metabolic process
Pm015121	235.54	759.043	11.1233	38.8933	0.285996	1.57e-36	5.08e-34	yes	--	plant/T7A14-6 protein [Medicago truncatula]	-	-	-	-	-	-	-
Pm015122	656.46	210.29	32.8033	11.3467	2.89101	1.14e-17	8.58e-16	yes	--	plant/T7A14-6 protein [Medicago truncatula]	-	-	-	-	-	-	-
Pm015124	277.333	117	6.66667	3.07667	2.16685	9.95e-08	1.43e-06	yes	CAPH	PREDICTED: LOW QUALITY PROTEIN: condensin complex subunit 2 [Prunus mume]	-	-	-	-	-	-	-
Pm015163	25.0733	70.5833	1.67333	5.09667	0.328319	1.3e-07	1.82e-06	yes	SBT6.1	PREDICTED: subtilisin-like protease SBT6.1 [Prunus mume]	Genetic Information Processing	Folding, sorting and degradation	ko04141//Protein processing in endoplasmic reticulum	K08653	-	-	-
Pm015181	36.6667	12.3333	4.55	1.66333	2.73547	4.69e-06	4.46e-05	yes	--	DUF4228 domain-containing protein [Cephalotus follicularis]	-	-	-	-	-	-	-
Pm015196	945.667	421	34.1933	16.5267	2.06898	1.17e-29	2.46e-27	yes	SYP132	PREDICTED: syntaxin-132-like [Prunus mume]	Genetic Information Processing	Folding, sorting and degradation	ko04130//SNARE interactions in vesicular transport	K08486	-	-	GO:0006810//transport;GO:0051179//localization;GO:0051234//establishment of localization
Pm015198	1122.33	95.3333	70.13	6.49	10.8059	1.5e-44	8.15e-42	yes	CPC	PREDICTED: transcription factor CPC-like [Prunus mume]	-	-	-	-	-	GO:0005488//binding	-
Pm015202	0	2.66667	0.001	0.116667	0.00857143	0.0115255	0.0372756	yes	PER27	PREDICTED: peroxidase 27-like [Prunus mume]	Metabolism	Biosynthesis of other secondary metabolites;Global and Overview	ko01100//Metabolic pathways;ko01110//Biosynthesis of secondary metabolites;ko00940//Phenylpropanoid biosynthesis	K00430	-	-	-
Pm015214	8	2.33333	0.163333	0.05	3.26667	0.016142	0.0490729	yes	RLP12	PREDICTED: receptor-like protein 12 [Prunus mume]	-	-	-	-	-	-	-
Pm015242	3.66667	9.33333	0.236667	0.656667	0.360406	0.0110469	0.0360278	yes	ILR3	PREDICTED: transcription factor ILR3-like [Prunus mume]	-	-	-	-	-	-	-
Pm015246	21.5267	7.58333	0.9	0.343333	2.62136	0.00338343	0.0135627	yes	--	PREDICTED: GATA zinc finger domain-containing protein 14-like [Prunus mume]	-	-	-	-	-	-	-
Pm015259	24.6667	2	0.663333	0.0566667	11.7059	5.19e-10	1.18e-08	yes	--	PREDICTED: uncharacterized protein LOC107881008 [Prunus mume]	-	-	-	-	-	-	-
Pm015279	344.377	143.947	3.56667	1.61	2.21532	3.97e-12	1.3e-10	yes	SD18	PREDICTED: LOW QUALITY PROTEIN: G-type lectin S-receptor-like serine/threonine-protein kinase At4g27290 [Prunus mume]	-	-	-	-	-	-	-
Pm015345	45.6667	85	2.17	4.42667	0.490211	0.000549211	0.00286756	yes	TIC20-IV	PREDICTED: protein TIC 20-IV, chloroplastic [Prunus mume]	-	-	-	-	-	-	-
Pm015366	33.6667	121.667	0.54	2.09	0.258373	1.03e-14	4.94e-13	yes	LIS	PREDICTED: S-linalool synthase-like [Prunus mume]	Metabolism	Metabolism of terpenoids and polyketides	ko00904//Diterpenoid biosynthesis	K17982	-	-	-
Pm015368	352.667	821.667	6.86	17.7	0.387571	1.5e-08	2.62e-07	yes	LIS	PREDICTED: S-linalool synthase-like [Prunus mume]	Metabolism	Metabolism of terpenoids and polyketides	ko00904//Diterpenoid biosynthesis	K17982	-	-	-
Pm015385	21.3333	68	0.846667	2.94667	0.28733	5.32e-11	1.45e-09	yes	COBL4	PREDICTED: COBRA-like protein 4 [Prunus mume]	-	-	-	-	-	-	-
Pm015387	8.33333	19.6667	0.266667	0.656667	0.406091	0.00266582	0.0110656	yes	At5g67130	PREDICTED: PI-PLC X domain-containing protein At5g67130 isoform X1 [Prunus mume]	-	-	-	-	-	-	-
Pm015415	346	133.667	10.7133	4.47333	2.39493	1.48e-18	1.22e-16	yes	At5g15730	PREDICTED: LOW QUALITY PROTEIN: calcium/calmodulin-regulated receptor-like kinase 2 [Prunus mume]	-	-	-	-	-	GO:0004674//protein serine/threonine kinase activity;GO:0016301//kinase activity;GO:0016772//transferase activity, transferring phosphorus-containing groups;GO:1901363//heterocyclic compound binding;GO:0032550//purine ribonucleoside binding;GO:0003824//catalytic activity;GO:0097159//organic cyclic compound binding;GO:0005488//binding;GO:0004871//signal transducer activity;GO:0032549//ribonucleosi…	GO:0050789//regulation of biological process;GO:0045860//positive regulation of protein kinase activity;GO:0032147//activation of protein kinase activity;GO:0032270//positive regulation of cellular protein metabolic process;GO:0051338//regulation of transferase activity;GO:0044093//positive regulation of molecular function;GO:0042327//positive regulation of phosphorylation;GO:0019220//regulation …
Pm015424	25	52	0.683333	1.53333	0.445652	9.25e-06	8.16e-05	yes	SLC38A3	PREDICTED: sodium-coupled neutral amino acid transporter 4-like [Prunus mume]	-	-	-	-	-	-	-
Pm015461	0	96.3067	0.001	7.26	0.000137741	2.59e-09	5.24e-08	yes	--	S-adenosylmethionine decarboxylase, partial [Prunus persica]	Metabolism	Amino acid metabolism;Global and Overview	ko01100//Metabolic pathways;ko00270//Cysteine and methionine metabolism;ko00330//Arginine and proline metabolism	K01611	-	-	-
Pm015462	684.333	255.667	21.2	8.59667	2.46607	2.16e-26	3.65e-24	yes	EVI5L	PREDICTED: EVI5-like protein [Prunus mume]	-	-	-	-	-	-	-
Pm015473	91.6667	33.3333	2.34333	0.933333	2.51071	2.76e-06	2.78e-05	yes	At4g02110	PREDICTED: E3 ubiquitin-protein ligase brl2 isoform X1 [Populus euphratica]	-	-	-	-	-	-	-
Pm015509	695	292.333	21.9133	9.96	2.20013	7.31e-18	5.7e-16	yes	RBL9	PREDICTED: RHOMBOID-like protein 9, chloroplastic [Prunus mume]	-	-	-	-	-	-	-
Pm015531	200.293	20.3333	5.35667	0.59	9.0791	6e-30	1.3e-27	yes	At3g12360	PREDICTED: ankyrin repeat-containing protein ITN1-like isoform X2 [Pyrus x bretschneideri]	-	-	-	-	-	-	-
Pm015571	33	88	2.12667	6.2	0.343011	2.43e-10	5.96e-09	yes	--	PREDICTED: uncharacterized protein LOC103329734 [Prunus mume]	-	-	-	-	-	-	-
Pm015590	5.66667	15	0.336667	0.956667	0.351916	0.00628333	0.0225686	yes	BAG2	PREDICTED: BAG family molecular chaperone regulator 2 [Prunus mume]	-	-	-	-	-	-	-
Pm015595	5.33333	0.333333	0.343333	0.0233333	14.7143	0.00129886	0.00599819	yes	--	PREDICTED: classical arabinogalactan protein 6 [Prunus mume]	-	-	-	-	-	-	-
Pm015599	477.667	164.333	10.8633	4.12	2.63673	8.03e-14	3.44e-12	yes	GTE7	PREDICTED: GATA transcription factor 7 [Vitis vinifera]	-	-	-	-	-	-	-
Pm015625	34.3333	80	1.06333	2.73	0.389499	3.92e-08	6.2e-07	yes	NAC008	PREDICTED: NAC domain-containing protein 8 [Prunus mume]	-	-	-	-	-	-	-
Pm015642	4060	1638.33	18.0067	7.94667	2.26594	1.37e-24	1.98e-22	yes	--	PREDICTED: titin isoform X1 [Pyrus x bretschneideri]	-	-	-	-	-	-	-
Pm015654	132.667	36.6667	2.36	0.76	3.10526	1.23e-15	6.67e-14	yes	At5g40400	PREDICTED: pentatricopeptide repeat-containing protein At5g40400 isoform X1 [Prunus mume]	-	-	-	-	-	-	-
Pm015662	28	64.3333	2.56	6.34	0.403785	2.45e-07	3.19e-06	yes	--	PREDICTED: uncharacterized protein LOC103330164, partial [Prunus mume]	-	-	-	-	-	-	-
Pm015714	322.057	608.937	11.59	23.7567	0.487863	1.48e-13	6.08e-12	yes	EO	PREDICTED: 2-methylene-furan-3-one reductase-like [Prunus mume]	-	-	-	-	-	GO:0043167//ion binding;GO:0005488//binding;GO:0043169//cation binding;GO:0046872//metal ion binding;GO:0003824//catalytic activity;GO:0046914//transition metal ion binding	GO:0044699//single-organism process;GO:0044710//single-organism metabolic process;GO:0008152//metabolic process
Pm015745	332	73.3333	8.74333	2.1	4.16349	1.44e-29	2.95e-27	yes	ATL46	PREDICTED: RING-H2 finger protein ATL46-like [Prunus mume]	-	-	-	-	-	GO:0043169//cation binding;GO:0005488//binding;GO:0043167//ion binding	-
Pm015808	8.33333	20.6667	0.793333	2.14667	0.369565	0.000489938	0.002602	yes	--	PREDICTED: ABC transporter F family member 4 [Cucumis melo]	-	-	-	-	-	-	-
Pm015812	497	213.667	16.4967	7.67	2.1508	2.12e-15	1.1e-13	yes	EDR2	PREDICTED: uncharacterized protein LOC103329947 [Prunus mume]	-	-	-	-	-	-	-
Pm015820	93.58	233.41	1.42	3.84667	0.369151	1.37e-15	7.37e-14	yes	bcsl1b	PREDICTED: AAA-ATPase At3g28580-like isoform X1 [Prunus mume]	-	-	-	-	-	-	-
Pm015854	11.3333	26.6667	0.37	0.96	0.385417	0.00042044	0.00228419	yes	pvaA	PREDICTED: polyvinylalcohol dehydrogenase-like [Prunus mume]	-	-	-	-	-	-	-
Pm015885	264.333	117	3.36333	1.62333	2.07187	7.96e-09	1.46e-07	yes	SMC4	PREDICTED: structural maintenance of chromosomes protein 4 [Prunus mume]	-	-	-	-	-	-	-
Pm015887	86	16.3333	2.86333	0.59	4.85311	3.7e-10	8.64e-09	yes	AVT1	PREDICTED: vacuolar amino acid transporter 1 [Prunus mume]	-	-	-	-	-	-	-
Pm015907	34.6667	15	1.14667	0.543333	2.11043	0.00806823	0.0278264	yes	--	PREDICTED: uncharacterized protein LOC103330027 [Prunus mume]	-	-	-	-	-	-	-
Pm016016	4.33333	0.333333	0.256667	0.0233333	11	0.010858	0.035563	yes	TFIIB	PREDICTED: transcription initiation factor IIB [Prunus mume]	Genetic Information Processing	Transcription	ko03022//Basal transcription factors	K03124	-	-	-
Pm016047	0.333333	5.33333	0.0133333	0.2	0.0666667	0.00583815	0.021262	yes	PMAT2	PREDICTED: BAHD acyltransferase At3g29680-like [Prunus mume]	-	-	-	-	-	-	-
Pm016174	1002.22	404	18.34	8.02333	2.28583	2.5e-30	5.65e-28	yes	CLC-B	PREDICTED: chloride channel protein CLC-b [Prunus mume]	-	-	-	-	GO:0044425//membrane part;GO:0031224//intrinsic component of membrane;GO:0016020//membrane	GO:0015108//chloride transmembrane transporter activity;GO:0022891//substrate-specific transmembrane transporter activity;GO:0017076//purine nucleotide binding;GO:0097159//organic cyclic compound binding;GO:0036094//small molecule binding;GO:0015103//inorganic anion transmembrane transporter activity;GO:0022857//transmembrane transporter activity;GO:0022838//substrate-specific channel activity;GO…	GO:0044699//single-organism process;GO:0006811//ion transport;GO:0051179//localization;GO:0009987//cellular process;GO:0015698//inorganic anion transport;GO:0006810//transport;GO:0051234//establishment of localization;GO:1902578//single-organism localization;GO:0006820//anion transport;GO:0044765//single-organism transport;GO:0044763//single-organism cellular process
Pm016188	464	171	7.88	3.15	2.50159	1.47e-17	1.08e-15	yes	At3g03770	PREDICTED: probable inactive leucine-rich repeat receptor-like protein kinase At3g03770 [Prunus mume]	-	-	-	-	-	GO:0097367//carbohydrate derivative binding;GO:0032549//ribonucleoside binding;GO:0016628//oxidoreductase activity, acting on the CH-CH group of donors, NAD or NADP as acceptor;GO:1901363//heterocyclic compound binding;GO:0003824//catalytic activity;GO:0001883//purine nucleoside binding;GO:0097159//organic cyclic compound binding;GO:0032550//purine ribonucleoside binding;GO:0016740//transferase a…	GO:0044237//cellular metabolic process;GO:0043412//macromolecule modification;GO:0044260//cellular macromolecule metabolic process;GO:0044267//cellular protein metabolic process;GO:0044238//primary metabolic process;GO:0036211//protein modification process;GO:0043170//macromolecule metabolic process;GO:0009987//cellular process;GO:0006464//cellular protein modification process;GO:0071704//organic…
Pm016211	3.66667	0.333333	0.35	0.0366667	9.54545	0.0124172	0.0395489	yes	ycf4	photosystem I assembly protein ycf4 [Prunus persica]	-	-	-	-	GO:0044425//membrane part;GO:0032991//macromolecular complex;GO:0044424//intracellular part;GO:0043234//protein complex;GO:0009579//thylakoid;GO:0034357//photosynthetic membrane;GO:0005737//cytoplasm;GO:0005623//cell;GO:0044436//thylakoid part;GO:0044435//plastid part;GO:0005622//intracellular;GO:0043226//organelle;GO:0043231//intracellular membrane-bounded organelle;GO:0009507//chloroplast;GO:00…	-	GO:0009987//cellular process;GO:0044237//cellular metabolic process;GO:0008152//metabolic process
Pm016241	3	0	0.15	0.001	150	0.00909609	0.0307142	yes	VAS	PREDICTED: LOW QUALITY PROTEIN: lipid transfer-like protein VAS [Prunus mume]	-	-	-	-	-	-	-
Pm016262	216.127	32.7967	5.82667	0.963333	6.04844	1.44e-42	6.44e-40	yes	RGA2	PREDICTED: disease resistance protein RGA2-like [Malus domestica]	-	-	-	-	-	-	-
Pm016284	262.84	90.62	3.99333	1.50333	2.65632	2.3e-16	1.41e-14	yes	RGA2	PREDICTED: disease resistance protein RGA2-like [Malus domestica]	-	-	-	-	-	-	-
Pm016293	255.333	107	3.08	1.41333	2.17925	3.62e-09	7.06e-08	yes	TERT	PREDICTED: telomerase reverse transcriptase [Prunus mume]	-	-	-	-	-	-	-
Pm016311	32.3333	113	2.05667	7.85333	0.261885	7.11e-09	1.32e-07	yes	--	PREDICTED: uncharacterized protein LOC103330474 [Prunus mume]	-	-	-	-	-	-	-
Pm016380	461.667	163.667	6.75333	2.47667	2.72678	3.32e-30	7.34e-28	yes	At5g14770	PREDICTED: pentatricopeptide repeat-containing protein At5g14770, mitochondrial [Prunus mume]	-	-	-	-	-	-	-
Pm016392	3	0	0.293333	0.001	293.333	0.00816775	0.0280925	yes	--	PREDICTED: protein LIM1 [Prunus mume]	-	-	-	-	-	-	-
Pm016395	33.3333	63	0.92	1.89667	0.485062	4.04e-05	0.000296415	yes	CYP705A20	PREDICTED: LOW QUALITY PROTEIN: cytochrome P450 705A20 [Prunus mume]	-	-	-	-	-	-	-
Pm016463	80.6667	11.6667	1.18	0.186667	6.32143	5.92e-19	5.07e-17	yes	RPS5	PREDICTED: disease resistance protein RPS5-like [Prunus mume]	-	-	-	-	-	-	-
Pm016468	78.0767	27.76	1.98333	0.773333	2.56466	5.28e-08	8.07e-07	yes	MUS81	PREDICTED: crossover junction endonuclease MUS81 [Prunus mume]	Genetic Information Processing	Replication and repair	ko03440//Homologous recombination	K08991	-	GO:0016787//hydrolase activity;GO:0003824//catalytic activity;GO:0016788//hydrolase activity, acting on ester bonds;GO:0004518//nuclease activity	GO:0046483//heterocycle metabolic process;GO:1901360//organic cyclic compound metabolic process;GO:0034641//cellular nitrogen compound metabolic process;GO:0090304//nucleic acid metabolic process;GO:0009987//cellular process;GO:0008152//metabolic process;GO:0044237//cellular metabolic process;GO:0071704//organic substance metabolic process;GO:0044238//primary metabolic process;GO:0006725//cellula…
Pm016479	1796.67	793.667	20.36	9.81667	2.07402	2.06e-12	7e-11	yes	TOP2	PREDICTED: DNA topoisomerase 2 isoform X1 [Prunus mume]	-	-	-	-	-	-	-
Pm016497	17.4333	1	0.78	0.0466667	16.7143	1.22e-08	2.16e-07	yes	TKPR1	PREDICTED: tetraketide alpha-pyrone reductase 1-like isoform X1 [Prunus mume]	-	-	-	-	-	-	-
Pm016528	33.3067	8.71	2.33667	0.933333	2.50357	8.36e-05	0.000559929	yes	METTL13	PREDICTED: methyltransferase-like protein 13 [Prunus mume]	-	-	-	-	-	-	-
Pm016535	532.333	109	11.0667	2.45667	4.50475	6.68e-48	4.63e-45	yes	At3g12360	PREDICTED: uncharacterized protein LOC103330686 [Prunus mume]	-	-	-	-	-	-	-
Pm016547	66.3367	20.74	0.893333	0.3	2.97778	7.24e-09	1.34e-07	yes	RGA2	Disease resistance protein [Corchorus capsularis]	-	-	-	-	-	-	-
Pm016555	386.333	75.6667	5.83667	1.24667	4.68182	9.05e-33	2.33e-30	yes	At4g27190	PREDICTED: disease resistance protein RPS2-like [Prunus mume]	-	-	-	-	-	-	-
Pm016574	227.1	852.99	6.19667	25.2067	0.245834	4.34e-37	1.5e-34	yes	SCPL40	PREDICTED: serine carboxypeptidase-like 40 [Prunus mume]	-	-	-	-	-	GO:0004180//carboxypeptidase activity;GO:0070011//peptidase activity, acting on L-amino acid peptides;GO:0016787//hydrolase activity;GO:0003824//catalytic activity;GO:0008233//peptidase activity;GO:0008238//exopeptidase activity	GO:0044238//primary metabolic process;GO:0010467//gene expression;GO:0071704//organic substance metabolic process;GO:0008152//metabolic process;GO:0019538//protein metabolic process;GO:0016485//protein processing;GO:0051604//protein maturation;GO:0006508//proteolysis;GO:0043170//macromolecule metabolic process
Pm016575	196.487	65.1367	2.08333	0.753333	2.76549	2.7e-13	1.07e-11	yes	RGA2	PREDICTED: LOW QUALITY PROTEIN: putative disease resistance RPP13-like protein 1 [Prunus mume]	-	-	-	-	-	-	-
Pm016578	741.667	109.333	32.9167	5.3	6.21069	1.78e-23	2.22e-21	yes	BPS1	PREDICTED: protein BPS1, chloroplastic-like [Prunus mume]	-	-	-	-	-	-	-
Pm016579	6	1.33333	0.243333	0.06	4.05556	0.0143354	0.0444338	yes	AGL15	PREDICTED: agamous-like MADS-box protein AGL15 isoform X1 [Prunus mume]	-	-	-	-	-	-	-
Pm016580	238.887	96.9567	9.58	4.23667	2.26121	3.79e-12	1.24e-10	yes	METTL13	PREDICTED: methyltransferase-like protein 13 isoform X1 [Prunus mume]	-	-	-	-	-	-	-
Pm016593	24.1	4.44	1.67667	0.33	5.08081	3e-05	0.00022898	yes	--	PREDICTED: probable inactive purple acid phosphatase 27 [Prunus mume]	-	-	-	-	-	-	-
Pm016594	81.3333	6.33333	3.62	0.303333	11.9341	2.04e-28	3.9e-26	yes	ARR9	PREDICTED: two-component response regulator ORR9-like [Prunus mume]	Environmental Information Processing	Signal transduction	ko04075//Plant hormone signal transduction	K14492	-	-	GO:0050789//regulation of biological process;GO:0023052//signaling;GO:0065007//biological regulation;GO:0007154//cell communication;GO:0051716//cellular response to stimulus;GO:0044699//single-organism process;GO:0050896//response to stimulus;GO:0050794//regulation of cellular process;GO:0009987//cellular process;GO:0044763//single-organism cellular process;GO:0007165//signal transduction;GO:0044…
Pm016689	97.6667	31.3333	4.49667	1.55667	2.88865	0.00296959	0.0121559	yes	SOT15	PREDICTED: cytosolic sulfotransferase 15-like [Prunus mume]	-	-	-	-	-	GO:0016782//transferase activity, transferring sulfur-containing groups;GO:0003824//catalytic activity;GO:0016740//transferase activity	-
Pm016710	108.667	46	3.16	1.43667	2.19954	0.000265049	0.0015231	yes	--	PREDICTED: transcription termination factor MTERF15, mitochondrial-like [Pyrus x bretschneideri]	-	-	-	-	-	-	-
Pm016720	598.113	236.333	5.06667	2.16667	2.33846	3.24e-24	4.4e-22	yes	RGA2	PREDICTED: putative disease resistance RPP13-like protein 1 [Prunus mume]	-	-	-	-	-	-	-
Pm016729	331.167	139.983	3.96	1.82	2.17582	6.23e-17	4.14e-15	yes	RGA2	PREDICTED: LOW QUALITY PROTEIN: putative disease resistance RPP13-like protein 1 [Prunus mume]	-	-	-	-	-	-	-
Pm016733	44.0133	11.0167	2.16667	0.59	3.67232	2.18e-08	3.68e-07	yes	NQR	PREDICTED: NADPH:quinone oxidoreductase-like [Prunus mume]	-	-	-	-	-	GO:0003824//catalytic activity	GO:0044699//single-organism process;GO:0044710//single-organism metabolic process;GO:0008152//metabolic process
Pm016751	10	0	0.413333	0.001	413.333	7.82e-08	1.15e-06	yes	--	PREDICTED: glutamate receptor 2.8-like [Prunus mume]	-	-	-	-	-	-	-
Pm016769	7.71333	0.916667	0.37	0.05	7.4	0.00436201	0.0167732	yes	ndhA	NADH-plastoquinone oxidoreductase subunit 1 (plastid) [Prunus mume]	Metabolism	Global and Overview;Energy metabolism	ko01100//Metabolic pathways;ko00190//Oxidative phosphorylation	K05572	GO:0009579//thylakoid;GO:0031976//plastid thylakoid;GO:0043227//membrane-bounded organelle;GO:0031224//intrinsic component of membrane;GO:0044444//cytoplasmic part;GO:0009507//chloroplast;GO:0043229//intracellular organelle;GO:0044435//plastid part;GO:0044464//cell part;GO:0044422//organelle part;GO:0044434//chloroplast part;GO:0044424//intracellular part;GO:0009536//plastid;GO:0031984//organelle…	GO:0016491//oxidoreductase activity;GO:0016651//oxidoreductase activity, acting on NAD(P)H;GO:0003954//NADH dehydrogenase activity;GO:0005488//binding;GO:0048037//cofactor binding;GO:0003824//catalytic activity	GO:0008152//metabolic process;GO:0009987//cellular process;GO:0006091//generation of precursor metabolites and energy;GO:0044237//cellular metabolic process;GO:0044699//single-organism process;GO:0044710//single-organism metabolic process
Pm016770	106.333	30	1.86	0.563333	3.30178	5.46e-14	2.41e-12	yes	At2g19280	PREDICTED: pentatricopeptide repeat-containing protein At2g19280 [Prunus mume]	-	-	-	-	-	-	-
Pm016778	425.333	165.333	8.40333	3.55667	2.3627	4.25e-17	2.87e-15	yes	At5g53840	PREDICTED: F-box/FBD/LRR-repeat protein At2g26030-like [Prunus mume]	-	-	-	-	-	-	-
Pm016801	350.333	142.667	14.51	6.42333	2.25895	7.5e-19	6.31e-17	yes	At2g26970	PREDICTED: oligoribonuclease [Prunus mume]	Genetic Information Processing	Translation	ko03008//Ribosome biogenesis in eukaryotes	K13288	-	-	-
Pm016822	118.797	48.0033	2.11667	0.933333	2.26786	4.65e-08	7.19e-07	yes	N	PREDICTED: TMV resistance protein N-like [Prunus mume]	-	-	-	-	-	-	-
Pm016837	31	1	0.556667	0.02	27.8333	1.62e-16	1.03e-14	yes	N	PREDICTED: TMV resistance protein N-like [Prunus mume]	-	-	-	-	-	-	-
Pm016850	99.5367	44.6633	0.983333	0.473333	2.07746	1.42e-06	1.54e-05	yes	N	PREDICTED: LOW QUALITY PROTEIN: protein VARIATION IN COMPOUND TRIGGERED ROOT growth response-like, partial [Prunus mume]	-	-	-	-	-	-	-
Pm016949	103.033	6.17	1.51	0.0966667	15.6207	1.17e-33	3.42e-31	yes	N	PREDICTED: disease resistance protein RML1A-like [Prunus mume]	-	-	-	-	-	-	-
Pm016950	33	15	0.436667	0.213333	2.04688	0.00829432	0.02845	yes	RGA2	PREDICTED: disease resistance protein RGA2-like [Pyrus x bretschneideri]	-	-	-	-	-	-	-
Pm016969	520.893	156	20.56	6.65	3.09173	3.26e-31	7.8e-29	yes	gpsn2	PREDICTED: very-long-chain enoyl-CoA reductase-like [Prunus mume]	-	-	-	-	-	-	-
Pm017006	110.333	27.6667	2.48	0.68	3.64706	1.51e-10	3.86e-09	yes	IP5P10	PREDICTED: type I inositol polyphosphate 5-phosphatase 10 [Prunus mume]	-	-	-	-	-	-	-
Pm017016	42.6667	11.3333	0.58	0.17	3.41176	1.84e-08	3.16e-07	yes	N	PREDICTED: TMV resistance protein N-like isoform X1 [Prunus mume]	-	-	-	-	-	-	-
Pm017023	52.3333	8.33333	1.69667	0.293333	5.78409	2.1e-14	9.65e-13	yes	N	PREDICTED: TMV resistance protein N-like [Prunus mume]	-	-	-	-	-	-	-
Pm017071	251.383	98.3333	7.09	3.01	2.35548	3.4e-15	1.73e-13	yes	PCMP-H16	PREDICTED: pentatricopeptide repeat-containing protein At5g04780-like [Prunus mume]	-	-	-	-	-	-	-
Pm017077	246.333	111.667	7.93333	3.91	2.02899	3.37e-10	7.96e-09	yes	NT5C3B	PREDICTED: cytosolic 5'-nucleotidase 3 [Prunus mume]	Metabolism	Nucleotide metabolism;Metabolism of cofactors and vitamins;Global and Overview	ko01100//Metabolic pathways;ko01110//Biosynthesis of secondary metabolites;ko00230//Purine metabolism;ko00240//Pyrimidine metabolism;ko00760//Nicotinate and nicotinamide metabolism	K01081	-	-	-
Pm017116	6	0.333333	0.09	0.00666667	13.5	0.000824617	0.00406842	yes	GSO1	PREDICTED: LOW QUALITY PROTEIN: LRR receptor-like serine/threonine-protein kinase GSO1 [Prunus mume]	-	-	-	-	-	-	-
Pm017146	78.3333	190	2.01	5.20333	0.386291	0.000389316	0.00213996	yes	UGT94E5	PREDICTED: beta-D-glucosyl crocetin beta-1,6-glucosyltransferase-like [Prunus mume]	Metabolism	Biosynthesis of other secondary metabolites	ko00942//Anthocyanin biosynthesis	K12937	-	-	-
Pm017176	39.0133	17.3333	2.82333	1.34	2.10697	0.00615483	0.0221863	yes	At5g39020	PREDICTED: rust resistance kinase Lr10-like [Prunus mume]	-	-	-	-	-	-	-
Pm017181	95.63	30	3.94333	1.32667	2.97236	1.85e-10	4.61e-09	yes	RBG2	PREDICTED: glycine-rich RNA-binding protein 2, mitochondrial-like isoform X1 [Prunus mume]	-	-	-	-	GO:0043227//membrane-bounded organelle;GO:0005623//cell;GO:0044444//cytoplasmic part;GO:0043226//organelle;GO:0009536//plastid;GO:0005622//intracellular;GO:0044464//cell part;GO:0005737//cytoplasm;GO:0043231//intracellular membrane-bounded organelle;GO:0043229//intracellular organelle;GO:0044424//intracellular part	GO:0097159//organic cyclic compound binding;GO:1901363//heterocyclic compound binding;GO:0003676//nucleic acid binding;GO:0005488//binding	GO:0006139//nucleobase-containing compound metabolic process;GO:0016071//mRNA metabolic process;GO:0043170//macromolecule metabolic process;GO:0009987//cellular process;GO:0044260//cellular macromolecule metabolic process;GO:0044237//cellular metabolic process;GO:0046483//heterocycle metabolic process;GO:0006807//nitrogen compound metabolic process;GO:0043412//macromolecule modification;GO:001655…
Pm017202	8	0	0.26	0.001	260	2.82e-06	2.84e-05	yes	GAT1	PREDICTED: GABA transporter 1-like [Prunus mume]	-	-	-	-	-	-	-
Pm017221	50.6667	12.6667	1.24	0.336667	3.68317	4.48e-10	1.03e-08	yes	GDPDL2	PREDICTED: rust resistance kinase Lr10-like isoform X1 [Prunus mume]	-	-	-	-	-	-	-
Pm017245	5.33	15.43	0.143333	0.453333	0.316176	0.00315678	0.0127867	yes	At1g67000	PREDICTED: LEAF RUST 10 DISEASE-RESISTANCE LOCUS RECEPTOR-LIKE PROTEIN KINASE-like 2.1 [Prunus mume]	-	-	-	-	-	-	-
Pm017258	81.58	11.2333	2.77333	0.413333	6.70968	1.59e-15	8.44e-14	yes	--	PREDICTED: keratin, type I cytoskeletal 9-like [Prunus mume]	-	-	-	-	-	-	-
Pm017267	99.8067	0	3.55	0.001	3550	4.08e-54	3.57e-51	yes	Mettl13	PREDICTED: methyltransferase-like protein 13 [Prunus mume]	-	-	-	-	-	-	-
Pm017271	42.12	18.9533	1.02333	0.503333	2.03311	0.00886746	0.0300722	yes	At1g67000	PREDICTED: rust resistance kinase Lr10-like isoform X1 [Prunus mume]	-	-	-	-	-	-	-
Pm017311	184.333	397	4.84333	11.2567	0.430264	1.22e-10	3.17e-09	yes	NPC3	PREDICTED: non-specific phospholipase C3-like isoform X1 [Prunus mume]	Metabolism	Lipid metabolism;Carbohydrate metabolism;Global and Overview	ko01100//Metabolic pathways;ko01110//Biosynthesis of secondary metabolites;ko00564//Glycerophospholipid metabolism;ko00562//Inositol phosphate metabolism;ko00565//Ether lipid metabolism	K01114	-	GO:0016788//hydrolase activity, acting on ester bonds;GO:0004620//phospholipase activity;GO:0016787//hydrolase activity;GO:0008081//phosphoric diester hydrolase activity;GO:0004629//phospholipase C activity;GO:0003824//catalytic activity;GO:0016298//lipase activity;GO:0042578//phosphoric ester hydrolase activity	-
Pm017312	7.66667	24.6667	0.233333	0.826667	0.282258	0.0016791	0.00746938	yes	NPC3	PREDICTED: non-specific phospholipase C3-like [Prunus mume]	Metabolism	Lipid metabolism;Carbohydrate metabolism;Global and Overview	ko01100//Metabolic pathways;ko01110//Biosynthesis of secondary metabolites;ko00564//Glycerophospholipid metabolism;ko00562//Inositol phosphate metabolism;ko00565//Ether lipid metabolism	K01114	-	GO:0042578//phosphoric ester hydrolase activity;GO:0004629//phospholipase C activity;GO:0016787//hydrolase activity;GO:0008081//phosphoric diester hydrolase activity;GO:0016298//lipase activity;GO:0003824//catalytic activity;GO:0004620//phospholipase activity;GO:0016788//hydrolase activity, acting on ester bonds	-
Pm017335	33.1167	14	4.58	2.10333	2.1775	0.00222796	0.00949706	yes	HSP26-A	PREDICTED: probable glutathione S-transferase [Prunus mume]	Metabolism	Metabolism of other amino acids	ko00480//Glutathione metabolism	K00799	-	-	-
Pm017369	97	36.6667	2.02333	0.826667	2.44758	1.77e-06	1.88e-05	yes	At5g01110	PREDICTED: pentatricopeptide repeat-containing protein At5g01110 [Prunus mume]	-	-	-	-	-	-	-
Pm017374	27.7767	5.2	0.616667	0.123333	5	2.81e-06	2.82e-05	yes	At5g39020	PREDICTED: LEAF RUST 10 DISEASE-RESISTANCE LOCUS RECEPTOR-LIKE PROTEIN KINASE-like 2.4 [Prunus mume]	-	-	-	-	-	-	-
Pm017429	67.9367	17.4967	2.89667	0.936667	3.09253	2.5e-09	5.08e-08	yes	--	PREDICTED: 50S ribosomal protein 6, chloroplastic [Prunus mume]	-	-	-	-	-	-	-
Pm017485	137.52	24.7	1.87667	0.37	5.07207	1.28e-23	1.63e-21	yes	RGA2	PREDICTED: disease resistance protein RGA2-like [Prunus mume]	-	-	-	-	-	-	-
Pm017509	26.4667	11.3333	0.736667	0.336667	2.18812	0.0045769	0.0174559	yes	CER1	PREDICTED: protein ECERIFERUM 1-like, partial [Prunus mume]	Metabolism	Lipid metabolism;Global and Overview	ko01110//Biosynthesis of secondary metabolites;ko00073//Cutin, suberine and wax biosynthesis	K15404	-	-	-
Pm017560	5.30333	0	0.37	0.001	370	0.00140814	0.00643194	yes	CKB1	PREDICTED: casein kinase II subunit beta [Prunus mume]	Organismal Systems;Genetic Information Processing	Environmental adaptation;Translation	ko03008//Ribosome biogenesis in eukaryotes;ko04712//Circadian rhythm - plant	K03115	-	-	-
Pm017576	385.333	0.333333	6.20333	0.00666667	930.5	1.07e-151	1.08e-147	yes	RPP8L2	PREDICTED: probable disease resistance RPP8-like protein 2 [Prunus mume]	-	-	-	-	-	-	-
Pm017582	6.66667	1.33333	0.126667	0.0266667	4.75	0.00986868	0.0327874	yes	RPP8L2	PREDICTED: probable disease resistance protein RF9 isoform X1 [Malus domestica]	-	-	-	-	-	-	-
Pm017617	120	39	1.9	0.67	2.83582	6.34e-12	1.98e-10	yes	At1g02060	PREDICTED: pentatricopeptide repeat-containing protein At1g02060, chloroplastic [Prunus mume]	-	-	-	-	-	GO:0016740//transferase activity;GO:0003824//catalytic activity;GO:0016746//transferase activity, transferring acyl groups;GO:0016747//transferase activity, transferring acyl groups other than amino-acyl groups	GO:0008152//metabolic process
Pm017622	6.66667	16.3333	0.47	1.27333	0.36911	0.0106912	0.0351134	yes	PRA1F2	PREDICTED: PRA1 family protein F4-like [Prunus mume]	-	-	-	-	-	-	-
Pm017646	32.44	2.69	0.806667	0.07	11.5238	3.88e-13	1.48e-11	yes	CSA1	PREDICTED: protein SUPPRESSOR OF npr1-1, CONSTITUTIVE 1-like [Prunus mume]	-	-	-	-	-	-	-
Pm017665	83.4767	16.6533	1.50667	0.32	4.70833	2.66e-11	7.53e-10	yes	N	PREDICTED: TMV resistance protein N-like [Prunus mume]	-	-	-	-	-	-	-
Pm017671	68.19	6.70667	0.98	0.103333	9.48387	3.81e-18	3.04e-16	yes	N	PREDICTED: TMV resistance protein N-like [Prunus mume]	-	-	-	-	-	-	-
Pm017673	13.6667	1.30667	0.183333	0.02	9.16667	6.92e-07	8.06e-06	yes	N	PREDICTED: TMV resistance protein N-like [Prunus mume]	-	-	-	-	-	-	-
Pm017685	173.333	65.6667	3.81333	1.57667	2.4186	1.97e-10	4.87e-09	yes	--	DNA/RNA polymerases superfamily protein [Theobroma cacao]	-	-	-	-	-	-	-
Pm017696	24.3333	60.6667	1.19333	3.26	0.366053	6.34e-06	5.84e-05	yes	ERF2	PREDICTED: ethylene-responsive transcription factor 2-like [Prunus mume]	-	-	-	-	-	-	-
Pm017722	21.6667	5.66667	0.356667	0.1	3.56667	3.2e-05	0.000241836	yes	RLP12	PREDICTED: receptor-like protein 12 [Prunus mume]	-	-	-	-	-	-	-
Pm017759	102	306.667	3.6	11.71	0.30743	9.64e-23	1.14e-20	yes	HSP22.7	PREDICTED: 22.0 kDa class IV heat shock protein [Prunus mume]	Genetic Information Processing	Folding, sorting and degradation	ko04141//Protein processing in endoplasmic reticulum	K13993	-	-	-
Pm017793	233.693	100.04	3.33333	1.55	2.15054	6.07e-12	1.91e-10	yes	N	PREDICTED: TMV resistance protein N-like isoform X2 [Prunus mume]	-	-	-	-	-	-	-
Pm017853	74.1667	27.1667	3.12333	1.25667	2.48541	6.42e-07	7.55e-06	yes	CRRSP15	PREDICTED: cysteine-rich repeat secretory protein 15-like [Prunus mume]	-	-	-	-	-	-	-
Pm017924	203.667	91.3333	5.02333	2.45	2.05034	8.93e-08	1.31e-06	yes	KU80	PREDICTED: LOW QUALITY PROTEIN: ATP-dependent DNA helicase 2 subunit KU80 [Prunus mume]	Genetic Information Processing	Replication and repair	ko03450//Non-homologous end-joining	K10885	GO:0005622//intracellular;GO:0043226//organelle;GO:0032991//macromolecular complex;GO:0043231//intracellular membrane-bounded organelle;GO:0044424//intracellular part;GO:0005623//cell;GO:0043234//protein complex;GO:0043227//membrane-bounded organelle;GO:0044464//cell part;GO:0043229//intracellular organelle	GO:0043565//sequence-specific DNA binding;GO:0017111//nucleoside-triphosphatase activity;GO:0016787//hydrolase activity;GO:0016817//hydrolase activity, acting on acid anhydrides;GO:0003678//DNA helicase activity;GO:1901363//heterocyclic compound binding;GO:0097159//organic cyclic compound binding;GO:0016462//pyrophosphatase activity;GO:0004386//helicase activity;GO:0016818//hydrolase activity, ac…	GO:0044710//single-organism metabolic process;GO:0090304//nucleic acid metabolic process;GO:0006259//DNA metabolic process;GO:0006281//DNA repair;GO:0033554//cellular response to stress;GO:0044699//single-organism process;GO:0009987//cellular process;GO:0044238//primary metabolic process;GO:0006974//cellular response to DNA damage stimulus;GO:0046483//heterocycle metabolic process;GO:0071840//cel…
Pm017932	168.333	75.6667	3.67	1.79333	2.04647	3.44e-08	5.52e-07	yes	MAP65-4	PREDICTED: 65-kDa microtubule-associated protein 9 [Prunus mume]	-	-	-	-	-	-	-
Pm017952	0	5.33333	0.001	0.176667	0.00566038	0.000142532	0.00089503	yes	CYP704C1	PREDICTED: cytochrome P450 704C1-like isoform X1 [Prunus mume]	-	-	-	-	-	-	-
Pm017953	909.333	419.667	25.4233	12.68	2.00499	1.37e-22	1.6e-20	yes	CYP704C1	PREDICTED: cytochrome P450 704C1-like [Prunus mume]	-	-	-	-	-	-	-
Pm017961	2.33333	8	0.09	0.313333	0.287234	0.00693721	0.0245229	yes	--	PREDICTED: uncharacterized protein LOC107881207 [Prunus mume]	-	-	-	-	-	-	-
Pm017978	22.3333	6	0.753333	0.22	3.42424	3.66e-05	0.000271284	yes	At2g25790	PREDICTED: receptor-like protein 12, partial [Prunus mume]	-	-	-	-	-	-	-
Pm018009	32.6667	60	1.77	3.58333	0.493953	0.000359537	0.00199316	yes	ERG3	PREDICTED: glycine-rich cell wall structural protein 2-like [Prunus mume]	-	-	-	-	-	-	-
Pm018035	1	6.33333	0.05	0.336667	0.148515	0.00169953	0.00754692	yes	SDR1	PREDICTED: (+)-neomenthol dehydrogenase-like [Prunus mume]	Metabolism	Metabolism of terpenoids and polyketides;Global and Overview	ko01110//Biosynthesis of secondary metabolites;ko00902//Monoterpenoid biosynthesis	K15095	-	-	-
Pm018039	5	18	0.25	0.953333	0.262238	0.0001005	0.000658437	yes	SDR2b	PREDICTED: short-chain dehydrogenase/reductase 2b-like [Prunus mume]	Metabolism	Metabolism of terpenoids and polyketides;Global and Overview	ko01110//Biosynthesis of secondary metabolites;ko00902//Monoterpenoid biosynthesis	K15095	-	-	-
Pm018053	6651.67	2803.33	127.463	58.5167	2.17824	2.04e-22	2.35e-20	yes	CAC3	PREDICTED: acetyl-coenzyme A carboxylase carboxyl transferase subunit alpha, chloroplastic-like [Prunus mume]	Metabolism	Carbohydrate metabolism;Lipid metabolism;Global and Overview	ko01100//Metabolic pathways;ko01110//Biosynthesis of secondary metabolites;ko01130//Biosynthesis of antibiotics;ko01120//Microbial metabolism in diverse environments;ko01200//Carbon metabolism;ko00620//Pyruvate metabolism;ko01212//Fatty acid metabolism;ko00061//Fatty acid biosynthesis;ko00640//Propanoate metabolism	K01962	GO:0044424//intracellular part;GO:0044444//cytoplasmic part;GO:0005622//intracellular;GO:0044464//cell part;GO:0005623//cell;GO:0005737//cytoplasm	GO:0003824//catalytic activity	GO:0044699//single-organism process;GO:0006631//fatty acid metabolic process;GO:0044255//cellular lipid metabolic process;GO:0019752//carboxylic acid metabolic process;GO:0006082//organic acid metabolic process;GO:0044237//cellular metabolic process;GO:0044238//primary metabolic process;GO:0044281//small molecule metabolic process;GO:0044710//single-organism metabolic process;GO:0006629//lipid me…
Pm018089	3904	1654.67	140.133	61.38	2.28305	3.26e-22	3.64e-20	yes	SOC1	PREDICTED: MADS-box protein SOC1 [Prunus mume]	-	-	-	-	GO:0043231//intracellular membrane-bounded organelle;GO:0043229//intracellular organelle;GO:0044464//cell part;GO:0005623//cell;GO:0044424//intracellular part;GO:0043227//membrane-bounded organelle;GO:0043226//organelle;GO:0005622//intracellular	GO:0005515//protein binding;GO:0005488//binding;GO:0001071//nucleic acid binding transcription factor activity	GO:0010467//gene expression;GO:0034641//cellular nitrogen compound metabolic process;GO:0016070//RNA metabolic process;GO:0018130//heterocycle biosynthetic process;GO:0034645//cellular macromolecule biosynthetic process;GO:0006351//transcription, DNA-templated;GO:0009058//biosynthetic process;GO:0009059//macromolecule biosynthetic process;GO:0006139//nucleobase-containing compound metabolic proce…
Pm018141	18.3333	5.33333	0.726667	0.23	3.15942	0.000338145	0.00188811	yes	PAIR1	PREDICTED: protein PAIR1 [Prunus mume]	-	-	-	-	-	-	-
Pm018164	1.19333	7.01	0.09	0.616667	0.145946	0.00268185	0.0111252	yes	--	PREDICTED: uncharacterized protein LOC103331995 isoform X1 [Prunus mume]	-	-	-	-	-	-	-
Pm018170	1228	2396.33	57.82	121.21	0.477023	1.31e-12	4.59e-11	yes	CHIT3	PREDICTED: acidic endochitinase-like [Prunus mume]	Metabolism	Global and Overview;Carbohydrate metabolism	ko01100//Metabolic pathways;ko00520//Amino sugar and nucleotide sugar metabolism	K01183	-	-	-
Pm018200	43.6667	81.3333	1.22	2.46667	0.494595	2.21e-05	0.000175535	yes	SLD2	PREDICTED: delta(8)-fatty-acid desaturase 1-like [Prunus mume]	-	-	-	-	-	-	-
Pm018201	2.66667	11	0.156667	0.67	0.233831	0.00463724	0.0176326	yes	CHIT3	PREDICTED: hevamine-A-like [Prunus mume]	Metabolism	Global and Overview;Carbohydrate metabolism	ko01100//Metabolic pathways;ko00520//Amino sugar and nucleotide sugar metabolism	K01183	-	-	-
Pm018212	1146.46	472	70.02	31.7133	2.2079	6.4e-13	2.36e-11	yes	LEA14-A	PREDICTED: desiccation protectant protein Lea14 homolog [Prunus mume]	-	-	-	-	-	-	-
Pm018257	31	9.66667	1.48333	0.506667	2.92763	1.81e-05	0.00014669	yes	--	Mesd domain-containing protein [Cephalotus follicularis]	-	-	-	-	-	-	-
Pm018291	31.3333	95	0.91	2.99333	0.304009	1.23e-12	4.34e-11	yes	--	PREDICTED: uncharacterized protein LOC103323141 [Prunus mume]	-	-	-	-	-	-	-
Pm018367	8	2	0.323333	0.0933333	3.46429	0.00560319	0.020559	yes	CBL4	PREDICTED: calcineurin B-like protein 7 isoform X1 [Prunus mume]	-	-	-	-	-	GO:0043167//ion binding;GO:0005488//binding;GO:0043169//cation binding	GO:0050896//response to stimulus
Pm018375	0	15.3633	0.001	0.973333	0.0010274	1.62e-08	2.81e-07	yes	--	Signal transducer and activator of transcription A [Gossypium arboreum]	-	-	-	-	-	-	-
Pm018378	1	5.33333	0.0433333	0.25	0.173333	0.0118263	0.0380344	yes	RMF	PREDICTED: probable F-box protein At3g61730 [Prunus mume]	-	-	-	-	-	-	-
Pm018397	561.667	251.667	9.36667	4.56	2.05409	1.61e-13	6.55e-12	yes	PCMP-H65	PREDICTED: pentatricopeptide repeat-containing protein At4g01030, mitochondrial [Prunus mume]	-	-	-	-	-	-	-
Pm018402	32.6667	63	1.69667	3.54667	0.478383	4.56e-06	4.37e-05	yes	DFR	PREDICTED: dihydroflavonol-4-reductase-like [Prunus mume]	-	-	-	-	-	-	-
Pm018403	8.33333	20.6667	0.356667	0.926667	0.384892	0.0129327	0.0409315	yes	DFRA	PREDICTED: anthocyanidin reductase-like [Prunus mume]	-	-	-	-	-	-	-
Pm018433	464.333	1443.33	6.52333	22.22	0.293579	7.75e-44	3.71e-41	yes	BAG6	PREDICTED: BAG family molecular chaperone regulator 6 [Prunus mume]	-	-	-	-	-	-	-
Pm018474	1.98667	7.90667	0.11	0.48	0.229167	0.00567396	0.0207656	yes	CHY1	PREDICTED: 3-hydroxyisobutyryl-CoA hydrolase 1-like [Prunus mume]	Metabolism	Metabolism of other amino acids;Global and Overview;Amino acid metabolism;Carbohydrate metabolism	ko01100//Metabolic pathways;ko01200//Carbon metabolism;ko00280//Valine, leucine and isoleucine degradation;ko00410//beta-Alanine metabolism;ko00640//Propanoate metabolism	K05605	-	-	-
Pm018482	127.667	58	8.12	4.00333	2.02831	5.44e-07	6.54e-06	yes	--	PREDICTED: uncharacterized protein LOC103332328 [Prunus mume]	-	-	-	-	-	-	-
Pm018530	17.3333	5.33333	0.44	0.15	2.93333	0.00408608	0.0158945	yes	At5g03250	PREDICTED: BTB/POZ domain-containing protein At5g03250 [Prunus mume]	-	-	-	-	-	-	-
Pm018559	22.2633	5.7	1.13667	0.323333	3.51546	8.86e-05	0.000591434	yes	ube2c	PREDICTED: ubiquitin-conjugating enzyme E2 20-like [Prunus mume]	Genetic Information Processing	Folding, sorting and degradation	ko04120//Ubiquitin mediated proteolysis	K06688	-	GO:0003824//catalytic activity;GO:0016879//ligase activity, forming carbon-nitrogen bonds;GO:0016874//ligase activity	GO:0009987//cellular process;GO:0044267//cellular protein metabolic process;GO:0044260//cellular macromolecule metabolic process;GO:0008152//metabolic process;GO:0043170//macromolecule metabolic process;GO:0019538//protein metabolic process;GO:0043412//macromolecule modification;GO:0071704//organic substance metabolic process;GO:0044237//cellular metabolic process;GO:0044238//primary metabolic pr…
Pm018604	58.6667	108.333	2.60333	5.32	0.489348	0.00432098	0.0166441	yes	ARP1	PREDICTED: probable RNA-binding protein ARP1 [Prunus mume]	-	-	-	-	-	-	-
Pm018631	2.66667	11.6667	0.09	0.413333	0.217742	0.000809441	0.00400774	yes	CNGC1	PREDICTED: cyclic nucleotide-gated ion channel 1-like, partial [Prunus mume]	Organismal Systems	Environmental adaptation	ko04626//Plant-pathogen interaction	K05391	-	-	-
Pm018632	169.667	43	6.14667	1.68333	3.65149	2.96e-18	2.39e-16	yes	CNGC1	PREDICTED: cyclic nucleotide-gated ion channel 1-like isoform X1 [Prunus mume]	Organismal Systems	Environmental adaptation	ko04626//Plant-pathogen interaction	K05391	-	-	-
Pm018721	35.3333	14.6667	0.846667	0.376667	2.24779	0.000544569	0.0028485	yes	EXO70A1	PREDICTED: exocyst complex component EXO70A1 [Prunus mume]	-	-	-	-	-	-	-
Pm018854	539	1283.67	26.2733	68.2533	0.384938	1.6e-25	2.52e-23	yes	HSP18.2	PREDICTED: 17.8 kDa class I heat shock protein-like [Prunus mume]	Genetic Information Processing	Folding, sorting and degradation	ko04141//Protein processing in endoplasmic reticulum	K13993	-	-	-
Pm018859	614.667	1797.33	37.23	118.787	0.313419	6.26e-36	1.97e-33	yes	HSP18.2	PREDICTED: 18.5 kDa class I heat shock protein-like [Prunus mume]	Genetic Information Processing	Folding, sorting and degradation	ko04141//Protein processing in endoplasmic reticulum	K13993	-	-	-
Pm018886	5.33333	15.3333	0.15	0.466667	0.321429	0.000849027	0.00417087	yes	At3g50280	PREDICTED: uncharacterized acetyltransferase At3g50280 [Prunus mume]	-	-	-	-	-	-	-
Pm018900	71.6667	32.6667	1.81	0.88	2.05682	0.000596259	0.003082	yes	ASA1	PREDICTED: anthranilate synthase alpha subunit 1, chloroplastic [Prunus mume]	Metabolism	Amino acid metabolism;Global and Overview	ko01100//Metabolic pathways;ko01110//Biosynthesis of secondary metabolites;ko01130//Biosynthesis of antibiotics;ko01230//Biosynthesis of amino acids;ko00400//Phenylalanine, tyrosine and tryptophan biosynthesis	K01657	-	-	-
Pm018970	298	74	16.81	4.58667	3.66497	1.33e-29	2.77e-27	yes	--	PREDICTED: uncharacterized protein LOC103332820 [Prunus mume]	-	-	-	-	-	-	-
Pm019004	86.3333	7	10.3567	0.92	11.2572	8.21e-24	1.07e-21	yes	ATX1	PREDICTED: copper transport protein ATX1 [Prunus mume]	-	-	-	-	-	-	-
Pm019012	2274.33	1009.67	62.91	30.5	2.06262	1.77e-30	4.08e-28	yes	slc38a2	PREDICTED: sodium-coupled neutral amino acid transporter 5-like [Prunus mume]	-	-	-	-	GO:0031224//intrinsic component of membrane;GO:0016020//membrane;GO:0044425//membrane part	-	-
Pm019071	16	2.33333	1.08	0.18	6	7.32e-06	6.64e-05	yes	ARR17	PREDICTED: two-component response regulator ARR17 [Prunus mume]	Environmental Information Processing	Signal transduction	ko04075//Plant hormone signal transduction	K14492	-	-	-
Pm019110	697.333	1316.67	11.7367	23.5633	0.49809	1.3e-06	1.43e-05	yes	NIA1	PREDICTED: nitrate reductase [NADH]-like [Prunus mume]	Metabolism	Global and Overview;Energy metabolism	ko01120//Microbial metabolism in diverse environments;ko00910//Nitrogen metabolism	K10534	-	-	-
Pm019148	10	55.8367	0.323333	1.80333	0.179298	0.0035161	0.0139952	yes	ALD1	PREDICTED: aminotransferase ALD1-like isoform X1 [Prunus mume]	Metabolism	Global and Overview;Amino acid metabolism	ko01100//Metabolic pathways;ko01110//Biosynthesis of secondary metabolites;ko01130//Biosynthesis of antibiotics;ko01230//Biosynthesis of amino acids;ko00300//Lysine biosynthesis	K10206	-	-	-
Pm019164	0	3.88	0.001	0.206667	0.00483871	0.00814818	0.028058	yes	--	PREDICTED: uncharacterized protein LOC103333092 [Prunus mume]	-	-	-	-	-	-	-
Pm019179	16.6667	54	0.79	2.98	0.265101	2.28e-06	2.34e-05	yes	HIPP26	PREDICTED: heavy metal-associated isoprenylated plant protein 22 [Prunus mume]	-	-	-	-	-	-	-
Pm019219	5	0	0.1	0.001	100	0.00204509	0.00881849	yes	GSO2	PREDICTED: LOW QUALITY PROTEIN: LRR receptor-like serine/threonine-protein kinase GSO1 [Prunus mume]	-	-	-	-	-	-	-
Pm019258	3.33333	25.8033	0.143333	1.22	0.117486	6.7e-10	1.51e-08	yes	--	PREDICTED: SET and MYND domain-containing protein 4 [Prunus mume]	-	-	-	-	-	-	-
Pm019313	303.333	110	4.98	1.96	2.54082	1.55e-21	1.64e-19	yes	KIF22	PREDICTED: kinesin-1-like protein PSS1 [Prunus mume]	-	-	-	-	-	-	-
Pm019327	16.3333	33	0.49	1.09	0.449541	0.00132633	0.00610366	yes	CYP714C2	PREDICTED: cytochrome P450 714C2-like [Prunus mume]	-	-	-	-	-	-	-
Pm019336	139.333	59	8.71	4.06667	2.1418	2.46e-05	0.000191997	yes	--	PREDICTED: LOW QUALITY PROTEIN: ATP-dependent RNA helicase DBP3-like [Prunus mume]	-	-	-	-	-	GO:0043167//ion binding;GO:0043169//cation binding;GO:0005488//binding	-
Pm019403	188.333	80	9.41667	4.36	2.15979	1.35e-08	2.38e-07	yes	--	2OG-FeII_Oxy_3 domain-containing protein [Cephalotus follicularis]	-	-	-	-	-	-	-
Pm019417	10.3333	20.6667	0.506667	1.12333	0.451039	0.0164134	0.0497475	yes	BHLH120	PREDICTED: transcription factor bHLH36-like [Prunus mume]	-	-	-	-	-	-	-
Pm019506	450.667	171.333	6.05667	2.51667	2.40662	2.6e-11	7.4e-10	yes	SMC2-1	PREDICTED: structural maintenance of chromosomes protein 2-1 [Prunus mume]	-	-	-	-	GO:0043228//non-membrane-bounded organelle;GO:0043231//intracellular membrane-bounded organelle;GO:0043229//intracellular organelle;GO:0044424//intracellular part;GO:0044464//cell part;GO:0043226//organelle;GO:0043227//membrane-bounded organelle;GO:0005623//cell;GO:0005622//intracellular;GO:0043232//intracellular non-membrane-bounded organelle	GO:0001882//nucleoside binding;GO:0097367//carbohydrate derivative binding;GO:0032550//purine ribonucleoside binding;GO:1901363//heterocyclic compound binding;GO:0036094//small molecule binding;GO:0032549//ribonucleoside binding;GO:0005488//binding;GO:0001883//purine nucleoside binding;GO:0097159//organic cyclic compound binding	GO:0071704//organic substance metabolic process;GO:0006725//cellular aromatic compound metabolic process;GO:0007067//mitotic nuclear division;GO:0044237//cellular metabolic process;GO:0009987//cellular process;GO:0098813//nuclear chromosome segregation;GO:0000278//mitotic cell cycle;GO:0043170//macromolecule metabolic process;GO:0007049//cell cycle;GO:0000819//sister chromatid segregation;GO:0022…
Pm019536	34	68	1.32	2.87	0.45993	0.000171183	0.00104874	yes	DER1.1	PREDICTED: derlin-1.1-like [Prunus mume]	Genetic Information Processing	Folding, sorting and degradation	ko04141//Protein processing in endoplasmic reticulum	K13989	-	-	-
Pm019578	94.6667	208.667	3.74	8.93	0.418813	7.89e-11	2.1e-09	yes	At1g22430	PREDICTED: alcohol dehydrogenase-like 1 [Prunus mume]	Metabolism	Global and Overview;Carbohydrate metabolism;Amino acid metabolism;Lipid metabolism	ko01100//Metabolic pathways;ko01110//Biosynthesis of secondary metabolites;ko01130//Biosynthesis of antibiotics;ko01120//Microbial metabolism in diverse environments;ko01200//Carbon metabolism;ko00010//Glycolysis / Gluconeogenesis;ko00350//Tyrosine metabolism;ko00071//Fatty acid degradation;ko01220//Degradation of aromatic compounds	K00121	-	-	-
Pm019614	189.667	83.6667	8.32333	4	2.08083	4.35e-08	6.78e-07	yes	ERD2B	PREDICTED: ER lumen protein-retaining receptor-like [Prunus mume]	-	-	-	-	GO:0031224//intrinsic component of membrane;GO:0044425//membrane part;GO:0016020//membrane	GO:0033218//amide binding;GO:0005048//signal sequence binding;GO:0005488//binding;GO:0042277//peptide binding	GO:0045184//establishment of protein localization;GO:0070727//cellular macromolecule localization;GO:0044699//single-organism process;GO:0035437//maintenance of protein localization in endoplasmic reticulum;GO:0033036//macromolecule localization;GO:0034613//cellular protein localization;GO:0072595//maintenance of protein localization in organelle;GO:0065007//biological regulation;GO:0008104//prot…
Pm019729	310.667	137	26.3667	12.6833	2.07884	3.42e-13	1.31e-11	yes	--	EKC/KEOPS complex, subunit Pcc1 [Corchorus olitorius]	-	-	-	-	-	-	-
Pm019732	66.3333	18	1.73	0.51	3.39216	4.75e-07	5.79e-06	yes	CNGC1	PREDICTED: cyclic nucleotide-gated ion channel 1-like [Prunus mume]	Organismal Systems	Environmental adaptation	ko04626//Plant-pathogen interaction	K05391	-	-	-
Pm019754	695	279.667	28.4533	12.46	2.28357	5.92e-24	7.73e-22	yes	CBL4	PREDICTED: calcineurin B-like protein 4 [Prunus mume]	-	-	-	-	-	-	-
Pm019759	25	7.66667	0.873333	0.296667	2.94382	0.0058145	0.0211951	yes	ndhD	NADH-plastoquinone oxidoreductase subunit 4 (plastid) [Prunus mume]	Metabolism	Global and Overview;Energy metabolism	ko01100//Metabolic pathways;ko00190//Oxidative phosphorylation	K05575	GO:0044425//membrane part;GO:0005737//cytoplasm;GO:0005622//intracellular;GO:0034357//photosynthetic membrane;GO:0044424//intracellular part;GO:0044435//plastid part;GO:0044436//thylakoid part;GO:0031984//organelle subcompartment;GO:0044434//chloroplast part;GO:0009507//chloroplast;GO:0043229//intracellular organelle;GO:0044446//intracellular organelle part;GO:0009536//plastid;GO:0044464//cell pa…	GO:0048037//cofactor binding;GO:0016651//oxidoreductase activity, acting on NAD(P)H;GO:0005488//binding;GO:0016491//oxidoreductase activity;GO:0003824//catalytic activity	GO:0045333//cellular respiration;GO:0055114//oxidation-reduction process;GO:0044237//cellular metabolic process;GO:0044710//single-organism metabolic process;GO:0008152//metabolic process;GO:0022904//respiratory electron transport chain;GO:0009987//cellular process;GO:0022900//electron transport chain;GO:0015980//energy derivation by oxidation of organic compounds;GO:0044699//single-organism proc…
Pm019781	9	2	0.946667	0.223333	4.23881	0.00320972	0.0129776	yes	TRY	PREDICTED: transcription factor TRY [Prunus mume]	-	-	-	-	-	-	-
Pm019812	23.5767	3.92333	0.6	0.106667	5.625	1.65e-05	0.000135278	yes	SLAH3	PREDICTED: S-type anion channel SLAH2-like [Prunus mume]	-	-	-	-	-	-	-
Pm019838	63.6667	23.3333	1.57	0.63	2.49206	3.92e-06	3.81e-05	yes	primpol	PREDICTED: DNA-directed primase/polymerase protein [Prunus mume]	-	-	-	-	-	-	GO:0071704//organic substance metabolic process;GO:0046483//heterocycle metabolic process;GO:0008152//metabolic process;GO:1901360//organic cyclic compound metabolic process;GO:0034641//cellular nitrogen compound metabolic process;GO:0006807//nitrogen compound metabolic process;GO:0044260//cellular macromolecule metabolic process;GO:0006139//nucleobase-containing compound metabolic process;GO:004…
Pm019859	29.6667	1.66667	0.606667	0.0333333	18.2	3.12e-13	1.21e-11	yes	FRO4	PREDICTED: ferric reduction oxidase 4-like [Prunus mume]	-	-	-	-	-	-	-
Pm019881	7.66667	19.3333	0.306667	0.876667	0.34981	0.00664421	0.0236451	yes	mul1a	PREDICTED: mitochondrial ubiquitin ligase activator of nfkb 1-A-like [Prunus mume]	-	-	-	-	-	-	-
Pm019911	6.66667	1.33333	0.45	0.1	4.5	0.0072748	0.0255113	yes	rrp4	PREDICTED: exosome complex component RRP4 homolog [Prunus mume]	Genetic Information Processing	Folding, sorting and degradation	ko03018//RNA degradation	K03679	-	-	-
Pm019932	89	28.6667	5.7	2	2.85	1.62e-09	3.39e-08	yes	--	PREDICTED: nucleosome assembly protein 1;2 [Prunus mume]	-	-	-	-	-	-	-
Pm019950	57.3333	24.3333	1.51667	0.696667	2.17703	0.000989817	0.00474881	yes	NHX2	PREDICTED: sodium/hydrogen exchanger 2-like [Prunus mume]	-	-	-	-	-	-	-
Pm019954	6.33333	1.33333	0.266667	0.06	4.44444	0.0101242	0.0334979	yes	SWEET14	PREDICTED: bidirectional sugar transporter SWEET14-like [Prunus mume]	-	-	-	-	-	-	-
Pm019958	13.6667	1	0.503333	0.04	12.5833	5.55e-05	0.000391495	yes	nep1	PREDICTED: aspartic proteinase nepenthesin-1-like [Prunus mume]	-	-	-	-	-	-	-
Pm019962	284	95.3333	22.7367	8.31333	2.73496	4.17e-20	4e-18	yes	GRXC13	PREDICTED: glutaredoxin-C13-like [Prunus mume]	-	-	-	-	-	GO:0003824//catalytic activity;GO:0016491//oxidoreductase activity;GO:0016667//oxidoreductase activity, acting on a sulfur group of donors;GO:0015036//disulfide oxidoreductase activity	GO:0042592//homeostatic process;GO:0044699//single-organism process;GO:0009987//cellular process;GO:0065008//regulation of biological quality;GO:0044763//single-organism cellular process;GO:0044710//single-organism metabolic process;GO:0008152//metabolic process;GO:0065007//biological regulation;GO:0019725//cellular homeostasis
Pm019963	151	53	14.6367	5.59333	2.61681	5.43e-12	1.73e-10	yes	GRXC11	PREDICTED: glutaredoxin-C11 [Prunus mume]	-	-	-	-	-	GO:0016667//oxidoreductase activity, acting on a sulfur group of donors;GO:0003824//catalytic activity;GO:0016491//oxidoreductase activity;GO:0015036//disulfide oxidoreductase activity	GO:0044710//single-organism metabolic process;GO:0065007//biological regulation;GO:0019725//cellular homeostasis;GO:0008152//metabolic process;GO:0009987//cellular process;GO:0042592//homeostatic process;GO:0065008//regulation of biological quality;GO:0044763//single-organism cellular process;GO:0044699//single-organism process
Pm019965	51	21.3333	5.48667	2.48667	2.20643	5.21e-05	0.000371139	yes	GRXS1	PREDICTED: monothiol glutaredoxin-S1-like [Prunus mume]	-	-	-	-	-	GO:0016491//oxidoreductase activity;GO:0015036//disulfide oxidoreductase activity;GO:0016667//oxidoreductase activity, acting on a sulfur group of donors;GO:0003824//catalytic activity	GO:0009987//cellular process;GO:0044710//single-organism metabolic process;GO:0044763//single-organism cellular process;GO:0008152//metabolic process;GO:0019725//cellular homeostasis;GO:0065008//regulation of biological quality;GO:0044699//single-organism process;GO:0065007//biological regulation;GO:0042592//homeostatic process
Pm019980	38	14.6667	0.65	0.27	2.40741	4.67e-05	0.000337009	yes	--	Arginine-glutamic acid dipeptide repeats [Gossypium arboreum]	-	-	-	-	-	-	-
Pm019983	71.3333	25.6667	2.08333	0.82	2.54065	1.92e-07	2.57e-06	yes	WEE1	PREDICTED: wee1-like protein kinase [Prunus mume]	-	-	-	-	-	-	-
Pm020007	3.33333	10	0.146667	0.473333	0.309859	0.00911304	0.0307546	yes	TSPO	PREDICTED: translocator protein homolog [Prunus mume]	-	-	-	-	-	-	-
Pm020035	12	74.6667	0.316667	2.16667	0.146154	4.54e-23	5.47e-21	yes	PARP2	PREDICTED: poly [ADP-ribose] polymerase 2 [Prunus mume]	Genetic Information Processing	Replication and repair	ko03410//Base excision repair	K10798	-	-	-
Pm020041	85.07	25.4133	4.94333	1.55667	3.17559	0.00141647	0.00645973	yes	At5g01610	PREDICTED: uncharacterized protein At5g01610-like [Prunus mume]	-	-	-	-	-	-	-
Pm020069	231	46.3333	16.3067	3.57667	4.55918	7.39e-19	6.24e-17	yes	WRKY35	PREDICTED: probable WRKY transcription factor 69, partial [Prunus mume]	-	-	-	-	-	-	-
Pm020099	4.66667	0.666667	0.176667	0.0266667	6.625	0.00965042	0.0321846	yes	--	DUF761 domain-containing protein [Cephalotus follicularis]	-	-	-	-	-	-	-
Pm020120	15	2.33333	0.81	0.14	5.78571	9.81e-06	8.58e-05	yes	rpoA	RNA polymerase alpha subunit [Prunus persica]	Genetic Information Processing;Metabolism	Transcription;Nucleotide metabolism;Global and Overview	ko01100//Metabolic pathways;ko00230//Purine metabolism;ko00240//Pyrimidine metabolism;ko03020//RNA polymerase	K03040	GO:0043227//membrane-bounded organelle;GO:0043226//organelle;GO:0005623//cell;GO:0043231//intracellular membrane-bounded organelle;GO:0009536//plastid;GO:0044424//intracellular part;GO:0005622//intracellular;GO:0044464//cell part;GO:0043229//intracellular organelle;GO:0005737//cytoplasm;GO:0044444//cytoplasmic part	GO:0016772//transferase activity, transferring phosphorus-containing groups;GO:0003824//catalytic activity;GO:0005515//protein binding;GO:0016740//transferase activity;GO:0005488//binding;GO:0034062//RNA polymerase activity;GO:0016779//nucleotidyltransferase activity	GO:0010467//gene expression;GO:0043170//macromolecule metabolic process;GO:0071704//organic substance metabolic process;GO:0008152//metabolic process
Pm020130	767.667	348.667	24.2967	11.9767	2.02867	9.18e-22	1e-19	yes	KCBP	PREDICTED: kinesin-like calmodulin-binding protein isoform X3 [Prunus mume]	-	-	-	-	-	-	-
Pm020140	79	29.6667	6.08333	2.5	2.43333	0.00011562	0.000746557	yes	--	ROTUNDIFOLIA like, partial [Citrus limon]	-	-	-	-	-	-	-
Pm020173	147	45	6.29333	2.1	2.99683	8.62e-12	2.64e-10	yes	--	PREDICTED: titin-like isoform X2 [Juglans regia]	-	-	-	-	-	-	-
Pm020201	11.0967	29.32	0.226667	0.64	0.354167	0.000779984	0.00388292	yes	At1g11410	PREDICTED: G-type lectin S-receptor-like serine/threonine-protein kinase At1g11410 isoform X1 [Prunus mume]	-	-	-	-	-	-	-
Pm020204	209.667	89	4.57667	2.1	2.17937	2.11e-08	3.56e-07	yes	At3g22470	PREDICTED: pentatricopeptide repeat-containing protein At1g63330-like [Prunus mume]	-	-	-	-	-	-	-
Pm020244	23.3333	5.66667	1.71333	0.453333	3.77941	5.1e-06	4.83e-05	yes	CAM	PREDICTED: calmodulin-like protein 11 [Prunus mume]	-	-	-	-	-	GO:0043167//ion binding;GO:0043169//cation binding;GO:0016628//oxidoreductase activity, acting on the CH-CH group of donors, NAD or NADP as acceptor;GO:0016491//oxidoreductase activity;GO:0003824//catalytic activity;GO:0005488//binding;GO:0016627//oxidoreductase activity, acting on the CH-CH group of donors	GO:0044710//single-organism metabolic process;GO:0044699//single-organism process;GO:0008152//metabolic process
Pm020311	25.3333	0	1.47	0.001	1470	7.75e-16	4.38e-14	yes	--	PREDICTED: ethylene-responsive transcription factor-like protein At4g13040 isoform X2 [Ziziphus jujuba]	-	-	-	-	-	-	-
Pm020320	714	325.667	14.9267	7.42333	2.01078	2.83e-13	1.11e-11	yes	MEBL	PREDICTED: membrane protein of ER body-like protein [Prunus mume]	-	-	-	-	-	-	-
Pm020369	166	73.6667	4.44	2.13333	2.08125	1.24e-07	1.74e-06	yes	--	DUF3685 domain-containing protein [Cephalotus follicularis]	-	-	-	-	-	-	-
Pm020374	80	164.667	3.21333	7.31	0.43958	1.01e-06	1.13e-05	yes	SDI1	PREDICTED: protein SULFUR DEFICIENCY-INDUCED 1 [Prunus mume]	-	-	-	-	-	-	-
Pm020432	100	36	5.78333	2.28333	2.53285	1.39e-05	0.000116511	yes	ARR22	PREDICTED: two-component response regulator ARR22 [Prunus mume]	-	-	-	-	-	GO:0016772//transferase activity, transferring phosphorus-containing groups;GO:0016740//transferase activity;GO:0003824//catalytic activity	GO:0044763//single-organism cellular process;GO:0065007//biological regulation;GO:0007154//cell communication;GO:0051716//cellular response to stimulus;GO:0009987//cellular process;GO:0023052//signaling;GO:0044237//cellular metabolic process;GO:0044699//single-organism process;GO:0008152//metabolic process;GO:0006793//phosphorus metabolic process;GO:0006796//phosphate-containing compound metaboli…
Pm020444	13	62.3333	0.883333	4.60667	0.191751	5.71e-17	3.82e-15	yes	GSTU7	PREDICTED: probable glutathione S-transferase [Prunus mume]	Metabolism	Metabolism of other amino acids	ko00480//Glutathione metabolism	K00799	-	-	-
Pm020446	6.66667	23.3333	0.473333	1.8	0.262963	5.09e-05	0.000363235	yes	GSTU7	PREDICTED: probable glutathione S-transferase [Prunus mume]	Metabolism	Metabolism of other amino acids	ko00480//Glutathione metabolism	K00799	-	-	-
Pm020449	29.3333	59.3333	1.64	3.66667	0.447273	0.000189312	0.00114001	yes	HSP26-A	PREDICTED: glutathione transferase GST 23-like [Prunus mume]	Metabolism	Metabolism of other amino acids	ko00480//Glutathione metabolism	K00799	-	GO:0003824//catalytic activity	-
Pm020450	27.6667	153.333	1.94333	11.6033	0.167481	1.26e-26	2.19e-24	yes	HSP26-A	PREDICTED: glutathione transferase GST 23-like [Prunus mume]	Metabolism	Metabolism of other amino acids	ko00480//Glutathione metabolism	K00799	-	-	-
Pm020526	3.61333	23.5667	0.0633333	0.46	0.137681	7.64e-10	1.7e-08	yes	At4g08850	PREDICTED: probable leucine-rich repeat receptor-like protein kinase At1g35710 [Prunus mume]	-	-	-	-	-	-	-
Pm020633	1.66667	7.66667	0.11	0.563333	0.195266	0.00238352	0.0100515	yes	TAC1	PREDICTED: probable transcriptional regulator RABBIT EARS [Prunus mume]	-	-	-	-	-	-	-
Pm020656	357.007	665.843	10.0167	20.53	0.487904	9.05e-14	3.82e-12	yes	CYP94A1	PREDICTED: cytochrome P450 94A1-like [Prunus mume]	Metabolism	Lipid metabolism	ko00073//Cutin, suberine and wax biosynthesis	K13407	-	-	-
Pm020662	170.423	69.6833	5.39	2.42	2.22727	9.72e-07	1.09e-05	yes	N	PREDICTED: TMV resistance protein N-like [Prunus mume]	-	-	-	-	-	-	-
Pm020707	6.66667	16.3333	0.146667	0.4	0.366667	0.00170703	0.00756851	yes	LECRKS5	PREDICTED: probable L-type lectin-domain containing receptor kinase S.5 [Prunus mume]	-	-	-	-	-	GO:0005488//binding;GO:0016740//transferase activity;GO:0016773//phosphotransferase activity, alcohol group as acceptor;GO:0003824//catalytic activity;GO:0016772//transferase activity, transferring phosphorus-containing groups;GO:0016301//kinase activity;GO:0004672//protein kinase activity	GO:0044237//cellular metabolic process;GO:0016310//phosphorylation;GO:0044238//primary metabolic process;GO:0044260//cellular macromolecule metabolic process;GO:0044267//cellular protein metabolic process;GO:0006793//phosphorus metabolic process;GO:0071704//organic substance metabolic process;GO:0008152//metabolic process;GO:0009987//cellular process;GO:0019538//protein metabolic process;GO:00434…
Pm020773	9.66667	22.3333	0.443333	1.11	0.399399	0.00193034	0.00839876	yes	IBH1	PREDICTED: transcription factor IBH1-like [Prunus mume]	-	-	-	-	-	-	-
Pm020780	126.667	12	1.67	0.17	9.82353	4.49e-37	1.53e-34	yes	N	PREDICTED: TMV resistance protein N [Prunus mume]	-	-	-	-	-	-	-
Pm020781	7.37333	41.2	0.313333	1.96	0.159864	3.57e-12	1.17e-10	yes	CYCH1-1	PREDICTED: cyclin-H1-1-like [Prunus mume]	Genetic Information Processing	Transcription;Replication and repair	ko03420//Nucleotide excision repair;ko03022//Basal transcription factors	K06634	-	-	-
Pm020787	10.2233	0.706667	0.13	0.00666667	19.5	2.8e-06	2.81e-05	yes	N	PREDICTED: TMV resistance protein N [Prunus mume]	-	-	-	-	-	-	-
Pm020799	12.7733	0	0.7	0.001	700	2.17e-09	4.45e-08	yes	CYP87A3	PREDICTED: cytochrome P450 87A3-like [Prunus mume]	-	-	-	-	-	-	-
Pm020800	78.5967	168.45	2.32667	5.43	0.428484	5.24e-06	4.93e-05	yes	CYP87A3	PREDICTED: cytochrome P450 87A3-like [Prunus mume]	-	-	-	-	-	-	-
Pm020803	128.683	32.1933	4.38333	1.2	3.65278	1.05e-15	5.76e-14	yes	CYP87A3	PREDICTED: cytochrome P450 87A3-like [Prunus mume]	-	-	-	-	-	-	-
Pm020854	186	67.3333	5.16667	1.95	2.64957	1.76e-14	8.18e-13	yes	SYT1	PREDICTED: synaptotagmin-1 isoform X1 [Prunus mume]	-	-	-	-	-	-	-
Pm020872	29.6667	13.3333	2.85667	1.36333	2.09535	0.0112902	0.0366385	yes	--	PREDICTED: uncharacterized protein LOC103334836 [Prunus mume]	-	-	-	-	-	-	-
Pm020891	4.33333	0	0.46	0.001	460	0.00135667	0.00622232	yes	--	DUF632 domain-containing protein/DUF630 domain-containing protein [Cephalotus follicularis]	-	-	-	-	-	-	-
Pm020895	73.3333	14.3333	2.43333	0.523333	4.64968	4.3e-15	2.14e-13	yes	At3g03360	PREDICTED: FBD-associated F-box protein At4g10400-like isoform X1 [Prunus mume]	-	-	-	-	-	-	-
Pm020941	290	661.333	7.42	18.2367	0.406873	1.1e-13	4.63e-12	yes	Bp10	PREDICTED: L-ascorbate oxidase homolog [Prunus mume]	-	-	-	-	-	GO:0016679//oxidoreductase activity, acting on diphenols and related substances as donors;GO:0016682//oxidoreductase activity, acting on diphenols and related substances as donors, oxygen as acceptor;GO:0016491//oxidoreductase activity;GO:0003824//catalytic activity	GO:0008152//metabolic process;GO:0044699//single-organism process;GO:0044710//single-organism metabolic process
Pm020945	30	11	1.92	0.76	2.52632	0.000365249	0.00202093	yes	COR47	PREDICTED: dehydrin ERD10 [Prunus mume]	-	-	-	-	-	-	-
Pm020970	9.66667	0.333333	0.6	0.0233333	25.7143	1e-05	8.75e-05	yes	--	PREDICTED: uncharacterized protein LOC103334939 [Prunus mume]	-	-	-	-	-	-	-
Pm020980	51.6667	19.05	2.80333	1.13667	2.46628	2e-05	0.000160178	yes	At1g04910	PREDICTED: uncharacterized protein At1g04910-like isoform X1 [Prunus mume]	Metabolism	Global and Overview;Lipid metabolism	ko01100//Metabolic pathways;ko01110//Biosynthesis of secondary metabolites;ko00564//Glycerophospholipid metabolism;ko00561//Glycerolipid metabolism	K13506	-	-	-
Pm020982	25.14	10.58	0.71	0.286667	2.47674	0.0135873	0.0426075	yes	N	PREDICTED: TMV resistance protein N-like isoform X1 [Prunus mume]	-	-	-	-	-	-	-
Pm020983	3.96333	0.333333	0.09	0.00666667	13.5	0.00623706	0.0224304	yes	RPS4	PREDICTED: probable disease resistance protein RPP1 [Prunus mume]	-	-	-	-	-	-	-
Pm021003	276.333	118.667	5.96	2.78667	2.13876	1.72e-06	1.83e-05	yes	--	PREDICTED: myb-like protein X [Malus domestica]	-	-	-	-	-	-	-
Pm021015	136	30.3333	8.21	2.02667	4.05099	4.03e-17	2.75e-15	yes	SAUR20	PREDICTED: auxin-responsive protein SAUR21-like [Prunus mume]	Environmental Information Processing	Signal transduction	ko04075//Plant hormone signal transduction	K14488	-	-	-
Pm021028	667.667	255.667	20.4467	8.55667	2.38956	1.12e-19	1.02e-17	yes	At5g38590	PREDICTED: FBD-associated F-box protein At4g10400-like isoform X1 [Prunus mume]	-	-	-	-	-	-	-
Pm021060	55	172.333	4.14333	14.19	0.29199	1.39e-22	1.61e-20	yes	At2g14610	PREDICTED: pathogenesis-related protein 1-like [Prunus mume]	Organismal Systems;Environmental Information Processing	Environmental adaptation;Signal transduction	ko04075//Plant hormone signal transduction;ko04626//Plant-pathogen interaction	K13449	-	-	-
Pm021073	422.333	192.333	7.47333	3.69	2.02529	8.46e-10	1.87e-08	yes	--	PREDICTED: uncharacterized protein LOC103335023 [Prunus mume]	-	-	-	-	-	-	-
Pm021089	90.09	230.493	2.49333	7.01333	0.355513	6.94e-09	1.29e-07	yes	UGT74F2	PREDICTED: UDP-glycosyltransferase 74G1-like [Prunus mume]	-	-	-	-	-	-	-
Pm021092	893.333	1893.33	24.9367	57.47	0.433908	2.16e-26	3.65e-24	yes	UGT74E2	PREDICTED: UDP-glycosyltransferase 74G1-like [Prunus mume]	-	-	-	-	-	-	-
Pm021103	127.517	40.3367	5.26333	1.82	2.89194	3.46e-14	1.55e-12	yes	ZED1	PREDICTED: non-functional pseudokinase ZED1-like [Prunus mume]	-	-	-	-	-	-	-
Pm021120	393.667	14	12.7533	0.486667	26.2055	6.6e-101	1.66e-97	yes	SCPL18	PREDICTED: serine carboxypeptidase-like 17 isoform X1 [Prunus mume]	-	-	-	-	-	-	-
Pm021123	102	19	2.86333	0.576667	4.96532	1.13e-13	4.7e-12	yes	SCPL18	PREDICTED: serine carboxypeptidase-like 18 [Prunus mume]	-	-	-	-	-	-	-
Pm021124	63.0033	18.3967	2.07333	0.656667	3.15736	6.15e-08	9.24e-07	yes	SCPL18	PREDICTED: serine carboxypeptidase-like 2 [Prunus mume]	-	-	-	-	-	-	-
Pm021133	637.333	103.667	31.2267	5.56333	5.61294	3.12e-27	5.76e-25	yes	--	PREDICTED: uncharacterized protein LOC103335078 [Prunus mume]	-	-	-	-	-	-	-
Pm021139	85.6667	38.6667	2.96	1.43333	2.06512	2.23e-05	0.000176595	yes	atpA	ATP synthase CF1 alpha subunit (plastid) [Prunus mume]	Metabolism	Energy metabolism;Global and Overview	ko01100//Metabolic pathways;ko00190//Oxidative phosphorylation;ko00195//Photosynthesis	K02111	GO:0016020//membrane;GO:0016469//proton-transporting two-sector ATPase complex;GO:0032991//macromolecular complex;GO:0043226//organelle;GO:0044444//cytoplasmic part;GO:0044434//chloroplast part;GO:0044446//intracellular organelle part;GO:0044425//membrane part;GO:0044435//plastid part;GO:0033178//proton-transporting two-sector ATPase complex, catalytic domain;GO:0031984//organelle subcompartment;…	GO:0015405//P-P-bond-hydrolysis-driven transmembrane transporter activity;GO:0016820//hydrolase activity, acting on acid anhydrides, catalyzing transmembrane movement of substances;GO:0015399//primary active transmembrane transporter activity;GO:0022857//transmembrane transporter activity;GO:0015075//ion transmembrane transporter activity;GO:0097367//carbohydrate derivative binding;GO:0043492//AT…	GO:0046034//ATP metabolic process;GO:0098655//cation transmembrane transport;GO:0019637//organophosphate metabolic process;GO:1901293//nucleoside phosphate biosynthetic process;GO:0042451//purine nucleoside biosynthetic process;GO:0015672//monovalent inorganic cation transport;GO:0006164//purine nucleotide biosynthetic process;GO:0009152//purine ribonucleotide biosynthetic process;GO:0015986//ATP…
Pm021142	862.667	122	43.78	6.74667	6.48913	2.12e-58	2.67e-55	yes	ARL8A	PREDICTED: ADP-ribosylation factor-like protein 8A [Prunus mume]	-	-	-	-	GO:0005623//cell;GO:0044464//cell part	GO:1901363//heterocyclic compound binding;GO:0032549//ribonucleoside binding;GO:0036094//small molecule binding;GO:0001883//purine nucleoside binding;GO:0001882//nucleoside binding;GO:0097367//carbohydrate derivative binding;GO:0005488//binding;GO:0032550//purine ribonucleoside binding;GO:0097159//organic cyclic compound binding	GO:0050789//regulation of biological process;GO:0007154//cell communication;GO:0023052//signaling;GO:0044700//single organism signaling;GO:0044763//single-organism cellular process;GO:0009987//cellular process;GO:0007165//signal transduction;GO:0035556//intracellular signal transduction;GO:0051716//cellular response to stimulus;GO:0050896//response to stimulus;GO:0044699//single-organism process;…
Pm021222	24.6667	48.2867	0.796667	1.71	0.465887	0.000231805	0.00136125	yes	GT2	UDP-glucose glucosyltransferase [Fragaria x ananassa]	-	-	-	-	-	GO:0003824//catalytic activity;GO:0016740//transferase activity;GO:0016757//transferase activity, transferring glycosyl groups	-
Pm021244	1909	596.333	62.5633	21.26	2.94277	2.18e-41	9.13e-39	yes	--	MAR-binding filament-like protein 1 isoform 1 [Theobroma cacao]	-	-	-	-	-	-	-
Pm021266	118	47.6667	8.57667	3.84	2.23351	2.09e-06	2.16e-05	yes	--	PREDICTED: uncharacterized protein LOC103335191 isoform X1 [Prunus mume]	-	-	-	-	-	-	-
Pm021268	166	72	3.17	1.48667	2.13229	6.37e-08	9.55e-07	yes	--	PREDICTED: spindle pole body component 110 [Malus domestica]	-	-	-	-	-	-	-
Pm021282	11.3333	1.33333	0.856667	0.11	7.78788	3.13e-05	0.000237558	yes	cemA	chloroplast envelope membrane protein [Prunus persica]	-	-	-	-	GO:0044424//intracellular part;GO:0044435//plastid part;GO:0043227//membrane-bounded organelle;GO:0043226//organelle;GO:0005623//cell;GO:0009526//plastid envelope;GO:0005737//cytoplasm;GO:0044464//cell part;GO:0019866//organelle inner membrane;GO:0031975//envelope;GO:0044444//cytoplasmic part;GO:0009528//plastid inner membrane;GO:0009536//plastid;GO:0016020//membrane;GO:0043231//intracellular mem…	GO:0015075//ion transmembrane transporter activity;GO:0008324//cation transmembrane transporter activity;GO:0022857//transmembrane transporter activity;GO:0022890//inorganic cation transmembrane transporter activity;GO:0015077//monovalent inorganic cation transmembrane transporter activity;GO:0022892//substrate-specific transporter activity;GO:0022891//substrate-specific transmembrane transporter…	GO:0051234//establishment of localization;GO:0006818//hydrogen transport;GO:0051179//localization;GO:0006811//ion transport;GO:0044765//single-organism transport;GO:0015672//monovalent inorganic cation transport;GO:0006810//transport;GO:1902578//single-organism localization;GO:0044699//single-organism process;GO:0006812//cation transport;GO:0015992//proton transport
Pm021310	8	16.6667	0.33	0.763333	0.432314	0.00911519	0.0307567	yes	PCMP-E52	PREDICTED: pentatricopeptide repeat-containing protein At4g39530-like [Prunus mume]	-	-	-	-	-	-	-
Pm021321	34.3333	13.3333	1.71	0.716667	2.38605	0.00146291	0.00663991	yes	ERF109	PREDICTED: ethylene-responsive transcription factor ERF109 [Prunus mume]	-	-	-	-	-	-	-
Pm021349	27	4.33333	0.88	0.16	5.5	4.85e-08	7.48e-07	yes	Os01g0234100	PREDICTED: B3 domain-containing protein Os01g0234100-like [Prunus mume]	-	-	-	-	-	-	-
Pm021394	40.6667	87	1.21667	2.83	0.429918	1.51e-05	0.000125462	yes	TOGT1	PREDICTED: scopoletin glucosyltransferase-like [Prunus mume]	-	-	-	-	-	-	-
Pm021395	14	32.3333	0.66	1.61333	0.409091	0.00550519	0.0202957	yes	TOGT1	PREDICTED: scopoletin glucosyltransferase-like [Prunus mume]	-	-	-	-	-	-	-
Pm021396	6.33333	29.6667	0.286667	1.49667	0.191537	3.09e-09	6.11e-08	yes	GT7	PREDICTED: UDP-glucose flavonoid 3-O-glucosyltransferase 7-like, partial [Prunus mume]	-	-	-	-	-	-	-
Pm021398	29.3333	187	1.05	7.2	0.145833	8.46e-22	9.3e-20	yes	TOGT1	PREDICTED: UDP-glucose flavonoid 3-O-glucosyltransferase 7-like [Prunus mume]	-	-	-	-	-	-	-
Pm021417	12.0067	1	0.18	0.0166667	10.8	1.42e-06	1.54e-05	yes	RPM1	PREDICTED: disease resistance protein RPM1-like [Prunus mume]	Organismal Systems	Environmental adaptation	ko04626//Plant-pathogen interaction	K13457	-	-	-
Pm021446	9.04	0	0.313333	0.001	313.333	5.64e-07	6.75e-06	yes	N	PREDICTED: TMV resistance protein N-like [Prunus mume]	-	-	-	-	-	-	-
Pm021447	5.29333	0	0.14	0.001	140	0.000174117	0.00106219	yes	N	PREDICTED: TMV resistance protein N-like [Prunus mume]	-	-	-	-	-	-	-
Pm021470	847.667	379.333	4.83667	2.35	2.05816	2.35e-20	2.29e-18	yes	POK2	PREDICTED: LOW QUALITY PROTEIN: phragmoplast orienting kinesin 2 [Prunus mume]	-	-	-	-	GO:0032991//macromolecular complex;GO:0015630//microtubule cytoskeleton;GO:0044430//cytoskeletal part;GO:0044446//intracellular organelle part;GO:0005622//intracellular;GO:0043226//organelle;GO:0043234//protein complex;GO:0044424//intracellular part;GO:0044422//organelle part;GO:0005856//cytoskeleton;GO:0043228//non-membrane-bounded organelle;GO:0043232//intracellular non-membrane-bounded organel…	GO:0005488//binding	-
Pm021481	8.66667	17.3333	0.42	0.91	0.461538	0.0149244	0.0459617	yes	PER10	PREDICTED: peroxidase 10 [Prunus mume]	Metabolism	Biosynthesis of other secondary metabolites;Global and Overview	ko01100//Metabolic pathways;ko01110//Biosynthesis of secondary metabolites;ko00940//Phenylpropanoid biosynthesis	K00430	-	GO:0003824//catalytic activity;GO:0005488//binding;GO:0043167//ion binding;GO:0097159//organic cyclic compound binding;GO:1901363//heterocyclic compound binding;GO:0043169//cation binding;GO:0046906//tetrapyrrole binding	GO:0006950//response to stress;GO:0008152//metabolic process;GO:0050896//response to stimulus;GO:0044710//single-organism metabolic process;GO:0044699//single-organism process
Pm021564	9.66667	26.6667	0.296667	0.886667	0.334586	4e-05	0.000293939	yes	CYP74A2	PREDICTED: allene oxide synthase-like [Prunus mume]	Metabolism	Lipid metabolism;Global and Overview	ko01100//Metabolic pathways;ko01110//Biosynthesis of secondary metabolites;ko00592//alpha-Linolenic acid metabolism	K01723	-	-	-
Pm021565	3.04	0	0.0933333	0.001	93.3333	0.00670525	0.0238329	yes	N	PREDICTED: TMV resistance protein N-like [Prunus mume]	-	-	-	-	-	-	-
Pm021570	2.07	11.3067	0.136667	0.796667	0.171548	8.75e-05	0.000584232	yes	N	PREDICTED: TMV resistance protein N-like [Prunus mume]	-	-	-	-	-	-	-
Pm021590	217	66.3333	12.2133	4.09	2.98615	2.91e-19	2.58e-17	yes	Os01g0810000	PREDICTED: probable U3 small nucleolar RNA-associated protein 11 [Prunus mume]	-	-	-	-	-	-	-
Pm021592	77.3333	21.6667	1.65333	0.503333	3.28477	1.36e-11	4.03e-10	yes	--	PREDICTED: uncharacterized protein LOC103335509 [Prunus mume]	-	-	-	-	-	-	-
Pm021601	4	19.6667	0.13	0.713333	0.182243	5.4e-07	6.51e-06	yes	--	PREDICTED: uncharacterized protein LOC103335514 [Prunus mume]	-	-	-	-	-	-	-
Pm021622	5.33333	25.6667	0.19	0.99	0.191919	3.74e-08	5.92e-07	yes	--	PREDICTED: UPF0496 protein At4g34320-like [Prunus mume]	-	-	-	-	-	-	-
Pm021630	0	4.33333	0.001	0.213333	0.0046875	0.000505614	0.00267185	yes	--	PREDICTED: UPF0496 protein At4g34320-like [Prunus mume]	-	-	-	-	-	-	-
Pm021684	24	5.33333	0.776667	0.183333	4.23636	4.69e-06	4.46e-05	yes	IMP4	PREDICTED: U3 small nucleolar ribonucleoprotein protein IMP4-like [Prunus mume]	Genetic Information Processing	Translation	ko03008//Ribosome biogenesis in eukaryotes	K14561	-	-	-
Pm021695	381	162.333	21.27	9.81	2.1682	3e-12	1e-10	yes	--	PREDICTED: uncharacterized protein LOC103335608 isoform X1 [Prunus mume]	-	-	-	-	-	-	-
Pm021725	4248.61	386.443	341.513	33.87	10.0831	5.43e-102	1.56e-98	yes	--	PREDICTED: organ-specific protein S2-like [Prunus mume]	-	-	-	-	-	-	-
Pm021727	5478.04	1082.9	432.033	92.4533	4.67299	1.55e-18	1.27e-16	yes	--	PREDICTED: organ-specific protein S2-like [Prunus mume]	-	-	-	-	-	-	-
Pm021729	4034.02	1286.99	313.15	108.6	2.88352	3.11e-29	6.25e-27	yes	--	PREDICTED: organ-specific protein S2-like [Prunus mume]	-	-	-	-	-	-	-
Pm021773	20.3333	6	0.836667	0.276667	3.0241	0.00210994	0.00906509	yes	SYP112	PREDICTED: syntaxin-112-like [Prunus mume]	Genetic Information Processing	Folding, sorting and degradation	ko04130//SNARE interactions in vesicular transport	K08486	-	-	GO:0051234//establishment of localization;GO:0015031//protein transport;GO:0033036//macromolecule localization;GO:0045184//establishment of protein localization;GO:0051179//localization;GO:0008104//protein localization;GO:0006810//transport;GO:0071702//organic substance transport
Pm021783	6.66667	16	0.223333	0.58	0.385057	0.00326266	0.0131626	yes	KING1	PREDICTED: SNF1-related protein kinase regulatory subunit gamma-1-like isoform X1 [Prunus mume]	-	-	-	-	-	-	-
Pm021795	79.6667	153.667	2.10333	4.43333	0.474436	2.88e-06	2.89e-05	yes	SPAC644.07	PREDICTED: AAA-ATPase At3g50940-like [Prunus mume]	-	-	-	-	-	GO:0003824//catalytic activity;GO:0001882//nucleoside binding;GO:0036094//small molecule binding;GO:0016818//hydrolase activity, acting on acid anhydrides, in phosphorus-containing anhydrides;GO:0016462//pyrophosphatase activity;GO:0032550//purine ribonucleoside binding;GO:0001883//purine nucleoside binding;GO:0097159//organic cyclic compound binding;GO:0005488//binding;GO:0097367//carbohydrate d…	-
Pm021804	2582.44	469.727	114.567	22.7633	5.03295	2.99e-32	7.51e-30	yes	--	PREDICTED: uncharacterized protein LOC103340134 [Prunus mume]	-	-	-	-	-	-	-
Pm021813	1.66667	13	0.106667	0.923333	0.115523	2.62e-06	2.64e-05	yes	HLP	PREDICTED: 50S ribosomal protein HLP, mitochondrial-like [Prunus mume]	Genetic Information Processing	Translation	ko03010//Ribosome	K02874	-	-	-
Pm021822	48.3333	21	0.806667	0.383333	2.10435	0.000308457	0.0017412	yes	CLSY3	PREDICTED: protein CHROMATIN REMODELING 35-like [Prunus mume]	Genetic Information Processing	Replication and repair	ko03440//Homologous recombination	K10875	-	-	-
Pm021832	34.5167	13.0733	1.09667	0.456667	2.40146	0.000463262	0.00247576	yes	PAP	PREDICTED: purple acid phosphatase-like [Prunus mume]	-	-	-	-	-	GO:0043169//cation binding;GO:0005488//binding;GO:0003824//catalytic activity;GO:0043167//ion binding	GO:0006793//phosphorus metabolic process;GO:0009987//cellular process;GO:0008152//metabolic process;GO:0006796//phosphate-containing compound metabolic process;GO:0044237//cellular metabolic process
Pm021849	202.667	85.6667	7.41667	3.39333	2.18566	1.21e-09	2.59e-08	yes	--	PREDICTED: uncharacterized protein LOC103335721 [Prunus mume]	-	-	-	-	-	-	-
Pm021853	97.6667	34	0.81	0.31	2.6129	1.96e-07	2.63e-06	yes	--	PREDICTED: mucin-12-like [Fragaria vesca subsp. vesca] [Fragaria vesca]	-	-	-	-	-	-	-
Pm021879	12	4.33333	1.32667	0.523333	2.53503	0.0161733	0.049153	yes	ARG7	PREDICTED: indole-3-acetic acid-induced protein ARG7-like [Prunus mume]	Environmental Information Processing	Signal transduction	ko04075//Plant hormone signal transduction	K14488	-	-	-
Pm021882	13.6667	3.33333	2.35333	0.61	3.85792	0.000550159	0.00287102	yes	ARG7	PREDICTED: auxin-induced protein 15A-like [Prunus mume]	Environmental Information Processing	Signal transduction	ko04075//Plant hormone signal transduction	K14488	-	-	-
Pm021883	36.4733	15.3333	3.76333	1.70333	2.20939	0.0011387	0.00535949	yes	ARG7	PREDICTED: indole-3-acetic acid-induced protein ARG7-like [Prunus mume]	Environmental Information Processing	Signal transduction	ko04075//Plant hormone signal transduction	K14488	-	-	-
Pm021889	114.073	25.0733	9.09667	2.18333	4.16641	4.69e-13	1.76e-11	yes	ARG7	PREDICTED: indole-3-acetic acid-induced protein ARG7-like [Prunus mume]	Environmental Information Processing	Signal transduction	ko04075//Plant hormone signal transduction	K14488	-	-	-
Pm021895	18.6667	5	1.76	0.53	3.32075	0.000679626	0.0034456	yes	ARG7	PREDICTED: auxin-induced protein 15A-like [Prunus mume]	Environmental Information Processing	Signal transduction	ko04075//Plant hormone signal transduction	K14488	-	-	-
Pm021912	136.333	36	4.91	1.41667	3.46588	6.33e-12	1.98e-10	yes	At2g26030	PREDICTED: F-box/FBD/LRR-repeat protein At2g26030-like [Prunus mume]	-	-	-	-	-	-	-
Pm021917	348.667	146.667	4.53667	2.07333	2.1881	1.32e-16	8.43e-15	yes	RGA2	PREDICTED: disease resistance protein RGA2-like [Prunus mume]	-	-	-	-	-	-	-
Pm021964	73	33.6667	2.87	1.43	2.00699	0.000179497	0.00108873	yes	MYOB3	PREDICTED: myosin-binding protein 3 [Prunus mume]	-	-	-	-	-	-	-
Pm021995	126	19	2.27	0.376667	6.02655	1.09e-19	1e-17	yes	At4g38062	PREDICTED: uncharacterized protein At4g38062-like [Prunus mume]	-	-	-	-	-	-	-
Pm021997	2	12	0.113333	0.77	0.147186	0.000804712	0.00398727	yes	--	PREDICTED: fibronectin-binding protein A [Prunus mume]	-	-	-	-	-	-	-
Pm022001	1283.33	289.667	43.1	10.6133	4.06093	6.31e-80	1.41e-76	yes	At5g09550	PREDICTED: guanosine nucleotide diphosphate dissociation inhibitor At5g09550 [Prunus mume]	-	-	-	-	-	-	-
Pm022020	63.0167	129.03	5.48333	12.3433	0.444234	6.44e-07	7.56e-06	yes	--	PREDICTED: classical arabinogalactan protein 1-like [Prunus mume]	-	-	-	-	-	-	-
Pm022088	397.333	178.667	7.99333	3.94667	2.02534	1.09e-08	1.96e-07	yes	--	PREDICTED: protein LNK1 isoform X1 [Prunus mume]	-	-	-	-	-	-	-
Pm022141	240.333	95.6667	8.45333	3.63333	2.32661	8.96e-15	4.31e-13	yes	At5g09450	PREDICTED: pentatricopeptide repeat-containing protein At5g09450, mitochondrial isoform X1 [Prunus mume]	-	-	-	-	-	-	-
Pm022190	129.667	56	7.61667	3.71333	2.05117	7.87e-09	1.44e-07	yes	--	Mitochondrial transcription termination factor family protein isoform 2 [Theobroma cacao]	-	-	-	-	-	-	-
Pm022251	165.333	50.3333	5.53	1.84	3.00543	4.79e-16	2.82e-14	yes	aq_1628	PREDICTED: DNA polymerase I, thermostable [Prunus mume]	-	-	-	-	-	-	-
Pm022288	0	3	0.001	0.07	0.0142857	0.00683597	0.0242119	yes	N	PREDICTED: TMV resistance protein N [Prunus mume]	-	-	-	-	-	-	-
Pm022310	12.7933	4.37	0.353333	0.126667	2.78947	0.0110509	0.0360305	yes	GTE10	PREDICTED: transcription factor GTE11-like [Prunus mume]	-	-	-	-	-	-	-
Pm022408	0.666667	6.66667	0.0266667	0.283333	0.0941176	0.000365371	0.00202105	yes	ODC	PREDICTED: ornithine decarboxylase-like [Prunus mume]	Metabolism	Global and Overview;Metabolism of other amino acids;Amino acid metabolism	ko01100//Metabolic pathways;ko01110//Biosynthesis of secondary metabolites;ko01130//Biosynthesis of antibiotics;ko00480//Glutathione metabolism;ko00330//Arginine and proline metabolism	K01581	-	-	-
Pm022428	153.847	56.39	5.11	2.04667	2.49674	4.55e-13	1.71e-11	yes	Herc6	PREDICTED: probable E3 ubiquitin-protein ligase HERC2 [Prunus mume]	-	-	-	-	-	-	-
Pm022430	53.5267	18.51	0.893333	0.33	2.70707	3.27e-06	3.23e-05	yes	N	PREDICTED: disease resistance protein TAO1-like [Prunus mume]	-	-	-	-	-	-	-
Pm022442	100	221.667	2.30333	5.59333	0.4118	1.51e-11	4.44e-10	yes	PAB3	PREDICTED: polyadenylate-binding protein 3-like, partial [Prunus mume]	Genetic Information Processing	Folding, sorting and degradation;Translation	ko03013//RNA transport;ko03015//mRNA surveillance pathway;ko03018//RNA degradation	K13126	-	-	-
Pm022456	2.33333	9.33333	0.0433333	0.173333	0.25	0.00162728	0.00728076	yes	GLR2.7	PREDICTED: glutamate receptor 2.7-like [Prunus mume]	-	-	-	-	-	-	-
Pm022478	51	19	4.15333	1.68667	2.46245	1.43e-05	0.000119413	yes	--	PREDICTED: uncharacterized protein LOC103336227 [Prunus mume]	-	-	-	-	-	-	-
Pm022530	4.63667	0.696667	0.583333	0.0933333	6.25	0.0153206	0.0470021	yes	--	PREDICTED: NAC domain-containing protein 82-like [Prunus mume]	-	-	-	-	-	-	-
Pm022535	428.667	197	3	1.49	2.01342	2.43e-06	2.48e-05	yes	--	PREDICTED: uncharacterized protein LOC103336257 isoform X1 [Prunus mume]	-	-	-	-	-	-	-
Pm022540	19.2833	98.6467	0.236667	1.33333	0.1775	1.93e-13	7.83e-12	yes	N	PREDICTED: TMV resistance protein N-like [Prunus mume]	-	-	-	-	-	-	-
Pm022583	279.933	69.2567	8.66333	2.31333	3.74496	4.89e-16	2.87e-14	yes	RPD1	PREDICTED: protein ROOT PRIMORDIUM DEFECTIVE 1-like [Prunus mume]	-	-	-	-	-	-	-
Pm022602	3.33333	11.3333	0.07	0.236667	0.295775	0.0087335	0.0297282	yes	RLK1	PREDICTED: G-type lectin S-receptor-like serine/threonine-protein kinase RLK1 [Prunus mume]	-	-	-	-	-	-	-
Pm022611	840.017	349.063	10.8267	4.86667	2.22466	1.13e-25	1.78e-23	yes	N	PREDICTED: TMV resistance protein N-like [Prunus mume]	-	-	-	-	-	-	-
Pm022631	11.52	41.4467	0.16	0.613333	0.26087	4.67e-09	8.95e-08	yes	N	PREDICTED: TMV resistance protein N-like [Prunus mume]	-	-	-	-	-	-	-
Pm022634	152.673	301.16	2.07667	4.46667	0.464925	0.00229512	0.00975087	yes	N	PREDICTED: TMV resistance protein N-like [Prunus mume]	-	-	-	-	-	-	-
Pm022653	50.3333	156.333	2.64333	8.78667	0.300835	5.91e-10	1.34e-08	yes	--	PREDICTED: pathogen-related protein-like [Prunus mume]	-	-	-	-	-	-	-
Pm022654	36	183	1.96	10.7233	0.182779	6.97e-33	1.82e-30	yes	--	PREDICTED: pathogen-related protein-like [Prunus mume]	-	-	-	-	-	-	-
Pm022655	1	29.6667	0.02	0.73	0.0273973	9.5e-18	7.23e-16	yes	--	PREDICTED: protein ACCELERATED CELL DEATH 6-like [Pyrus x bretschneideri]	-	-	-	-	-	-	-
Pm022664	196	55.3333	9.88667	2.96333	3.33633	1.59e-12	5.51e-11	yes	--	PREDICTED: uncharacterized protein LOC103336415 isoform X1 [Prunus mume]	-	-	-	-	-	-	-
Pm022701	561.333	125	21.81	5.32	4.09962	6.92e-34	2.08e-31	yes	LIMYB	PREDICTED: L10-interacting MYB domain-containing protein-like isoform X1 [Prunus mume]	-	-	-	-	-	-	-
Pm022708	34.3633	674.4	0.796667	16.54	0.0481661	1.68e-182	3.38e-178	yes	--	PREDICTED: uncharacterized protein LOC103336452 isoform X2 [Prunus mume]	-	-	-	-	-	-	-
Pm022729	10.25	19.4833	0.346667	0.73	0.474886	0.00913616	0.0308203	yes	HHT1	PREDICTED: omega-hydroxypalmitate O-feruloyl transferase-like [Prunus mume]	Metabolism	Lipid metabolism	ko00073//Cutin, suberine and wax biosynthesis	K15400	-	-	-
Pm022737	502.333	184	7.43	2.81	2.64413	1.7e-23	2.15e-21	yes	N	PREDICTED: TMV resistance protein N-like isoform X1 [Prunus mume]	-	-	-	-	-	-	-
Pm022758	260	99	7.47	3.07667	2.42795	1.35e-13	5.57e-12	yes	RBL13	PREDICTED: RHOMBOID-like protein 13 [Prunus mume]	-	-	-	-	-	-	-
Pm022765	7	1.33333	0.486667	0.1	4.86667	0.00392584	0.0153604	yes	--	PREDICTED: uncharacterized protein LOC103336502 [Prunus mume]	-	-	-	-	-	-	-
Pm022802	0.666667	4.66667	0.03	0.223333	0.134328	0.00788553	0.0273087	yes	At4g10260	PREDICTED: probable fructokinase-5 [Prunus mume]	Metabolism	Global and Overview;Carbohydrate metabolism	ko01100//Metabolic pathways;ko00500//Starch and sucrose metabolism;ko00520//Amino sugar and nucleotide sugar metabolism;ko00051//Fructose and mannose metabolism	K00847	-	GO:0003824//catalytic activity;GO:0016772//transferase activity, transferring phosphorus-containing groups;GO:0016740//transferase activity	-
Pm022859	34.56	137.35	0.413333	1.80333	0.229205	3.32e-21	3.41e-19	yes	N	PREDICTED: TMV resistance protein N-like [Prunus mume]	-	-	-	-	-	-	-
Pm022910	42.6667	3	5.51333	0.433333	12.7231	5.65e-18	4.46e-16	yes	ATX1	PREDICTED: copper transport protein ATX1-like [Prunus mume]	-	-	-	-	-	GO:0043167//ion binding;GO:0043169//cation binding;GO:0005488//binding	-
Pm022980	807	303.683	5.72	2.33	2.45494	1.56e-29	3.18e-27	yes	N	resistance protein 2 [Prunus sogdiana]	-	-	-	-	-	-	-
Pm023034	196	531.667	3.91	11.6633	0.335239	3.12e-25	4.83e-23	yes	AOX1A	PREDICTED: ubiquinol oxidase 2, mitochondrial-like [Prunus mume]	-	-	-	-	GO:0005622//intracellular;GO:0005623//cell;GO:0043227//membrane-bounded organelle;GO:0043226//organelle;GO:0043229//intracellular organelle;GO:0044424//intracellular part;GO:0044464//cell part;GO:0043231//intracellular membrane-bounded organelle	GO:0016491//oxidoreductase activity;GO:0003824//catalytic activity;GO:0016679//oxidoreductase activity, acting on diphenols and related substances as donors;GO:0016682//oxidoreductase activity, acting on diphenols and related substances as donors, oxygen as acceptor	GO:0065007//biological regulation;GO:0044700//single organism signaling;GO:0055114//oxidation-reduction process;GO:0008152//metabolic process;GO:0050789//regulation of biological process;GO:0007154//cell communication;GO:0009987//cellular process;GO:0007165//signal transduction;GO:0050794//regulation of cellular process;GO:0050896//response to stimulus;GO:0015980//energy derivation by oxidation o…
Pm023039	46.7533	12.0567	0.673333	0.186667	3.60714	5.07e-08	7.76e-07	yes	N	PREDICTED: TMV resistance protein N-like [Prunus mume]	-	-	-	-	-	-	-
Pm023044	9.33333	1	0.52	0.0666667	7.8	9e-05	0.000599008	yes	--	PREDICTED: TMV resistance protein N-like isoform X1 [Prunus mume]	-	-	-	-	-	-	-
Pm023174	167	75.3333	6.46667	3.16667	2.04211	6.92e-09	1.28e-07	yes	PIGX	PREDICTED: phosphatidylinositol-glycan biosynthesis class X protein [Prunus mume]	Metabolism	Global and Overview;Glycan biosynthesis and metabolism	ko01100//Metabolic pathways;ko00563//Glycosylphosphatidylinositol(GPI)-anchor biosynthesis	K07541	-	-	-
Pm023175	378	43.6667	33.99	4.25333	7.99138	1.84e-58	2.47e-55	yes	--	PREDICTED: uncharacterized protein LOC103336857 [Prunus mume]	-	-	-	-	-	-	-
Pm023320	3	9.33333	0.283333	0.956667	0.296167	0.00273123	0.0113091	yes	--	PREDICTED: nonsense-mediated mRNA decay protein 2-like [Prunus mume]	-	-	-	-	-	-	-
Pm023322	651.667	1422	25.8333	60.91	0.424123	9.68e-23	1.14e-20	yes	AOP1.2	PREDICTED: probable inactive 2-oxoglutarate-dependent dioxygenase AOP2 [Prunus mume]	-	-	-	-	-	-	-
Pm023390	156.333	59.6667	5.99333	2.48	2.41667	5.55e-11	1.5e-09	yes	CUL1	PREDICTED: cullin-1-like [Prunus mume]	Genetic Information Processing	Folding, sorting and degradation	ko04141//Protein processing in endoplasmic reticulum;ko04120//Ubiquitin mediated proteolysis	K03347	-	-	-
Pm023419	253.333	103	13.63	6.05	2.25289	2.04e-13	8.29e-12	yes	MYB5	PREDICTED: transcription factor TT2-like [Prunus mume]	-	-	-	-	-	-	-
Pm023440	5	26	0.266667	1.47667	0.180587	1.01e-05	8.81e-05	yes	TIP2-3	PREDICTED: probable aquaporin TIP-type [Prunus mume]	-	-	-	-	-	-	-
Pm023484	259.333	113.333	13.1467	6.24333	2.10571	2.81e-10	6.79e-09	yes	Pigl	PREDICTED: N-acetylglucosaminyl-phosphatidylinositol de-N-acetylase-like isoform X1 [Prunus mume]	Metabolism	Glycan biosynthesis and metabolism;Global and Overview	ko01100//Metabolic pathways;ko00563//Glycosylphosphatidylinositol(GPI)-anchor biosynthesis	K03434	-	-	-
Pm023496	105.323	47.5567	1.91	0.926667	2.06115	1.81e-06	1.92e-05	yes	At4g20740	PREDICTED: LOW QUALITY PROTEIN: pentatricopeptide repeat-containing protein At4g20740-like [Prunus mume]	-	-	-	-	-	-	-
Pm023501	262	110.667	8.09333	3.72333	2.17368	9.84e-13	3.53e-11	yes	SFH11	PREDICTED: phosphatidylinositol/phosphatidylcholine transfer protein SFH11 [Prunus mume]	-	-	-	-	-	-	-
Pm023548	13.6667	5	0.686667	0.276667	2.48193	0.0123765	0.0394505	yes	--	PREDICTED: protein INAPERTURATE POLLEN1 [Juglans regia]	-	-	-	-	-	-	-
Pm023582	38	97.3333	1.17333	3.29333	0.356275	4.74e-09	9.06e-08	yes	CYP76B6	PREDICTED: geraniol 8-hydroxylase-like [Prunus mume]	-	-	-	-	-	-	-
Pm023661	3.66667	0	0.14	0.001	140	0.00440557	0.0168938	yes	At3g59200	PREDICTED: F-box/FBD/LRR-repeat protein At5g22700-like [Prunus mume]	-	-	-	-	-	-	-
Pm023693	20	38.6667	0.416667	0.866667	0.480769	0.000738904	0.00370595	yes	SBT1.7	PREDICTED: subtilisin-like protease SBT1.7 [Prunus mume]	-	-	-	-	-	-	-
Pm023786	18	33.6667	0.726667	1.48333	0.489888	0.00148293	0.00671713	yes	MYB3R-1	PREDICTED: myb-related protein 3R-1-like [Prunus mume]	-	-	-	-	-	-	-
Pm023828	889.667	218.333	41.9067	11.17	3.75172	3.39e-33	9.22e-31	yes	GPXMC1	PREDICTED: probable phospholipid hydroperoxide glutathione peroxidase [Prunus mume]	Metabolism	Lipid metabolism;Metabolism of other amino acids	ko00480//Glutathione metabolism;ko00590//Arachidonic acid metabolism	K00432	-	-	-
Pm023829	15	3.66667	0.38	0.106667	3.5625	0.00165481	0.00738092	yes	Os03g0144800	PREDICTED: xyloglucan-specific galacturonosyltransferase 1 [Prunus mume]	-	-	-	-	-	GO:0003824//catalytic activity;GO:0016740//transferase activity	-
Pm023876	26.3333	11.0033	1.93333	0.893333	2.16418	0.0050918	0.0190653	yes	tfa2	PREDICTED: transcription initiation factor IIE subunit beta-like [Prunus mume]	Genetic Information Processing	Transcription	ko03022//Basal transcription factors	K03137	-	-	-
Pm023883	13	26.6667	0.77	1.75667	0.43833	0.001973	0.00854245	yes	tlp	PREDICTED: protein P21-like [Prunus mume]	-	-	-	-	-	-	-
Pm023892	60	21.6667	1.52667	0.61	2.50273	4.81e-06	4.57e-05	yes	--	PREDICTED: uncharacterized protein LOC103337574 [Prunus mume]	-	-	-	-	-	-	-
Pm023949	1.33333	16.3333	0.0433333	0.543333	0.0797546	0.000103362	0.000674773	yes	At4g23560	PREDICTED: endoglucanase-like [Prunus mume]	-	-	-	-	-	-	-
Pm023969	235	461.667	4.23667	8.91667	0.47514	7.96e-19	6.64e-17	yes	CHX18	PREDICTED: cation/H(+) antiporter 18-like [Prunus mume]	-	-	-	-	-	-	-
Pm024000	11.8433	2	1.34667	0.243333	5.53425	7.06e-05	0.000485139	yes	--	PREDICTED: uncharacterized protein LOC107881566 [Prunus mume]	-	-	-	-	-	-	-
Pm024026	9	59.3333	0.613333	4.97	0.123407	7.02e-16	3.99e-14	yes	RPL18A	PREDICTED: 60S ribosomal protein L18a-like isoform X2 [Prunus mume]	Genetic Information Processing	Translation	ko03010//Ribosome	K02882	-	-	-
Pm024032	68.3333	29.6667	5.27	2.45667	2.14518	0.00109756	0.00519141	yes	--	PREDICTED: uncharacterized protein LOC103337641 [Prunus mume]	-	-	-	-	-	-	-
Pm024039	1.66667	8.66667	0.07	0.396667	0.176471	0.00108662	0.00514811	yes	ATL22	PREDICTED: RING-H2 finger protein ATL22-like isoform X1 [Prunus mume]	-	-	-	-	-	-	-
Pm024073	10.6667	0.333333	0.31	0.01	31	8.79e-07	9.99e-06	yes	AS	PREDICTED: hydroquinone glucosyltransferase-like [Prunus mume]	-	-	-	-	-	-	-
Pm024074	1214.33	132.667	35.8967	4.22	8.50632	1.45e-107	4.85e-104	yes	AS	PREDICTED: hydroquinone glucosyltransferase-like [Prunus mume]	-	-	-	-	-	-	-
Pm024165	45.7067	73.5467	1.68333	3.50333	0.480495	0.0033524	0.0134585	yes	NLP6	PREDICTED: protein NLP6-like isoform X1 [Prunus mume]	-	-	-	-	-	-	-
Pm024210	12.5033	1.79	1.24333	0.193333	6.43103	0.000428576	0.00232024	yes	--	PREDICTED: nucleolin-like isoform X3 [Prunus mume]	-	-	-	-	-	-	-
Pm024233	147.97	61.4567	6.03667	2.71333	2.22482	1.24e-07	1.74e-06	yes	--	heavy metal-associated isoprenylated plant protein 39-like [Aegilops tauschii subsp. tauschii] [Aegilops tauschii]	-	-	-	-	-	-	-
Pm024234	179.333	343.333	12.2033	25.4367	0.479754	3.49e-13	1.34e-11	yes	At4g27745	PREDICTED: protein yippee-like At4g27745 [Prunus mume]	-	-	-	-	-	-	-
Pm024238	387.667	773.333	21.8433	47.49	0.459956	1.46e-13	6e-12	yes	At5g25090	PREDICTED: mavicyanin [Prunus mume]	-	-	-	-	-	-	-
Pm024331	357.57	103.637	8.07333	2.55	3.16601	2.58e-24	3.55e-22	yes	FRO8	PREDICTED: ferric reduction oxidase 8, mitochondrial [Prunus mume]	-	-	-	-	-	GO:0003824//catalytic activity;GO:0016491//oxidoreductase activity	-
Pm024338	44.6667	101	0.703333	1.68333	0.417822	0.000263217	0.00151474	yes	At5g50170	PREDICTED: C2 and GRAM domain-containing protein At5g50170 [Prunus mume]	-	-	-	-	-	-	-
Pm024377	29.3333	5	1.1	0.21	5.2381	3.81e-06	3.72e-05	yes	CYP71A9	PREDICTED: cytochrome P450 71A9-like [Prunus mume]	-	-	-	-	GO:0016020//membrane	GO:0016491//oxidoreductase activity;GO:0046872//metal ion binding;GO:0005488//binding;GO:0043169//cation binding;GO:0003824//catalytic activity;GO:0043167//ion binding	-
Pm024391	97.7833	16.3333	2.59	0.473333	5.47183	3.18e-15	1.63e-13	yes	CNGC1	PREDICTED: cyclic nucleotide-gated ion channel 1-like [Prunus mume]	Organismal Systems	Environmental adaptation	ko04626//Plant-pathogen interaction	K05391	-	-	-
Pm024393	125.667	38.6667	5.47	1.82667	2.99453	1.08e-08	1.95e-07	yes	CNGC1	PREDICTED: cyclic nucleotide-gated ion channel 1-like [Prunus mume]	Organismal Systems	Environmental adaptation	ko04626//Plant-pathogen interaction	K05391	-	-	-
Pm024393	66.8833	26.6667	4.46	1.89333	2.35563	0.000109241	0.000709694	yes	CNGC1	PREDICTED: cyclic nucleotide-gated ion channel 1-like [Prunus mume]	Organismal Systems	Environmental adaptation	ko04626//Plant-pathogen interaction	K05391	-	-	-
Pm024394	35.3333	7.33333	4.12	0.916667	4.49455	2.62e-09	5.28e-08	yes	CNGC1	PREDICTED: cyclic nucleotide-gated ion channel 1-like [Prunus mume]	Organismal Systems	Environmental adaptation	ko04626//Plant-pathogen interaction	K05391	-	-	-
Pm024460	32.6667	14.3333	1.14333	0.546667	2.09146	0.00816368	0.0280833	yes	--	mTERF domain-containing protein [Cephalotus follicularis]	-	-	-	-	-	-	-
Pm024465	20.3333	7.33333	0.833333	0.323333	2.57732	0.00988346	0.0328257	yes	abkB	PREDICTED: putative ABC1 protein At2g40090 [Prunus mume]	-	-	-	-	-	GO:0016740//transferase activity;GO:0003824//catalytic activity	-
Pm024474	555.333	250.667	14.5	7.12	2.03652	6.52e-12	2.04e-10	yes	4CLL9	PREDICTED: 4-coumarate--CoA ligase-like 9 [Prunus mume]	-	-	-	-	-	-	-
Pm024536	153.333	61	9.07	3.9	2.32564	3.2e-07	4.05e-06	yes	--	PREDICTED: histone chaperone RTT106-like [Prunus mume]	-	-	-	-	-	-	-
Pm024550	2.66667	7.33333	0.146667	0.436667	0.335878	0.0129279	0.0409227	yes	TPD1	PREDICTED: protein TAPETUM DETERMINANT 1 [Prunus mume]	-	-	-	-	-	-	-
Pm024581	91.6667	188	3.66333	8.09	0.452822	1.71e-10	4.33e-09	yes	MPT2	PREDICTED: mitochondrial phosphate carrier protein 2, mitochondrial [Prunus mume]	-	-	-	-	-	-	-
Pm024618	57.3333	117	1.48667	3.31333	0.448692	5.31e-09	1e-07	yes	NPF2.11	PREDICTED: protein NRT1/ PTR FAMILY 2.9-like [Prunus mume]	-	-	-	-	-	-	GO:0051234//establishment of localization;GO:0051179//localization
Pm024684	197	47.6667	9.66333	2.54333	3.79948	4.21e-17	2.85e-15	yes	At5g50100	DUF393 domain-containing protein [Cephalotus follicularis]	-	-	-	-	-	-	-
Pm024766	10.3333	0	0.23	0.001	230	3.36e-08	5.4e-07	yes	--	PREDICTED: uncharacterized protein LOC103338432 [Prunus mume]	-	-	-	-	-	-	-
Pm024808	32	82.6667	1.66333	4.57	0.363968	4.64e-07	5.66e-06	yes	VDAC1	PREDICTED: mitochondrial outer membrane protein porin of 36 kDa-like [Prunus mume]	-	-	-	-	-	-	-
Pm024841	189.667	69.6667	14.9533	5.98	2.50056	1.11e-09	2.39e-08	yes	Dctpp1	PREDICTED: dCTP pyrophosphatase 1-like [Prunus mume]	Metabolism	Nucleotide metabolism;Global and Overview	ko01100//Metabolic pathways;ko00240//Pyrimidine metabolism	K16904	-	-	-
Pm024858	842.333	336.833	74.9467	32.6833	2.29312	9.56e-10	2.1e-08	yes	At4g27740	PREDICTED: protein yippee-like At4g27740 [Prunus mume]	-	-	-	-	-	-	-
Pm024889	4.66667	15	0.15	0.516667	0.290323	0.000239563	0.00139782	yes	PCMP-H28	PREDICTED: pentatricopeptide repeat-containing protein At4g21065-like [Prunus mume]	-	-	-	-	-	-	-
Pm024919	38	4.66667	1.93667	0.253333	7.64474	1.42e-05	0.000118428	yes	GSTU9	PREDICTED: glutathione S-transferase U9-like [Prunus mume]	Metabolism	Metabolism of other amino acids	ko00480//Glutathione metabolism	K00799	-	GO:0003824//catalytic activity	-
Pm024923	224.333	85	3.95667	1.64333	2.40771	5.22e-15	2.57e-13	yes	At5g64320	Pentatricopeptide repeat (PPR) superfamily protein [Theobroma cacao]	-	-	-	-	-	-	-
Pm025037	205	57	5.05667	1.53	3.30501	2.88e-21	2.99e-19	yes	--	PREDICTED: transcription termination factor MTERF15, mitochondrial [Pyrus x bretschneideri]	-	-	-	-	-	-	-
Pm025076	149.667	65	4.8	2.3	2.08696	1.64e-05	0.000134479	yes	C17orf53	PREDICTED: uncharacterized protein LOC103338694 [Prunus mume]	-	-	-	-	-	-	-
Pm025083	4	11	0.126667	0.383333	0.330435	0.00901662	0.030506	yes	TUBB1	PREDICTED: tubulin beta chain-like [Prunus mume]	Cellular Processes	Transport and catabolism	ko04145//Phagosome	K07375	-	-	-
Pm025094	6.33333	1.33333	0.336667	0.08	4.20833	0.00909353	0.0307142	yes	--	PREDICTED: HMG-Y-related protein A-like [Prunus mume]	-	-	-	-	-	-	-
Pm025128	188.333	411.667	9.79667	23.1667	0.422878	1.99e-17	1.44e-15	yes	HSP26-A	PREDICTED: probable glutathione S-transferase [Prunus mume]	Metabolism	Metabolism of other amino acids	ko00480//Glutathione metabolism	K00799	-	GO:0003824//catalytic activity	-
Pm025180	6	15.3333	0.296667	0.816667	0.363265	0.00251189	0.0105222	yes	VQ20	PREDICTED: VQ motif-containing protein 20 [Prunus mume]	-	-	-	-	-	-	-
Pm025298	8.66667	0.666667	0.68	0.0533333	12.75	9.43e-05	0.00062399	yes	rps3	ribosomal protein S3 [Prunus persica]	Genetic Information Processing	Translation	ko03010//Ribosome	K02982	GO:0030529//intracellular ribonucleoprotein complex;GO:0043231//intracellular membrane-bounded organelle;GO:0009536//plastid;GO:0043232//intracellular non-membrane-bounded organelle;GO:0005622//intracellular;GO:0032991//macromolecular complex;GO:0044444//cytoplasmic part;GO:0044391//ribosomal subunit;GO:0043227//membrane-bounded organelle;GO:0043226//organelle;GO:0044424//intracellular part;GO:00…	GO:0003676//nucleic acid binding;GO:0005488//binding;GO:1901363//heterocyclic compound binding;GO:0005198//structural molecule activity;GO:0003723//RNA binding;GO:0097159//organic cyclic compound binding	GO:0071704//organic substance metabolic process;GO:0010467//gene expression;GO:0043170//macromolecule metabolic process;GO:0008152//metabolic process
Pm025319	163.797	65	9.50667	4.11333	2.31118	3.44e-09	6.75e-08	yes	MFDX2	PREDICTED: 2Fe-2S ferredoxin-like [Prunus mume]	-	-	-	-	-	GO:0043167//ion binding;GO:0051536//iron-sulfur cluster binding;GO:0005488//binding;GO:0043169//cation binding;GO:0051540//metal cluster binding	-
Pm025339	16.3333	38.6667	0.383333	0.983333	0.389831	2.8e-05	0.000215635	yes	RLP12	PREDICTED: LRR receptor-like serine/threonine-protein kinase FLS2 [Prunus mume]	-	-	-	-	-	-	-
Pm025365	710	196.667	15.63	5.51	2.83666	1.18e-43	5.51e-41	yes	At1g63130	PREDICTED: LOW QUALITY PROTEIN: pentatricopeptide repeat-containing protein At1g63330-like [Prunus mume]	-	-	-	-	-	-	-
Pm025434	28.62	6.28333	0.523333	0.13	4.02564	0.00413252	0.0160565	yes	VHA-a1	PREDICTED: V-type proton ATPase subunit a1-like [Prunus mume]	Metabolism;Cellular Processes	Energy metabolism;Transport and catabolism;Global and Overview	ko01100//Metabolic pathways;ko00190//Oxidative phosphorylation;ko04145//Phagosome	K02154	-	-	-
Pm025459	2314.33	762.667	104.497	37.24	2.80603	2.66e-10	6.46e-09	yes	PER44	PREDICTED: peroxidase 44 [Prunus mume]	Metabolism	Biosynthesis of other secondary metabolites;Global and Overview	ko01100//Metabolic pathways;ko01110//Biosynthesis of secondary metabolites;ko00940//Phenylpropanoid biosynthesis	K00430	-	-	-
Pm025471	140.667	62	5.35667	2.58667	2.07088	5.75e-08	8.73e-07	yes	rsc5	PREDICTED: random slug protein 5-like isoform X1 [Prunus mume]	-	-	-	-	-	-	-
Pm025489	513.333	191.333	14.0667	5.78	2.43368	1.01e-24	1.48e-22	yes	PAT04	PREDICTED: probable protein S-acyltransferase 4 [Prunus mume]	-	-	-	-	-	-	-
Pm025614	11.6667	3	0.656667	0.18	3.64815	0.0016194	0.00724874	yes	MADS22	PREDICTED: agamous-like MADS-box protein AGL82 [Prunus mume]	-	-	-	-	-	-	-
Pm025620	65.3333	23	3.26667	1.31	2.49364	2.93e-06	2.93e-05	yes	ABCA1	PREDICTED: ABC transporter A family member 1-like isoform X1 [Prunus mume]	Environmental Information Processing	Membrane transport	ko02010//ABC transporters	K05643	-	-	-
Pm025665	89.56	39.1233	1.12	0.536667	2.08696	5.12e-06	4.84e-05	yes	At4g27190	PREDICTED: LOW QUALITY PROTEIN: probable disease resistance protein At4g27220 [Prunus mume]	-	-	-	-	-	-	-
Pm025668	6.66667	1.32333	0.276667	0.0633333	4.36842	0.00684581	0.0242425	yes	PER53	LOW QUALITY PROTEIN: peroxidase domain-containing protein, partial [Cephalotus follicularis]	Metabolism	Biosynthesis of other secondary metabolites;Global and Overview	ko01100//Metabolic pathways;ko01110//Biosynthesis of secondary metabolites;ko00940//Phenylpropanoid biosynthesis	K00430	-	-	-
Pm025677	199.333	78.6667	3.73333	1.6	2.33333	8.97e-12	2.74e-10	yes	At4g17616	PREDICTED: pentatricopeptide repeat-containing protein At4g17616 [Prunus mume]	-	-	-	-	-	-	-
Pm025729	109.387	37	2.42667	0.893333	2.71642	3.4e-09	6.7e-08	yes	At3g03300	PREDICTED: endoribonuclease Dicer homolog 2-like [Prunus mume]	-	-	-	-	-	-	-
Pm025757	452	185.667	12	5.38333	2.2291	6.66e-16	3.83e-14	yes	ARP	PREDICTED: LOW QUALITY PROTEIN: DNA-(apurinic or apyrimidinic site) lyase, chloroplastic [Prunus mume]	Genetic Information Processing	Replication and repair	ko03410//Base excision repair	K01142	-	-	-
Pm025805	253.667	84.6667	2.95	1.07	2.75701	8.63e-21	8.55e-19	yes	ncapd2	PREDICTED: condensin complex subunit 1 isoform X1 [Prunus mume]	-	-	-	-	-	-	-
Pm025897	53	98	1.70333	3.41	0.499511	0.00134395	0.00617099	yes	ADPG1	PREDICTED: polygalacturonase [Prunus mume]	Metabolism	Global and Overview;Carbohydrate metabolism	ko01100//Metabolic pathways;ko00500//Starch and sucrose metabolism;ko00040//Pentose and glucuronate interconversions	K01184	-	GO:0003824//catalytic activity;GO:0016798//hydrolase activity, acting on glycosyl bonds;GO:0004553//hydrolase activity, hydrolyzing O-glycosyl compounds;GO:0016787//hydrolase activity	GO:0008152//metabolic process
Pm025913	9.69333	3.26333	0.193333	0.0733333	2.63636	0.01411	0.0438975	yes	RGA2	PREDICTED: disease resistance protein RGA2-like [Prunus mume]	-	-	-	-	-	-	-
Pm025944	23.6667	4.66667	1.08333	0.24	4.51389	1.2e-06	1.32e-05	yes	--	PREDICTED: uncharacterized protein LOC103339501 [Prunus mume]	-	-	-	-	-	-	-
Pm025978	41.3333	18.3333	1.04	0.506667	2.05263	0.00166033	0.00740063	yes	--	PREDICTED: transcription termination factor MTEF18, mitochondrial-like [Pyrus x bretschneideri]	-	-	-	-	-	-	-
Pm025979	38.6667	15	0.953333	0.393333	2.42373	0.000528959	0.0027806	yes	--	PREDICTED: transcription termination factor MTEF18, mitochondrial-like [Malus domestica]	-	-	-	-	-	-	-
Pm025980	143.667	47	6.40667	2.26	2.83481	1.33e-09	2.83e-08	yes	--	PREDICTED: uncharacterized protein LOC103339432 [Prunus mume]	-	-	-	-	-	-	-
Pm026058	114	31.6667	3.50333	1.03667	3.37942	5.62e-11	1.52e-09	yes	LIMYB	PREDICTED: L10-interacting MYB domain-containing protein-like isoform X1 [Prunus mume]	-	-	-	-	-	-	-
Pm026086	6.66667	32.3333	0.236667	1.28333	0.184416	0.000170623	0.00104595	yes	ATG8C	PREDICTED: autophagy-related protein 8C-like [Prunus mume]	Cellular Processes	Transport and catabolism	ko04140//Regulation of autophagy	K08341	-	-	-
Pm026107	5.66667	32	0.34	2.19667	0.15478	5.08e-05	0.000362401	yes	At3g01520	PREDICTED: universal stress protein YxiE-like [Prunus mume]	-	-	-	-	-	-	-
Pm026259	29.6667	59.3333	0.853333	1.84	0.463768	5.65e-05	0.000397334	yes	CYP76A2	PREDICTED: cytochrome P450 76A2-like [Prunus mume]	-	-	-	-	-	-	-
Pm026308	33.97	112.647	0.96	3.43	0.279883	4.24e-12	1.37e-10	yes	UGT73C3	PREDICTED: UDP-glycosyltransferase 73C3-like [Prunus mume]	-	-	-	-	-	-	-
Pm026379	78	9	2.23333	0.28	7.97619	1.99e-05	0.000158984	yes	faeA	PREDICTED: uncharacterized protein LOC103339896 [Prunus mume]	-	-	-	-	-	-	-
Pm026431	500	201.667	12.0567	5.27	2.28779	3.91e-17	2.69e-15	yes	--	PREDICTED: uncharacterized protein LOC103339936 [Prunus mume]	-	-	-	-	-	-	-
Pm026444	74.3333	296.333	2.33	10.2167	0.228059	4.03e-10	9.38e-09	yes	PLP2	PREDICTED: patatin-like protein 2 [Prunus mume]	-	-	-	-	-	-	-
Pm026489	151.323	38.6667	6.75	1.90667	3.54021	8.21e-06	7.35e-05	yes	SABP2	PREDICTED: salicylic acid-binding protein 2-like [Prunus mume]	-	-	-	-	-	-	-
Pm026513	110.333	44.6667	7.54667	3.34667	2.25498	1.43e-05	0.000119127	yes	VRN1	PREDICTED: B3 domain-containing protein Os03g0212300-like isoform X1 [Prunus mume]	-	-	-	-	-	-	-
Pm026515	47.3333	2.33333	3.14667	0.17	18.5098	5.2e-13	1.93e-11	yes	REM19	PREDICTED: B3 domain-containing protein REM9-like [Prunus mume]	-	-	-	-	-	-	-
Pm026553	15.3333	1.66667	0.38	0.0466667	8.14286	1.56e-06	1.68e-05	yes	LYK5	PREDICTED: protein LYK5-like [Prunus mume]	-	-	-	-	-	GO:0003824//catalytic activity;GO:0016772//transferase activity, transferring phosphorus-containing groups;GO:0016301//kinase activity;GO:0016740//transferase activity	GO:0043412//macromolecule modification;GO:0036211//protein modification process;GO:0044260//cellular macromolecule metabolic process;GO:0044238//primary metabolic process;GO:0016310//phosphorylation;GO:0071704//organic substance metabolic process;GO:0006468//protein phosphorylation;GO:0044267//cellular protein metabolic process;GO:0008152//metabolic process;GO:0009987//cellular process;GO:0019538…
Pm026569	2420.67	898	124.483	53.3567	2.33304	3.49e-26	5.79e-24	yes	RCE1	PREDICTED: NEDD8-conjugating enzyme Ubc12 [Prunus mume]	Genetic Information Processing	Folding, sorting and degradation	ko04120//Ubiquitin mediated proteolysis	K10579	-	GO:0003824//catalytic activity;GO:0016874//ligase activity;GO:0016879//ligase activity, forming carbon-nitrogen bonds	GO:0006464//cellular protein modification process;GO:0008152//metabolic process;GO:0019538//protein metabolic process;GO:0009987//cellular process;GO:0044238//primary metabolic process;GO:0070647//protein modification by small protein conjugation or removal;GO:0043170//macromolecule metabolic process;GO:0044267//cellular protein metabolic process;GO:0032446//protein modification by small protein …
Pm026580	19.4667	45.0333	1.48667	3.77	0.394341	0.000247246	0.00143681	yes	RPL18A	PREDICTED: 60S ribosomal protein L18a-like isoform X2 [Prunus mume]	Genetic Information Processing	Translation	ko03010//Ribosome	K02882	-	-	-
Pm026612	817.667	1574.67	23.5233	48.7233	0.482794	1.11e-19	1.01e-17	yes	--	PREDICTED: uncharacterized protein LOC103340075 [Prunus mume]	-	-	-	-	-	-	-
Pm026652	4.66667	20.3333	0.136667	0.66	0.207071	1.25e-05	0.000105931	yes	PCMP-E38	PREDICTED: LOW QUALITY PROTEIN: pentatricopeptide repeat-containing protein At5g66500, mitochondrial [Prunus mume]	-	-	-	-	-	-	-
Pm026662	5.33333	16.3333	0.18	0.606667	0.296703	0.000401371	0.00219423	yes	CYP707A3	PREDICTED: abscisic acid 8'-hydroxylase 3-like [Prunus mume]	-	-	-	-	-	GO:0005488//binding;GO:0046906//tetrapyrrole binding;GO:0003824//catalytic activity;GO:0046872//metal ion binding;GO:0043169//cation binding;GO:0043167//ion binding;GO:1901363//heterocyclic compound binding;GO:0016491//oxidoreductase activity;GO:0046914//transition metal ion binding;GO:0097159//organic cyclic compound binding	GO:0044710//single-organism metabolic process;GO:0044699//single-organism process;GO:0008152//metabolic process
Pm026663	71.6667	140.667	2.15667	4.56667	0.472263	1.51e-07	2.07e-06	yes	SPAC644.07	PREDICTED: protein HYPER-SENSITIVITY-RELATED 4-like [Prunus mume]	-	-	-	-	-	GO:0097159//organic cyclic compound binding;GO:0005488//binding;GO:1901363//heterocyclic compound binding;GO:0032550//purine ribonucleoside binding;GO:0016462//pyrophosphatase activity;GO:0036094//small molecule binding;GO:0003824//catalytic activity;GO:0001882//nucleoside binding;GO:0032549//ribonucleoside binding;GO:0097367//carbohydrate derivative binding;GO:0001883//purine nucleoside binding;…	-
Pm026679	117.563	1098.61	6.22	64.51	0.0964192	9.49e-42	4.06e-39	yes	OBF1	PREDICTED: bZIP transcription factor 53 [Prunus mume]	-	-	-	-	-	-	-
Pm026682	10.3333	25.6667	0.476667	1.31	0.363868	0.00481701	0.0181889	yes	DHN3	PREDICTED: cold-shock protein CS120-like [Prunus mume]	-	-	-	-	-	-	-
Pm026686	457.333	190.667	8.62667	3.94333	2.18766	4.15e-17	2.82e-15	yes	FRS5	PREDICTED: protein FAR1-RELATED SEQUENCE 5-like [Prunus mume]	-	-	-	-	-	-	-
Pm026753	756.333	333.667	27.77	13.4	2.07239	5.6e-17	3.75e-15	yes	--	PREDICTED: ribosome quality control complex subunit 2 isoform X2 [Prunus mume]	-	-	-	-	-	-	-
Pm026754	101.667	303	6.56333	21.34	0.30756	3.91e-11	1.09e-09	yes	SN2	PREDICTED: gibberellin-regulated protein 11-like [Prunus mume]	-	-	-	-	-	-	-
Pm026779	11.5967	2.21333	0.186667	0.04	4.66667	0.00158079	0.0071012	yes	GLR3.6	PREDICTED: glutamate receptor 3.6-like [Prunus mume]	-	-	-	-	-	-	-
Pm026796	602.333	228.667	8.83	3.64333	2.4236	1.63e-12	5.63e-11	yes	Stxbp5	Lgl_C domain-containing protein [Cephalotus follicularis]	-	-	-	-	-	-	-
Pm026800	27.1833	2.60667	1.19	0.126667	9.39474	3.26e-10	7.73e-09	yes	At5g02620	PREDICTED: ankyrin-3-like [Prunus mume]	-	-	-	-	-	-	-
Pm026802	15.4833	4.39333	0.693333	0.22	3.15152	0.00179334	0.0078903	yes	At5g02620	PREDICTED: ankyrin repeat-containing protein At5g02620-like [Prunus mume]	-	-	-	-	-	-	-
Pm026824	1268	2419.67	40.6667	84.3933	0.481871	1.76e-14	8.15e-13	yes	PSAT1	PREDICTED: LOW QUALITY PROTEIN: phosphoserine aminotransferase 1, chloroplastic [Prunus mume]	Metabolism	Amino acid metabolism;Global and Overview;Metabolism of cofactors and vitamins	ko01100//Metabolic pathways;ko01130//Biosynthesis of antibiotics;ko01120//Microbial metabolism in diverse environments;ko01200//Carbon metabolism;ko01230//Biosynthesis of amino acids;ko00260//Glycine, serine and threonine metabolism;ko00750//Vitamin B6 metabolism	K00831	GO:0005622//intracellular;GO:0044444//cytoplasmic part;GO:0009536//plastid;GO:0044446//intracellular organelle part;GO:0044464//cell part;GO:0005737//cytoplasm;GO:0044435//plastid part;GO:0044424//intracellular part;GO:0043229//intracellular organelle;GO:0043226//organelle;GO:0044422//organelle part;GO:0043227//membrane-bounded organelle;GO:0005623//cell;GO:0043231//intracellular membrane-bounded…	GO:0008483//transaminase activity;GO:0003824//catalytic activity;GO:0016769//transferase activity, transferring nitrogenous groups;GO:0016740//transferase activity	GO:0006955//immune response;GO:1901564//organonitrogen compound metabolic process;GO:0009607//response to biotic stimulus;GO:0002376//immune system process;GO:0009069//serine family amino acid metabolic process;GO:1901605//alpha-amino acid metabolic process;GO:0006952//defense response;GO:0019752//carboxylic acid metabolic process;GO:0006807//nitrogen compound metabolic process;GO:0044763//single…
Pm026843	13345	5031.33	607.573	248.38	2.44614	6.76e-16	3.86e-14	yes	rsca	PREDICTED: endochitinase-like [Prunus mume]	Metabolism	Global and Overview;Carbohydrate metabolism	ko01100//Metabolic pathways;ko00520//Amino sugar and nucleotide sugar metabolism	K01183	-	GO:0003824//catalytic activity;GO:0005488//binding;GO:0016787//hydrolase activity;GO:0097367//carbohydrate derivative binding	GO:0044260//cellular macromolecule metabolic process;GO:0009056//catabolic process;GO:0006026//aminoglycan catabolic process;GO:0006022//aminoglycan metabolic process;GO:0044237//cellular metabolic process;GO:0071704//organic substance metabolic process;GO:1901135//carbohydrate derivative metabolic process;GO:0009987//cellular process;GO:1901565//organonitrogen compound catabolic process;GO:19015…
Pm026865	0	3.33333	0.001	0.206667	0.00483871	0.00472129	0.0179048	yes	SKIP23	PREDICTED: F-box protein SKIP23-like [Prunus mume]	-	-	-	-	-	-	-
Pm026913	0.666667	11.3333	0.02	0.336667	0.0594059	2.41e-07	3.15e-06	yes	--	Holliday junction ATP-dependent DNA helicase RuvB [Gossypium arboreum]	-	-	-	-	-	-	-
Pm026954	30	10.6667	0.43	0.163333	2.63265	0.000146414	0.000917009	yes	RRP12	PREDICTED: RRP12-like protein [Prunus mume]	-	-	-	-	-	-	-
Pm027015	1732.33	689.333	57.4167	24.8133	2.31394	5.28e-24	6.99e-22	yes	MKK2	PREDICTED: mitogen-activated protein kinase kinase 2 [Prunus mume]	Organismal Systems	Environmental adaptation	ko04626//Plant-pathogen interaction	K04368	-	-	-
Pm027106	19.3333	5	0.65	0.176667	3.67925	9.25e-05	0.000613234	yes	At1g23070	PREDICTED: protein LAZ1 homolog 2 [Prunus mume]	-	-	-	-	-	-	-
Pm027133	65.6667	120.667	4.23667	8.61	0.492063	0.000140889	0.000886099	yes	SAUR41	PREDICTED: auxin-responsive protein SAUR72 [Prunus mume]	-	-	-	-	-	-	-
Pm027135	1.33333	7	0.0433333	0.246667	0.175676	0.00380992	0.0149914	yes	PME2	PREDICTED: pectinesterase-like [Prunus mume]	Metabolism	Global and Overview;Carbohydrate metabolism	ko01100//Metabolic pathways;ko00500//Starch and sucrose metabolism;ko00040//Pentose and glucuronate interconversions	K01051	-	-	-
Pm027210	4.54	0	0.276667	0.001	276.667	0.00814818	0.028058	yes	LUT2	PREDICTED: lycopene epsilon cyclase, chloroplastic-like, partial [Prunus mume]	Metabolism	Global and Overview;Metabolism of terpenoids and polyketides	ko01100//Metabolic pathways;ko01110//Biosynthesis of secondary metabolites;ko00906//Carotenoid biosynthesis	K06444	-	-	-
Pm027226	7.66667	16.3333	0.38	0.87	0.436782	0.0164584	0.0498536	yes	ACO1	PREDICTED: 1-aminocyclopropane-1-carboxylate oxidase 1 [Prunus mume]	Metabolism	Global and Overview;Amino acid metabolism	ko01100//Metabolic pathways;ko01110//Biosynthesis of secondary metabolites;ko00270//Cysteine and methionine metabolism	K05933	-	GO:0016705//oxidoreductase activity, acting on paired donors, with incorporation or reduction of molecular oxygen;GO:0003824//catalytic activity;GO:0016491//oxidoreductase activity	GO:0044710//single-organism metabolic process;GO:0044699//single-organism process;GO:0008152//metabolic process
Pm027278	32.6667	62.6667	0.843333	1.73	0.487476	0.000132123	0.000837517	yes	PFK3	PREDICTED: ATP-dependent 6-phosphofructokinase 3 [Prunus mume]	Metabolism;Genetic Information Processing	Carbohydrate metabolism;Folding, sorting and degradation;Global and Overview	ko01100//Metabolic pathways;ko01110//Biosynthesis of secondary metabolites;ko01130//Biosynthesis of antibiotics;ko01120//Microbial metabolism in diverse environments;ko01200//Carbon metabolism;ko01230//Biosynthesis of amino acids;ko00010//Glycolysis / Gluconeogenesis;ko03018//RNA degradation;ko00051//Fructose and mannose metabolism;ko00052//Galactose metabolism;ko00030//Pentose phosphate pathway	K00850	-	-	-
Pm027285	9	20	0.546667	1.32667	0.41206	0.00390215	0.0152826	yes	BETVII	PREDICTED: profilin-4 [Prunus mume]	-	-	-	-	GO:0044424//intracellular part;GO:0043229//intracellular organelle;GO:0043228//non-membrane-bounded organelle;GO:0005623//cell;GO:0043226//organelle;GO:0043232//intracellular non-membrane-bounded organelle;GO:0005622//intracellular;GO:0044464//cell part	-	GO:0016043//cellular component organization;GO:0071840//cellular component organization or biogenesis;GO:0006996//organelle organization;GO:0007010//cytoskeleton organization;GO:0009987//cellular process
Pm027290	2891	448.667	158.103	26.7333	5.91409	2.2e-33	6.24e-31	yes	--	PREDICTED: uncharacterized protein LOC103340804 [Prunus mume]	-	-	-	-	-	-	-
Pm027341	1340.15	525.897	37.74	16.21	2.32819	2.66e-09	5.35e-08	yes	--	PREDICTED: uncharacterized protein LOC103340846 isoform X1 [Prunus mume]	-	-	-	-	-	-	-
Pm027386	459.333	195.333	17.36	8.04	2.1592	3.74e-16	2.25e-14	yes	--	PREDICTED: protein SODIUM POTASSIUM ROOT DEFECTIVE 2 [Vitis vinifera]	-	-	-	-	-	GO:0043169//cation binding;GO:0005488//binding;GO:0043167//ion binding	-
Pm027481	132	245	8.68	17.6433	0.491971	6.58e-07	7.71e-06	yes	CjBAp12	PREDICTED: EG45-like domain containing protein [Prunus mume]	-	-	-	-	-	-	-
Pm027507	14	37.3333	1.2	3.42667	0.350195	2.23e-05	0.00017661	yes	dlcB	PREDICTED: serine/arginine-rich splicing factor SR34A isoform X1 [Eucalyptus grandis]	-	-	-	-	-	-	-
Pm027525	1286.33	2633	65.27	145.06	0.449952	1.36e-14	6.38e-13	yes	FLA6	PREDICTED: fasciclin-like arabinogalactan protein 13 [Prunus mume]	-	-	-	-	-	-	-
Pm027533	12.6667	23.6667	0.483333	0.996667	0.48495	0.00943103	0.0315997	yes	At1g80170	PREDICTED: probable polygalacturonase At1g80170 [Prunus mume]	Metabolism	Carbohydrate metabolism;Global and Overview	ko01100//Metabolic pathways;ko00500//Starch and sucrose metabolism;ko00040//Pentose and glucuronate interconversions	K01213	-	-	-
Pm027538	942.333	232	72.5367	19.3033	3.75773	2.68e-44	1.38e-41	yes	--	PREDICTED: chaperone protein DnaJ [Theobroma cacao]	-	-	-	-	-	-	-
Pm027640	653.57	153.15	45.89	11.6267	3.94696	1.44e-28	2.83e-26	yes	--	PREDICTED: 30S ribosomal protein S6-like isoform X1 [Prunus mume]	Genetic Information Processing	Translation	ko03010//Ribosome	K02990	-	-	-
Pm027672	17.3333	7.33333	0.956667	0.443333	2.15789	0.00918096	0.0309512	yes	--	PLATZ transcription factor family protein [Theobroma cacao]	-	-	-	-	-	-	-
Pm027732	28.5633	10.44	1.01333	0.393333	2.57627	0.0106928	0.0351134	yes	WRKY32	PREDICTED: probable WRKY transcription factor 32 [Prunus mume]	-	-	-	-	-	-	-
Pm027778	554	119.333	45.1033	10.5533	4.27385	1.08e-46	6.59e-44	yes	LSM6B	PREDICTED: sm-like protein LSM36B [Prunus mume]	Genetic Information Processing	Transcription;Folding, sorting and degradation	ko03040//Spliceosome;ko03018//RNA degradation	K12625	GO:0032991//macromolecular complex	-	-
Pm027801	294.333	114.667	7.33	3.13333	2.33936	1.38e-12	4.8e-11	yes	ITPK4	PREDICTED: inositol 1,3,4-trisphosphate 5/6-kinase 4 isoform X1 [Prunus mume]	-	-	-	-	-	-	-
Pm028327	143	32	11.11	2.68333	4.14037	1.83e-16	1.15e-14	yes	BGLU11	PREDICTED: beta-glucosidase 11-like [Prunus mume]	Metabolism	Carbohydrate metabolism;Metabolism of other amino acids;Global and Overview;Biosynthesis of other secondary metabolites	ko01100//Metabolic pathways;ko01110//Biosynthesis of secondary metabolites;ko00500//Starch and sucrose metabolism;ko00940//Phenylpropanoid biosynthesis;ko00460//Cyanoamino acid metabolism	K01188	-	-	-
Pm029371	0	3.33333	0.001	0.206667	0.00483871	0.00420181	0.016288	yes	--	PREDICTED: uncharacterized protein LOC107880679 [Prunus mume]	-	-	-	-	-	-	-
XLOC_000262	40	9.66667	1.02	0.223333	4.56716	8.49e-06	7.54e-05	yes	-	ONI00036.1 hypothetical protein PRUPE_6G064100 [Prunus persica]	-	-	-	-	-	-	-
XLOC_000331	92.6667	33	3.09	1.18333	2.61127	1.11e-07	1.57e-06	yes	UGT76E12	XP_008221624.1 PREDICTED: UDP-glycosyltransferase 76E2-like isoform X1 [Prunus mume]	-	-	-	-	-	-	-
XLOC_000378	6.34667	0.333333	0.666667	0.04	16.6667	0.000224512	0.00132422	yes	ATK5	XP_017186237.1 PREDICTED: kinesin-1-like isoform X1 [Malus domestica]	-	-	-	-	-	-	-
XLOC_000381	93.68	18.4333	2.46	0.486667	5.05479	0.0155038	0.0475061	yes	REV3	XP_016651737.1 PREDICTED: DNA polymerase zeta catalytic subunit [Prunus mume]	-	-	-	-	-	-	-
XLOC_000402	57.6767	14	1.51667	0.4	3.79167	7.96e-11	2.12e-09	yes	At3g22470	XP_008224133.2 PREDICTED: pentatricopeptide repeat-containing protein At3g22470, mitochondrial-like [Prunus mume]	-	-	-	-	-	-	-
XLOC_000590	551.797	218.907	13.1667	5.60667	2.34839	2.11e-16	1.31e-14	yes	FAR5	XP_008228895.1 PREDICTED: fatty acyl-CoA reductase 3-like [Prunus mume]	Cellular Processes;Metabolism	Transport and catabolism;Lipid metabolism	ko04146//Peroxisome;ko00073//Cutin, suberine and wax biosynthesis	K13356	-	-	-
XLOC_000591	29	9	0.74	0.25	2.96	1.07e-05	9.24e-05	yes	-	KJB39531.1 hypothetical protein B456_007G089400 [Gossypium raimondii]	-	-	-	-	-	-	-
XLOC_000613	32	9	1.7	0.523333	3.24841	3.32e-06	3.27e-05	yes	YLS9	ONI01485.1 hypothetical protein PRUPE_6G142400 [Prunus persica]	-	-	-	-	-	-	-
XLOC_000671	414.203	109.023	26.6033	9.26667	2.87086	1.62e-28	3.16e-26	yes	-	XP_016648582.1 PREDICTED: uncharacterized protein LOC103326533 [Prunus mume]	-	-	-	-	-	-	-
XLOC_000683	15	43.3333	0.47	1.59333	0.294979	7.35e-08	1.09e-06	yes	-	OIW18850.1 hypothetical protein TanjilG_25293 [Lupinus angustifolius]	Genetic Information Processing;Metabolism	Metabolism of cofactors and vitamins;Translation;Global and Overview	ko01100//Metabolic pathways;ko01110//Biosynthesis of secondary metabolites;ko01120//Microbial metabolism in diverse environments;ko00970//Aminoacyl-tRNA biosynthesis;ko00860//Porphyrin and chlorophyll metabolism	K01885	-	-	-
XLOC_000719	31.84	9	1.07	0.333333	3.21	2.63e-05	0.000203856	yes	PA200	XP_007207304.1 hypothetical protein PRUPE_ppa000086mg [Prunus persica]	Genetic Information Processing	Folding, sorting and degradation	ko03050//Proteasome	K06699	-	-	-
XLOC_001295	11.6667	1.66667	0.356667	0.0566667	6.29412	0.000136245	0.000860657	yes	-	ONI04193.1 hypothetical protein PRUPE_6G307800 [Prunus persica]	-	-	-	-	-	-	-
XLOC_001387	0	10.6667	0.001	1.28333	0.000779221	2.1e-08	3.55e-07	yes	-	-	-	-	-	-	-	-	-
XLOC_001451	10.6667	3.33333	0.303333	0.1	3.03333	0.00925352	0.0311555	yes	MYB4	XP_007207006.1 hypothetical protein PRUPE_ppb022421mg, partial [Prunus persica]	-	-	-	-	-	-	-
XLOC_001564	222	76.3333	7.05333	2.64667	2.66499	9.71e-10	2.13e-08	yes	-	XP_007206380.1 hypothetical protein PRUPE_ppa017969mg [Prunus persica]	-	-	-	-	-	-	-
XLOC_001744	8.33333	1.33333	0.646667	0.106667	6.0625	0.00446206	0.017073	yes	-	-	-	-	-	-	-	-	-
XLOC_002103	0.666667	236	0.03	10.5433	0.0028454	2.76e-112	1.85e-108	yes	-	XP_006409264.1 hypothetical protein EUTSA_v10023038mg [Eutrema salsugineum]	-	-	-	-	-	-	-
XLOC_002114	123	39.6667	6.21	1.49333	4.15848	1.56e-11	4.59e-10	yes	AtMg00310	XP_008245529.1 PREDICTED: LOW QUALITY PROTEIN: uncharacterized protein LOC103343662 [Prunus mume]	-	-	-	-	-	-	-
XLOC_002217	3496	959.333	95.11	28.5767	3.32824	7.06e-58	7.89e-55	yes	-	AIC76500.1 terpene synthase [Prunus cerasoides var. campanulata] [Prunus cerasoides]	-	-	-	-	-	-	-
XLOC_002244	32.3333	12.6667	1.56	0.68	2.29412	0.000625391	0.00321112	yes	-	ONI01866.1 hypothetical protein PRUPE_6G163600 [Prunus persica]	-	-	-	-	-	-	-
XLOC_002341	15	0.333333	1.57	0.04	39.25	4.88e-10	1.12e-08	yes	-	-	-	-	-	-	-	-	-
XLOC_002804	86.3333	27.3333	6.48667	1.49333	4.34375	2e-08	3.41e-07	yes	-	ONI04505.1 hypothetical protein PRUPE_6G325000 [Prunus persica]	-	-	-	-	-	-	-
XLOC_002986	3	28	0.54	5.48333	0.0984802	6.09e-13	2.25e-11	yes	-	ONH90477.1 hypothetical protein PRUPE_8G056200 [Prunus persica]	-	-	-	-	-	-	-
XLOC_003210	254	29	18.2767	2.03333	8.98852	1.16e-44	6.48e-42	yes	-	XP_007226882.1 hypothetical protein PRUPE_ppa016716mg [Prunus persica]	-	-	-	-	-	-	-
XLOC_003415	46	16	1.39	0.513333	2.70779	0.000198206	0.00118717	yes	Lonrf3	XP_007209955.1 hypothetical protein PRUPE_ppa004836mg [Prunus persica]	-	-	-	-	-	-	-
XLOC_003457	30.6667	7.33333	0.76	0.196667	3.86441	1.12e-07	1.58e-06	yes	RGA2	ONI35306.1 hypothetical protein PRUPE_1G528800 [Prunus persica]	-	-	-	-	-	-	-
XLOC_003462	105.333	224.333	1.21667	2.82333	0.430933	3.68e-10	8.62e-09	yes	-	KYP74877.1 Retrovirus-related Pol polyprotein from transposon TNT 1-94 [Cajanus cajan]	-	-	-	-	-	-	-
XLOC_003676	24.3333	6.33333	0.616667	0.17	3.62745	0.000148619	0.00092977	yes	APM1	XP_008219966.1 PREDICTED: aminopeptidase M1-like isoform X2 [Prunus mume]	-	-	-	-	-	-	-
XLOC_003746	1	14.6667	0.0166667	0.27	0.0617284	4.28e-08	6.68e-07	yes	-	-	-	-	-	-	-	-	-
XLOC_003879	5.66667	1	0.466667	0.0833333	5.6	0.0132641	0.0417727	yes	-	XP_017191705.1 PREDICTED: uncharacterized mitochondrial protein AtMg00810-like [Malus domestica]	-	-	-	-	-	-	-
XLOC_003890	3.33333	10	0.116667	0.386667	0.301724	0.00661997	0.0235881	yes	CYP72A154	XP_007223241.1 hypothetical protein PRUPE_ppa004414mg [Prunus persica]	-	-	-	-	-	-	-
XLOC_003913	64.3333	144	1.60667	3.88	0.414089	7.56e-11	2.02e-09	yes	TIC55	XP_007223062.1 hypothetical protein PRUPE_ppa003700mg [Prunus persica]	-	-	-	-	-	-	-
XLOC_003982	23	10.3333	0.47	0.226667	2.07353	0.0129267	0.0409227	yes	-	ONI32709.1 hypothetical protein PRUPE_1G381200 [Prunus persica]	-	-	-	-	-	-	-
XLOC_004027	566.72	85.1367	10.63	1.74667	6.08588	4.57e-31	1.07e-28	yes	-	XP_008224517.1 PREDICTED: F-box protein At2g26160-like [Prunus mume]	-	-	-	-	-	-	-
XLOC_004028	78.6667	29	5.28	2.05	2.57561	1.54e-06	1.67e-05	yes	-	-	-	-	-	-	-	-	-
XLOC_004056	25.3333	68.6667	1.58667	4.73667	0.334975	3.99e-08	6.28e-07	yes	-	ONI31968.1 hypothetical protein PRUPE_1G341800 [Prunus persica]	-	-	-	-	-	-	-
XLOC_004158	100	32	2.06333	0.69	2.99034	1.45e-11	4.28e-10	yes	CYP86A7	XP_007219502.1 hypothetical protein PRUPE_ppa022359mg [Prunus persica]	-	-	-	-	-	-	-
XLOC_004182	0	4	0.001	0.283333	0.00352941	0.00355083	0.0141184	yes	SN2	ONI32401.1 hypothetical protein PRUPE_1G365700 [Prunus persica]	-	-	-	-	-	-	-
XLOC_004235	2.66667	0	0.153333	0.001	153.333	0.0123563	0.039405	yes	-	-	-	-	-	-	-	-	-
XLOC_004255	299.037	112.14	4.06667	1.65667	2.45473	2.22e-12	7.51e-11	yes	-	XP_015883892.1 PREDICTED: uncharacterized mitochondrial protein AtMg00810-like [Ziziphus jujuba]	-	-	-	-	-	-	-
XLOC_004259	29.8033	13.09	2.63	1.23667	2.12668	0.00292208	0.0119931	yes	-	XP_008243051.1 PREDICTED: LETM1 and EF-hand domain-containing protein 1, mitochondrial-like [Prunus mume]	-	-	-	-	-	-	-
XLOC_004402	10.3333	0.333333	0.686667	0.0266667	25.75	8.22e-07	9.4e-06	yes	-	-	-	-	-	-	-	-	-
XLOC_004482	72.92	156.197	4.33667	10.06	0.43108	0.000253945	0.00147019	yes	CYP76B6	XP_007222122.1 hypothetical protein PRUPE_ppa004639mg [Prunus persica]	-	-	-	-	-	-	-
XLOC_004500	8.66667	1	1.29	0.16	8.0625	0.000292394	0.00166172	yes	-	-	-	-	-	-	-	-	-
XLOC_004585	153.333	68.3333	4.75667	2.27667	2.08931	6.53e-06	5.99e-05	yes	-	-	-	-	-	-	-	-	-
XLOC_004611	105.563	36.2467	2.53667	1.16333	2.18052	6.84e-09	1.27e-07	yes	Bpi	XP_008227016.1 PREDICTED: putative BPI/LBP family protein At1g04970 [Prunus mume]	-	-	-	-	-	-	-
XLOC_004738	20.77	8.42333	3.03	1.33	2.2782	0.0069797	0.0246471	yes	H0813E03.4	XP_008244437.1 PREDICTED: probable aldo-keto reductase 2 [Prunus mume]	-	-	-	-	-	-	-
XLOC_004790	0	7	0.001	0.886667	0.00112782	3.09e-06	3.08e-05	yes	-	ONI28808.1 hypothetical protein PRUPE_1G162900 [Prunus persica]	-	-	-	-	-	-	-
XLOC_004960	0	3.33333	0.001	0.26	0.00384615	0.00330968	0.0133045	yes	-	-	-	-	-	-	-	-	-
XLOC_005121	567.333	270	19.3333	9.62	2.0097	6.93e-12	2.16e-10	yes	-	ONI27406.1 hypothetical protein PRUPE_1G084000 [Prunus persica]	-	-	-	-	-	-	-
XLOC_005404	93	30.3333	3.81333	1.38	2.76329	1.75e-05	0.000142807	yes	SNL2	ONI26214.1 hypothetical protein PRUPE_1G010200 [Prunus persica]	-	-	-	-	-	-	-
XLOC_005407	14.6667	5.33333	0.24	0.0966667	2.48276	0.0124328	0.0395924	yes	-	ONI26225.1 hypothetical protein PRUPE_1G011000, partial [Prunus persica]	-	-	-	-	-	-	-
XLOC_005501	16.3333	3	0.456667	0.09	5.07407	0.000495636	0.00262326	yes	RABGGTA	XP_008222491.1 PREDICTED: geranylgeranyl transferase type-2 subunit alpha-like [Prunus mume]	-	-	-	-	-	-	-
XLOC_005623	6.53333	0.69	1.08667	0.123333	8.81081	0.00120521	0.00563169	yes	-	-	Metabolism	Lipid metabolism;Global and Overview	ko01100//Metabolic pathways;ko01110//Biosynthesis of secondary metabolites;ko00592//alpha-Linolenic acid metabolism	K05894	-	-	-
XLOC_005684	35.3333	4	2.69667	0.44	6.12879	4.27e-11	1.18e-09	yes	At5g10920	XP_008219260.1 PREDICTED: argininosuccinate lyase, chloroplastic [Prunus mume]	Metabolism	Global and Overview;Amino acid metabolism	ko01100//Metabolic pathways;ko01110//Biosynthesis of secondary metabolites;ko01130//Biosynthesis of antibiotics;ko01230//Biosynthesis of amino acids;ko00250//Alanine, aspartate and glutamate metabolism;ko00220//Arginine biosynthesis	K01755	-	-	-
XLOC_005727	23	5.33333	2.51667	0.633333	3.97368	4.16e-06	4.03e-05	yes	-	-	-	-	-	-	-	-	-
XLOC_005929	81.6667	431	0.88	5.06333	0.173799	9.41e-38	3.51e-35	yes	PDR1	XP_007227084.1 hypothetical protein PRUPE_ppa000234mg [Prunus persica]	-	-	-	-	-	-	-
XLOC_005979	4.33333	18	0.196667	0.813333	0.241803	6.82e-05	0.000470249	yes	BURP3	XP_016647841.1 PREDICTED: BURP domain-containing protein 3-like [Prunus mume]	-	-	-	-	-	-	-
XLOC_006068	15.3333	35	0.45	1.12333	0.400593	2.78e-05	0.00021428	yes	At3g50280	XP_007224078.1 hypothetical protein PRUPE_ppa015472mg [Prunus persica]	-	-	-	-	-	-	-
XLOC_006275	31	12.3333	0.656667	0.28	2.34524	0.00244403	0.0102722	yes	-	ONH94504.1 hypothetical protein PRUPE_7G019600 [Prunus persica]	-	-	-	-	-	-	-
XLOC_006774	4	11	0.18	0.513333	0.350649	0.00539777	0.0200208	yes	-	XP_007220451.1 hypothetical protein PRUPE_ppa021965mg, partial [Prunus persica]	-	-	-	-	-	-	-
XLOC_006792	9.33333	108.333	1.07333	9.57667	0.112078	3.67e-33	9.84e-31	yes	-	ONI12095.1 hypothetical protein PRUPE_4G143900 [Prunus persica]	-	-	-	-	-	GO:0004713//protein tyrosine kinase activity;GO:0005488//binding;GO:0016740//transferase activity;GO:0097159//organic cyclic compound binding;GO:0036094//small molecule binding;GO:0016773//phosphotransferase activity, alcohol group as acceptor;GO:1901363//heterocyclic compound binding;GO:0032550//purine ribonucleoside binding;GO:0001883//purine nucleoside binding;GO:0001882//nucleoside binding;GO…	GO:0006464//cellular protein modification process;GO:0071704//organic substance metabolic process;GO:0044267//cellular protein metabolic process;GO:0006793//phosphorus metabolic process;GO:0019538//protein metabolic process;GO:0043170//macromolecule metabolic process;GO:0044260//cellular macromolecule metabolic process;GO:0036211//protein modification process;GO:0006468//protein phosphorylation;G…
XLOC_006846	19.3333	5	1.34667	0.383333	3.51304	0.000182219	0.00110192	yes	-	ONI16572.1 hypothetical protein PRUPE_3G107400 [Prunus persica]	-	-	-	-	-	-	-
XLOC_006875	30.3333	7.33333	1.50333	0.396667	3.78992	8.15e-07	9.35e-06	yes	-	XP_009335454.1 PREDICTED: uncharacterized protein LOC103928169 [Pyrus x bretschneideri]	-	-	-	-	-	-	-
XLOC_006892	13.42	1.33333	1.47	0.243333	6.0411	0.000262947	0.00151362	yes	-	XP_007225357.1 hypothetical protein PRUPE_ppa000909mg [Prunus persica]	Metabolism	Glycan biosynthesis and metabolism;Global and Overview	ko01100//Metabolic pathways;ko00563//Glycosylphosphatidylinositol(GPI)-anchor biosynthesis	K05288	-	-	-
XLOC_006928	54.3333	19.6667	2.30333	0.906667	2.54044	5.4e-05	0.000382957	yes	-	XP_016648284.1 PREDICTED: uncharacterized protein LOC103326768 [Prunus mume]	-	-	-	-	-	-	-
XLOC_006938	2.66667	0	0.423333	0.001	423.333	0.0126362	0.0401637	yes	-	XP_007205473.1 hypothetical protein PRUPE_ppa008053mg [Prunus persica]	-	-	-	-	-	-	-
XLOC_007000	200.667	81.3333	4.84333	2.4	2.01806	1.31e-07	1.82e-06	yes	-	XP_008243398.1 PREDICTED: uncharacterized protein LOC103341630 [Prunus mume]	-	-	-	-	-	-	-
XLOC_007013	0.666667	6.33333	0.0833333	0.82	0.101626	0.000926394	0.00449465	yes	At1g60730	-	-	-	-	-	-	-	-
XLOC_007032	62.1767	26.02	2.18	0.956667	2.27875	0.000241715	0.00140956	yes	DDB_G0270580	XP_008222747.1 PREDICTED: histidine protein methyltransferase 1 homolog [Prunus mume]	-	-	-	-	-	-	-
XLOC_007038	39.3333	14	0.453333	0.176667	2.56604	1.32e-05	0.000111105	yes	N	ONI28868.1 hypothetical protein PRUPE_1G165300 [Prunus persica]	-	-	-	-	-	-	-
XLOC_007134	20.7633	110.41	0.443333	2.56667	0.172727	1.22e-15	6.63e-14	yes	OBGL	XP_007225585.1 hypothetical protein PRUPE_ppa002562m1g [Prunus persica]	-	-	-	-	-	-	-
XLOC_007176	1.33333	6.33333	0.08	0.41	0.195122	0.00431115	0.0166125	yes	-	-	-	-	-	-	-	-	-
XLOC_007419	1.33333	6.33333	0.1	0.523333	0.191083	0.00545952	0.0201766	yes	-	ONI09242.1 hypothetical protein PRUPE_5G226100 [Prunus persica]	-	-	-	-	-	-	-
XLOC_007443	130.333	41.6667	2.82	1.02	2.76471	1.37e-11	4.05e-10	yes	-	XP_016652419.1 PREDICTED: uncharacterized protein LOC103343046 isoform X1 [Prunus mume]	Genetic Information Processing	Translation	ko03010//Ribosome	K02882	-	-	-
XLOC_007445	2.33333	7.66667	0.29	1.02333	0.283388	0.0159089	0.0485182	yes	-	ONI14867.1 hypothetical protein PRUPE_3G013900, partial [Prunus persica]	-	-	-	-	-	-	-
XLOC_007578	10.6667	1	0.63	0.0633333	9.94737	1.82e-05	0.00014782	yes	-	-	-	-	-	-	-	-	-
XLOC_007637	244	111.333	14.9433	7.15	2.08998	7.5e-10	1.68e-08	yes	-	ONI24951.1 hypothetical protein PRUPE_2G271400 [Prunus persica]	-	-	-	-	-	-	-
XLOC_007670	43.3333	13.3333	0.886667	0.3	2.95556	3.2e-07	4.05e-06	yes	-	CBI19501.3 unnamed protein product, partial [Vitis vinifera]	-	-	-	-	-	-	-
XLOC_008090	91	31.3333	3.55667	1.37667	2.58354	3.56e-07	4.45e-06	yes	At5g35735	XP_007214064.1 hypothetical protein PRUPE_ppa017590mg [Prunus persica]	-	-	-	-	-	-	-
XLOC_008180	357.237	118.303	16.37	6.05333	2.7043	1.87e-24	2.63e-22	yes	SD17	ONI10163.1 hypothetical protein PRUPE_4G031600 [Prunus persica]	-	-	-	-	-	-	-
XLOC_008298	14.78	30.4267	0.576667	1.18333	0.487324	0.00715542	0.0251572	yes	RPL34	XP_007212058.1 hypothetical protein PRUPE_ppa011477mg [Prunus persica]	Genetic Information Processing	Translation	ko03010//Ribosome	K02914	-	-	-
XLOC_008460	8	2	1.08333	0.31	3.49462	0.0150437	0.0462725	yes	-	ONI11199.1 hypothetical protein PRUPE_4G092000 [Prunus persica]	-	-	-	-	-	-	-
XLOC_008473	22.3333	8.66667	0.66	0.276667	2.38554	0.00115219	0.00541035	yes	At2g23950	ONI11304.1 hypothetical protein PRUPE_4G100500 [Prunus persica]	-	-	-	-	-	-	-
XLOC_008524	14	1	0.966667	0.0733333	13.1818	2.14e-07	2.85e-06	yes	-	ONI11526.1 hypothetical protein PRUPE_4G111300 [Prunus persica]	-	-	-	-	-	-	-
XLOC_008821	14.6667	3.33333	1.06667	0.24	4.44444	0.000608819	0.00313564	yes	At4g34400	XP_007202358.1 hypothetical protein PRUPE_ppa009186mg [Prunus persica]	-	-	-	-	-	-	-
XLOC_008847	10.32	2.66667	0.83	0.233333	3.55714	0.00312271	0.0126845	yes	kif2	KJB72409.1 hypothetical protein B456_011G176900 [Gossypium raimondii]	-	-	-	-	-	-	-
XLOC_008875	21.0967	5.67333	0.733333	0.21	3.49206	0.000164742	0.00101485	yes	VIT_19s0014g04930	ONI12905.1 hypothetical protein PRUPE_4G191000 [Prunus persica]	-	-	-	-	-	-	-
XLOC_008897	131.267	53.5533	11.5767	5.13333	2.25519	9.28e-08	1.35e-06	yes	SD11	XP_007213767.1 hypothetical protein PRUPE_ppa022883m1g, partial [Prunus persica]	-	-	-	-	-	-	-
XLOC_009015	7	0.666667	0.446667	0.0466667	9.57143	0.000962618	0.0046349	yes	GAUT1	XP_007220901.1 hypothetical protein PRUPE_ppa002418mg [Prunus persica]	Metabolism	Carbohydrate metabolism	ko00500//Starch and sucrose metabolism;ko00520//Amino sugar and nucleotide sugar metabolism	K13648	-	-	-
XLOC_009130	21.6667	2.66667	0.663333	0.09	7.37037	6.42e-07	7.54e-06	yes	-	XP_007226185.1 hypothetical protein PRUPE_ppa015686mg [Prunus persica]	-	-	-	-	-	-	-
XLOC_009225	92.3233	31.61	7.54333	2.80333	2.69084	0.000135773	0.000857946	yes	-	-	-	-	-	-	-	-	-
XLOC_009239	58	16	2.08	0.62	3.35484	6.9e-10	1.55e-08	yes	-	-	-	-	-	-	-	-	-
XLOC_009260	94.0633	20.84	3.66	0.846667	4.32283	0.00164455	0.00734169	yes	-	XP_008246373.1 PREDICTED: uncharacterized protein LOC103344557 [Prunus mume]	-	-	-	-	-	-	-
XLOC_009286	2	8	0.15	0.673333	0.222772	0.00280984	0.0115916	yes	SD17	ONI10176.1 hypothetical protein PRUPE_4G032300 [Prunus persica]	-	-	-	-	-	GO:0016772//transferase activity, transferring phosphorus-containing groups;GO:0003824//catalytic activity;GO:0016740//transferase activity	-
XLOC_009426	25	9.67333	1.33333	0.553333	2.40964	0.0138825	0.0432903	yes	FAB1B	XP_007214787.1 hypothetical protein PRUPE_ppa015977mg, partial [Prunus persica]	-	-	-	-	-	-	-
XLOC_009491	11.33	3.33333	0.97	0.3	3.23333	0.00569238	0.0208179	yes	-	XP_007214164.1 hypothetical protein PRUPE_ppa018961mg, partial [Prunus persica]	-	-	-	-	-	-	-
XLOC_009578	146.333	48.3333	5.50333	2.03333	2.70656	4.12e-09	7.98e-08	yes	-	XP_007213040.1 hypothetical protein PRUPE_ppa020245mg [Prunus persica]	Cellular Processes	Transport and catabolism	ko04146//Peroxisome	K13347	-	-	-
XLOC_009759	10	2.33333	0.393333	0.11	3.57576	0.00138751	0.00634491	yes	-	XP_007214445.1 hypothetical protein PRUPE_ppa024718mg [Prunus persica]	-	-	-	-	-	-	-
XLOC_009811	126.883	55.94	4.16333	2.00667	2.07475	8.19e-06	7.33e-05	yes	PDCB3	XP_007212991.1 hypothetical protein PRUPE_ppa022594mg [Prunus persica]	-	-	-	-	-	-	-
XLOC_009885	18	2.33333	1.56667	0.23	6.81159	8.21e-05	0.000552057	yes	-	ONI22604.1 hypothetical protein PRUPE_2G138800 [Prunus persica]	-	-	-	-	-	-	-
XLOC_009976	510	181.667	38.9767	15.06	2.58809	2e-21	2.09e-19	yes	-	ONI12602.1 hypothetical protein PRUPE_4G174200 [Prunus persica]	-	-	-	-	-	-	-
XLOC_010028	25	8	2.24	0.803333	2.78838	0.0127327	0.0404077	yes	-	ONI28125.1 hypothetical protein PRUPE_1G124900 [Prunus persica]	-	-	-	-	-	-	-
XLOC_010243	6.33333	59.41	0.316667	3.18333	0.0994764	3.7e-17	2.56e-15	yes	-	XP_016648529.1 PREDICTED: cytochrome P450 CYP736A12-like [Prunus mume]	-	-	-	-	-	-	-
XLOC_010266	0	3	0.001	0.266667	0.00375	0.00746762	0.026077	yes	-	ONI06330.1 hypothetical protein PRUPE_5G053800 [Prunus persica]	-	-	-	-	-	-	-
XLOC_010300	27	8.66667	1.79667	0.613333	2.92935	0.00020865	0.00124012	yes	-	ONI14116.1 hypothetical protein PRUPE_4G263200 [Prunus persica]	-	-	-	-	-	-	-
XLOC_010318	3.33333	0	0.0833333	0.001	83.3333	0.00355866	0.0141411	yes	Os03g0733400	XP_007213385.1 hypothetical protein PRUPE_ppa026473mg [Prunus persica]	-	-	-	-	-	-	-
XLOC_010336	22.6667	5	1.29	0.306667	4.20652	1.68e-05	0.000137189	yes	-	XP_007206452.1 hypothetical protein PRUPE_ppa018255mg [Prunus persica]	-	-	-	-	-	-	-
XLOC_010341	3	0	0.586667	0.001	586.667	0.00941931	0.0315782	yes	-	ONI14203.1 hypothetical protein PRUPE_4G268800 [Prunus persica]	-	-	-	-	-	-	-
XLOC_010343	5.66667	0.666667	0.843333	0.103333	8.16129	0.00303403	0.0123743	yes	-	-	-	-	-	-	-	-	-
XLOC_010462	4.66667	24.3333	0.47	2.65	0.177358	7.02e-09	1.3e-07	yes	-	ONI14632.1 hypothetical protein PRUPE_4G289000 [Prunus persica]	-	-	-	-	-	-	-
XLOC_010692	115.007	38.7467	3.03333	1.11	2.73273	3.6e-08	5.75e-07	yes	RPS4	ONI14802.1 hypothetical protein PRUPE_3G009700 [Prunus persica]	-	-	-	-	-	-	-
XLOC_010725	9	23.6667	0.516667	1.48667	0.347534	0.000208199	0.00123781	yes	-	XP_007217548.1 hypothetical protein PRUPE_ppa022671mg [Prunus persica]	-	-	-	-	-	-	-
XLOC_010979	11	30.3333	0.486667	1.38333	0.351807	0.00020529	0.00122413	yes	FATB1	XP_007216209.1 hypothetical protein PRUPE_ppa016174mg [Prunus persica]	Metabolism	Global and Overview;Lipid metabolism	ko01100//Metabolic pathways;ko01212//Fatty acid metabolism;ko00061//Fatty acid biosynthesis	K10781	-	-	-
XLOC_011007	4	14.6667	0.546667	2.03667	0.268412	0.0125311	0.0398738	yes	-	-	-	-	-	-	-	-	-
XLOC_011021	37.3333	14	0.856667	0.35	2.44762	5.79e-05	0.000406129	yes	-	ONI16281.1 hypothetical protein PRUPE_3G089200 [Prunus persica]	-	-	-	-	-	-	-
XLOC_011260	33	7.66667	2.75	0.693333	3.96635	3.71e-08	5.89e-07	yes	-	ONI17268.1 hypothetical protein PRUPE_3G149400 [Prunus persica]	-	-	-	-	-	-	-
XLOC_011331	4.66667	15.3333	0.276667	0.816667	0.338776	0.000140244	0.000882594	yes	-	XP_007214326.1 hypothetical protein PRUPE_ppb020644mg [Prunus persica]	-	-	-	-	-	-	-
XLOC_011426	9.33333	20	0.363333	0.86	0.422481	0.00165765	0.00739198	yes	UGT85A24	XP_008380053.1 PREDICTED: 7-deoxyloganetin glucosyltransferase-like [Malus domestica]	-	-	-	-	-	-	-
XLOC_011562	17.1833	2.33333	0.833333	0.126667	6.57895	4.36e-06	4.19e-05	yes	B120	XP_016649004.1 PREDICTED: LOW QUALITY PROTEIN: uncharacterized protein LOC103329478 [Prunus mume]	-	-	-	-	-	-	-
XLOC_011563	31.9167	12.3333	2.27	0.963333	2.3564	0.00315064	0.012767	yes	At4g03230	XP_016649004.1 PREDICTED: LOW QUALITY PROTEIN: uncharacterized protein LOC103329478 [Prunus mume]	-	-	-	-	-	-	-
XLOC_011858	106.667	48	5.71333	2.79333	2.04535	5.2e-06	4.9e-05	yes	-	XP_007217712.1 hypothetical protein PRUPE_ppa014215mg [Prunus persica]	-	-	-	-	-	-	-
XLOC_012066	5.33333	28.6667	0.13	0.756667	0.171806	5.13e-08	7.84e-07	yes	ABCE2	XP_007216670.1 hypothetical protein PRUPE_ppa1027195mg [Prunus persica]	-	-	-	-	-	-	-
XLOC_012235	56.47	15.5367	2.55333	0.883333	2.89057	6.26e-06	5.77e-05	yes	At3g53190	XP_007201984.1 hypothetical protein PRUPE_ppa004881mg [Prunus persica]	Metabolism	Carbohydrate metabolism	ko00040//Pentose and glucuronate interconversions	K01728	-	-	-
XLOC_012361	215.333	26.6667	6.82333	0.913333	7.4708	5.76e-24	7.57e-22	yes	-	ONI16443.1 hypothetical protein PRUPE_3G098500 [Prunus persica]	Environmental Information Processing	Membrane transport	ko02010//ABC transporters	K05674	-	-	-
XLOC_012468	133.72	30.6667	7.55333	1.98667	3.80201	2.21e-17	1.58e-15	yes	BUB1	XP_007198866.1 hypothetical protein PRUPE_ppa018825mg [Prunus persica]	-	-	-	-	-	-	-
XLOC_012469	38.3333	11.6667	1.81	0.58	3.12069	1.07e-06	1.19e-05	yes	BUB1	ONI17130.1 hypothetical protein PRUPE_3G139700 [Prunus persica]	-	-	-	-	-	-	-
XLOC_012531	82.3333	29	0.856667	0.326667	2.62245	3.55e-09	6.94e-08	yes	-	XP_016651634.1 PREDICTED: LOW QUALITY PROTEIN: uncharacterized protein LOC103339241 [Prunus mume]	-	-	-	-	-	-	-
XLOC_012565	80.6667	36	3.16333	1.53	2.06754	0.00558918	0.0205338	yes	-	-	-	-	-	-	-	-	-
XLOC_012594	10.8767	1.97333	0.393333	0.0733333	5.36364	0.000379883	0.00209211	yes	PEPR2	XP_007217616.1 hypothetical protein PRUPE_ppa016276mg [Prunus persica]	-	-	-	-	-	GO:0003824//catalytic activity;GO:0016740//transferase activity	-
XLOC_012910	46	12.3333	2.91667	0.95	3.07018	1.94e-07	2.61e-06	yes	-	XP_008245715.1 PREDICTED: UPF0481 protein At3g47200-like [Prunus mume]	-	-	-	-	-	-	-
XLOC_013153	16	33	0.813333	1.81	0.449355	0.000478595	0.00254647	yes	-	XP_007217820.1 hypothetical protein PRUPE_ppa027069mg [Prunus persica]	-	-	-	-	-	-	-
XLOC_013315	6.88333	1.66667	0.743333	0.193333	3.84483	0.0116768	0.03765	yes	-	XP_016650037.1 PREDICTED: protein CHROMATIN REMODELING 4-like [Prunus mume]	-	-	-	-	-	-	-
XLOC_013529	23	1	1.50667	0.0666667	22.6	2.48e-09	5.04e-08	yes	-	XP_007214365.1 hypothetical protein PRUPE_ppb020871mg, partial [Prunus persica]	Metabolism	Amino acid metabolism;Biosynthesis of other secondary metabolites;Global and Overview	ko01100//Metabolic pathways;ko01110//Biosynthesis of secondary metabolites;ko00350//Tyrosine metabolism;ko00950//Isoquinoline alkaloid biosynthesis	K00422	-	-	-
XLOC_013531	68	31	5.09667	2.53333	2.01184	0.000103785	0.000677096	yes	-	ONI20699.1 hypothetical protein PRUPE_2G029700 [Prunus persica]	-	-	-	-	-	-	-
XLOC_013553	49	21	4.56333	2.11667	2.15591	5.13e-05	0.000365654	yes	-	XP_008388946.1 PREDICTED: 8-amino-7-oxononanoate synthase isoform X1 [Malus domestica]	Metabolism	Global and Overview;Metabolism of cofactors and vitamins	ko01100//Metabolic pathways;ko00780//Biotin metabolism	K00652	-	-	-
XLOC_013572	496.333	217.333	24.8333	11.2667	2.20414	1.75e-15	9.23e-14	yes	-	-	-	-	-	-	-	-	-
XLOC_013578	8	2	1.07	0.283333	3.77647	0.00669375	0.0238004	yes	-	-	-	-	-	-	-	-	-
XLOC_013587	108.667	7.66667	7.25667	0.55	13.1939	9.48e-19	7.87e-17	yes	-	-	-	-	-	-	-	-	-
XLOC_013589	27.6767	4.66667	0.853333	0.153333	5.56522	1.36e-07	1.88e-06	yes	RER4	XP_007218133.1 hypothetical protein PRUPE_ppa007145mg [Prunus persica]	-	-	-	-	-	-	-
XLOC_013703	6	0	0.61	0.001	610	8.12e-05	0.000546966	yes	-	-	-	-	-	-	-	-	-
XLOC_013704	137.503	35.6733	4.36	1.26667	3.44211	2.01e-16	1.25e-14	yes	PCMP-H16	XP_007203395.1 hypothetical protein PRUPE_ppa021037mg [Prunus persica]	-	-	-	-	-	-	-
XLOC_013806	35.6667	3.66667	1.53	0.17	9	1.24e-13	5.14e-12	yes	-	XP_007212300.1 hypothetical protein PRUPE_ppa014025mg [Prunus persica]	-	-	-	-	-	-	-
XLOC_013811	2	7.33333	0.22	0.873333	0.251908	0.0164775	0.0498891	yes	-	ONH95593.1 hypothetical protein PRUPE_7G080000 [Prunus persica]	-	-	-	-	-	-	-
XLOC_013912	770.333	279.667	15.0367	5.79667	2.59402	1.68e-31	4.07e-29	yes	N	XP_007203971.1 hypothetical protein PRUPE_ppa024258mg [Prunus persica]	-	-	-	-	-	-	-
XLOC_014299	6.66667	1.33333	0.603333	0.13	4.64103	0.00788348	0.0273063	yes	CNGC1	XP_008233406.1 PREDICTED: cyclic nucleotide-gated ion channel 1-like isoform X1 [Prunus mume]	Organismal Systems	Environmental adaptation	ko04626//Plant-pathogen interaction	K05391	-	-	-
XLOC_014308	28.4467	3.19333	2.32	0.31	7.48387	0.00646165	0.0231182	yes	-	-	-	-	-	-	-	-	-
XLOC_014321	37.3333	15.6667	2.31	1.03667	2.2283	0.00218212	0.00932932	yes	LAX3	ONI08842.1 hypothetical protein PRUPE_5G203500 [Prunus persica]	Environmental Information Processing	Signal transduction	ko04075//Plant hormone signal transduction	K13946	GO:0031224//intrinsic component of membrane;GO:0044425//membrane part;GO:0016020//membrane	GO:0022892//substrate-specific transporter activity;GO:0005215//transporter activity;GO:0022857//transmembrane transporter activity;GO:0022891//substrate-specific transmembrane transporter activity;GO:0080161//auxin transmembrane transporter activity	GO:0065008//regulation of biological quality;GO:0044767//single-organism developmental process;GO:0032501//multicellular organismal process;GO:0051234//establishment of localization;GO:0009914//hormone transport;GO:0032502//developmental process;GO:0010817//regulation of hormone levels;GO:0044707//single-multicellular organism process;GO:0048856//anatomical structure development;GO:0051179//local…
XLOC_014565	12.3333	2.66667	0.373333	0.0866667	4.30769	0.00290138	0.0119203	yes	AMC1	XP_008357014.1 PREDICTED: uncharacterized protein LOC103420756 [Malus domestica]	-	-	-	-	-	-	-
XLOC_014705	4.66667	14	0.19	0.606667	0.313187	0.000773959	0.00385962	yes	bioF	XP_008234422.1 PREDICTED: 8-amino-7-oxononanoate synthase-like [Prunus mume]	Metabolism	Metabolism of cofactors and vitamins;Global and Overview	ko01100//Metabolic pathways;ko00780//Biotin metabolism	K00652	-	-	-
XLOC_014719	124	52.3333	8.58333	3.95	2.173	1.88e-06	1.97e-05	yes	-	ONI24952.1 hypothetical protein PRUPE_2G271500, partial [Prunus persica]	-	-	-	-	-	-	-
XLOC_014736	17.6667	5.33333	1.37	0.453333	3.02206	0.00107332	0.00509083	yes	-	ONI25925.1 hypothetical protein PRUPE_2G327100, partial [Prunus persica]	-	-	-	-	-	-	-
XLOC_014929	75.6667	6.33333	7.8	0.71	10.9859	3.05e-18	2.45e-16	yes	-	-	-	-	-	-	-	-	-
XLOC_014934	33	5.33333	1.78333	0.306667	5.81522	3.1e-10	7.37e-09	yes	-	ONI20685.1 hypothetical protein PRUPE_2G029300 [Prunus persica]	-	-	-	-	-	-	-
XLOC_014960	148.113	287.217	4.86667	10.2933	0.472798	7.89e-12	2.44e-10	yes	VPS54	XP_008370783.1 PREDICTED: vacuolar protein sorting-associated protein 54, chloroplastic [Malus domestica]	-	-	-	-	-	-	-
XLOC_014967	23.5567	0	1.75667	0.001	1756.67	1.97e-16	1.23e-14	yes	-	XP_015893075.1 PREDICTED: uncharacterized protein LOC107427220 [Ziziphus jujuba]	-	-	-	-	-	-	-
XLOC_014974	17.6667	4.66667	1.79333	0.503333	3.56291	0.000181114	0.00109623	yes	-	XP_007206199.1 hypothetical protein PRUPE_ppa014859mg, partial [Prunus persica]	-	-	-	-	-	-	-
XLOC_014988	5.01	0	0.66	0.001	660	0.000196724	0.0011797	yes	RER4	XP_007218133.1 hypothetical protein PRUPE_ppa007145mg [Prunus persica]	-	-	-	-	-	-	-
XLOC_015032	22	7	0.8	0.28	2.85714	0.00125557	0.00582637	yes	-	XP_007223819.1 hypothetical protein PRUPE_ppa014007mg [Prunus persica]	-	-	-	-	-	-	-
XLOC_015044	3.33667	0	0.373333	0.001	373.333	0.00535454	0.0198899	yes	-	XP_007203888.1 hypothetical protein PRUPE_ppa007854mg [Prunus persica]	-	-	-	-	GO:0005737//cytoplasm;GO:0044424//intracellular part;GO:0044444//cytoplasmic part;GO:0005623//cell;GO:0005622//intracellular;GO:0044464//cell part	-	GO:0042221//response to chemical;GO:0009642//response to light intensity;GO:0044260//cellular macromolecule metabolic process;GO:0006950//response to stress;GO:0019538//protein metabolic process;GO:0009987//cellular process;GO:0044237//cellular metabolic process;GO:0071704//organic substance metabolic process;GO:0006979//response to oxidative stress;GO:0000302//response to reactive oxygen species…
XLOC_015064	23	3	1.15667	0.26	4.44872	6.49e-09	1.21e-07	yes	At4g17616	ONI21263.1 hypothetical protein PRUPE_2G056400 [Prunus persica]	-	-	-	-	-	-	-
XLOC_015066	12	0	0.803333	0.001	803.333	2.75e-09	5.51e-08	yes	-	ONI20482.1 hypothetical protein PRUPE_2G018200 [Prunus persica]	-	-	-	-	-	-	-
XLOC_015231	9	1	0.31	0.0366667	8.45455	8.5e-05	0.000568659	yes	GSNAP	XP_007213729.1 hypothetical protein PRUPE_ppa000307mg [Prunus persica]	-	-	-	-	-	-	-
XLOC_015277	8.07	1.66667	1.08	0.253333	4.26316	0.00437308	0.0168061	yes	CER1	XP_008232283.1 PREDICTED: protein ECERIFERUM 1-like [Prunus mume]	Metabolism	Lipid metabolism;Global and Overview	ko01110//Biosynthesis of secondary metabolites;ko00073//Cutin, suberine and wax biosynthesis	K15404	-	-	-
XLOC_015373	7.33333	1	0.563333	0.0833333	6.76	0.00102395	0.00489386	yes	-	-	-	-	-	-	-	-	-
XLOC_015402	89.3333	257.667	4.81	15.0567	0.31946	4.69e-24	6.24e-22	yes	-	XP_007219079.1 hypothetical protein PRUPE_ppa014915mg [Prunus persica]	-	-	-	-	-	-	-
XLOC_015576	263.667	120.333	3.63667	1.78667	2.03545	6.18e-09	1.15e-07	yes	-	ONI23550.1 hypothetical protein PRUPE_2G194500 [Prunus persica]	-	-	-	-	-	-	-
XLOC_015688	9.66667	1.33333	0.456667	0.0633333	7.21053	0.000192495	0.00115814	yes	-	XP_007226572.1 hypothetical protein PRUPE_ppa024162mg [Prunus persica]	-	-	-	-	-	-	-
XLOC_015963	16	48.6667	0.306667	0.96	0.319444	1.18e-07	1.66e-06	yes	DYAD	XP_008234499.1 PREDICTED: protein DYAD [Prunus mume]	-	-	-	-	-	-	-
XLOC_016489	10	24	0.566667	1.44667	0.391705	0.000826555	0.00407541	yes	-	ONH93867.1 hypothetical protein PRUPE_8G257700 [Prunus persica]	-	-	-	-	-	-	-
XLOC_016508	0	2.66667	0.001	0.31	0.00322581	0.0163569	0.049636	yes	-	XP_007201760.1 hypothetical protein PRUPE_ppa000711mg [Prunus persica]	-	-	-	-	-	-	-
XLOC_016551	2.33333	11	0.0633333	0.323333	0.195876	0.000180473	0.00109333	yes	-	AHL77759.1 polyprotein [Prunus persica]	-	-	-	-	-	-	-
XLOC_016586	58.3333	25.6667	4.58	2.20333	2.07867	3.35e-05	0.000251901	yes	-	ONH93405.1 hypothetical protein PRUPE_8G230000 [Prunus persica]	-	-	-	-	-	-	-
XLOC_016706	18.16	0	1.01333	0.001	1013.33	1.36e-13	5.59e-12	yes	-	XP_008245929.1 PREDICTED: uncharacterized protein LOC103344079, partial [Prunus mume]	-	-	-	-	-	-	-
XLOC_016777	25.6767	3.88	1.55667	0.253333	6.14474	2.21e-08	3.71e-07	yes	-	XP_008235798.1 PREDICTED: uncharacterized protein LOC103334606 [Prunus mume]	-	-	-	-	-	-	-
XLOC_016821	85.3333	25	2.37667	0.933333	2.54643	4.64e-06	4.42e-05	yes	-	ONH92662.1 hypothetical protein PRUPE_8G187700 [Prunus persica]	-	-	-	-	-	-	-
XLOC_016850	85.3167	39.14	6.24667	3.00333	2.07991	0.00875779	0.0297945	yes	At3g53190	XP_007201984.1 hypothetical protein PRUPE_ppa004881mg [Prunus persica]	Metabolism	Carbohydrate metabolism	ko00040//Pentose and glucuronate interconversions	K01728	-	-	-
XLOC_016899	52.1567	13.82	2.18	0.6	3.63333	9.35e-10	2.06e-08	yes	At1g04910	ONH92449.1 hypothetical protein PRUPE_8G176500 [Prunus persica]	-	-	-	-	-	-	-
XLOC_016932	2	13	0.133333	0.933333	0.142857	5.3e-05	0.000376483	yes	Drip	XP_007201100.1 hypothetical protein PRUPE_ppa024682mg, partial [Prunus persica]	-	-	-	-	-	-	-
XLOC_016982	8.33333	0.333333	0.373333	0.0166667	22.4	2.12e-05	0.000168556	yes	SCPL10	XP_016650583.1 PREDICTED: serine carboxypeptidase-like 13 isoform X1 [Prunus mume]	-	-	-	-	-	-	-
XLOC_017189	18	7.33333	0.996667	0.443333	2.24812	0.00650097	0.0232382	yes	-	XP_008227507.1 PREDICTED: uncharacterized protein LOC103327016 [Prunus mume]	-	-	-	-	-	-	-
XLOC_017220	318	87.6667	10.9133	3.06667	3.5587	9.86e-18	7.46e-16	yes	CNGC1	XP_011469707.1 PREDICTED: cyclic nucleotide-gated ion channel 1-like [Fragaria vesca subsp. vesca] [Fragaria vesca]	Organismal Systems	Environmental adaptation	ko04626//Plant-pathogen interaction	K05391	-	-	-
XLOC_017223	117.38	50.77	9.53333	4.46333	2.13592	1.63e-06	1.74e-05	yes	JMT	XP_007201244.1 hypothetical protein PRUPE_ppa012364mg [Prunus persica]	Metabolism	Global and Overview;Lipid metabolism	ko01110//Biosynthesis of secondary metabolites;ko00592//alpha-Linolenic acid metabolism	K08241	-	-	-
XLOC_017268	49.6667	142	2.46333	7.69	0.320329	1.52e-09	3.21e-08	yes	RPP8	XP_007199211.1 hypothetical protein PRUPE_ppa021797mg, partial [Prunus persica]	-	-	-	-	-	-	-
XLOC_017306	119.063	229.937	7.89	16.5267	0.47741	1.43e-05	0.000119127	yes	FL	XP_008237164.1 PREDICTED: protein DMR6-LIKE OXYGENASE 2-like [Prunus mume]	-	-	-	-	-	-	-
XLOC_017376	33	6.33333	0.406667	0.0866667	4.69231	1.62e-06	1.74e-05	yes	-	ONH90368.1 hypothetical protein PRUPE_8G050000 [Prunus persica]	-	-	-	-	-	-	-
XLOC_017415	40.3333	7	2.26333	0.433333	5.22308	2.71e-11	7.66e-10	yes	-	ONH90253.1 hypothetical protein PRUPE_8G042500 [Prunus persica]	-	-	-	-	-	-	-
XLOC_017470	72.77	152.583	1.5	3.48	0.431034	1.23e-10	3.19e-09	yes	-	XP_008227637.1 PREDICTED: TMV resistance protein N-like [Prunus mume]	-	-	-	-	-	-	-
XLOC_017474	96	324	3.29667	12.1233	0.271927	4.47e-13	1.68e-11	yes	BTF3L4	XP_008231845.1 PREDICTED: TMV resistance protein N-like [Prunus mume]	-	-	-	-	-	-	-
XLOC_017526	29	5.66667	0.366667	0.0733333	5	4.61e-07	5.63e-06	yes	N	ONH89628.1 hypothetical protein PRUPE_8G005400 [Prunus persica]	-	-	-	-	-	-	-
XLOC_017630	116	1	4.48333	0.0333333	134.5	6.46e-50	4.81e-47	yes	Dyrk2	KZM89369.1 hypothetical protein DCAR_023268 [Daucus carota subsp. sativus] [Daucus carota]	-	-	-	-	-	-	-
XLOC_017733	27.3333	56.6667	2.94	6.47333	0.454171	0.000452934	0.00243037	yes	-	XP_007201030.1 hypothetical protein PRUPE_ppa005666mg [Prunus persica]	-	-	-	-	-	-	-
XLOC_017750	7	0.666667	0.536667	0.0566667	9.47059	0.000643746	0.00329262	yes	-	-	-	-	-	-	-	-	-
XLOC_017784	35.6667	15.3333	1.09333	0.52	2.10256	0.0015318	0.0069058	yes	-	-	-	-	-	-	-	-	-
XLOC_017794	43.6667	16.6667	0.813333	0.383333	2.12174	0.00926363	0.0311791	yes	Pigt	XP_007199725.1 hypothetical protein PRUPE_ppa002464mg [Prunus persica]	Metabolism	Glycan biosynthesis and metabolism;Global and Overview	ko01100//Metabolic pathways;ko00563//Glycosylphosphatidylinositol(GPI)-anchor biosynthesis	K05292	-	-	-
XLOC_017843	46	19.3333	2.26	1.02333	2.20847	0.000544126	0.00284693	yes	At3g19950	ONH93076.1 hypothetical protein PRUPE_8G211400 [Prunus persica]	-	-	-	-	-	-	-
XLOC_017856	31.3333	9.66667	2.47	0.816667	3.02449	0.000262049	0.00150975	yes	-	ONH93116.1 hypothetical protein PRUPE_8G214200 [Prunus persica]	-	-	-	-	-	-	-
XLOC_017858	52.84	5	5.47333	0.553333	9.89157	4.09e-17	2.79e-15	yes	-	XP_008245929.1 PREDICTED: uncharacterized protein LOC103344079, partial [Prunus mume]	-	-	-	-	-	-	-
XLOC_017899	38.6667	9.33333	1.38667	0.353333	3.92453	4.45e-07	5.46e-06	yes	-	-	-	-	-	-	-	-	-
XLOC_018110	83	0	2.23667	0.001	2236.67	4.75e-44	2.33e-41	yes	CYP704C1	XP_007219502.1 hypothetical protein PRUPE_ppa022359mg [Prunus persica]	-	-	-	-	-	-	-
XLOC_018178	15.3333	51.3333	0.856667	3.16	0.271097	2.72e-08	4.46e-07	yes	SN1	ONH91835.1 hypothetical protein PRUPE_8G138400 [Prunus persica]	-	-	-	-	-	-	-
XLOC_018223	6.33333	14.6667	0.183333	0.446667	0.410448	0.00804417	0.0277625	yes	Os01g0234100	ONH91541.1 hypothetical protein PRUPE_8G122500 [Prunus persica]	-	-	-	-	-	-	-
XLOC_018270	138	54	5.63667	2.42333	2.326	9.52e-07	1.07e-05	yes	-	-	-	-	-	-	-	-	-
XLOC_018295	9	20	0.353333	0.856667	0.412451	0.00139064	0.00635779	yes	-	XP_007199484.1 hypothetical protein PRUPE_ppb010273mg [Prunus persica]	-	-	-	-	-	-	-
XLOC_018363	6.66667	1	1.13333	0.183333	6.18182	0.0042697	0.0164876	yes	CNGC1	ONH91192.1 hypothetical protein PRUPE_8G097600 [Prunus persica]	Organismal Systems	Environmental adaptation	ko04626//Plant-pathogen interaction	K05391	-	-	-
XLOC_018369	40.93	141.79	1.53667	5.76333	0.266628	5.01e-21	5.09e-19	yes	LAC11	XP_007198990.1 hypothetical protein PRUPE_ppa003590mg [Prunus persica]	-	-	-	-	GO:0005576//extracellular region	GO:0043169//cation binding;GO:0016682//oxidoreductase activity, acting on diphenols and related substances as donors, oxygen as acceptor;GO:0005488//binding;GO:0043167//ion binding;GO:0016679//oxidoreductase activity, acting on diphenols and related substances as donors;GO:0016491//oxidoreductase activity;GO:0003824//catalytic activity	GO:0044699//single-organism process;GO:0009698//phenylpropanoid metabolic process;GO:0044237//cellular metabolic process;GO:0006725//cellular aromatic compound metabolic process;GO:0044763//single-organism cellular process;GO:0044710//single-organism metabolic process;GO:0008152//metabolic process;GO:1901360//organic cyclic compound metabolic process;GO:0019748//secondary metabolic process;GO:000…
XLOC_018387	179.667	29	7.69	1.33	5.78195	3.88e-31	9.18e-29	yes	At4g34450	ONH91360.1 hypothetical protein PRUPE_8G109500 [Prunus persica]	-	-	-	-	-	-	-
XLOC_018463	0	21.6667	0.001	2.45667	0.000407056	1.54e-15	8.19e-14	yes	NAT12	XP_007208335.1 hypothetical protein PRUPE_ppa002180mg [Prunus persica]	-	-	-	-	-	-	GO:0051234//establishment of localization;GO:0051179//localization
XLOC_018465	27.5667	55.91	1.39333	3.09	0.450917	2.31e-05	0.000182044	yes	IDS3	XP_008237164.1 PREDICTED: protein DMR6-LIKE OXYGENASE 2-like [Prunus mume]	-	-	-	-	-	-	-
XLOC_018528	0	3	0.001	0.35	0.00285714	0.00599994	0.0217175	yes	-	-	-	-	-	-	-	-	-
XLOC_018566	12.3333	0	0.563333	0.001	563.333	2.54e-08	4.19e-07	yes	-	ONH90454.1 hypothetical protein PRUPE_8G055300 [Prunus persica]	-	-	-	-	-	-	-
XLOC_018586	35.3333	1.66667	1.44333	0.0733333	19.6818	2.17e-16	1.34e-14	yes	-	ONI36016.1 hypothetical protein PRUPE_1G565100 [Prunus persica]	-	-	-	-	-	-	-
XLOC_018590	8.66667	0.666667	1.23667	0.103333	11.9677	3.36e-05	0.000251901	yes	PER42	XP_007218084.1 hypothetical protein PRUPE_ppa006415mg [Prunus persica]	Metabolism	Global and Overview;Biosynthesis of other secondary metabolites	ko01100//Metabolic pathways;ko01110//Biosynthesis of secondary metabolites;ko00940//Phenylpropanoid biosynthesis	K00430	-	-	GO:0071704//organic substance metabolic process;GO:1901564//organonitrogen compound metabolic process;GO:1901657//glycosyl compound metabolic process;GO:0009987//cellular process;GO:0009746//response to hexose;GO:0042592//homeostatic process;GO:0044272//sulfur compound biosynthetic process;GO:0048878//chemical homeostasis;GO:0044281//small molecule metabolic process;GO:1901137//carbohydrate deriv…
XLOC_018658	9.33333	2.66667	1.06	0.33	3.21212	0.00552324	0.0203444	yes	HPPR	XP_004302898.1 PREDICTED: glyoxylate/hydroxypyruvate reductase A HPR2-like [Fragaria vesca subsp. vesca] [Fragaria vesca]	Metabolism	Carbohydrate metabolism;Amino acid metabolism;Global and Overview	ko01100//Metabolic pathways;ko01110//Biosynthesis of secondary metabolites;ko01130//Biosynthesis of antibiotics;ko01200//Carbon metabolism;ko00260//Glycine, serine and threonine metabolism;ko00630//Glyoxylate and dicarboxylate metabolism	K15919	-	-	-
XLOC_018745	85.42	12.7667	4.49667	1.26333	3.55937	3.8e-13	1.45e-11	yes	-	XP_007226466.1 hypothetical protein PRUPE_ppb017830mg [Prunus persica]	-	-	-	-	-	-	-
XLOC_018966	9	1	0.486667	0.06	8.11111	9.14e-05	0.000607184	yes	-	-	-	-	-	-	-	-	-
XLOC_019047	63.7933	24.75	4.24	1.79333	2.36431	1.85e-06	1.94e-05	yes	-	-	-	-	-	-	-	-	-
XLOC_019053	75.6667	17.3333	3.23	1.09667	2.94529	4.36e-09	8.4e-08	yes	At2g33840	XP_007209237.1 hypothetical protein PRUPE_ppa007046mg [Prunus persica]	Genetic Information Processing	Translation	ko00970//Aminoacyl-tRNA biosynthesis	K01866	-	-	-
XLOC_019124	10.6667	3	0.603333	0.163333	3.69388	0.0045706	0.0174352	yes	-	XP_008238537.1 PREDICTED: uncharacterized protein LOC103337162 [Prunus mume]	-	-	-	-	-	-	-
XLOC_019222	25.3333	10.3333	0.783333	0.346667	2.25962	0.00491246	0.0184937	yes	-	ONH94844.1 hypothetical protein PRUPE_7G034600 [Prunus persica]	-	-	-	-	-	-	-
XLOC_019462	90.64	31.1033	2.02	0.75	2.69333	1.77e-06	1.88e-05	yes	-	XP_008246076.1 PREDICTED: uncharacterized protein LOC103344231 [Prunus mume]	-	-	-	-	-	-	-
XLOC_019544	6.33333	1.33333	0.65	0.116667	5.57143	0.0123932	0.0394913	yes	-	XP_009338302.1 PREDICTED: S-adenosylmethionine carrier 1, chloroplastic/mitochondrial [Pyrus x bretschneideri]	-	-	-	-	-	-	-
XLOC_019634	231.58	343.967	16.3433	34.28	0.47676	6.82e-08	1.02e-06	yes	-	-	-	-	-	-	-	-	-
XLOC_019858	11.3333	1.66667	1.04	0.16	6.5	5.67e-05	0.000398776	yes	-	-	-	-	-	-	-	-	-
XLOC_020040	24.7	7.66667	1.15333	0.396667	2.90756	0.00154585	0.00696134	yes	-	XP_008224553.2 PREDICTED: alpha-glucan phosphorylase, H isozyme-like [Prunus mume]	Metabolism	Carbohydrate metabolism;Global and Overview	ko01100//Metabolic pathways;ko01110//Biosynthesis of secondary metabolites;ko00500//Starch and sucrose metabolism	K00688	-	GO:0003824//catalytic activity;GO:0016740//transferase activity	-
XLOC_020061	12.3333	24.7533	0.656667	1.47	0.446712	0.00455671	0.0173987	yes	-	XP_007199116.1 hypothetical protein PRUPE_ppa020807mg, partial [Prunus persica]	-	-	-	-	-	-	-
XLOC_020079	10.6667	0.333333	1.14333	0.0433333	26.3846	1.52e-06	1.65e-05	yes	ABCB26	XP_007217633.1 hypothetical protein PRUPE_ppa002672mg [Prunus persica]	-	-	-	-	-	-	-
XLOC_020112	133.873	58.5833	5.22667	2.47	2.11606	6.55e-06	6e-05	yes	-	-	-	-	-	-	-	-	-
XLOC_020204	41.6667	18	3.40667	1.58	2.15612	0.00612585	0.0221017	yes	TNEA_C	XP_006437456.1 hypothetical protein CICLE_v10030905mg [Citrus clementina]	-	-	-	-	-	-	-
XLOC_020216	127	36	5.13	1.3	3.94615	5.28e-07	6.39e-06	yes	-	XP_007217810.1 hypothetical protein PRUPE_ppb012484mg [Prunus persica]	-	-	-	-	-	-	-
XLOC_020219	269.333	98.6667	6.90333	2.74667	2.51335	7.72e-12	2.39e-10	yes	snrpd2	XP_007209831.1 hypothetical protein PRUPE_ppa014457mg [Prunus persica]	Genetic Information Processing	Transcription	ko03040//Spliceosome	K11096	-	-	-
XLOC_020257	157.587	40.25	3.64667	1.01	3.61056	3.35e-16	2.03e-14	yes	CYP84A4	ONI06744.1 hypothetical protein PRUPE_5G078500 [Prunus persica]	-	-	-	-	-	-	-
XLOC_020343	8.66667	0.333333	0.983333	0.04	24.5833	9.28e-06	8.18e-05	yes	-	XP_007211317.1 hypothetical protein PRUPE_ppa020944mg, partial [Prunus persica]	-	-	-	-	-	-	-
XLOC_020344	88.3333	39.6667	4.53	2.20333	2.05598	5.59e-06	5.23e-05	yes	-	-	-	-	-	-	-	-	-
XLOC_020384	21	5.66667	1.68667	0.49	3.44218	0.0125203	0.0398458	yes	-	-	-	-	-	-	-	-	-
XLOC_020417	2	7.66667	0.163333	0.716667	0.227907	0.00978973	0.0325736	yes	-	-	-	-	-	-	-	-	-
XLOC_020466	52.36	10.5633	1.96333	0.45	4.36296	1.65e-06	1.77e-05	yes	-	XP_008246076.1 PREDICTED: uncharacterized protein LOC103344231 [Prunus mume]	-	-	-	-	-	-	-
XLOC_021054	21.74	0.333333	1.58	0.0266667	59.25	2.13e-07	2.84e-06	yes	-	XP_007215572.1 hypothetical protein PRUPE_ppa007489mg [Prunus persica]	-	-	-	-	-	-	-
XLOC_021062	34.3333	3.66667	3.7	0.453333	8.16176	3.75e-10	8.74e-09	yes	-	XP_016652791.1 PREDICTED: uncharacterized protein LOC103344394 [Prunus mume]	-	-	-	-	-	-	-
XLOC_021116	15.3733	0.68	1.16667	0.08	14.5833	2.51e-08	4.15e-07	yes	-	-	-	-	-	-	-	-	-
XLOC_021120	142.44	33.21	1.58	0.406667	3.88525	6.79e-19	5.76e-17	yes	At4g27190	XP_016651504.1 PREDICTED: LOW QUALITY PROTEIN: probable disease resistance protein At4g27220 [Prunus mume]	-	-	-	-	-	-	-
XLOC_021121	43.3333	95.6667	3.81333	9.70333	0.392992	0.000185601	0.00112035	yes	-	XP_008244254.1 PREDICTED: uncharacterized protein LOC103342412 isoform X1 [Prunus mume]	-	-	-	-	-	-	-
XLOC_021281	0.666667	6.33333	0.0633333	0.64	0.0989583	0.00122593	0.00570862	yes	-	-	-	-	-	-	-	-	-
XLOC_021353	265	26	22.7667	2.43667	9.34337	2.56e-36	8.16e-34	yes	PSK3	XP_007202820.1 hypothetical protein PRUPE_ppa014247mg [Prunus persica]	-	-	-	-	-	-	-
XLOC_021484	43.3333	3.66667	6.62667	0.61	10.8634	7.79e-13	2.84e-11	yes	-	-	-	-	-	-	-	-	-
XLOC_021485	0	8	0.001	0.296667	0.00337079	6.45e-07	7.56e-06	yes	-	ONH96756.1 hypothetical protein PRUPE_7G150100 [Prunus persica]	-	-	-	-	-	-	-
XLOC_021567	64.3333	219	1.85	6.96	0.265805	7.35e-16	4.16e-14	yes	-	XP_008338005.1 PREDICTED: uncharacterized protein DDB_G0290685-like [Malus domestica]	-	-	-	-	-	-	-
XLOC_021577	4.33333	23	0.143333	0.83	0.172691	2.07e-08	3.5e-07	yes	SPAC644.07	XP_007202047.1 hypothetical protein PRUPE_ppa004546mg [Prunus persica]	-	-	-	-	-	-	-
XLOC_021641	441	73.3333	7.20333	1.31	5.49873	6.67e-33	1.76e-30	yes	ZMYM5	XP_007204712.1 hypothetical protein PRUPE_ppa014780mg, partial [Prunus persica]	-	-	-	-	-	-	-
XLOC_021701	27.65	10.81	2.68667	1.04	2.58333	0.00110847	0.0052344	yes	CRTL-E-1	XP_008242382.1 PREDICTED: lycopene epsilon cyclase, chloroplastic [Prunus mume]	Metabolism	Global and Overview;Metabolism of terpenoids and polyketides	ko01100//Metabolic pathways;ko01110//Biosynthesis of secondary metabolites;ko00906//Carotenoid biosynthesis	K06444	-	-	-
XLOC_022105	21.9267	5.66667	2.27667	0.64	3.55729	2.61e-05	0.000202046	yes	RBL9	XP_007215572.1 hypothetical protein PRUPE_ppa007489mg [Prunus persica]	-	-	-	-	-	-	-
XLOC_022506	26.4033	10	0.803333	0.34	2.36275	0.00175629	0.00774933	yes	At5g66900	XP_007204281.1 hypothetical protein PRUPE_ppa001498mg [Prunus persica]	-	-	-	-	-	-	-
XLOC_022535	190.667	59.6667	13.5667	4.60667	2.94501	1.38e-06	1.5e-05	yes	-	XP_008242644.1 PREDICTED: transcription factor IIIA-like [Prunus mume]	-	-	-	-	-	-	-
XLOC_022636	149.333	21.6667	9.31333	1.44333	6.45266	1.03e-26	1.79e-24	yes	-	XP_007204789.1 hypothetical protein PRUPE_ppa018924mg, partial [Prunus persica]	-	-	-	-	-	-	-
XLOC_022910	88	19	7.42667	1.75333	4.23574	2.68e-16	1.63e-14	yes	-	CBI28080.3 unnamed protein product, partial [Vitis vinifera]	-	-	-	-	-	-	-
XLOC_023044	15.1267	0.626667	1.15667	0.0533333	21.6875	7.57e-09	1.39e-07	yes	-	ONH98670.1 hypothetical protein PRUPE_7G261100 [Prunus persica]	-	-	-	-	-	-	-
