# Supplementary material for: Comparative gene expression analysis reveals that multiple mechanisms regulate the weeping trait in Prunus mume
Source: Sci Rep. 2021 Jan 29;11:2675. doi: 10.1038/s41598-021-81892-3 (PMC7846751; doi:10.1038/s41598-021-81892-3)
Supplement: Supplementary file 6 — Supplementary Information 6 [file 41598_2021_81892_MOESM6_ESM.xlsx]

## Sheet: Sheet1
GeneID	SPOT	Profile	Uut	Wut	UIAA	WIAA	UGA	WGA
Pm000021	ID_0	2	0	-0.12	-1.33	-1.22	-1.49	-0.64
Pm000028	ID_1	4	0	-1	-0.85	-1.47	0.09	-0.68
Pm000041	ID_2	18	0	-0.01	1.23	1.06	0.42	0.35
Pm000049	ID_3	4	0	-6.49	3.01	1.93	0.25	-6.49
Pm000050	ID_4	11	0	0.45	4.61	2.97	0.24	0.86
Pm000054	ID_5	2	0	-0.61	-2.02	-1.08	-1.69	-0.68
Pm000055	ID_6	2	0	-4.06	-4.06	-4.06	-4.06	-4.06
Pm000091	ID_7	5	0	0	0	0	0	4.06
Pm000094	ID_8	0	0	-0.06	-1.08	-0.87	-1.16	-0.96
Pm000101	ID_9	4	0	-1.25	0.76	0.08	0.09	-1.23
Pm000125	ID_10	3	0	-0.9	-1.32	-0.96	0.12	-1.78
Pm000143	ID_11	19	0	-0.1	1.8	2.8	1.9	1.94
Pm000144	ID_12	7	0	-1.76	0.78	0.4	1.13	0.51
Pm000145	ID_13	15	0	-0.13	-0.3	0.77	-0.42	0.66
Pm000163	ID_14	2	0	-0.4	-0.5	0.34	-1.77	-0.75
Pm000165	ID_15	7	0	-1	2.52	2.93	4.07	1.32
Pm000171	ID_16	9	0	-1.58	-1.95	-3.25	0.14	-0.96
Pm000192	ID_17	1	0	-1.28	-1.76	-0.81	0.33	1.54
Pm000211	ID_18	7	0	-3.74	2.32	2.39	1.46	2.25
Pm000243	ID_19	11	0	-0.09	1.51	0.31	0.29	-0.79
Pm000253	ID_20	18	0	-1.21	5.61	6.61	3.2	3.79
Pm000337	ID_21	11	0	-0.01	2.26	1.13	0.38	-0.08
Pm000345	ID_22	2	0	-0.36	-1.01	0.12	-1.1	-0.02
Pm000371	ID_23	6	0	-0.19	0.16	0.63	-0.11	0.93
Pm000377	ID_24	2	0	-0.43	-0.62	-0.02	-0.87	0.15
Pm000394	ID_25	0	0	-1.02	-6.66	-5.11	-8.5	-6.55
Pm000406	ID_26	6	0	-0.28	0.39	0.81	-0.04	0.83
Pm000415	ID_27	4	0	-3.4	0.14	-3.57	-0.46	-8.31
Pm000418	ID_28	7	0	-1.23	-0.38	0.13	-0.07	0.25
Pm000439	ID_29	1	0	0.09	-1.2	-0.78	-0.87	0.33
Pm000442	ID_30	0	0	0.86	1.42	-0.55	-6.2	-6.2
Pm000446	ID_31	1	0	0.41	-1.13	-0.43	-0.6	0.5
Pm000486	ID_32	15	0	-0.07	-0.35	0.68	-0.86	0.53
Pm000495	ID_33	9	0	-0.1	-0.55	-0.87	0.42	0.02
Pm000503	ID_34	15	0	0.4	-0.3	0.7	-0.36	0.78
Pm000504	ID_35	2	0	-0.68	-1.64	-1.24	-1.76	-0.25
Pm000505	ID_36	12	0	0.13	-0.48	1	-2.64	-0.55
Pm000522	ID_37	19	0	-0.24	0.58	0.44	1.78	1.3
Pm000531	ID_38	8	0	0.82	-2.7	1.25	0	1.55
Pm000556	ID_39	16	0	1.92	1.49	-0.55	0.35	0.45
Pm000562	ID_40	1	0	-1.12	-1.38	-1.91	-0.73	-1.34
Pm000588	ID_41	18	0	-0.25	7.87	6.77	0.11	-0.92
Pm000592	ID_42	19	0	-1.22	2.59	3.16	3.08	3.66
Pm000617	ID_43	2	0	-0.15	-1.65	-0.75	-1.81	0.02
Pm000625	ID_44	0	0	-0.4	-0.01	-2.24	-0.61	-8.37
Pm000645	ID_45	4	0	-0.82	1.02	-0.11	0.33	-1.2
Pm000674	ID_46	15	0	0.6	-0.18	0.45	-0.26	0.93
Pm000692	ID_47	18	0	0.1	0.55	0.46	0.72	-0.39
Pm000700	ID_48	9	0	-0.18	0.38	-0.62	0.73	0.28
Pm000702	ID_49	12	0	-0.27	-1.05	-1.21	-3.14	-0.38
Pm000705	ID_50	4	0	-1.24	-0.6	-1.34	0.23	-0.68
Pm000712	ID_51	18	0	-0.01	2.38	1.94	0.11	-1.17
Pm000727	ID_52	0	0	1.02	-4.98	-4.46	-4.49	-4.11
Pm000767	ID_53	2	0	-0.07	-1.19	0.06	-1.48	0.03
Pm000809	ID_54	19	0	-0.62	-0.17	1.17	1.54	2.63
Pm000810	ID_55	15	0	0.71	-0.45	0.48	-0.86	0.56
Pm000824	ID_56	0	0	0.57	-2.16	-2.4	-3.05	-2.27
Pm000826	ID_57	0	0	-0.16	-0.27	-1.04	-0.35	-2.41
Pm000855	ID_58	6	0	-0.5	-0.38	0.09	-1.21	-0.03
Pm000856	ID_59	6	0	-0.14	0.9	1.16	-0.57	0.43
Pm000872	ID_60	2	0	-0.78	-1.06	-0.29	-0.9	0.44
Pm000887	ID_61	5	0	-6.06	1.93	-6.06	0.77	0.2
Pm000897	ID_62	10	0	0.09	0.08	1.08	-0.09	0.7
Pm000915	ID_63	15	0	-0.26	-0.85	0.41	-0.98	0.63
Pm000934	ID_64	6	0	-0.37	0.37	1.22	-0.59	1.38
Pm000941	ID_65	15	0	0.39	-0.5	1.93	-0.16	1.87
Pm000957	ID_66	18	0	0.21	1.05	0.94	0.39	0.36
Pm000961	ID_67	0	0	-0.06	-0.81	-0.95	-0.9	-1.2
Pm000982	ID_68	6	0	0.68	1.68	1.77	-0.74	3.23
Pm001026	ID_69	0	0	0	-0.64	-1.84	-0.6	-1.78
Pm001068	ID_70	8	0	-1.01	-3.24	-0.1	-1.65	0.79
Pm001072	ID_71	15	0	0.04	-0.36	0.3	-0.43	0.81
Pm001073	ID_72	13	0	5.98	0	0	5.2	0
Pm001075	ID_73	6	0	-0.3	0.27	1.21	-0.62	0.88
Pm001135	ID_74	10	0	0	0.32	1.33	-0.01	0.76
Pm001193	ID_75	6	0	-2.22	1.53	0.53	-1.75	-1.74
Pm001200	ID_76	4	0	-1.04	-0.48	-1.64	-0.39	-2.99
Pm001229	ID_77	2	0	-0.91	-2.01	-1.58	-2.48	-0.8
Pm001245	ID_78	15	0	0.33	-0.01	0.81	-0.38	0.71
Pm001247	ID_79	6	0	0.15	2.24	3.23	0.34	2.75
Pm001261	ID_80	15	0	1.68	-0.91	0.68	-0.93	0.79
Pm001306	ID_81	8	0	-0.25	-1.64	-0.4	-0.45	0.5
Pm001311	ID_82	12	0	2.78	-0.5	0.16	-5.82	0.23
Pm001314	ID_83	0	0	-1.09	-2.25	-2.53	-1.97	-2.22
Pm001318	ID_84	6	0	-0.48	-0.74	0.38	-1.07	0.55
Pm001341	ID_85	8	0	0.11	-1.52	-0.22	-0.3	0.79
Pm001344	ID_86	8	0	-0.04	-2.3	-1.25	-0.92	-0.5
Pm001350	ID_87	15	0	1.27	1.25	2.65	0.73	3.13
Pm001353	ID_88	2	0	-1.01	-1.3	-0.08	-1.45	0.58
Pm001359	ID_89	15	0	0.03	-1.21	0.13	-1.07	1.41
Pm001370	ID_90	4	0	-0.75	0.81	-1.3	0.55	-0.14
Pm001426	ID_91	2	0	-0.92	-2.75	-1.42	-3.99	-2.79
Pm001442	ID_92	8	0	1.57	-1.42	0.25	2.05	3.03
Pm001453	ID_93	15	0	-0.01	-0.27	0.6	-0.97	0.27
Pm001568	ID_94	19	0	0.28	0.15	1.56	0.34	1.95
Pm001674	ID_95	6	0	-0.83	0.77	1.43	-1.49	-0.21
Pm001676	ID_96	15	0	0.05	-0.61	0.61	-0.04	0.99
Pm001713	ID_97	15	0	1.07	1.43	2.13	0.65	1.88
Pm001759	ID_98	18	0	1.74	4.91	4.74	0	1.74
Pm001782	ID_99	12	0	0.87	-1.7	-0.39	-1.11	-0.74
Pm001863	ID_100	15	0	2.11	-2.42	2.29	-0.54	2.17
Pm001898	ID_101	2	0	-0.92	-1.72	0.06	-3.72	-0.07
Pm001909	ID_102	4	0	-0.79	0.84	-0.36	0.67	-0.75
Pm001922	ID_103	2	0	-0.2	-0.63	0.07	-1.18	0
Pm001926	ID_104	4	0	-0.7	-0.28	-1.39	-0.58	-1.9
Pm001930	ID_105	19	0	1.24	1.26	1.43	2.29	2.47
Pm001948	ID_106	19	0	0.72	0.74	1.38	1.75	2.88
Pm001988	ID_107	9	0	-1.54	-5.13	-9.87	-1.77	-1.94
Pm002001	ID_108	2	0	-1.12	-1.89	-0.39	-2.81	-0.09
Pm002027	ID_109	15	0	1.05	-1.47	0.85	-0.54	1.81
Pm002084	ID_110	19	0	-1.49	3.46	3.23	6.17	5.04
Pm002105	ID_111	19	0	0.4	-0.17	1.11	1.85	2.64
Pm002106	ID_112	12	0	0.77	-2.22	-1.01	-2.76	-1.12
Pm002149	ID_113	1	0	-0.06	-1.02	-1.17	-1.25	0.49
Pm002171	ID_114	7	0	-1.87	-0.71	-0.87	0.51	-0.57
Pm002179	ID_115	15	0	1.05	0.09	1.49	-0.56	1.79
Pm002199	ID_116	18	0	0.06	10.93	9.76	2.42	1.13
Pm002200	ID_117	8	0	-0.68	-2.8	-1.03	-0.05	-0.26
Pm002209	ID_118	2	0	-0.11	-2.37	-1.22	-2.07	-0.22
Pm002242	ID_119	2	0	-0.24	-1.83	-1.2	-1.57	-0.42
Pm002246	ID_120	17	0	-0.49	4.33	1.42	2.65	1.19
Pm002247	ID_121	18	0	-0.87	3.08	1.95	-2.05	-2.25
Pm002257	ID_122	18	0	-0.21	2.22	1.22	0.25	-0.93
Pm002263	ID_123	10	0	0.01	1.78	2.88	0.56	0.99
Pm002283	ID_124	19	0	-0.23	1.02	1.58	0.56	1.66
Pm002308	ID_125	11	0	-2.52	4.07	0.53	-0.28	-4.94
Pm002326	ID_126	19	0	0.2	0.58	1.18	0.66	1.68
Pm002343	ID_127	9	0	-0.21	-1.01	-2	-0.01	-1.32
Pm002357	ID_128	17	0	0.22	3.21	1.2	3.62	2.06
Pm002393	ID_129	0	0	-1.68	-0.44	-2.04	-1.82	-2.83
Pm002399	ID_130	19	0	-0.1	2.56	3.39	1.51	2.89
Pm002422	ID_131	12	0	0.01	-0.87	0.03	-3	-1.15
Pm002438	ID_132	18	0	1.63	8	6.85	0.89	0.39
Pm002447	ID_133	17	0	0.57	4.39	1.97	3.07	1.52
Pm002448	ID_134	18	0	0.07	4.14	2.36	1.31	0.43
Pm002450	ID_135	19	0	0.06	-0.2	0.9	0.68	1.62
Pm002466	ID_136	15	0	-0.01	-0.12	0.88	-0.35	0.79
Pm002468	ID_137	18	0	2.61	4.73	4.19	1.93	2.17
Pm002521	ID_138	19	0	-0.89	2.2	3.63	3.31	4.56
Pm002535	ID_139	0	0	1.23	1.08	0.35	-1.75	-1.66
Pm002557	ID_140	6	0	0.01	1.33	2.05	-0.16	1.36
Pm002566	ID_141	4	0	-0.33	1.51	-1.66	1.05	-3.77
Pm002567	ID_142	4	0	-2.44	0.24	-1	-0.45	-2.64
Pm002575	ID_143	17	0	-0.16	1.65	0.32	1.18	0.82
Pm002590	ID_144	8	0	0.14	-3.54	-1.28	-1.39	-0.06
Pm002610	ID_145	19	0	0.52	0.81	0.95	0.63	1.97
Pm002617	ID_146	15	0	0.97	0.45	1.55	0.34	1.74
Pm002634	ID_147	0	0	-0.27	-2.3	-2.76	-1.18	-2.94
Pm002638	ID_148	8	0	1.98	-5.82	0.16	-0.77	-0.77
Pm002651	ID_149	0	0	0.63	-2.59	-3.2	-5.48	-7.01
Pm002666	ID_150	8	0	0	-1.68	-0.48	-0.43	0.61
Pm002667	ID_151	4	0	-1.43	-1.02	-1.71	0.5	-0.8
Pm002669	ID_152	18	0	-1.37	2.45	1.37	1.43	-1.27
Pm002674	ID_153	11	0	0.26	3.02	1.47	0.69	-0.13
Pm002740	ID_154	1	0	-1.35	-3.13	-3.91	-0.94	-2.85
Pm002746	ID_155	19	0	0	2.77	4.5	2.61	4
Pm002763	ID_156	1	0	0.02	-1.94	-1.44	-1.15	-0.07
Pm002785	ID_157	0	0	-1.63	-2.3	-2.82	-2.65	-2.65
Pm002815	ID_158	6	0	-0.22	0.54	1.23	-0.15	0.98
Pm002819	ID_159	15	0	0.13	-0.38	0.11	-0.7	0.51
Pm002820	ID_160	0	0	-0.02	0.4	-0.66	-0.37	-1.9
Pm002839	ID_161	19	0	-0.55	-0.4	0.32	0.34	1.39
Pm002867	ID_162	4	0	-2.26	-0.09	-1.65	0.71	-3.57
Pm002869	ID_163	0	0	-1.09	-0.93	-1.24	-1.18	-1.64
Pm002870	ID_164	2	0	-1.12	-3.04	-1.2	-2.34	-1.51
Pm002882	ID_165	8	0	0.24	-4.93	-1.61	-1.61	-0.93
Pm002887	ID_166	4	0	0.46	1.44	-1.3	0.75	-1.19
Pm002915	ID_167	9	0	-1.13	-2.19	-5.1	0.19	-1.61
Pm002928	ID_168	9	0	0.19	0.24	-1.01	0.56	0.34
Pm002949	ID_169	15	0	0.49	-1.08	0.76	-1.6	1.01
Pm002960	ID_170	18	0	-0.2	2.84	1.78	-1.9	-2.13
Pm002977	ID_171	0	0	0.23	-2.24	-3.46	-1.86	-3.34
Pm002999	ID_172	4	0	-1.81	-2.72	-3.84	-1.12	-3.52
Pm003036	ID_173	3	0	-3.43	-0.4	1.11	-0.3	-8.16
Pm003166	ID_174	0	0	-0.83	-2.51	-2.83	-0.31	-7.57
Pm003168	ID_175	15	0	0.67	0.67	1.13	-0.78	0.96
Pm003207	ID_176	15	0	1.14	0.74	1.71	0.23	1.77
Pm003215	ID_177	9	0	-0.24	-1.82	-8.15	0.79	-1.16
Pm003250	ID_178	19	0	0.77	-0.06	1.63	1.3	1.36
Pm003325	ID_179	19	0	0.33	1.09	2.53	2.33	3.7
Pm003327	ID_180	7	0	-1.66	5.52	4.15	5.56	4.26
Pm003328	ID_181	7	0	-2.81	4.38	2.93	4.75	2.66
Pm003332	ID_182	19	0	0.24	0.41	1.6	0.68	1.23
Pm003400	ID_183	4	0	-1.01	-0.58	-0.69	-0.46	-0.47
Pm003432	ID_184	7	0	-1.38	0.77	-0.01	1.17	0.44
Pm003443	ID_185	2	0	-0.66	-2.76	-0.11	-2.35	0.25
Pm003456	ID_186	15	0	-0.22	-0.6	0.72	-0.27	0.82
Pm003508	ID_187	6	0	-0.3	-0.49	0.28	-1.66	0.12
Pm003532	ID_188	4	0	-3.1	1.53	0.3	1.33	-7.64
Pm003585	ID_189	18	0	-0.63	3.11	1.9	1.63	0.61
Pm003592	ID_190	6	0	0.03	0.93	1.48	-0.28	0.86
Pm003598	ID_191	1	0	-0.3	-2.96	-1.49	-1.59	0.01
Pm003611	ID_192	4	0	-0.37	1.58	-1.13	1.78	-1.81
Pm003612	ID_193	7	0	-7.23	1.06	-2.68	0.92	-0.24
Pm003625	ID_194	3	0	-0.84	-1.89	-1.24	0.37	-1.38
Pm003634	ID_195	4	0	-3.09	0.19	-2.64	-0.34	-2.74
Pm003663	ID_196	18	0	-0.54	0.54	0.52	0.56	-0.85
Pm003673	ID_197	2	0	0.01	-1.44	-0.49	-2.59	-0.53
Pm003686	ID_198	4	0	-0.88	-0.31	-1.78	-0.34	-2.71
Pm003687	ID_199	6	0	-0.36	0.05	0.89	-0.29	0.88
Pm003719	ID_200	6	0	-0.33	-0.43	0.36	-1.26	0.31
Pm003767	ID_201	15	0	-0.2	-0.37	0.67	-1.21	0.63
Pm003817	ID_202	4	0	-1.45	-0.64	-2.12	-0.57	-2.09
Pm003843	ID_203	15	0	1.53	0.08	1.37	-0.63	1.87
Pm003870	ID_204	8	0	1.01	-1.62	-0.82	-0.8	-0.43
Pm003892	ID_205	2	0	-0.86	-0.7	-0.24	-2.7	-1.15
Pm003905	ID_206	2	0	-0.4	-0.88	-0.21	-1.07	0.21
Pm003934	ID_207	12	0	2.58	-4.38	-1.42	-2.79	-0.44
Pm003961	ID_208	4	0	-0.25	0.9	-0.21	0.89	-0.54
Pm003970	ID_209	2	0	-0.21	-0.85	0.09	-1.32	0.23
Pm004003	ID_210	9	0	0.33	-2.51	-3.75	-0.83	-2.26
Pm004005	ID_211	8	0	-0.33	-8.51	-0.28	-0.89	-2.31
Pm004017	ID_212	17	0	1.1	2.12	0.37	1.96	1.25
Pm004020	ID_213	12	0	1.08	-2.39	-0.47	-2.66	-0.32
Pm004021	ID_214	15	0	0.68	-0.98	1.09	-1.14	1.17
Pm004057	ID_215	0	0	-1.19	-1.8	-2.01	-1.72	-2.26
Pm004060	ID_216	0	0	-2.03	-1.64	-3	-2.1	-4.06
Pm004082	ID_217	6	0	-5.06	-1.74	-0.32	-5.06	1.72
Pm004087	ID_218	9	0	-0.09	-0.6	-1.26	1.43	0.28
Pm004102	ID_219	4	0	-0.77	-1.15	-1.88	-0.37	-1.76
Pm004124	ID_220	2	0	-0.13	-1.39	-0.16	-2.32	-0.47
Pm004132	ID_221	0	0	1.19	-4.21	-4.86	-5.38	-5.2
Pm004133	ID_222	15	0	0.43	-0.55	0.58	-0.34	0.44
Pm004162	ID_223	2	0	0.13	-2.39	-1.27	-2.95	-1.29
Pm004188	ID_224	19	0	-0.27	-0.25	0.6	0.15	1.23
Pm004226	ID_225	11	0	-0.48	1.61	-0.03	-0.53	-1.05
Pm004228	ID_226	11	0	-0.51	6.42	2.54	2.5	2.21
Pm004232	ID_227	8	0	-0.05	-1.02	-0.64	-0.4	-0.4
Pm004257	ID_228	15	0	0.37	-1.24	0.26	-1.05	0.59
Pm004264	ID_229	4	0	-2.14	-0.35	-1.34	-0.41	-2.12
Pm004272	ID_230	0	0	0.21	-1.22	-2.15	-1.05	-2.44
Pm004275	ID_231	15	0	6.69	3.32	6.44	2.74	7.41
Pm004276	ID_232	15	0	1	-0.98	0.64	-0.8	0.79
Pm004282	ID_233	2	0	-0.36	-0.74	0.51	-1.19	0.06
Pm004294	ID_234	18	0	0.19	9.63	7.85	5.12	4.44
Pm004376	ID_235	18	0	-1	6.01	3.36	-1	-3.74
Pm004391	ID_236	0	0	0.46	-0.67	-0.6	-1.19	-2.44
Pm004403	ID_237	19	0	-0.51	-0.69	0.34	0.31	0.93
Pm004412	ID_238	2	0	0.14	-1.27	-0.54	-0.98	0.23
Pm004420	ID_239	4	0	-1.19	-1.05	-2.39	0.02	-1.32
Pm004423	ID_240	19	0	-0.24	1.33	2.63	1.53	3.2
Pm004445	ID_241	10	0	0.22	0.62	1.68	0.37	0.57
Pm004447	ID_242	18	0	1.49	2.53	3.2	1.58	1.47
Pm004466	ID_243	0	0	-0.14	-1.58	-1.61	-1.5	-1.99
Pm004492	ID_244	15	0	1.85	0.77	1.62	1.14	2.34
Pm004499	ID_245	18	0	0.86	4.29	3.07	1.36	-0.69
Pm004509	ID_246	0	0	0.04	-0.44	-1.63	-0.86	-2.13
Pm004538	ID_247	1	0	-0.63	-0.93	-0.9	0.13	-0.13
Pm004544	ID_248	19	0	-1.27	0.89	1.49	2.06	2.25
Pm004588	ID_249	15	0	0.27	-0.17	1.32	-0.6	1.9
Pm004600	ID_250	1	0	0.83	-2.88	-1.82	1.19	1.47
Pm004627	ID_251	18	0	0.09	7.64	5.88	0.58	-0.07
Pm004640	ID_252	11	0	-0.04	3.18	0.38	-0.19	-0.19
Pm004643	ID_253	0	0	-1.27	-2.27	-3.14	-1.53	-2.95
Pm004644	ID_254	1	0	-0.73	-2.58	-0.96	-0.4	0.82
Pm004675	ID_255	18	0	0.09	1.26	0.73	0.42	-0.94
Pm004701	ID_256	8	0	0.38	-1.75	-0.49	-0.8	0.94
Pm004734	ID_257	19	0	3.31	3.19	4.04	4.68	4.33
Pm004823	ID_258	0	0	-1.8	-1.76	-1.95	-4.35	-6.54
Pm004826	ID_259	19	0	-0.22	-2.18	-0.65	2.55	2.97
Pm004850	ID_260	2	0	-0.49	-2.95	-1.6	-2.17	-1.16
Pm004870	ID_261	0	0	-0.3	-0.8	-2.1	-3.45	-5.43
Pm004874	ID_262	4	0	-0.33	0.29	0.25	0.54	-0.65
Pm004903	ID_263	12	0	0.24	-0.29	1.75	-5.2	1.93
Pm004919	ID_264	0	0	-1.37	0.35	-2.67	-1.49	-9.31
Pm004941	ID_265	19	0	-0.23	0.1	0.56	0.52	1.82
Pm004942	ID_266	15	0	0.3	-0.29	0.54	-0.21	0.98
Pm004997	ID_267	4	0	-1.52	-1.52	-1.84	-0.78	-3.1
Pm005012	ID_268	0	0	0.54	-1.56	-3.42	-3.88	-5.88
Pm005027	ID_269	4	0	-1.66	0.05	-1.58	0.88	-0.62
Pm005040	ID_270	7	0	-2.76	1.45	1.75	2.74	2.71
Pm005110	ID_271	7	0	-1.16	-0.41	-0.32	-0.12	-0.67
Pm005118	ID_272	19	0	-0.28	0.58	1.44	0.84	1.88
Pm005143	ID_273	3	0	-0.86	-1.74	0.32	1.14	-1.74
Pm005147	ID_274	10	0	-0.43	0.16	2.24	-0.86	-1.08
Pm005182	ID_275	19	0	0	0	3.56	2.46	2.84
Pm005185	ID_276	17	0	0.38	3.23	2.66	2.62	1.45
Pm005208	ID_277	6	0	-0.33	1.61	2.82	0.21	2.3
Pm005215	ID_278	18	0	-0.71	6.95	5.73	2.5	1.9
Pm005218	ID_279	1	0	0.27	-4.39	-5.22	-0.3	-1.69
Pm005219	ID_280	1	0	-2.15	-2.87	-2.03	-1.45	-1.46
Pm005224	ID_281	1	0	-0.39	-1.11	-0.68	-1.15	0.39
Pm005226	ID_282	19	0	-0.4	0.88	1.16	0.34	1.44
Pm005248	ID_283	2	0	-1.11	-3.81	-1.05	-4.81	0.08
Pm005256	ID_284	18	0	0.94	2.74	2.13	1.45	0.86
Pm005257	ID_285	1	0	-0.24	-1.24	-0.72	-0.64	-0.05
Pm005293	ID_286	18	0	1.55	4.27	3.83	0.08	0.18
Pm005308	ID_287	18	0	0.12	2.11	1.31	0.57	-1.16
Pm005327	ID_288	0	0	-0.3	0.68	-1.1	-1.2	-2.99
Pm005349	ID_289	2	0	-0.21	-1.52	-1.02	-1.82	-0.72
Pm005350	ID_290	8	0	0.28	-1.41	-0.25	-0.33	0.44
Pm005366	ID_291	11	0	-0.53	1.04	-0.2	-0.85	-1.3
Pm005389	ID_292	19	0	0.49	1.39	2.06	0.69	1.79
Pm005415	ID_293	13	0	0.47	0.01	-0.3	0.17	-0.86
Pm005417	ID_294	2	0	-1.2	-3.17	-1.83	-2	-0.74
Pm005432	ID_295	2	0	0.15	-1.3	-0.46	-1.5	-0.08
Pm005477	ID_296	6	0	-0.02	0.5	1.64	-1.13	0.73
Pm005486	ID_297	0	0	-0.48	1.19	0	-3.01	-4.07
Pm005493	ID_298	19	0	-1.61	2.92	3.54	2.32	2.86
Pm005506	ID_299	15	0	0.13	-0.41	0.19	-0.49	0.7
Pm005526	ID_300	0	0	-0.33	1.24	-1.04	-0.58	-7.02
Pm005531	ID_301	15	0	0.6	0.48	1.39	0.3	1.68
Pm005571	ID_302	0	0	-0.59	-2.19	-3.64	-2.79	-2.83
Pm005573	ID_303	2	0	0.61	-3	-0.37	-2.74	0.81
Pm005575	ID_304	18	0	0.35	1.39	1.38	0.96	-0.21
Pm005577	ID_305	15	0	0.4	0.36	1.82	0.16	2.82
Pm005579	ID_306	15	0	2.25	1.16	1.41	-0.55	1.85
Pm005624	ID_307	17	0	0	7.54	0	6.06	0
Pm005625	ID_308	0	0	-1.11	-2.12	-3.82	-1.65	-3.7
Pm005629	ID_309	15	0	4.84	-0.36	4.6	-3.17	5.53
Pm005676	ID_310	15	0	11.95	0	11.28	10.08	10.64
Pm005682	ID_311	2	0	-0.37	-1.75	0.16	-2.38	0.48
Pm005697	ID_312	0	0	0.14	-3.67	-5.17	-5.07	-4.46
Pm005713	ID_313	18	0	-0.14	1.8	1.11	0.74	-0.26
Pm005717	ID_314	18	0	-0.58	2.03	0.88	-1.62	-2.09
Pm005763	ID_315	0	0	0.07	0.63	-1.16	-0.12	-2.01
Pm005832	ID_316	11	0	0.06	0.64	-0.59	0.13	-0.1
Pm005840	ID_317	19	0	-0.19	2.4	3.43	2.38	3.3
Pm005855	ID_318	7	0	-0.7	0.23	-0.82	1	0.37
Pm005862	ID_319	18	0	0.1	2.14	1.74	0.78	-0.8
Pm005880	ID_320	19	0	0.08	0.2	1.16	0.71	1.71
Pm005881	ID_321	18	0	0.34	0.78	0.42	-0.42	-0.92
Pm005904	ID_322	6	0	-1.81	-1.02	-0.94	-8	-0.1
Pm005912	ID_323	19	0	0.71	0.74	1.83	1.31	1.77
Pm005973	ID_324	10	0	-0.03	0.88	2.14	0.03	1
Pm005983	ID_325	18	0	-0.87	5.04	3.87	0.08	-1.79
Pm005989	ID_326	2	0	-0.75	-1.72	-0.13	-1.82	-0.14
Pm006063	ID_327	15	0	-0.39	-0.55	0.58	-0.38	0.6
Pm006072	ID_328	15	0	0.25	-0.81	0.47	-0.9	0.67
Pm006146	ID_329	9	0	-0.7	-1.25	-2.38	-0.61	-1.26
Pm006191	ID_330	19	0	-0.78	0.65	1.85	0.93	1.91
Pm006209	ID_331	9	0	-0.5	-0.48	-1.99	0.73	-1.04
Pm006223	ID_332	8	0	1.74	-6.44	1.41	-0.12	2.99
Pm006249	ID_333	0	0	0.38	-2.35	-3.55	-2.16	-2.94
Pm006252	ID_334	4	0	-0.34	-0.2	-1.51	0.29	-1.51
Pm006299	ID_335	9	0	-0.58	-1.18	-2.72	1.07	-0.42
Pm006338	ID_336	2	0	-0.45	-1.18	-0.11	-0.87	-0.08
Pm006381	ID_337	15	0	0.99	-0.81	0.66	-0.7	0.69
Pm006382	ID_338	2	0	-0.69	-1.24	-0.12	-3.66	-0.57
Pm006394	ID_339	10	0	-0.3	-0.78	1.02	-0.75	0.03
Pm006405	ID_340	8	0	-0.27	-1.19	0.57	0.62	1
Pm006420	ID_341	4	0	-0.99	-0.83	-1.64	0.36	-0.8
Pm006436	ID_342	15	0	0.36	-0.64	0.31	-0.05	1.24
Pm006466	ID_343	8	0	0.41	-1.71	-0.47	0.2	0.53
Pm006487	ID_344	2	0	-0.28	-1.19	-0.02	-0.87	0.78
Pm006527	ID_345	18	0	-0.5	6.39	5.27	0.81	-1.1
Pm006549	ID_346	4	0	-1.32	2.49	-4.06	1.85	-0.74
Pm006608	ID_347	1	0	-0.56	-2.47	-1.32	-1.29	0.17
Pm006627	ID_348	8	0	-0.34	-1.26	-0.28	1.13	1.14
Pm006635	ID_349	2	0	-0.43	-1.04	0.33	-0.8	0.45
Pm006644	ID_350	2	0	-0.14	-4.33	-3.39	-4.18	-3.1
Pm006648	ID_351	0	0	-0.24	-0.63	-2.1	-2.1	-1.39
Pm006651	ID_352	0	0	0.08	-2.2	-2.91	-2.89	-4.48
Pm006689	ID_353	15	0	0.33	-1.22	0.26	-0.77	0.69
Pm006690	ID_354	2	0	0.01	-1.15	-0.28	-1.42	0.34
Pm006728	ID_355	18	0	0.11	6.5	5.49	0.85	-1.94
Pm006736	ID_356	1	0	0.64	-2.04	-0.96	-1.07	0.6
Pm006737	ID_357	0	0	-0.76	-0.58	-1.97	-0.88	-1.72
Pm006820	ID_358	9	0	-0.52	-1.25	-3.98	-0.02	-2.22
Pm006835	ID_359	19	0	-0.54	0.46	1.55	0.36	1.33
Pm006836	ID_360	5	0	-8.97	0.17	-8.97	-8.97	0.26
Pm006843	ID_361	0	0	0.42	-1.46	-0.32	-1.91	-1.64
Pm006844	ID_362	19	0	-0.22	3.51	4.58	3.16	4.11
Pm006849	ID_363	1	0	-1.84	-3.73	-3.52	-0.59	-2.02
Pm006933	ID_364	18	0	-0.74	1.56	0.49	-0.17	-1.89
Pm006939	ID_365	11	0	0	3.81	1.42	0.9	0
Pm006945	ID_366	7	0	-0.16	-0.54	-0.75	1.64	0.64
Pm006971	ID_367	6	0	-0.33	-0.07	0.64	-0.36	1.09
Pm007005	ID_368	18	0	-1.81	9	7.66	0.63	-2.22
Pm007006	ID_369	6	0	-0.18	-0.31	0.3	-1.03	-0.01
Pm007034	ID_370	17	0	1.91	2.39	2.81	4.25	2
Pm007067	ID_371	9	0	-2.45	-1.73	-3.86	-1.82	-2.18
Pm007120	ID_372	0	0	-0.08	-5.06	-4.76	-3.94	-5.43
Pm007135	ID_373	18	0	-0.41	1.29	0.41	0.06	-1.4
Pm007178	ID_374	15	0	0.84	0.1	1.68	0.73	1.58
Pm007188	ID_375	0	0	-0.39	-1.01	-1.93	-0.71	-2.19
Pm007275	ID_376	12	0	-0.07	-0.33	0.21	-1.17	-0.17
Pm007318	ID_377	15	0	1.15	-0.46	1.42	0.2	1.3
Pm007323	ID_378	2	0	-0.62	-2.56	-0.88	-1.95	-0.19
Pm007330	ID_379	2	0	-0.21	-1.41	-0.58	-1.5	-0.43
Pm007343	ID_380	15	0	2.47	-3.04	2.53	-1.71	2.1
Pm007400	ID_381	12	0	1.2	0.33	1.69	-7.89	2.46
Pm007402	ID_382	4	0	-9.76	1.23	-6.03	-0.21	-9.76
Pm007414	ID_383	4	0	-0.93	0.83	0.26	0.33	-0.88
Pm007420	ID_384	15	0	-0.11	-1.19	0.78	-2.4	0.79
Pm007450	ID_385	19	0	0.02	1.22	2.33	0.87	1.93
Pm007451	ID_386	19	0	-0.32	0.95	2.18	0.83	1.91
Pm007474	ID_387	4	0	-12.09	0.72	-12.09	0.6	-12.09
Pm007476	ID_388	4	0	-10.24	0.83	-10.24	1.68	-10.24
Pm007498	ID_389	6	0	-0.33	0.38	0.87	-1.34	-0.23
Pm007511	ID_390	18	0	-0.65	1.02	0.49	0.14	-0.87
Pm007512	ID_391	18	0	-0.51	2.55	1.53	-0.28	-2.08
Pm007539	ID_392	4	0	-1.05	-0.18	-1.11	-0.61	-2.2
Pm007610	ID_393	10	0	-0.05	0.96	2.05	0.53	1.13
Pm007672	ID_394	4	0	-0.21	-0.5	-1.07	-0.07	-1.23
Pm007673	ID_395	1	0	-0.1	-3.76	-2.45	-0.32	-0.17
Pm007698	ID_396	6	0	-0.76	-0.4	0.31	-0.85	0.18
Pm007757	ID_397	0	0	-0.45	-3.17	-3.15	-1.6	-2.67
Pm007790	ID_398	6	0	-0.76	0.45	1.63	0.07	1.43
Pm007860	ID_399	1	0	-0.67	-3.11	-2.05	-2.07	-0.69
Pm007873	ID_400	2	0	-0.17	-0.88	-0.01	-2.29	-0.11
Pm007875	ID_401	2	0	-0.24	-2.73	-1.41	-2.36	-1.61
Pm007877	ID_402	6	0	-0.48	-0.04	0.39	-0.56	0.55
Pm007947	ID_403	15	0	0.28	-0.49	0.21	-1.06	0.32
Pm007954	ID_404	19	0	0	0	4.54	0	6.98
Pm007961	ID_405	9	0	0.88	-0.76	-3.25	-0.19	-0.88
Pm007965	ID_406	18	0	0.39	3.05	2.52	0.73	-1.31
Pm007982	ID_407	11	0	-0.25	2.1	0.45	1.09	0.55
Pm008013	ID_408	2	0	-0.33	-1.27	0.12	-1.29	0.38
Pm008023	ID_409	7	0	-0.39	0.25	0.33	1.35	0.29
Pm008032	ID_410	18	0	1.47	3.74	2.23	0.3	0.6
Pm008135	ID_411	19	0	-0.03	1.44	2.29	2.56	3.56
Pm008173	ID_412	12	0	1.12	-0.32	0.24	-0.72	0.79
Pm008190	ID_413	2	0	0.37	-1.25	-0.66	-0.9	0.21
Pm008210	ID_414	18	0	-0.12	1.59	1.08	0.28	-0.77
Pm008211	ID_415	9	0	-0.54	-1.96	-3.26	1.07	-0.91
Pm008212	ID_416	19	0	-0.5	0.81	2.21	1.09	2.43
Pm008213	ID_417	10	0	-0.27	0.16	1.93	0.17	1.62
Pm008230	ID_418	10	0	-0.08	-0.08	1.19	-0.4	0.09
Pm008258	ID_419	18	0	0.2	1.23	0.5	0.77	-0.86
Pm008261	ID_420	18	0	0.69	3.64	3.04	0.19	-1.16
Pm008263	ID_421	0	0	0.67	-1.11	-1.73	-1.11	-2.49
Pm008268	ID_422	15	0	-0.47	-1	0.62	-1.3	1.37
Pm008307	ID_423	0	0	-1.61	-2.87	-2.39	-1.59	-9.56
Pm008374	ID_424	17	0	1.43	2.42	0.89	1.98	1.05
Pm008415	ID_425	18	0	-0.95	3	2.86	1.71	0.67
Pm008437	ID_426	2	0	-0.64	-2.01	-0.01	-2.49	0.12
Pm008441	ID_427	0	0	-0.27	-0.35	-1.2	-1.54	-2.13
Pm008449	ID_428	2	0	0.11	-1.85	-1.18	-1.43	-0.24
Pm008457	ID_429	19	0	-0.31	0.66	0.68	0.82	0.68
Pm008466	ID_430	15	0	0.88	-0.74	0.97	0.59	2.1
Pm008468	ID_431	2	0	-0.77	-2.13	-0.43	-2.83	-0.13
Pm008502	ID_432	4	0	-2.93	-1.01	-3.82	-0.81	-4.2
Pm008507	ID_433	17	0	-0.09	2.46	1.77	2.63	0.93
Pm008515	ID_434	11	0	0.1	1.22	-0.36	-0.38	-0.45
Pm008520	ID_435	2	0	-0.16	-0.71	-0.01	-1.56	-0.18
Pm008560	ID_436	0	0	0.29	-5.24	-4.16	-4.52	-4.4
Pm008569	ID_437	0	0	-3.57	-8.31	-8.31	-8.31	-8.31
Pm008577	ID_438	4	0	-1.25	-0.96	-1.07	-0.03	-2.06
Pm008602	ID_439	4	0	-1.24	0.11	-1.41	-1.15	-2.45
Pm008611	ID_440	15	0	0.13	-0.48	0.88	0.07	1.42
Pm008652	ID_441	17	0	-0.13	1.76	1.21	1.82	0.27
Pm008656	ID_442	0	0	-0.06	-3.88	-5.41	-4.39	-5.71
Pm008660	ID_443	0	0	-0.04	-4.95	-6.05	-5.66	-6.1
Pm008661	ID_444	0	0	0.22	-4.83	-5.93	-5.69	-5.84
Pm008709	ID_445	2	0	-0.64	-5.62	-4.26	-6.45	-3.38
Pm008719	ID_446	4	0	-1.02	-0.68	-1.1	0.11	-1.07
Pm008737	ID_447	18	0	1.6	2.56	2.21	1.93	0.07
Pm008745	ID_448	4	0	-2.66	0.01	-2.4	0.04	-2.93
Pm008750	ID_449	11	0	0.22	1.34	-0.52	0.7	-0.84
Pm008761	ID_450	18	0	-0.12	0.82	0.46	0.31	-0.72
Pm008773	ID_451	19	0	0.43	-0.31	0.22	0.39	1.05
Pm008775	ID_452	17	0	0.68	1.94	1.42	2.69	0.1
Pm008809	ID_453	4	0	-11.24	-2.06	-11.24	0.33	-11.24
Pm008820	ID_454	7	0	-0.79	0.51	0.32	0.69	-0.64
Pm008825	ID_455	1	0	-2.7	-9.34	-6.02	-0.63	-1.32
Pm008835	ID_456	9	0	-0.84	0.75	-7.62	1.43	0.44
Pm008850	ID_457	1	0	-0.21	-1.11	-1.27	-0.48	-0.75
Pm008860	ID_458	6	0	-0.42	-0.28	0.39	-0.49	0.56
Pm008876	ID_459	4	0	-1.14	-0.85	-2.71	-0.44	-1.76
Pm008892	ID_460	4	0	-0.68	0.54	-0.62	0.25	-0.69
Pm008905	ID_461	2	0	-0.17	-0.55	0.23	-0.83	0.21
Pm008938	ID_462	0	0	0.1	-1.28	-2.21	-3.11	-4.29
Pm008946	ID_463	2	0	0.2	-1.87	-1.05	-1.3	-0.04
Pm008957	ID_464	2	0	-0.55	-1.63	-1.02	-1.85	-0.62
Pm008985	ID_465	7	0	-0.31	0.93	0.17	1.67	0.45
Pm008995	ID_466	19	0	-0.32	1.85	3.36	3.62	4.52
Pm009011	ID_467	2	0	-0.55	-3.29	-1.54	-4.05	-1
Pm009024	ID_468	15	0	0.53	-0.62	0.95	-1.15	1.6
Pm009037	ID_469	2	0	-0.41	-1.53	-0.39	-1.76	-0.01
Pm009046	ID_470	6	0	-1.76	-0.72	-0.85	-1.16	-1.31
Pm009050	ID_471	19	0	-1.77	2.18	3.39	3.07	3.05
Pm009057	ID_472	2	0	-0.54	-1.3	-0.43	-1.43	-0.22
Pm009080	ID_473	5	0	-1.12	-0.99	0.12	-0.32	1.15
Pm009087	ID_474	18	0	0.35	3.65	3.45	2.63	1.05
PM009113	ID_475	1	0	-3.06	-3.07	-4.3	-0.63	-1.68
Pm009127	ID_476	7	0	-0.87	-0.09	-0.79	2.03	-0.01
Pm009157	ID_477	2	0	-0.47	-0.93	-0.1	-0.89	0.14
Pm009158	ID_478	4	0	-2.13	0.41	-1.56	0.12	-2.04
Pm009159	ID_479	0	0	0.39	-0.68	-0.87	-0.98	-2.16
Pm009165	ID_480	19	0	-0.08	2.98	4.58	2.73	4.49
Pm009233	ID_481	4	0	-3.15	-2.5	-10.17	-2.63	-10.17
Pm009237	ID_482	6	0	-0.01	1.18	0.98	-0.05	1.46
Pm009248	ID_483	4	0	-2.05	0.06	-1.14	-0.48	-1.8
Pm009260	ID_484	10	0	0.05	-0.08	0.84	-0.76	0.34
Pm009266	ID_485	7	0	-0.26	1.31	1.49	1.35	0.74
Pm009287	ID_486	18	0	0.18	3.39	2.75	1.85	0.14
Pm009303	ID_487	7	0	-3.74	4.99	3.7	4.6	0
Pm009305	ID_488	9	0	-1.95	-2.69	-4.29	-1.78	-2.69
Pm009325	ID_489	7	0	-2.3	1.94	1.68	1.75	-0.42
Pm009328	ID_490	0	0	-2.42	-2.87	-3.5	-3.35	-5.09
Pm009330	ID_491	2	0	0.23	-1.76	-0.96	-1.51	-0.45
Pm009342	ID_492	0	0	-0.21	-1.78	-2.88	-1	-2.47
Pm009357	ID_493	4	0	-0.64	-0.64	-1.58	-0.08	-1.13
Pm009406	ID_494	15	0	0	-0.29	0.84	-0.29	0.73
Pm009422	ID_495	17	0	0.6	5.17	4.61	5.43	2.33
Pm009423	ID_496	17	0	-0.84	4.95	5.07	4.47	2.42
Pm009426	ID_497	17	0	0.73	5.04	4.94	4.52	2.24
Pm009480	ID_498	2	0	-0.34	-1.18	0.3	-1.69	0.4
Pm009488	ID_499	4	0	-6.95	-2.07	-9.69	-0.34	-9.69
Pm009504	ID_500	13	0	0.8	-0.25	-0.43	0.32	-0.86
Pm009507	ID_501	15	0	0.75	-0.51	-0.34	-0.4	1.09
Pm009558	ID_502	6	0	-0.19	-0.1	0.81	-1.08	0.22
Pm009566	ID_503	0	0	-0.35	-1.34	-2.47	-1.4	-2.42
Pm009604	ID_504	1	0	-1.62	-3.86	-3.92	-1.91	-2.64
Pm009664	ID_505	0	0	0.04	-0.11	-0.88	-1.71	-3.08
Pm009725	ID_506	3;4	0	-5.06	-5.06	-5.06	-0.74	-5.06
Pm009733	ID_507	2	0	-0.45	-1.97	-0.96	-2.57	-1.43
Pm009750	ID_508	9	0	0.1	-1.21	-2.54	-0.37	-1.42
Pm009761	ID_509	0	0	-0.06	-0.72	-3.5	-1.98	-4.23
Pm009772	ID_510	2	0	0.11	-1.47	-0.96	-1.25	-0.16
Pm009807	ID_511	2	0	-4.06	-4.06	-4.06	-4.06	-4.06
Pm009809	ID_512	0	0	-1.28	-1.51	-2.31	-1.27	-2.4
Pm009810	ID_513	2	0	-0.24	-1.97	-0.51	-1.39	-0.85
Pm009811	ID_514	0	0	-1.25	-2.03	-2.22	-1.49	-2.47
Pm009819	ID_515	4	0	-0.41	-0.09	-1.01	0.25	-1.26
Pm009821	ID_516	3;4	0	-5.54	-5.54	-5.54	1.28	-5.54
Pm009834	ID_517	18	0	-1.34	0.79	1.24	0.38	-1.86
Pm009905	ID_518	4	0	-0.9	0.69	-0.87	0.74	-0.2
Pm009936	ID_519	0	0	-0.75	-1.91	-2.86	-3.88	-5.34
Pm009963	ID_520	19	0	1.08	3.31	3.22	2.44	3.97
Pm009965	ID_521	18	0	1.07	1.99	2	0.39	-0.05
Pm010002	ID_522	12	0	0.2	-2.5	1.02	-6.82	0.12
Pm010048	ID_523	12	0	1.46	-1.28	-0.99	-0.77	-0.4
Pm010123	ID_524	15	0	-0.27	-0.83	0.54	-1.74	0.72
Pm010136	ID_525	0	0	0.31	0.66	-0.29	-0.24	-1.25
Pm010144	ID_526	7	0	-1.72	-0.1	-0.14	0.44	0.45
Pm010168	ID_527	15	0	0.19	-1.51	0.55	-1.15	0.67
Pm010200	ID_528	7	0	-0.8	0.15	-0.62	0.98	-0.29
Pm010207	ID_529	7	0	-0.93	1.92	0.02	2.52	-0.03
Pm010219	ID_530	15	0	0.96	1.12	1.57	0.3	3.3
Pm010248	ID_531	19	0	-0.19	0.15	1.33	0.05	1.55
Pm010267	ID_532	12	0	0.18	0.11	1.86	-3.1	-0.06
Pm010314	ID_533	2	0	-0.43	-2.88	-1.7	-3.29	-1.68
Pm010330	ID_534	19	0	-0.04	-0.43	0.8	0.31	1.71
Pm010341	ID_535	1	0	0.47	-1.46	-1.63	-0.82	-0.9
Pm010353	ID_536	15	0	-0.18	-0.29	0.62	-1.1	0.8
Pm010384	ID_537	4	0	-1	0.66	-0.92	0.71	-0.75
Pm010391	ID_538	2	0	-3.09	-3.09	-1.33	-2.8	-0.99
Pm010393	ID_539	8	0	0.12	-0.85	0.19	0.45	0.65
Pm010480	ID_540	13	0	1.95	-3.17	-4.17	-0.43	-2.05
Pm010486	ID_541	15	0	0.13	0.14	1.08	-1.02	0.76
Pm010490	ID_542	9	0	-0.36	-0.47	-1.43	0.98	-0.22
Pm010521	ID_543	6	0	-0.36	-0.51	0.41	-0.98	0.11
Pm010529	ID_544	2	0	0.14	-2.05	-0.74	-1.96	0.35
Pm010544	ID_545	1	0	-0.07	-3.54	-3.93	-0.41	-1.42
Pm010564	ID_546	18	0	0.28	3.38	2.22	-3.21	-3.93
Pm010577	ID_547	4	0	-5.32	0.42	-1	1.62	-5.32
Pm010608	ID_548	4	0	-8.37	-2.17	-8.37	-1.46	-8.37
Pm010613	ID_549	4	0	-7.27	1.48	-1.77	0.57	-5.69
Pm010619	ID_550	1	0	0.21	-0.9	-0.59	-0.4	0.61
Pm010636	ID_551	0	0	-0.14	-1.36	-1.92	-1.16	-2.43
Pm010646	ID_552	18	0	-0.1	1.46	1.19	0.87	-0.15
Pm010651	ID_553	4	0	-4.91	0.83	-4.91	2.32	-4.91
Pm010657	ID_554	7	0	-1.31	-0.59	-0.58	0.21	0.09
Pm010669	ID_555	10	0	0.46	0.59	1.46	-0.9	0.66
Pm010688	ID_556	2	0	-0.6	-1.15	-0.36	-1.14	0.38
Pm010692	ID_557	1	0	0.35	-0.81	-0.1	0.74	1.86
Pm010713	ID_558	11	0	0	3.74	0	0	0
Pm010717	ID_559	15	0	1.45	0.84	2.07	-0.45	1.76
Pm010718	ID_560	12	0	3.32	0	0	0	0
Pm010721	ID_561	4	0	-3.03	-0.21	-2.9	-0.21	-3.03
Pm010722	ID_562	4	0	-0.91	-0.23	-1.66	-0.67	-1.1
Pm010781	ID_563	19	0	0.46	0.1	1.24	1.55	2.13
Pm010796	ID_564	8	0	1.32	-3.97	-1.05	-1.53	-1.5
Pm010798	ID_565	7	0	-1.43	1.62	1.34	2.3	1.09
Pm010802	ID_566	19	0	0.52	0.48	1.7	4.31	4.87
Pm010808	ID_567	8	0	0	-6.17	-2.58	-3	-1.58
Pm010810	ID_568	1	0	1.16	-2.05	-2.31	-1.22	-0.91
Pm010826	ID_569	2	0	-0.52	-3.48	-1.23	-3.21	-0.4
Pm010828	ID_570	3	0	-0.87	0.4	1.08	1.56	-1.14
Pm010832	ID_571	15	0	2	0.98	2.14	1.88	2.06
Pm010851	ID_572	4	0	-1.69	0.86	-2.52	0.89	-1.28
Pm010856	ID_573	7	0	-0.3	0.89	-0.36	1.45	0.72
Pm010859	ID_574	7	0	-0.45	-0.3	-0.08	0.67	0.5
Pm010872	ID_575	2	0	-0.49	-2.76	-1.08	-1.84	0.29
Pm010886	ID_576	19	0	0	4.03	4	1.42	4
Pm010905	ID_577	1	0	-0.62	-1.52	-2.55	0.41	-0.04
Pm010914	ID_578	18	0	-0.26	1.15	1.06	0.6	0.29
Pm010927	ID_579	16	0	6.54	8.52	6.2	0	5.64
Pm010929	ID_580	0	0	-0.68	-1.79	-2.14	-2.7	-4.11
Pm010930	ID_581	0	0	-3.32	-0.06	0.67	-3.54	-7.87
Pm010959	ID_582	1	0	-0.02	-3.94	-3.02	-1.94	-0.57
Pm010963	ID_583	2	0	0.15	-1.31	0.12	-2.31	-0.69
Pm010967	ID_584	4	0	-0.63	-0.19	-0.77	-0.11	-1.13
Pm010982	ID_585	19	0	0.04	1.24	1.19	1.33	1.35
Pm010994	ID_586	18	0	-1.03	2.47	2.06	0.64	-1.53
Pm010998	ID_587	17	0	1.82	2.66	2.04	2.65	1.88
Pm011029	ID_588	19	0	-0.67	-0.71	0.1	0.17	1.05
Pm011061	ID_589	15	0	0	-0.18	0.64	-0.87	0.99
Pm011078	ID_590	8	0	-0.37	-1.7	-0.52	-0.48	0.47
Pm011079	ID_591	6	0	-0.59	0.14	1.18	-0.44	0.68
Pm011098	ID_592	4	0	-0.86	1.15	-0.14	0.34	-0.86
Pm011109	ID_593	2	0	-0.68	-2.91	-1.1	-3.91	-2.91
Pm011121	ID_594	2	0	0.03	-1.15	-0.34	-0.82	0.35
Pm011137	ID_595	18	0	-0.57	6.48	5.77	-7.06	-2.74
Pm011157	ID_596	15	0	0.18	-0.06	0.61	-0.02	1.04
Pm011159	ID_597	19	0	0.46	0.72	2.2	0.6	1.9
Pm011171	ID_598	2	0	-0.92	-2.18	-0.23	-4.67	-1.86
Pm011175	ID_599	8	0	0.35	-9.15	-3.41	-1.3	-3.95
Pm011192	ID_600	18	0	0.47	3.83	2.82	2.51	0.67
Pm011197	ID_601	18	0	1.64	5.29	5.88	2.58	2.63
Pm011202	ID_602	7	0	-7.09	1.88	1.45	1.82	0
Pm011203	ID_603	17	0	-0.11	5.1	4.18	3.89	2.48
Pm011221	ID_604	4	0	-4.2	0.26	-7.52	1.05	-2.61
Pm011265	ID_605	19	0	0.03	0.55	1.61	0.55	1.54
Pm011266	ID_606	18	0	-0.73	1.96	1.41	0.27	-0.93
Pm011270	ID_607	19	0	-1.4	0.88	0.77	1.14	3.34
Pm011289	ID_608	15	0	0.67	-0.07	1.26	-0.58	0.61
Pm011324	ID_609	10	0	-0.62	1.53	2.82	0.25	0.91
Pm011328	ID_610	18	0	0.68	4.38	3.2	2.12	0.63
Pm011332	ID_611	8	0	1.73	-0.82	0.53	1.63	2.48
Pm011334	ID_612	15	0	3	-0.33	1.68	2.07	3.81
Pm011397	ID_613	19	0	0.53	3.03	4.03	4.98	6.01
Pm011408	ID_614	7	0	-0.73	0.51	0.32	0.72	-0.73
Pm011417	ID_615	6	0	-0.42	0.38	1.7	-0.16	1.72
Pm011436	ID_616	0	0	-0.33	-2.34	-3.7	-1.64	-2.78
Pm011478	ID_617	18	0	1.56	5.18	5.67	2.05	3.75
Pm011497	ID_618	8	0	1.14	-1.49	-0.08	-0.04	1.01
Pm011515	ID_619	19	0	0.03	0.22	0.83	0	1.24
Pm011535	ID_620	6	0	-0.24	0.96	1.59	-0.2	0.82
Pm011545	ID_621	6	0	-0.24	-0.33	0.19	-1.17	0.06
Pm011566	ID_622	0	0	-0.82	-2.15	-10.04	-3.91	-10.04
Pm011571	ID_623	19	0	-0.07	1.09	1.34	0.95	1.35
Pm011572	ID_624	2	0	-0.4	-2.08	-0.71	-1.79	-0.26
Pm011583	ID_625	0	0	-0.68	-1.42	-1.85	-1.02	-2.27
Pm011615	ID_626	7	0	-1.44	0.21	-0.62	1.41	0.1
Pm011657	ID_627	19	0	0.14	1.55	1.7	1.5	1.63
Pm011669	ID_628	19	0	0.4	0.36	1.27	0.43	1.51
Pm011703	ID_629	6	0	-0.29	0.56	0.61	-0.02	0.97
Pm011709	ID_630	19	0	1.3	0.65	1.25	1.44	2.49
Pm011758	ID_631	15	0	0.53	0.58	1.3	0.3	1.41
Pm011786	ID_632	15	0	-0.07	-0.52	0.65	-0.43	0.95
Pm011797	ID_633	15	0	-0.11	-0.3	0.93	-0.05	1.04
Pm011804	ID_634	14	0	0.66	-1	0.25	-0.79	-6.44
Pm011812	ID_635	4	0	-1.54	-2.13	-4.58	0	-3.42
Pm011816	ID_636	12	0	1.06	-0.78	-0.55	-2.39	-1.92
Pm011828	ID_637	19	0	0.35	1.17	2.93	1.28	3.45
Pm011882	ID_638	15	0	0.4	0.2	1.33	0.05	1.08
Pm011908	ID_639	17	0	1.21	2.84	1.48	2.57	1.6
Pm011916	ID_640	7	0	-2.27	-0.09	-0.62	0.76	-0.3
Pm011927	ID_641	15	0	-0.55	-2.02	0.34	-1.4	1.43
Pm011930	ID_642	12	0	0.96	-2.62	-1.12	-3.19	-1.47
Pm011940	ID_643	8	0	0.78	-1.18	-0.01	0.54	1.18
Pm011975	ID_644	1	0	-2.62	-5.74	-5.82	-3.83	-4.26
Pm011995	ID_645	5	0	-1.18	0.09	0.03	0.29	0.65
Pm011998	ID_646	2	0	-0.1	-2.08	-1.29	-1.5	-0.25
Pm012038	ID_647	7	0	-2.65	1.3	0.36	1.66	-0.35
Pm012039	ID_648	15	0	0.78	0.73	2.07	0.71	1.78
Pm012041	ID_649	7	0	-3.37	3.62	2.66	6.23	1.55
Pm012042	ID_650	19	0	0	10.12	8.82	13.07	8.87
Pm012043	ID_651	17	0	0.29	1.08	0.26	1.94	0.35
Pm012049	ID_652	15	0	0.91	0.45	2.81	0.15	2.16
Pm012095	ID_653	17	0	1.52	2.21	0.82	1.27	0.22
Pm012109	ID_654	18	0	2.47	3.25	3.23	-0.63	-0.2
Pm012137	ID_655	2	0	-0.31	-1.45	-0.09	-1.91	-0.24
Pm012157	ID_656	6	0	-0.13	-0.09	1.54	-2.24	1.23
Pm012166	ID_657	7	0	-0.53	0.67	0.34	1.6	-0.54
Pm012168	ID_658	17	0	0.73	1.27	0.92	1.34	0.04
Pm012193	ID_659	3	0	-5.74	0.25	0.64	1.61	-5.74
Pm012201	ID_660	6	0	-0.34	0.77	1.28	0.13	1.29
Pm012219	ID_661	0	0	-0.2	0.5	-0.66	-1.82	-2.83
Pm012245	ID_662	0	0	-1.35	-4.02	-4.18	-2.87	-4.29
Pm012281	ID_663	19	0	0.38	0.26	1.6	1.51	2.56
Pm012349	ID_664	8	0	0.05	-1.13	0.36	-0.47	0.06
Pm012355	ID_665	1	0	-1.57	-1.2	-1.53	-0.11	-0.35
Pm012384	ID_666	14	0	4.06	0	3.74	0	0
Pm012416	ID_667	19	0	0.09	0.33	1.8	0.24	2.21
Pm012426	ID_668	4	0	-1.6	0.23	-1.02	1.51	-1.05
Pm012474	ID_669	12	0	0.08	-0.39	0.44	-1.35	-0.16
Pm012493	ID_670	8	0	0.56	-12.61	0.27	-0.85	1.28
Pm012535	ID_671	0	0	1.51	1.54	0.18	-1.7	-2.86
Pm012555	ID_672	19	0	-0.14	0.84	1.64	0.29	1.84
Pm012577	ID_673	18	0	0.09	1.32	0.69	1.54	-1.74
Pm012584	ID_674	2	0	-0.09	-4.9	-2.43	-5.36	-3.5
Pm012588	ID_675	0	0	-0.97	-3.83	-4.3	-4.95	-4.37
Pm012591	ID_676	0	0	0.12	-1.25	-1.52	-1.37	-1.14
Pm012596	ID_677	12	0	2.08	-0.49	-0.28	-0.28	0.32
Pm012603	ID_678	14	0	-0.79	-2.83	-0.94	-0.56	-7.89
Pm012628	ID_679	2	0	-0.48	-1.45	0.32	-1.4	0.93
Pm012662	ID_680	15	0	1.6	1.25	2.62	0.79	1.71
Pm012759	ID_681	10	0	-0.81	-0.45	1.07	-0.3	0.58
Pm012764	ID_682	2	0	0.32	-2.35	-2.03	-2.04	-1.39
Pm012798	ID_683	6	0	-0.09	0.43	1.06	-0.81	0.68
Pm012866	ID_684	15	0	-0.34	-0.54	0.31	-0.61	0.69
Pm012868	ID_685	18	0	0.05	5.88	4.86	-2.44	-1.68
Pm012873	ID_686	14	0	0.67	0.74	0.03	0.6	-2.12
Pm012898	ID_687	15	0	0.45	0.42	0.95	-0.13	1.02
Pm012948	ID_688	15	0	0.16	-0.72	0.21	-0.63	0.43
Pm012956	ID_689	19	0	0	0.94	0.78	1.24	1.27
Pm012986	ID_690	0	0	0.12	-0.04	-1.24	-2.74	-3.07
Pm013014	ID_691	1	0	-0.28	-1.95	-0.9	-0.49	0.83
Pm013016	ID_692	15	0	0.72	-1.8	0.61	-0.43	1.72
Pm013029	ID_693	9	0	-0.28	-0.71	-1.78	-0.16	-1.56
Pm013099	ID_694	8	0	-1.19	-6.74	0.67	1.58	2.21
Pm013104	ID_695	15	0	0.21	-2.66	0.07	-2.66	1.31
Pm013105	ID_696	7	0	-1.26	-1.24	-1.48	0.76	-0.85
Pm013108	ID_697	0	0	-0.31	0.26	-0.06	-0.41	-1.46
Pm013167	ID_698	8	0	0.43	-2.88	-0.95	-1.48	-0.17
Pm013175	ID_699	0	0	-0.11	-0.2	-1.32	-1.62	-1.93
Pm013179	ID_700	7	0	1	1.17	1.58	4.27	1.7
Pm013181	ID_701	2	0	0.15	-1.28	-0.65	-1.02	0.04
Pm013218	ID_702	2	0	-0.34	-1.53	-0.93	-1.41	0.01
Pm013255	ID_703	2	0	-1.68	-6.74	0.55	-6.74	-1.54
Pm013256	ID_704	8	0	0	-1.74	2.87	1.7	2.15
Pm013273	ID_705	9	0	0.03	-0.82	-2.18	-0.29	-1.82
Pm013289	ID_706	19	0	1.58	1.58	2.49	5.33	6.44
Pm013319	ID_707	15	0	5.44	4.91	5.98	4.06	6.13
Pm013320	ID_708	6	0	-1.06	-0.61	-0.29	-1.74	-0.41
Pm013322	ID_709	2	0	-0.22	-2.12	-0.86	-4.06	0.86
Pm013389	ID_710	19	0	-0.16	0.9	0.91	0.7	0.61
Pm013397	ID_711	19	0	-0.02	1	2.12	0.89	2.25
Pm013400	ID_712	2	0	-0.07	-2.05	-0.52	-1.82	0.35
Pm013455	ID_713	2	0	-0.96	-2.58	-1.14	-1.75	-0.15
Pm013489	ID_714	0	0	-2.25	-5.19	-4.27	-2.29	-4.55
Pm013501	ID_715	6	0	-1.1	0.17	1.6	-0.35	1.85
Pm013524	ID_716	2	0	-0.2	-2.21	0.73	-3.85	0.31
Pm013561	ID_717	2	0	-0.4	-2.99	-1.27	-5.82	-2.19
Pm013568	ID_718	1	0	-1.67	-3.45	-3.96	-2.6	-2.82
Pm013578	ID_719	1	0	-0.14	-1.37	-0.64	-0.79	0.56
Pm013589	ID_720	15;16	0	6.38	0	0	0	6.13
Pm013599	ID_721	1	0	-0.12	-1.25	-0.4	-0.74	0.43
Pm013603	ID_722	18	0	1.26	8.94	7.93	1.81	1.77
Pm013611	ID_723	18	0	1.17	1.92	1.86	0.23	0.47
Pm013618	ID_724	1	0	-0.2	-2.12	-1.39	-1.4	-0.28
Pm013625	ID_725	18	0	0.53	3.37	2.39	1.82	0.32
Pm013639	ID_726	17	0	0.32	2.96	0.2	2.84	-0.18
Pm013653	ID_727	15	0	-0.26	-0.13	1.15	-0.8	1.46
Pm013682	ID_728	15	0	0.57	-0.22	0.73	0.02	1.1
Pm013711	ID_729	14	0	1.12	0.05	-0.24	0.27	-2.02
Pm013721	ID_730	0	0	0.09	-0.17	-0.45	-0.32	-1.35
Pm013742	ID_731	2	0	-0.37	-0.75	0.18	-0.7	0.32
Pm013761	ID_732	4	0	-4.43	-2.36	-3.43	-2.84	-5.53
Pm013795	ID_733	6	0	-0.59	-0.38	0.27	-0.29	0.79
Pm013811	ID_734	19	0	-0.39	0.52	1.36	0.26	1.37
Pm013827	ID_735	13	0	0.49	0.62	-0.39	1.31	-0.14
Pm013857	ID_736	6	0	-0.18	0.31	0.94	-0.22	1.05
Pm013875	ID_737	15	0	1.88	0.23	2.28	1.02	2.9
Pm013904	ID_738	7	0	-2.18	-0.02	0.26	1.44	0.7
Pm013929	ID_739	7	0	-0.41	0.66	0.23	1.02	-0.2
Pm013989	ID_740	0	0	0.29	0.49	-0.52	-0.34	-0.96
Pm014038	ID_741	18	0	2.41	2.76	3.49	0.64	0.49
Pm014068	ID_742	2	0	-0.31	-3.76	-2.84	-3.86	-2.38
Pm014076	ID_743	10	0	0	-2.74	2.91	-2.74	-2.74
Pm014113	ID_744	9	0	-2.37	-2.56	-4.98	-0.73	-1.57
Pm014182	ID_745	7	0	-7.71	-0.77	-2.66	0.09	-3.17
Pm014246	ID_746	12	0	1.22	-3.32	-1.54	-3.09	-1.99
Pm014251	ID_747	17	0	0.3	1.2	-0.02	1.99	1.28
Pm014269	ID_748	19	0	1.45	1.32	2.73	1.35	3.84
Pm014271	ID_749	15	0	-0.06	-1.13	0.77	0.06	2.29
Pm014293	ID_750	0	0	0.34	-0.92	-1.27	-0.65	-1.78
Pm014332	ID_751	19	0	1.52	0.59	2	1.63	2.29
Pm014337	ID_752	18	0	0.15	3.62	2.46	1.65	1.13
Pm014376	ID_753	6	0	-0.33	0.62	1.02	-0.14	0.5
Pm014379	ID_754	1	0	0.03	-2.49	-1.17	-0.28	1.18
Pm014435	ID_755	7	0	-1.19	1.05	0.55	1.41	0.14
Pm014445	ID_756	19	0	-0.53	0.71	1.91	1.4	2.82
Pm014455	ID_757	4	0	-1.37	0.2	-1.26	-0.62	-1.34
Pm014500	ID_758	2	0	-0.19	-0.58	0.27	-1.3	-0.24
Pm014509	ID_759	2	0	-0.14	-1.33	-0.87	-1.57	-0.53
Pm014528	ID_760	4	0	-4.17	-0.66	-2.97	-0.38	-3.32
Pm014578	ID_761	6	0	-0.3	0.16	0.88	-0.64	0.41
Pm014581	ID_762	0	0	-0.42	-5.42	-7.03	-6.13	-7.18
Pm014582	ID_763	0	0	-0.12	-5.47	-7.75	-5.24	-7.8
Pm014583	ID_764	0	0	-0.37	-5.34	-7.72	-6.06	-7.31
Pm014584	ID_765	0	0	-0.09	-6.11	-7.37	-6.68	-8.11
Pm014585	ID_766	0	0	-0.16	-5.67	-7.16	-6.95	-8.96
Pm014610	ID_767	19	0	-2.05	3.61	3.87	4.4	4.52
Pm014614	ID_768	8	0	0.73	-1.11	-0.09	0.03	0.85
Pm014642	ID_769	18	0	0.64	1.49	1.87	1.12	0.09
Pm014646	ID_770	18	0	0.7	1.63	1.5	1.22	0.14
Pm014664	ID_771	19	0	0.73	-1.04	0.16	1.57	2.56
Pm014695	ID_772	6	0	-0.31	-0.25	0.55	-0.47	0.57
Pm014699	ID_773	4	0	-0.82	-0.33	-1.5	0.53	-0.64
Pm014704	ID_774	15	0	0.17	-0.6	1.05	-0.5	1.06
Pm014715	ID_775	18	0	0.05	0.95	1.07	0.6	-0.54
Pm014731	ID_776	1	0	-0.36	-0.94	-0.04	-0.16	1.09
Pm014740	ID_777	6	0	-2.32	-0.3	-2.53	-7.97	0.06
Pm014747	ID_778	15	0	3.13	0.08	2.74	-0.34	2.93
Pm014806	ID_779	2	0	0.04	-2.46	-1.1	-1.94	-0.63
Pm014810	ID_780	2	0	-0.11	-2.04	-0.32	-1.16	-0.43
Pm014811	ID_781	2	0	0.83	-1.91	-0.25	-1.55	-0.17
Pm014836	ID_782	18	0	0.54	1.08	0.62	1.19	-0.51
Pm014839	ID_783	18	0	0.22	2.92	1.46	1.61	-0.2
Pm014841	ID_784	8	0	0.63	-2	0.41	-0.78	0.3
Pm014846	ID_785	7	0	-0.69	0.52	-0.33	1.68	-0.08
Pm014847	ID_786	13	0	0.16	-0.39	-0.22	1.24	0.06
Pm014848	ID_787	4	0	-0.49	0.51	-1.78	1.68	-0.71
Pm014849	ID_788	7	0	-2.55	-1.92	-0.53	1.23	1.2
Pm014876	ID_789	8	0	0.2	-1.89	-0.37	1.36	2.27
Pm014883	ID_790	2	0	0.09	-2.53	-1.88	-2.1	-1.08
Pm014887	ID_791	18	0	-0.28	4.86	4.8	3.3	1.8
Pm014910	ID_792	19	0	0.53	1.1	1.89	0.97	2.26
Pm014932	ID_793	11	0	-0.22	2.2	0.55	0.81	-0.48
Pm014989	ID_794	0	0	0.09	-2.38	-3.21	-1.26	-2.39
Pm015043	ID_795	4	0	-6.91	0.44	-6.91	0.29	-6.91
Pm015060	ID_796	13	0	0.19	-2.78	-3.29	-0.69	-2.85
Pm015079	ID_797	6	0	-0.59	-0.61	0.62	-0.82	0.76
Pm015096	ID_798	18	0	0.14	2.25	1.48	0.76	-0.31
Pm015115	ID_799	7	0	-3.2	-0.14	-0.11	-0.17	-1.87
Pm015121	ID_800	4	0	-0.95	0.43	-0.85	0.43	-1.38
Pm015122	ID_801	15	0	1.23	-0.66	1.42	-0.15	1.38
Pm015124	ID_802	2	0	-0.14	-1.49	-0.9	-1.21	-0.09
Pm015141	ID_803	19	0	-1.08	-0.29	0.53	1.17	1.54
Pm015142	ID_804	9	0	-0.07	-0.84	-2.62	-0.76	-1.46
Pm015163	ID_805	13	0	1.06	0.49	-0.36	1.47	-0.13
Pm015164	ID_806	8	0	0.89	-2.58	-0.67	-0.43	0.49
Pm015181	ID_807	2	0	0.06	-1.51	-0.53	-2.49	-1.04
Pm015196	ID_808	2	0	-0.22	-1.21	-0.45	-1.58	-0.53
Pm015198	ID_809	15	0	-0.44	-0.98	1.86	-1.49	1.94
Pm015202	ID_810	4	0	-6.69	-0.15	-2.95	0.18	-6.69
Pm015214	ID_811	8	0	-0.17	-1.75	0.83	-0.85	0.86
Pm015242	ID_812	17	0	0.26	1.7	0.36	2.98	1.51
Pm015246	ID_813	19	0	-0.64	-0.68	0.12	0.09	0.63
Pm015259	ID_814	2	0	-0.73	-4.63	-1.42	-3.54	0.01
Pm015279	ID_815	2	0	0.35	-2.77	-2.01	-2.25	-1.1
Pm015284	ID_816	11	0	3.74	6.32	0	0	0
Pm015319	ID_817	0	0	-0.21	-3.08	-1.02	-6.5	-5.76
Pm015325	ID_818	0	0	0.24	-2.09	-1.06	-4.62	-6.1
Pm015345	ID_819	4	0	-0.88	0.33	-0.4	0.29	-0.74
Pm015366	ID_820	13	0	0.95	-0.83	-0.98	1.05	-0.9
Pm015368	ID_821	17	0	0.69	5.13	4.38	5.23	3.87
Pm015385	ID_822	4	0	0.1	0.58	-0.04	0.95	-0.85
Pm015387	ID_823	4	0	-1.03	-0.09	-1.64	-0.47	-1.77
Pm015415	ID_824	2	0	-0.55	-1.47	-0.89	-2.04	-0.78
Pm015424	ID_825	7	0	-1.14	0.54	0.24	0.83	-0.33
Pm015461	ID_826	18	0	0.31	1.08	1.34	-0.68	-0.43
Pm015462	ID_827	2	0	-0.6	-2.89	-1.98	-3.37	-2.07
Pm015471	ID_828	1	0	-2.01	-4.9	-5.1	-1.65	-2.44
Pm015473	ID_829	2	0	0.12	-2.01	-1.6	-2.3	-0.97
Pm015508	ID_830	8	0	0.2	-1.86	-0.81	-0.51	0.2
Pm015509	ID_831	19	0	-0.24	-0.17	1	0.29	1.42
Pm015529	ID_832	8	0	-0.18	-1.67	-0.22	-0.81	0.49
Pm015531	ID_833	15	0	2.45	-0.01	3.03	-0.15	3.04
Pm015571	ID_834	18	0	-0.59	1.29	0.95	0.31	-1.24
Pm015581	ID_835	17	0	0	5.64	0	5.82	4.54
Pm015590	ID_836	18	0	-0.42	5.28	3.48	0.72	-0.78
Pm015595	ID_837	15	0	0.54	-2.81	0.63	-2.58	1.29
Pm015599	ID_838	15	0	-0.16	-0.59	0.28	-1.01	0.39
Pm015610	ID_839	4	0	-1.96	-0.08	-1.82	-0.85	-1
Pm015625	ID_840	18	0	-0.06	1.05	0.95	0.39	0.36
Pm015642	ID_841	19	0	-0.37	0.19	1.26	0.25	1.43
Pm015650	ID_842	7	0	-0.56	1	-0.01	2.65	1.81
Pm015654	ID_843	2	0	-0.36	-0.92	0.3	-1.31	0.33
Pm015662	ID_844	17	0	-0.17	2.01	1.26	1.92	0.62
Pm015714	ID_845	18	0	-0.17	2.63	2.33	0.28	-0.76
Pm015745	ID_846	15	0	-0.36	-1.08	0.44	-1.19	0.87
Pm015808	ID_847	18	0	1.58	4.67	3.48	1.52	0.09
Pm015812	ID_848	0	0	-0.07	-1.79	-1.2	-2.93	-1.83
Pm015813	ID_849	0	0	0.09	-1.46	-1.5	-2.13	-2.23
Pm015820	ID_850	18	0	-0.03	1.13	0.47	0.08	-1.36
Pm015828	ID_851	2	0	-0.53	-6.44	0.88	-6.44	-0.38
Pm015832	ID_852	3	0	-1.16	-0.6	-0.6	-0.3	-0.86
Pm015854	ID_853	0	0	-0.5	-1.22	-1.85	-0.8	-2.17
Pm015864	ID_854	18	0	0.15	4.57	3.73	0.17	-0.29
Pm015885	ID_855	2	0	0.16	-2.58	-1.83	-2.24	-1.19
Pm015887	ID_856	0	0	-0.25	-1.66	-1.01	-5.49	-3.21
Pm015907	ID_857	18	0	0.92	2.23	2.33	0.21	1.29
Pm015920	ID_858	0	0	-1.11	-1.93	-2.5	-2.88	-2.82
Pm016011	ID_859	18	0	0.92	2.21	1.03	0.23	-0.69
Pm016016	ID_860	2	0	-1.06	-2.11	-1.92	-4.92	-1.46
Pm016035	ID_861	2	0	-1.85	-6.55	-5.55	-4.61	-4.97
Pm016047	ID_862	14	0	0.25	-1.75	-0.26	0.15	-3.75
Pm016121	ID_863	11	0	-0.67	2.88	1.68	0.51	0.07
Pm016174	ID_864	19	0	0.01	-0.54	0.34	0.71	1.9
Pm016188	ID_865	15	0	-0.2	-0.55	0.19	-0.56	0.77
Pm016241	ID_866	12	0	-0.53	-2.87	-2.77	-9.37	-2.14
Pm016262	ID_867	2	0	-0.75	-3.01	-1.44	-3.23	-0.63
Pm016284	ID_868	2	0	-0.94	-2.18	-1.2	-2.11	-0.7
Pm016293	ID_869	2	0	-0.15	-0.58	0.08	-0.86	0.26
Pm016311	ID_870	18	0	-0.44	2.43	2.69	2.37	0.44
Pm016380	ID_871	6	0	-0.84	-0.2	0.86	-0.21	1.24
Pm016392	ID_872	15	0	0.15	-4.91	2.78	-4.91	3.29
Pm016395	ID_873	17	0	0.15	0.69	0.73	1.26	0.22
Pm016404	ID_874	4	0	-1.13	0.34	-1.66	0.49	-0.4
Pm016423	ID_875	6	0	-1.11	-0.86	-0.09	-1.79	-0.99
Pm016445	ID_876	10	0	-0.32	-0.84	0.47	-1.26	-0.82
Pm016463	ID_877	15	0	0.69	-1.63	0.29	-1.73	0.93
Pm016468	ID_878	15	0	0.2	0.31	0.89	-0.7	0.66
Pm016479	ID_879	2	0	0.11	-1.75	-1.09	-1.27	-0.22
Pm016497	ID_880	12	0	0.22	0.43	0.44	-3.34	0.72
Pm016501	ID_881	2	0	-2.02	-2.35	-2.02	-3.13	-2.43
Pm016528	ID_882	19	0	2.33	1.17	2.14	2	3.32
Pm016535	ID_883	15	0	1.51	0.36	2.43	0.49	2.66
Pm016547	ID_884	12	0	0.63	-1.3	-0.17	-1.56	0.01
Pm016555	ID_885	2	0	0.23	-1.45	-0.02	-1.9	0.33
Pm016574	ID_886	4	0	-0.17	-0.55	-1.72	0.79	-1.23
Pm016575	ID_887	2	0	-0.22	-1.61	-1.06	-1.67	-0.21
Pm016578	ID_888	12	0	0.19	-1.89	-0.26	-3.88	-1.24
Pm016579	ID_889	19	0	4.74	5.82	5.91	5.91	7.93
Pm016580	ID_890	10	0	-0.03	0.31	1.42	0.1	1.28
Pm016593	ID_891	2	0	0.2	-2.36	-1.6	-3.57	-1.22
Pm016594	ID_892	2	0	-0.68	-3.22	0.55	-2.26	1.31
Pm016596	ID_893	17	0	-0.42	2.25	-0.68	2.36	0.81
Pm016636	ID_894	19	0	-0.43	-0.46	0.59	0.36	0.83
Pm016689	ID_895	18	0	0.9	4.07	4.87	-0.91	0.62
Pm016710	ID_896	6	0	-0.12	0.05	0.56	-0.33	0.81
Pm016720	ID_897	15	0	1.11	-0.01	1.3	0.3	1.52
Pm016729	ID_898	15	0	0.52	-0.01	1.07	0.28	1.4
Pm016733	ID_899	15	0	1.49	1.01	2.49	0.7	2.58
Pm016736	ID_900	11	0	0.05	1.25	-0.1	-1.15	-1.77
Pm016751	ID_901	9	0	-1.72	-2.35	-8.54	-2.22	-1.72
Pm016770	ID_902	6	0	-0.5	0.64	1.68	-0.22	1.5
Pm016778	ID_903	15	0	-0.11	-0.44	0.36	-0.83	0.41
Pm016801	ID_904	2	0	0.05	-1.42	-0.49	-1.99	-0.81
Pm016822	ID_905	2	0	0.4	-1.1	0.08	-1.25	-0.07
Pm016837	ID_906	15	0	2.93	-2.78	1.27	-3	1.8
Pm016850	ID_907	12	0	0.44	-1.25	-0.43	-1.83	-0.78
Pm016949	ID_908	15	0	2.07	0.89	3.35	-0.8	3.08
Pm016950	ID_909	12	0	0.17	-0.19	-0.25	-0.63	0.4
Pm016965	ID_910	0	0	0.07	-1.28	-1.08	-1.19	-1
Pm016969	ID_911	15	0	-0.22	-0.45	0.49	-0.57	1.06
Pm017006	ID_912	6	0	-0.25	-0.49	0.2	-1.41	0.46
Pm017016	ID_913	15	0	-0.06	-0.84	0.44	-1.26	0.51
Pm017023	ID_914	2	0	-0.55	-1.6	0.2	-1.79	0.74
Pm017034	ID_915	2	0	0.18	-2.11	-1.36	-1.84	-0.92
Pm017071	ID_916	19	0	-0.01	0.27	1.04	0.32	1.55
Pm017077	ID_917	6	0	-0.43	0.02	0.42	-0.13	0.89
Pm017106	ID_918	15	0	0.7	-0.83	0.54	-0.43	0.45
Pm017111	ID_919	15	0	2.17	-2.81	1.19	-1.49	-0.35
Pm017114	ID_920	15	0	6.82	0	2.74	0	5.06
Pm017116	ID_921	15	0	4.23	-4.06	1.26	-1.32	2.43
Pm017146	ID_922	7	0	-1.54	2.54	0.68	2.17	0.8
Pm017153	ID_923	1	0	-3.8	-3.66	-5.53	-1.99	-1.53
Pm017176	ID_924	2	0	-0.11	-1.49	-0.89	-1.26	-0.19
Pm017181	ID_925	15	0	0.87	0.18	1.39	-0.59	0.98
Pm017202	ID_926	15	0	0	0	7.32	0	8.02
Pm017221	ID_927	2	0	-0.82	-4.38	-2.88	-4.99	-3.11
Pm017227	ID_928	0	0	-0.24	-2.67	-3.74	-3.48	-4.01
Pm017245	ID_929	13	0	0.72	-1.39	-0.96	0.49	-1.17
Pm017258	ID_930	15	0	0.46	-0.74	1.25	-1.28	1.46
Pm017262	ID_931	2	0	0.56	-2.94	-1.66	-2.41	-1.7
Pm017267	ID_932	15	0	6.09	-4.32	7.09	-4.32	7.47
Pm017271	ID_933	2	0	-0.36	-4.34	-3.34	-4.75	-3.73
Pm017311	ID_934	0	0	-0.1	0.21	-0.4	-0.4	-1.62
Pm017312	ID_935	0	0	0.2	-1.48	-1.36	-0.53	-2.36
Pm017330	ID_936	6	0	-3	2.14	1.8	0.49	0.47
Pm017335	ID_937	10	0	0.01	1.34	2.1	-0.16	0.96
Pm017340	ID_938	10	0	-0.7	-0.32	1.13	-0.54	0.33
Pm017369	ID_939	6	0	-0.38	0.22	0.69	-0.51	0.78
Pm017374	ID_940	0	0	0.04	-3.19	-2.65	-3.36	-3.58
Pm017415	ID_941	9	0	-0.3	-0.24	-1.41	0.15	0.17
Pm017429	ID_942	2	0	-0.57	-2.12	-0.17	-1.48	0.15
Pm017448	ID_943	15	0	1.74	-0.79	0.48	-0.02	0.93
Pm017484	ID_944	5	0	-1.15	-0.63	-0.72	-0.19	-0.23
Pm017485	ID_945	15	0	1.23	0.73	2.79	0.79	3.14
Pm017509	ID_946	12	0	1.47	-0.37	-0.09	-0.34	0.79
Pm017560	ID_947	6	0	-0.68	2.58	0.03	-7.23	1.3
Pm017576	ID_948	15	0	11.4	0	12.12	2.74	12.6
Pm017582	ID_949	15	0	1.81	1.22	2.22	0.42	2.66
Pm017617	ID_950	15	0	-0.21	-0.73	0.48	-0.95	0.56
Pm017622	ID_951	0	0	-0.67	-2.16	-3.16	-1.46	-2.9
Pm017628	ID_952	0	0	-0.27	0.19	-1.14	-1.55	-1.85
Pm017643	ID_953	12	0	1.11	-0.84	0.32	-1.13	-0.57
Pm017646	ID_954	2	0	0.52	-3.17	-0.75	-4.03	-0.5
Pm017655	ID_955	12	0	3	-5.32	0.5	-5.32	-1
Pm017665	ID_956	12	0	0.86	-1.69	-0.28	-1.82	0.42
Pm017671	ID_957	15	0	0.96	-1.77	0.13	-2.18	1.07
Pm017673	ID_958	2	0	-0.29	-2.55	-0.7	-3.87	-0.68
Pm017676	ID_959	12	0	0.99	-4.64	-0.87	-7.97	-2.77
Pm017685	ID_960	15	0	0.28	-0.39	0.77	-0.55	0.73
Pm017696	ID_961	1	0	0.52	-3.3	-3.89	0.48	-0.97
Pm017722	ID_962	12	0	1.79	-0.51	0.82	-1.09	0.74
Pm017736	ID_963	19	0	0	7.78	10.42	10.62	11.46
Pm017738	ID_964	19	0	0.51	1.02	2.76	4.55	5.46
Pm017759	ID_965	4	0	-1.27	-0.82	-1.85	-0.08	-1.78
Pm017793	ID_966	1	0	-0.68	-1.53	-1.03	-0.8	0.31
Pm017825	ID_967	18	0	1.51	3.49	3.38	0.72	-0.64
Pm017853	ID_968	15	0	-0.06	-0.38	0.61	-0.91	0.4
Pm017911	ID_969	17	0	2.83	3.59	1.94	1.9	1.64
Pm017924	ID_970	6	0	-0.21	-0.32	0.02	-0.78	0.26
Pm017932	ID_971	2	0	-0.05	-1.09	-0.44	-0.88	0.15
Pm017952	ID_972	4	0	-2.56	-0.6	-2.73	-1	-8.46
Pm017953	ID_973	19	0	-0.59	-0.35	0.69	1.05	2.05
Pm017961	ID_974	10	0	0	0	3.74	0	0
Pm017978	ID_975	2	0	-0.89	-3.37	-0.97	-2.37	-0.73
Pm018009	ID_976	0	0	-0.45	-2.53	-2.73	-1.57	-2.59
Pm018035	ID_977	7	0	-1.4	-0.51	-0.51	1.45	-1.3
Pm018039	ID_978	18	0	0.12	2.03	1.37	1.29	-0.64
Pm018053	ID_979	19	0	-0.09	1.01	1.89	1.35	2.48
Pm018089	ID_980	6	0	-0.31	0.41	1.33	-0.07	1.12
Pm018130	ID_981	8	0	0.52	-1.41	-0.16	-0.22	0.45
Pm018141	ID_982	12	0	0.52	-0.39	-0.55	-1.01	0.65
Pm018164	ID_983	3	0	-2.91	-3.03	0.34	0.92	-1.86
Pm018170	ID_984	9	0	-1.15	-1.27	-2.21	0.26	-0.81
Pm018180	ID_985	13	0	1.25	-2.12	-1.31	-0.54	-1.38
Pm018200	ID_986	0	0	-0.71	-3.52	-4.76	-2.77	-3.79
Pm018201	ID_987	4	0	-1.91	-2.17	-3.42	-0.01	-2.11
Pm018212	ID_988	6	0	-0.23	-0.25	0.57	-0.63	0.51
Pm018253	ID_989	1	0	-1.25	-1.19	-1.7	0.12	-0.38
Pm018257	ID_990	8	0	0.83	-1.97	-0.52	-1.17	0.38
Pm018291	ID_991	0	0	-1.28	-2.68	-4.04	-2.34	-4.05
Pm018367	ID_992	15	0	0.74	0.6	1.14	-0.48	1.31
Pm018375	ID_993	17	0	9.32	9.63	4.91	9.93	0
Pm018378	ID_994	13	0	0.26	-0.06	-0.25	1.58	-0.94
Pm018397	ID_995	19	0	-0.27	0.43	1.39	1.1	2.14
Pm018402	ID_996	4	0	-0.58	0.73	-1.15	0.58	-0.48
Pm018403	ID_997	11	0	-0.65	3.35	1.63	1.66	0.28
Pm018433	ID_998	4	0	-1.45	-1.41	-3.47	-0.73	-2.5
Pm018474	ID_999	18	0	0.33	1.65	0.59	-0.88	-3.01
Pm018482	ID_1000	15	0	0.02	-0.53	0.5	-0.77	0.26
Pm018530	ID_1001	6	0	0.05	0.62	1.54	-0.42	1.14
Pm018557	ID_1002	19	0	1.4	0.28	1.73	2.23	2.8
Pm018559	ID_1003	5	0	-0.39	0.39	0.14	-0.34	1.47
Pm018560	ID_1004	19	0	1.4	0.28	1.73	2.23	2.8
Pm018604	ID_1005	0	0	0.15	-1.13	-1.97	-2.02	-3.06
Pm018631	ID_1006	7	0	-2.61	-1.47	-1.29	-0.33	-1.29
Pm018632	ID_1007	18	0	0.09	1.53	1.49	0.35	0.41
Pm018657	ID_1008	19	0	-0.16	0.48	1.52	0.98	1.93
Pm018715	ID_1009	1	0	-1.2	-1.66	-1.36	-0.46	-0.86
Pm018721	ID_1010	12	0	0.13	-0.22	0.19	-0.99	0.18
Pm018845	ID_1011	8	0	0.15	-2.59	-0.82	-1.36	-0.66
Pm018854	ID_1012	4	0	-1.23	-0.52	-1.74	-0.23	-1.61
Pm018855	ID_1013	18	0	1.1	1.98	1.58	-1.67	-2.23
Pm018857	ID_1014	11	0	-0.44	1.15	0.12	0.38	-0.6
Pm018859	ID_1015	4	0	-1.5	-0.81	-1.81	-0.63	-2.3
Pm018860	ID_1016	11	0	0.17	2.31	1.31	0.87	0.83
Pm018886	ID_1017	18	0	0.87	6.52	5.73	-1.22	-2.86
Pm018900	ID_1018	19	0	0.64	0.88	1.24	0.58	1.62
Pm018903	ID_1019	12	0	2.05	-1.58	-2.32	-2.91	-2.32
Pm018912	ID_1020	8	0	0.16	-1.14	-0.06	-0.09	0.71
Pm018970	ID_1021	6	0	-0.36	-0.31	0.88	-1.15	0.72
Pm019004	ID_1022	6	0	-0.39	-0.13	0.45	-2.58	0.91
Pm019012	ID_1023	19	0	-0.05	0.61	1.47	1.06	2.11
Pm019026	ID_1024	7	0	-1.57	-0.33	-0.34	0.28	0.26
Pm019057	ID_1025	4	0	-2.25	-1.74	-2.22	-1.66	-2.56
Pm019059	ID_1026	17	0	-1.25	8.06	7.28	5.08	4.47
Pm019071	ID_1027	19	0	0.17	0.74	2.2	1.17	3.75
Pm019081	ID_1028	9	0	-0.9	-1.63	-3.35	-0.63	-1.6
Pm019110	ID_1029	0	0	0.1	-1.65	-1.68	-1.56	-2.56
Pm019148	ID_1030	7	0	-1.52	0.33	0.08	1.41	-1.07
Pm019164	ID_1031	7	0	0	0	0	7.69	0
Pm019179	ID_1032	4	0	-0.8	1.29	0.31	1.05	-0.87
Pm019184	ID_1033	19	0	-0.01	-0.2	1.21	1.89	2.72
Pm019219	ID_1034	6	0	-1.81	0.51	2.65	-4.54	2.1
Pm019237	ID_1035	19	0	0.56	0.07	1.09	0.69	1.27
Pm019258	ID_1036	4	0	-3.69	1.76	-2.04	1.83	-1.26
Pm019313	ID_1037	2	0	-0.3	-1.69	-0.87	-1.76	-0.41
Pm019327	ID_1038	0	0	0.46	-2.17	-1.99	-1.6	-2.76
Pm019331	ID_1039	11	0	-1.27	2.72	1.16	1.26	0.88
Pm019336	ID_1040	8	0	-0.22	-0.72	0.16	-0.24	0.86
Pm019403	ID_1041	6	0	-0.23	0.25	0.72	-0.53	0.59
Pm019411	ID_1042	12	0	1.01	2.67	0.87	-4.39	-1.98
Pm019417	ID_1043	17	0	0.58	1.43	0.92	1.47	0.32
Pm019427	ID_1044	19	0	0.74	0.55	1.62	2.29	2.82
Pm019506	ID_1045	2	0	0	-1.51	-0.69	-1.51	-0.24
Pm019536	ID_1046	0	0	-0.61	-2.34	-2.62	-1.7	-2.82
Pm019578	ID_1047	17	0	1.3	3.73	2.81	3.28	2.02
Pm019614	ID_1048	2	0	-0.17	-1	-0.52	-1.79	-0.74
Pm019729	ID_1049	6	0	-0.34	0.75	1.37	0.22	1.28
Pm019732	ID_1050	15	0	1.49	-1.69	0.32	-0.21	1.55
Pm019754	ID_1051	6	0	-0.4	-0.34	0.6	-0.47	0.72
Pm019781	ID_1052	15	0	1.06	-0.22	0.9	-0.59	1.49
Pm019784	ID_1053	19	0	2.64	1.17	3.98	4.6	4.61
Pm019810	ID_1054	18	0	0.07	5.07	3.5	1.54	1.19
Pm019812	ID_1055	19	0	1.62	1.76	2.84	1.3	3.79
Pm019838	ID_1056	2	0	-0.08	-1.57	-0.78	-1.25	0.07
Pm019859	ID_1057	15	0	3.7	2.46	4.88	2.32	6.51
Pm019879	ID_1058	2	0	-1.39	-3.6	-3.83	-2.7	-2.78
Pm019881	ID_1059	18	0	-0.57	1.54	1.09	1.18	-0.33
Pm019911	ID_1060	16	0	1.43	2.12	2.04	0.05	2.22
Pm019926	ID_1061	19	0	0.38	0.45	1.51	0.86	1.46
Pm019932	ID_1062	6	0	-0.96	-0.6	-0.02	-2.52	-1.01
Pm019950	ID_1063	2	0	-0.35	-1	-0.77	-1.42	-0.3
Pm019954	ID_1064	19	0	4.74	5.91	7.29	5.91	8.06
Pm019958	ID_1065	15	0	4.14	2.84	4.72	1	4.65
Pm019962	ID_1066	1	0	0.06	-1.55	-0.36	-0.34	1.11
Pm019963	ID_1067	19	0	0.25	2.73	3.91	2.92	4.31
Pm019965	ID_1068	19	0	-1.11	-0.63	1.39	1.72	2.86
Pm019970	ID_1069	2	0	-1.05	-0.85	-0.63	-0.58	-0.52
Pm019980	ID_1070	2	0	0.03	-1.97	-1.19	-3.02	-1.75
Pm019982	ID_1071	18	0	-0.68	3.21	1.99	-1.63	-1.76
Pm019983	ID_1072	1	0	0.05	-1.83	-1.17	-0.92	0.42
Pm019987	ID_1073	4	0	-1.84	0.71	-1.18	-0.13	-1.15
Pm020007	ID_1074	18	0	-0.3	3.73	3.75	3.15	1.46
Pm020008	ID_1075	15	0	0.81	0.38	1.4	0.58	1.18
Pm020035	ID_1076	4	0	-1.07	0.3	-2.41	0.48	-2.3
Pm020041	ID_1077	18	0	0.66	4.92	6.13	2.13	3.79
Pm020069	ID_1078	15	0	-0.01	-0.11	1.78	-0.28	1.91
Pm020099	ID_1079	9	0	0.3	-0.79	-3.12	-1.7	1.03
Pm020130	ID_1080	12	0	0.75	-1.34	-0.32	-1.12	-0.1
Pm020140	ID_1081	18	0	0.52	3.27	3.65	1.4	2.68
Pm020146	ID_1082	19	0	-3.46	3.81	4.58	3.66	4.29
Pm020171	ID_1083	17	0	0.7	2.77	1.71	1.9	1.02
Pm020173	ID_1084	10	0	0.33	1.33	2.76	0.49	2.08
Pm020201	ID_1085	4	0	-1.36	-1.03	-1.5	-0.22	-1.72
Pm020204	ID_1086	19	0	-0.09	0.13	0.76	-0.05	1.07
Pm020244	ID_1087	2	0	-0.85	-3.27	-2.02	-3.27	-1.35
Pm020311	ID_1088	15	0	10.36	0	10.7	0	10.52
Pm020320	ID_1089	2	0	0.25	-1.08	-0.47	-1.33	-0.32
Pm020369	ID_1090	6	0	-0.46	-0.18	0.21	-0.82	0.24
Pm020374	ID_1091	18	0	0.5	2.08	1.38	0	-1.18
Pm020432	ID_1092	19	0	0.06	2.82	4.33	3.81	5.15
Pm020444	ID_1093	17	0	0.04	1.25	0.72	2.36	-0.02
Pm020446	ID_1094	17	0	0.63	2.44	2.47	3.3	1.37
Pm020449	ID_1095	18	0	2.23	7.12	7.92	5.1	3.94
Pm020450	ID_1096	17	0	0.74	5.38	4.35	6.09	3.51
Pm020497	ID_1097	0	0	-0.16	-0.56	-1.67	-1.88	-2.58
Pm020499	ID_1098	4	0	-1.49	-0.36	-1.47	-1.36	-1.56
Pm020526	ID_1099	0	0	-1.81	-2.79	-4.32	-2.38	-5.24
Pm020528	ID_1100	0	0	-1.9	-3.37	-4.39	-3.02	-4.39
Pm020529	ID_1101	19	0	0.52	-0.54	0.62	1.32	1.32
Pm020536	ID_1102	8	0	0	-6.69	-0.25	2.23	1.47
Pm020588	ID_1103	0	0	-0.21	0.7	-0.44	-0.82	-1.41
Pm020601	ID_1104	0	0	0.3	-0.55	-1.61	-1.23	-2.17
Pm020605	ID_1105	18	0	0.77	3.67	2.57	-1.34	-2.58
Pm020621	ID_1106	11	0	-1.03	2.67	1.23	-0.18	-1.16
Pm020629	ID_1107	18	0	-1.05	8.09	6.94	0.25	-6.49
Pm020633	ID_1108	7	0	-0.32	1.17	0.62	1.91	-0.45
Pm020645	ID_1109	0	0	0.27	-1.46	-1.69	-1.2	-1.24
Pm020656	ID_1110	0	0	-0.3	0.03	-0.84	-0.68	-1.71
Pm020662	ID_1111	6	0	-0.77	0.12	0.46	-1.27	-0.11
Pm020707	ID_1112	14	0	1.8	-1.24	-0.29	-0.19	-1.64
Pm020736	ID_1113	11	0	-5.54	2.12	-2.22	-5.54	-5.54
Pm020773	ID_1114	18	0	-0.34	2.29	1.47	0.91	-0.41
Pm020780	ID_1115	15	0	1.17	-0.47	1.67	-1.19	2.11
Pm020781	ID_1116	4	0	-2.97	-0.99	-4.08	0.26	-2.39
Pm020787	ID_1117	2	0	0.81	-4.05	-0.49	-5.38	-1.09
Pm020796	ID_1118	18	0	6.13	7.16	5.44	3.74	4.74
Pm020798	ID_1119	18	0	1.69	1.76	0.76	1.05	0.14
Pm020799	ID_1120	6	0	-0.85	0.3	2.02	-7.29	2.16
Pm020800	ID_1121	17	0	1.14	2.14	0.85	1.53	0.4
Pm020803	ID_1122	10	0	0.13	1.03	2.42	-0.15	1.72
Pm020851	ID_1123	1	0	-0.09	-3.41	-2.27	0.37	1.22
Pm020854	ID_1124	2	0	-0.65	-1.43	-0.93	-1.52	-0.11
Pm020872	ID_1125	8	0	-0.03	-1.25	0.23	-0.6	0.47
Pm020887	ID_1126	7	0	-1.34	1.1	1.29	0.99	0.45
Pm020891	ID_1127	12	0	2.05	2.81	0.36	-6.54	2.3
Pm020895	ID_1128	15	0	0.57	0.34	1.38	-0.01	2.21
Pm020921	ID_1129	1	0	-0.4	-2.03	-3.04	-0.34	-0.49
Pm020941	ID_1130	0	0	-0.12	-4.44	-6.08	-5.03	-6.32
Pm020945	ID_1131	12	0	0.63	0.21	0.57	-1.13	0.21
Pm020948	ID_1132	0	0	-0.15	0.08	-1.33	-4.63	-4.51
Pm020970	ID_1133	15	0	7.46	4.32	7.67	4.54	9.23
Pm020980	ID_1134	2	0	0.17	-0.92	-0.26	-1.11	0.19
Pm020982	ID_1135	2	0	-0.5	-1.34	-0.69	-2.43	-1.12
Pm020983	ID_1136	15	0	2.78	-2	1.52	-2	1.75
Pm020990	ID_1137	11	0	-0.67	1.35	0.07	-0.19	-1.14
Pm021003	ID_1138	1	0	-0.21	-1.79	-1.14	-1.21	-0.11
Pm021015	ID_1139	6	0	-1	2.58	3.31	0.63	2.65
Pm021028	ID_1140	15	0	0.28	0.37	1.17	-0.38	0.88
Pm021038	ID_1141	5	0	-1.16	-0.41	-0.06	-0.21	0.52
Pm021060	ID_1142	3	0	-2.47	-2.35	-2.26	-1.65	-3.42
Pm021062	ID_1143	0	0	-1.35	-3.12	-3.46	-2.64	-3.42
Pm021073	ID_1144	1	0	-0.06	-1.36	-0.75	-0.87	0.15
Pm021089	ID_1145	18	0	0.19	6.37	6.29	4.27	2.78
Pm021092	ID_1146	18	0	0.8	3.53	3.39	1.82	0.62
Pm021103	ID_1147	2	0	0.11	-2.97	-2.09	-2.45	-0.92
Pm021120	ID_1148	19	0	-1.22	1.61	2.19	3.54	3.72
Pm021123	ID_1149	19	0	0.12	1.13	2.36	1.19	2.48
Pm021124	ID_1150	19	0	0.03	-1.03	0.45	0.29	1.95
Pm021133	ID_1151	15	0	-0.15	-1.83	0.47	-1.69	0.8
Pm021136	ID_1152	2	0	-1.23	-3.2	-1.92	-1.9	-2.12
Pm021142	ID_1153	2	0	-0.23	-1.71	0	-2.25	0.45
Pm021144	ID_1154	10	0	-0.45	-0.01	1.22	-0.15	0.17
Pm021179	ID_1155	15	0	0.93	0.27	2.57	0.73	1.83
Pm021214	ID_1156	19	0	-1.36	0.51	0.53	2.5	2.44
Pm021222	ID_1157	18	0	-0.42	1.68	1.47	0.59	-0.51
Pm021243	ID_1158	18	0	1.44	5	4.61	-0.82	-0.76
Pm021244	ID_1159	15	0	-0.24	-0.61	0.46	-0.59	0.96
Pm021266	ID_1160	8	0	1.14	-1.63	-0.22	1.01	2.17
Pm021268	ID_1161	2	0	-0.36	-2.85	-1.71	-1.79	-0.7
Pm021282	ID_1162	3;4	0	-4.74	-4.74	-4.74	-0.68	-4.74
Pm021288	ID_1163	12	0	1.13	-0.11	-0.1	-0.74	-0.3
Pm021310	ID_1164	17	0	0.64	1.65	1.07	1.45	0.24
Pm021316	ID_1165	19	0	-0.21	0.55	1.58	0.69	1.47
Pm021320	ID_1166	19	0	0.33	-0.15	1.24	0.8	1.43
Pm021321	ID_1167	0	0	-0.44	-6.23	-5.98	-6.83	-5.57
Pm021341	ID_1168	15	0	4.45	1.17	2.75	2.21	2.49
Pm021349	ID_1169	2	0	-0.25	-1.39	-0.83	-2.16	0.3
Pm021394	ID_1170	0	0	-0.61	-0.52	-1.16	-0.51	-1.72
Pm021395	ID_1171	4	0	-1.5	-1.09	-2.13	-1.07	-2.36
Pm021396	ID_1172	17	0	-0.17	7.29	5.77	5.64	3.26
Pm021398	ID_1173	7	0	-3.05	5.36	3.98	5.22	2.44
Pm021417	ID_1174	15	0	1	0.4	1.75	-1.93	1.51
Pm021446	ID_1175	15	0	11.55	0	6.87	0	8.29
Pm021447	ID_1176	15	0	11	0	6.59	0	7.13
Pm021470	ID_1177	2	0	0.01	-1.97	-1.25	-1.52	-0.48
Pm021480	ID_1178	9	0	0.75	-0.04	-2.08	2.21	1.8
Pm021481	ID_1179	7	0	-3.74	2	3.17	6.09	4.98
Pm021515	ID_1180	0	0	-0.04	-1.4	-0.3	-2.39	-1.88
Pm021531	ID_1181	9	0	-0.25	-0.98	-2.2	-0.28	-0.88
Pm021535	ID_1182	14	0	-0.91	0.12	1.19	-1.86	-3.2
Pm021564	ID_1183	18	0	0.44	5.94	4.62	1.47	-0.11
Pm021565	ID_1184	12	0	2.13	-1.46	0.63	-5.2	1.35
Pm021570	ID_1185	0	0	-1.13	-2.56	-5.76	-2.5	-5.05
Pm021590	ID_1186	10	0	0.03	0.16	1.21	-0.97	0.61
Pm021592	ID_1187	15	0	-0.15	-1.2	-0.02	-0.72	1
Pm021601	ID_1188	4	0	-2.63	-0.12	-2.21	0.36	-2.1
Pm021622	ID_1189	4	0	-1.84	-1.87	-2.43	0.79	-1.59
Pm021630	ID_1190	4	0	-9.71	-4.81	-9.71	-1.98	-9.71
Pm021657	ID_1191	17	0	-0.46	2.3	1.19	2.22	1.69
Pm021658	ID_1192	17	0	-0.76	3.81	2.58	2.17	1.55
Pm021672	ID_1193	0	0	-1.83	-3.99	-4.47	-3.5	-4.14
Pm021684	ID_1194	15	0	2.06	1.52	3.22	1.26	3.34
Pm021695	ID_1195	6	0	-0.23	0.58	1.16	-0.32	0.79
Pm021725	ID_1196	15	0	0.81	-2.06	-0.18	-1.21	2.12
Pm021727	ID_1197	1	0	0.41	-1.54	-0.43	-0.45	1.78
Pm021729	ID_1198	1	0	-0.14	-0.84	-0.77	-1.21	0.31
Pm021758	ID_1199	2	0	0.45	-3.69	-2.04	-2.07	-2.34
Pm021773	ID_1200	1	0	-0.25	-2.83	-2.2	-2.16	-0.56
Pm021782	ID_1201	0	0	-0.82	-0.17	-1.26	-1.01	-1.45
Pm021783	ID_1202	7	0	-0.7	-0.53	-0.72	0.7	-0.68
Pm021795	ID_1203	0	0	-0.1	-1.56	-2.67	-1.79	-2.87
Pm021804	ID_1204	19	0	-0.23	1.38	1.54	0.74	1.14
Pm021806	ID_1205	5	0	-0.67	1.39	-1.3	1.93	1.72
Pm021813	ID_1206	7	0	-2.97	0.72	-0.7	1.56	-1.55
Pm021822	ID_1207	8	0	-0.2	-0.91	0.17	-0.18	0.9
Pm021832	ID_1208	8	0	0.8	-1.73	-0.17	-0.86	0.4
Pm021849	ID_1209	19	0	-0.27	-0.4	0.24	0.05	1.18
Pm021853	ID_1210	15	0	0.25	-0.46	0.6	-0.73	0.66
Pm021877	ID_1211	18	0	-1.06	1.63	1.09	-1.21	-1.25
Pm021879	ID_1212	6	0	-2.08	1.76	2.3	-3.36	-2.02
Pm021882	ID_1213	6	0	-0.27	0.7	0.66	-2.26	-0.32
Pm021883	ID_1214	18	0	-0.75	3.07	3.36	-0.11	1.03
Pm021884	ID_1215	6	0	-1.82	2.75	2.18	-1.25	-0.62
Pm021889	ID_1216	6	0	-1.19	0.77	1.12	-3.07	-1.01
Pm021895	ID_1217	6	0	0.08	2.31	2.02	-0.81	0.92
Pm021896	ID_1218	11	0	-1.58	2.5	1.47	-0.67	-0.66
Pm021912	ID_1219	15	0	0.21	-0.97	0.87	-0.15	1.64
Pm021917	ID_1220	2	0	0.48	-1.38	-0.53	-1.23	-0.1
Pm021964	ID_1221	10	0	0.25	1.9	2.74	-0.22	0.79
Pm021995	ID_1222	2	0	-0.07	-4.18	-0.91	-2.79	-0.19
Pm021997	ID_1223	13	0	1.19	-0.33	0.31	2.99	0.23
Pm022001	ID_1224	15	0	0.67	-0.47	1.15	-0.92	1.1
Pm022020	ID_1225	0	0	0.08	-1.77	-2.7	-1.34	-2.51
Pm022088	ID_1226	0	0	-0.11	-2.32	-1.68	-3.74	-2.72
Pm022141	ID_1227	6	0	0.02	0.2	0.95	-0.51	0.7
Pm022175	ID_1228	7	0	-5.74	-2	1.49	0.09	0.81
Pm022190	ID_1229	2	0	-0.57	-0.98	-0.39	-0.97	0.06
Pm022251	ID_1230	6	0	-0.22	0.75	1.55	-0.32	1.27
Pm022257	ID_1231	8	0	-0.72	-2.1	-0.38	1.49	0.91
Pm022288	ID_1232	4	0	-5.36	-2.9	-8.09	-1.97	-8.09
Pm022297	ID_1233	12	0	1.19	-3.33	-1.61	-3.37	-2.26
Pm022310	ID_1234	12	0	1.02	-2.99	-1.48	-3.03	-1.55
Pm022408	ID_1235	3	0	-0.86	-3.25	-0.66	0.16	-3.25
Pm022428	ID_1236	15	0	1	0.57	1.58	0.23	1.55
Pm022430	ID_1237	2	0	-0.03	-3.09	-2.1	-2.87	-1.43
Pm022432	ID_1238	15	0	3.25	0	3.75	1.58	3
Pm022434	ID_1239	0	0	-1.34	-2.73	-2.92	-2.44	-2.62
Pm022441	ID_1240	9	0	0.16	-0.07	-2.59	-0.27	-1.34
Pm022442	ID_1241	4	0	-0.21	0.68	0.08	0.49	-0.79
Pm022456	ID_1242	0	0	0.22	-1.79	-2.3	-1.41	-3.41
Pm022478	ID_1243	6	0	-0.86	-0.27	-0.09	-0.85	0.45
Pm022530	ID_1244	15	0	0.4	-1.38	0.92	-1.75	0.9
Pm022535	ID_1245	2	0	-0.03	-0.68	-0.01	-0.76	0.25
Pm022537	ID_1246	0	0	-1.04	-2.64	-4.19	-2.98	-3.77
Pm022540	ID_1247	0	0	-2.52	-2.58	-5.1	-2.39	-4.89
Pm022583	ID_1248	6	0	-0.65	-0.31	0.39	-1.21	0.7
Pm022602	ID_1249	0	0	-0.16	-1.55	-2.83	-1.07	-2.83
Pm022611	ID_1250	2	0	0.25	-1.72	-0.94	-2.17	-1.01
Pm022621	ID_1251	8	0	0.33	-1.73	-0.51	-0.97	-0.02
Pm022631	ID_1252	4	0	-1.83	-1.48	-2.97	-1	-2.93
Pm022634	ID_1253	4	0	-2.29	-1.28	-3.28	-0.18	-1.28
Pm022653	ID_1254	7	0	-1.75	4.47	3.27	3.83	2.1
Pm022654	ID_1255	7	0	-2.5	2.76	1.07	2.12	-0.34
Pm022655	ID_1256	4	0	-8.91	0.54	-5.17	0.6	-4.58
Pm022664	ID_1257	15	0	0.09	-0.33	0.49	-0.95	0.79
Pm022696	ID_1258	10	0	-0.38	0.98	2.18	0.98	0.23
Pm022701	ID_1259	6	0	-0.5	-0.6	0.48	-1.51	0.52
Pm022708	ID_1260	4	0	-3.27	0.24	-3.11	0.25	-4.12
Pm022729	ID_1261	13	0	-0.13	-1.09	-1.27	0.58	-0.5
Pm022737	ID_1262	2	0	-0.01	-3.28	-2.2	-3.12	-1.72
Pm022738	ID_1263	2	0	-0.19	-1.57	-0.53	-0.88	-0.07
Pm022758	ID_1264	15	0	-0.02	-0.2	0.4	-0.95	0.33
Pm022765	ID_1265	2	0	-0.88	-2.72	-1.51	-2.27	0.01
Pm022802	ID_1266	7	0	-2.32	-0.15	0.77	1.74	-1.15
Pm022819	ID_1267	8	0	0.27	-2	-0.07	-0.74	0.07
Pm022855	ID_1268	4	0	-1.02	0.11	-0.53	-0.07	-0.68
Pm022859	ID_1269	0	0	-3.52	-3.98	-6.8	-3.85	-5.97
Pm022873	ID_1270	0	0	0	-1.02	-2.19	-2.34	-2.9
Pm022910	ID_1271	15	0	-0.04	-0.84	0.86	-2.1	1.57
Pm022914	ID_1272	12	0	1.57	-1.91	0.39	-1.24	-0.36
Pm022948	ID_1273	12	0	1.04	-1.6	-1.51	-1.54	-1.13
Pm022980	ID_1274	12	0	0.62	-0.9	0.09	-1.2	0.1
Pm022981	ID_1275	15	0	4.74	5.82	9.37	0	7.41
Pm023028	ID_1276	2	0	0.16	-3.6	-2.4	-2.21	-1.24
Pm023034	ID_1277	18	0	0.97	4.8	4.65	3.55	1.98
Pm023039	ID_1278	2	0	0.71	-2.16	-0.05	-2	-0.15
Pm023044	ID_1279	0	0	0.03	-1.58	-1.78	-2.49	-1.55
Pm023086	ID_1280	2	0	-2.66	-2.99	-2.45	-2.76	-3.17
Pm023167	ID_1281	0	0	-0.27	-2.13	-3.37	-1.51	-2.38
Pm023174	ID_1282	12	0	0.01	-0.41	0.27	-1.1	-0.07
Pm023175	ID_1283	2	0	-0.03	-1.76	0.27	-2.41	0.59
Pm023256	ID_1284	18	0	0.81	3.3	2.04	0.8	0.2
Pm023320	ID_1285	18	0	0.14	1.51	1.13	1.32	-0.44
Pm023322	ID_1286	0	0	-0.38	-1.58	-2.35	-1.02	-2.25
Pm023337	ID_1287	6	0	-2.11	1.08	1.23	0.11	-0.22
Pm023355	ID_1288	19	0	-0.29	-0.99	0.13	1.45	1.92
Pm023390	ID_1289	10	0	-0.25	-0.23	0.89	-1.1	0.17
Pm023419	ID_1290	6	0	-0.6	0.83	0.75	-0.2	0.97
Pm023440	ID_1291	18	0	2.3	4.54	2.23	1.51	-0.96
Pm023445	ID_1292	18	0	3.12	3.74	4.35	0.74	0.56
Pm023484	ID_1293	6	0	-0.34	0.87	1.54	0.14	1.21
Pm023496	ID_1294	15	0	1.15	0.72	1.55	0.38	1.43
Pm023501	ID_1295	15	0	0.16	-0.12	0.53	-0.05	1.07
Pm023548	ID_1296	2	0	0.47	-2.41	-1.23	-2.34	-1.03
Pm023569	ID_1297	15	0	1.01	0.63	1.27	0.27	0.71
Pm023582	ID_1298	7	0	-2.13	5.39	4.89	3.64	2.16
Pm023587	ID_1299	10	0	3.74	0	7.32	0	0
Pm023601	ID_1300	19	0	-0.81	0.25	1.37	0.44	1.02
Pm023661	ID_1301	15	0	5.64	5.2	7.16	0	7.13
Pm023693	ID_1302	7	0	-1.03	0.87	0.21	1.44	0.38
Pm023733	ID_1303	4	0	-1.12	-1	-1.44	-0.74	-1.05
Pm023786	ID_1304	4	0	-1.21	-0.28	-1.34	-0.14	-1.17
Pm023828	ID_1305	6	0	-0.4	-0.28	0.7	-1.3	0.61
Pm023829	ID_1306	11	0	0.66	2.12	1.45	-0.36	1.48
Pm023849	ID_1307	4	0	-2.95	-0.18	-2.33	-0.67	-1.85
Pm023876	ID_1308	15	0	1.35	0.56	1.35	-0.01	1.11
Pm023883	ID_1309	0	0	-2.22	-3.28	-2.78	-2.2	-3.39
Pm023884	ID_1310	0	0	-2.4	-3.16	-3.18	-2.43	-3.42
Pm023887	ID_1311	2	0	0.06	-2.94	-1.4	-2.42	-1.48
Pm023892	ID_1312	6	0	-0.22	2.52	2.69	-0.31	1.01
Pm023931	ID_1313	1	0	-2.27	-2.29	-2.7	-1.88	-1.85
Pm023949	ID_1314	4	0	-4.13	-3.07	-8.04	-3.01	-6.66
Pm023969	ID_1315	0	0	0.01	-0.53	-1.17	-0.46	-1.53
Pm023975	ID_1316	2	0	0.09	-2.63	-1.5	-1.54	-1.17
Pm024000	ID_1317	12	0	0.27	-4.09	-3.67	-6.22	-3.75
Pm024015	ID_1318	9	0	0.17	-0.32	-2.99	-1.02	-1.31
Pm024026	ID_1319	4	0	-1.81	-0.25	-2.83	0.48	-2.54
Pm024032	ID_1320	12	0	1.23	-0.33	0.72	-1.11	-0.01
Pm024039	ID_1321	7	0	-2	1.17	0.39	1.89	-0.61
Pm024050	ID_1322	11	0	0.38	2.66	0.4	0.75	0.64
Pm024063	ID_1323	0	0	-2.95	-2.02	-4.55	-3.65	-5.91
Pm024073	ID_1324	15	0	6.06	0	7.16	3.32	8.28
Pm024074	ID_1325	15	0	1.47	-1.17	2.73	0.28	3.37
Pm024165	ID_1326	4	0	-1.32	-0.86	-2.1	-0.1	-1.16
Pm024167	ID_1327	7	0	-2.21	0.75	0.06	1.87	1.38
Pm024210	ID_1328	2	0	-0.85	-4.07	-0.5	-2.74	-0.05
Pm024233	ID_1329	15	0	0.64	-1.04	0.41	-0.62	0.54
Pm024234	ID_1330	7	0	-1.04	-0.08	-0.58	1.73	0.67
Pm024238	ID_1331	4	0	0.02	0.14	-0.89	0.26	-0.86
Pm024331	ID_1332	19	0	-0.59	-0.13	1.2	-0.1	1.56
Pm024338	ID_1333	4	0	-1.81	0.02	-0.61	-0.18	-1.44
Pm024354	ID_1334	0	0	-0.63	-1.07	-2.61	-1.04	-1.99
Pm024359	ID_1335	9	0	0.22	-0.28	-1.3	0.67	0.72
Pm024360	ID_1336	18	0	-0.47	3.43	2.25	0.53	-0.22
Pm024377	ID_1337	19	0	-0.74	-1.42	0.6	-0.34	2.04
Pm024391	ID_1338	15	0	0.74	-0.87	1.33	-0.56	1.89
Pm024393	ID_1339	1	0	0.06	-1.67	-0.82	-0.54	1.04
Pm024394	ID_1340	15	0	0.39	-0.79	0.04	-1.48	0.69
Pm024407	ID_1341	0	0	-1.89	-1.78	-3.44	-3.96	-4.23
Pm024460	ID_1342	6	0	0.17	1.1	1.44	0.11	1.17
Pm024465	ID_1343	15	0	1.42	1.08	1.23	0.58	1.94
Pm024474	ID_1344	19	0	0.29	1.41	2.37	0.9	1.92
Pm024487	ID_1345	7	0	-0.56	0.95	-0.31	1.62	0.76
Pm024494	ID_1346	8	0	0.13	-1.42	0.24	1.03	1.45
Pm024524	ID_1347	7	0	-2.79	1.52	1.33	0.66	-0.14
Pm024534	ID_1348	1	0	-4.11	-4.11	-4.52	-1.79	-3.3
Pm024536	ID_1349	19	0	-0.67	-0.89	0.27	0.08	1.3
Pm024545	ID_1350	18	0	1.12	8.75	7.3	1.12	-4.32
Pm024550	ID_1351	18	0	-0.29	1.37	0.7	-0.92	-2.49
Pm024581	ID_1352	18	0	0.6	1.77	0.89	-0.11	-1.26
Pm024618	ID_1353	0	0	-0.76	-1.73	-1.76	-0.69	-1.84
Pm024684	ID_1354	2	0	-0.16	-1.62	-0.25	-1.6	0.32
Pm024766	ID_1355	15	0	4.17	-2.74	4.04	-2.74	5.11
Pm024808	ID_1356	4	0	-1.47	-1.38	-2.41	0.37	-1.09
Pm024817	ID_1357	19	0	0.18	-0.18	0.83	2.52	2.92
Pm024818	ID_1358	11	0	0.45	2.7	1.41	-0.14	0.2
Pm024819	ID_1359	9	0	0.1	0.07	-1.36	0.05	0.32
Pm024841	ID_1360	18	0	0.12	3.27	3.25	-0.71	0.61
Pm024858	ID_1361	19	0	-0.48	2.4	3.39	2.51	3.71
Pm024889	ID_1362	18	0	-0.03	1.74	0.99	0.68	-1.11
Pm024891	ID_1363	8	0	-0.56	-2.02	-0.66	-0.59	-0.1
Pm024919	ID_1364	6	0	0.42	3.23	4.22	-0.37	2.57
Pm024920	ID_1365	6	0	1.58	3.26	5.22	-4.06	1.77
Pm024923	ID_1366	19	0	-0.39	0.57	1.29	0.39	1.66
Pm025026	ID_1367	8	0	0.05	-1.74	-0.39	-0.21	0.47
Pm025036	ID_1368	5	0	-5.19	-2.73	-7.93	0.48	0.02
Pm025037	ID_1369	15	0	-0.14	-0.4	0.49	-0.95	0.77
Pm025050	ID_1370	15	0	2.75	-0.16	1.34	1.03	1.76
Pm025053	ID_1371	15	0	4.23	1.69	2.76	2.74	4.17
Pm025076	ID_1372	15	0	0.71	0.39	1.58	0.64	1.7
Pm025080	ID_1373	0	0	-0.07	-1.93	-3.08	-2.57	-2.99
Pm025083	ID_1374	14	0	0.29	0.12	-0.11	0.1	-1.49
Pm025094	ID_1375	1	0	-0.12	-2.7	-1.38	-0.7	1.37
Pm025128	ID_1376	18	0	0.01	1.9	1.56	0.91	-0.33
Pm025132	ID_1377	4	0	-2.81	-0.08	-3.49	-1.72	-3.22
Pm025178	ID_1378	11	0	0.35	2.31	1.1	-0.27	-0.6
Pm025180	ID_1379	9	0	-0.29	0.49	-2.32	2.29	0.83
Pm025223	ID_1380	7	0	-1.24	-0.58	-0.9	1.19	0.39
Pm025319	ID_1381	6	0	-0.52	0.14	0.45	-0.93	0.28
Pm025339	ID_1382	0	0	-0.68	-1.58	-1.74	-1.32	-2.68
Pm025365	ID_1383	15	0	-0.22	-0.86	0.37	-0.9	0.61
Pm025434	ID_1384	4	0	-0.92	0.99	-0.43	0.2	-0.56
Pm025459	ID_1385	15	0	2.18	2.02	2.99	1.01	2.5
Pm025471	ID_1386	6	0	-0.41	0.07	0.79	-0.3	0.75
Pm025489	ID_1387	2	0	-0.37	-1.12	-0.32	-1.15	0.13
Pm025614	ID_1388	6	0	-0.66	-0.29	0.52	-1.97	-0.1
Pm025620	ID_1389	15	0	-0.04	-0.82	0.16	-0.78	0.54
Pm025648	ID_1390	18	0	1.11	1.52	0.75	-1.02	-1.35
Pm025651	ID_1391	11	0	-0.56	1.67	0.61	-0.44	-0.37
Pm025665	ID_1392	15	0	0.19	-0.53	0.13	-0.8	0.26
Pm025668	ID_1393	8	0	0.63	-5.2	0	0.79	2.92
Pm025677	ID_1394	15	0	-0.22	-0.34	0.7	-0.46	0.76
Pm025698	ID_1395	18	0	1.16	2.42	1.67	-1.09	-1.83
Pm025729	ID_1396	2	0	-0.27	-1.05	-0.34	-0.67	0.04
Pm025757	ID_1397	6	0	-0.24	0.04	0.8	-0.34	0.82
Pm025805	ID_1398	2	0	0.15	-1.98	-0.89	-1.81	-0.35
Pm025891	ID_1399	2	0	-2.21	-2.12	-2.31	-3.67	-2.58
Pm025897	ID_1400	1	0	-2.11	-3.67	-3.63	-2.18	-3.18
Pm025913	ID_1401	2	0	-0.79	-1.18	0.21	-0.82	-0.54
Pm025925	ID_1402	11	0	0.92	1.16	-0.24	0.6	0.03
Pm025944	ID_1403	19	0	-0.09	0.02	0.83	1.13	1.49
Pm025978	ID_1404	6	0	-0.01	0.11	0.73	-0.68	0.36
Pm025979	ID_1405	10	0	0.33	0.6	1.59	-0.73	0.55
Pm025980	ID_1406	2	0	-0.36	-0.67	0.23	-1.46	0.04
Pm025985	ID_1407	11	0	-0.47	1.17	-0.04	-0.46	-1.15
Pm026058	ID_1408	2	0	-0.36	-1.37	0.01	-1.29	0.47
Pm026086	ID_1409	4	0	-2.55	-0.01	-2.23	0.58	-1.86
Pm026103	ID_1410	11	0	0.69	1.41	-0.1	0.5	-0.34
Pm026107	ID_1411	4	0	-3.06	0.97	-0.96	-0.17	-2.86
Pm026188	ID_1412	19	0	-0.17	-1.77	-0.13	2.71	3.28
Pm026259	ID_1413	9	0	-1.05	-1.14	-2.23	1.52	0.42
Pm026308	ID_1414	0	0	-0.43	-1.03	-1.46	-1.22	-3.06
Pm026334	ID_1415	8	0	0.95	-5.74	1.86	-1.19	1.29
Pm026379	ID_1416	15	0	1.06	-1	0.83	-1.9	1.1
Pm026431	ID_1417	1	0	-0.38	-2.22	-1.26	-0.79	0.41
Pm026444	ID_1418	14	0	0.48	0.98	0.39	-0.93	-3.07
Pm026489	ID_1419	10	0	0.94	1.16	3.6	-0.24	1.59
Pm026494	ID_1420	9	0	0.05	-0.29	-1.44	1.63	0.64
Pm026502	ID_1421	0	0	0	-2.37	-2.56	-2.01	-1.95
Pm026505	ID_1422	18	0	0.27	2.31	1.3	-0.14	-0.2
Pm026513	ID_1423	8	0	0.61	-1.02	0.58	0.37	1.54
Pm026515	ID_1424	15	0	1.64	-1.74	1.69	-1.65	2.56
Pm026549	ID_1425	7	0	-1.21	-0.72	-0.73	0.41	0
Pm026553	ID_1426	15	0	3.81	1.1	3.88	1	4.03
Pm026569	ID_1427	6	0	-0.29	-0.04	0.69	-0.47	0.76
Pm026580	ID_1428	4	0	-2.27	-0.13	-1.31	0.44	-0.9
Pm026612	ID_1429	4	0	-1.05	-0.74	-1.75	-0.01	-1.06
Pm026617	ID_1430	0	0	-1.66	0.29	-0.45	-1.51	-2.53
Pm026632	ID_1431	4	0	-1.43	-0.89	-1.15	-0.81	-1.4
Pm026644	ID_1432	19	0	2.78	1.09	2.87	2.87	3.34
Pm026652	ID_1433	19	0	-0.36	-0.43	0.18	0	0.61
Pm026662	ID_1434	0	0	-0.63	-0.04	-2.18	-0.91	-2.66
Pm026663	ID_1435	0	0	-0.05	0.26	-0.37	-2.34	-3.42
Pm026679	ID_1436	17	0	2.58	4.17	1.22	3.74	0.36
Pm026682	ID_1437	18	0	0.1	0.57	0.89	0.73	-0.73
Pm026686	ID_1438	19	0	-0.39	-0.32	0.39	-0.12	1.01
Pm026691	ID_1439	4	0	-0.61	0.04	-1.16	-0.65	-1.51
Pm026753	ID_1440	1	0	-0.11	-1.7	-1.25	-1.19	-0.14
Pm026754	ID_1441	0	0	0.17	-1.39	-2.04	-1.16	-2.86
Pm026779	ID_1442	1	0	0.53	-4.83	-4.61	-3.83	-1.61
Pm026796	ID_1443	2	0	-0.37	-0.96	0.05	-1.15	0.13
Pm026800	ID_1444	8	0	2.74	-5.44	3.67	1.55	4.78
Pm026802	ID_1445	19	0	0.24	0.6	1.3	1	2.66
Pm026818	ID_1446	0	0	-1.7	-2.45	-2.43	-2.6	-4.01
Pm026824	ID_1447	18	0	0.24	1.99	1.74	0.2	-0.85
Pm026843	ID_1448	10	0	0.71	1.15	2.4	0.39	1.68
Pm026845	ID_1449	11	0	-1.13	2.16	0.26	1.33	0.71
Pm026865	ID_1450	18	0	4.06	6.64	6.59	7.69	0
Pm026870	ID_1451	15	0	5.44	0	8.18	5.82	7.54
Pm026913	ID_1452	14	0	-0.11	-1.25	-0.73	0.28	-3.79
Pm026954	ID_1453	2	0	0.33	-1.48	-0.6	-1.54	-0.14
Pm027000	ID_1454	5	0	-1.13	-0.86	-1.51	0.94	0.29
Pm027014	ID_1455	6	0	-1.11	-0.1	0.21	-0.98	-0.74
Pm027015	ID_1456	2	0	-0.37	-1.26	-0.36	-1.41	-0.2
Pm027097	ID_1457	7	0	-1.48	0.36	-0.3	0.1	0.03
Pm027106	ID_1458	12	0	0	-0.21	0.72	-1.8	0.08
Pm027133	ID_1459	18	0	0.13	3.25	2.66	-0.39	-1.41
Pm027135	ID_1460	18	0	0.1	0.76	0.39	1.35	-1.16
Pm027179	ID_1461	18	0	0.87	5.62	4.37	1.84	2.05
Pm027210	ID_1462	1	0	-0.2	-0.74	-0.43	0.72	0.95
Pm027216	ID_1463	4	0	-1.97	-0.1	-1.24	-1.35	-1.53
Pm027226	ID_1464	4	0	-0.86	-0.68	-0.86	-0.3	-1.49
Pm027278	ID_1465	4	0	-0.55	0.48	-1.06	0.13	-0.91
Pm027285	ID_1466	0	0	0.02	-1.29	-1.31	-0.63	-1.91
Pm027290	ID_1467	6	0	-0.96	-0.74	1.01	-1.2	1.36
Pm027332	ID_1468	15	0	0.94	-1.3	1.45	-0.81	1.02
Pm027341	ID_1469	19	0	0.15	2.33	3.58	2.96	4.17
Pm027363	ID_1470	0	0	-1.14	0.48	-6.78	-6.78	-3.04
Pm027386	ID_1471	19	0	0.09	-0.76	0.17	1.25	2.36
Pm027481	ID_1472	4	0	-1.22	-0.02	-0.8	-0.4	-0.55
Pm027486	ID_1473	18	0	-0.21	4.15	3.06	-0.14	-0.37
Pm027507	ID_1474	17	0	-0.54	1.75	0.2	1.98	0.47
Pm027525	ID_1475	13	0	0.5	-1.14	-1.87	1.32	0.17
Pm027533	ID_1476	13	0	-0.25	-1.03	-0.9	-0.03	-1.08
Pm027538	ID_1477	2	0	-0.55	-1.05	0.34	-1.32	0.59
Pm027544	ID_1478	9	0	-0.37	-1.24	-2.37	-0.91	-1.51
Pm027640	ID_1479	6	0	-0.45	-0.65	0.47	-1.14	0.84
Pm027670	ID_1480	11	0	-0.45	3.06	1.71	1.02	0.59
Pm027672	ID_1481	15	0	1.13	0.67	1.41	-0.27	0.84
Pm027673	ID_1482	18	0	1.91	6.99	5.82	1.17	1.32
Pm027707	ID_1483	8	0	0.42	-1.74	-0.21	-0.12	0.75
Pm027732	ID_1484	8	0	-0.47	-1.12	0.53	-0.26	1.11
Pm027778	ID_1485	6	0	-0.63	-0.49	0.35	-1.85	0.24
Pm027781	ID_1486	15	0	0.63	-0.13	0.91	0.28	0.93
Pm027801	ID_1487	2	0	-0.27	-0.6	0.14	-0.84	0.39
Pm028327	ID_1488	6	0	-0.32	0.38	1.56	-1.91	0.14
Pm029371	ID_1489	3	0	-6.69	-6.69	-1.15	1	-6.69
Pm029446	ID_1490	4	0	-2.12	-2.06	-3.36	-1.07	-2.56
Pm029528	ID_1491	8	0	3.24	-4.54	2.1	0.78	1.51
XLOC_000262	ID_1492	15	0	0.24	-0.27	0.48	-0.86	1.33
XLOC_000331	ID_1493	19	0	-0.77	0.49	2.44	0.97	2.36
XLOC_000378	ID_1494	2	0	-0.95	-3.52	-1.26	-4.4	-0.34
XLOC_000381	ID_1495	2	0	-0.66	-3.02	-0.7	-2.96	-0.63
XLOC_000402	ID_1496	2	0	-0.92	-1.08	-0.19	-1.56	0.36
XLOC_000590	ID_1497	1	0	-1.73	-1.94	-1.52	-1.21	0.02
XLOC_000591	ID_1498	8	0	-0.51	-2.25	-0.08	-1.02	0.55
XLOC_000613	ID_1499	15	0	0.63	0.11	0.77	-0.74	0.96
XLOC_000632	ID_1500	4	0	-1.75	0.18	-0.77	0.05	-0.41
XLOC_000671	ID_1501	6	0	-0.95	-0.54	-0.25	-1.53	-0.01
XLOC_000683	ID_1502	0	0	-1.06	-3.03	-4.57	-2.27	-4.03
XLOC_000719	ID_1503	15	0	0.41	-0.62	0.43	-0.76	0.93
XLOC_000729	ID_1504	7	0	-2.16	1.13	0.24	0.7	-0.21
XLOC_000731	ID_1505	7	0	-1.94	0.9	0.25	0.51	-0.06
XLOC_001105	ID_1506	0	0	-1.86	-0.51	-0.43	-1.76	-2.35
XLOC_001260	ID_1507	2	0	-0.01	-1.43	-0.37	-1.48	-0.73
XLOC_001295	ID_1508	15	0	1.07	2.04	2.65	-0.16	2.49
XLOC_001387	ID_1509	4	0	-9.28	1.01	-9.28	1.04	-9.28
XLOC_001405	ID_1510	10	0	-0.4	-0.13	1.35	0.12	0.87
XLOC_001451	ID_1511	18	0	0	14.14	14.36	6.64	8.24
XLOC_001564	ID_1512	2	0	-0.21	-1.41	-0.58	-1.89	-0.48
XLOC_001744	ID_1513	15	0	0.86	0.65	2.7	0.61	3.21
XLOC_001812	ID_1514	19	0	-1.01	-0.75	0.98	1.46	2.09
XLOC_001976	ID_1515	8	0	0.57	-1.75	0	-0.29	0.62
XLOC_002103	ID_1516	4	0	-8.68	1.05	-8.68	4.68	-3.77
XLOC_002114	ID_1517	15	0	0.31	-0.96	0.75	-1.18	0.88
XLOC_002138	ID_1518	4	0	-9.79	-3.41	-9.79	-3.88	-9.79
XLOC_002214	ID_1519	12	0	1.4	-4.5	-1.52	-5.02	-1.99
XLOC_002217	ID_1520	8	0	0.83	-3.08	-0.91	-0.84	0.89
XLOC_002219	ID_1521	4	0	-1.32	1.05	-0.58	-0.21	-1.14
XLOC_002244	ID_1522	12	0	0.4	-1.04	-0.77	-1.88	-0.68
XLOC_002321	ID_1523	15	0	2.66	-0.71	3.93	2.24	3.48
XLOC_002341	ID_1524	2	0	-1.31	-2.83	-0.27	-4.2	1.09
XLOC_002804	ID_1525	6	0	-0.52	-0.15	0.69	-1.1	1.02
XLOC_002945	ID_1526	19	0	-0.37	1.27	2.65	2.31	3.15
XLOC_002986	ID_1527	4	0	-2.77	0.54	-1.81	1.41	-1.94
XLOC_003210	ID_1528	2	0	-0.37	-2.16	-0.19	-3.65	-0.49
XLOC_003415	ID_1529	10	0	-0.09	0.07	1.36	-0.45	0.98
XLOC_003425	ID_1530	4	0	-0.88	0.19	-0.85	0.62	-0.33
XLOC_003455	ID_1531	1	0	-1.45	-1.27	-1.61	-0.19	-0.41
XLOC_003457	ID_1532	15	0	1.19	-1.16	1.67	0.02	1.97
XLOC_003462	ID_1533	4	0	-0.71	-0.84	-2.01	-0.52	-1.73
XLOC_003676	ID_1534	15	0	0.35	-1.71	0.72	-0.94	0.92
XLOC_003746	ID_1535	4	0	-2.1	0.6	-2.1	0.91	-3.1
XLOC_003852	ID_1536	10	0	-1.02	-0.51	0.82	-0.54	0.16
XLOC_003855	ID_1537	6	0	-0.15	5.81	3.86	-5.06	1.68
XLOC_003868	ID_1538	18	0	1.17	7.01	5.69	1.91	1.46
XLOC_003879	ID_1539	19	0	0.54	0.67	1.27	0.18	2.67
XLOC_003890	ID_1540	19	0	0	7.13	8.4	8.59	6.87
XLOC_003913	ID_1541	5	0	-1.69	0.08	-2.3	2.24	0.97
XLOC_003982	ID_1542	2	0	-0.18	-1.26	-0.75	-1.34	-0.29
XLOC_004027	ID_1543	2	0	-0.39	-2.38	-0.31	-2.64	-0.03
XLOC_004028	ID_1544	6	0	-0.48	0.51	1.55	-0.2	1.17
XLOC_004056	ID_1545	4	0	-0.81	0.23	-1.21	0.95	-0.62
XLOC_004158	ID_1546	2	0	0.23	-1.44	-0.08	-1.49	0.09
XLOC_004182	ID_1547	14	0	-0.31	-0.46	-0.59	-2.83	-10.98
XLOC_004235	ID_1548	1	0	-0.86	-7.89	-7.89	-7.89	-0.63
XLOC_004255	ID_1549	2	0	-0.46	-1.24	-0.05	-1.11	0.19
XLOC_004259	ID_1550	2	0	-0.28	-0.79	0.4	-0.79	0.3
XLOC_004335	ID_1551	11	0	0	8.74	4.32	0	0
XLOC_004402	ID_1552	2	0	-2.58	-4.65	-2.42	-5.46	-0.77
XLOC_004438	ID_1553	18	0	-0.16	4.86	3.85	1.33	0.27
XLOC_004482	ID_1554	17	0	0.03	2.9	2.32	2.73	1.52
XLOC_004500	ID_1555	2	0	-0.61	-1.07	0.02	-2.69	0.32
XLOC_004585	ID_1556	19	0	1.31	0.49	1.35	2.99	4.05
XLOC_004611	ID_1557	19	0	-0.31	-1.33	0.73	0.85	1.97
XLOC_004738	ID_1558	6	0	-0.37	0.37	0.92	-0.63	0.56
XLOC_004790	ID_1559	4	0	-8.87	-0.51	-8.87	0.93	-8.87
XLOC_004960	ID_1560	4	0	-10.12	-1.95	-10.12	-2.1	-10.12
XLOC_005121	ID_1561	15	0	0.08	-0.04	0.7	-0.22	0.79
XLOC_005404	ID_1562	15	0	0.03	0.05	0.67	-0.39	1.08
XLOC_005407	ID_1563	2	0	-0.99	-1.78	-1.34	-2.13	-0.82
XLOC_005501	ID_1564	15	0	1.46	0.8	2.58	-0.2	2.14
XLOC_005623	ID_1565	8	0	-0.58	-9.66	-0.68	-2.71	0.43
XLOC_005658	ID_1566	19	0	0.67	-0.76	0.46	2.8	3.37
XLOC_005684	ID_1567	15	0	2.13	0.87	3.58	0.07	2.68
XLOC_005727	ID_1568	15	0	0.3	0.14	0.89	-0.15	1.84
XLOC_005865	ID_1569	1	0	-1.39	-1.6	-2.34	0.06	0.13
XLOC_005929	ID_1570	17	0	-0.68	7.74	6.88	7.57	5.04
XLOC_005979	ID_1571	4	0	-0.89	0.88	-3.01	0.22	-1.82
XLOC_006068	ID_1572	11	0	0.24	2.04	0.65	0.7	-0.62
XLOC_006275	ID_1573	8	0	0.66	-4.08	-1.69	-1.94	-0.71
XLOC_006417	ID_1574	15	0	1.35	0.31	1.71	0.83	1.55
XLOC_006774	ID_1575	18	0	0.27	6.25	5.83	1.81	0.3
XLOC_006792	ID_1576	4	0	-3.72	0.38	-2.29	0.31	-2.84
XLOC_006846	ID_1577	15	0	-0.1	-0.81	0.43	-0.83	0.98
XLOC_006875	ID_1578	2	0	0	-0.64	0	-1.49	0.43
XLOC_006892	ID_1579	2	0	-2.33	-2.46	-0.48	-2.44	0.15
XLOC_006928	ID_1580	15	0	0.93	-0.41	0.85	-0.49	0.86
XLOC_006938	ID_1581	2	0	-0.42	-8.62	1.08	-8.62	0.11
XLOC_007000	ID_1582	19	0	1.5	1.51	2.93	1.77	2.78
XLOC_007013	ID_1583	4	0	-0.61	-0.55	-1.15	0.79	-2.51
XLOC_007032	ID_1584	19	0	0.47	1.75	2.15	1.44	2.63
XLOC_007038	ID_1585	6	0	-0.97	-0.89	0.15	-0.97	0.39
XLOC_007134	ID_1586	4	0	-1.4	1.82	-0.55	2.21	-0.32
XLOC_007176	ID_1587	18	0	-0.38	1.1	0.2	-0.32	-2.68
XLOC_007283	ID_1588	17	0	-0.13	0.83	-0.21	1.31	0.39
XLOC_007322	ID_1589	11	0	0.33	1.02	-1.27	-0.28	-0.88
XLOC_007419	ID_1590	0	0	-0.36	-3.15	-3.29	-1.35	-3.74
XLOC_007443	ID_1591	15	0	-0.05	-0.61	0.73	-0.25	1.21
XLOC_007445	ID_1592	4	0	-1.78	-1.54	-2.63	0.68	-1.14
XLOC_007578	ID_1593	15	0	0.16	-1.09	0.83	-2.06	1.26
XLOC_007637	ID_1594	19	0	-0.01	1.15	1.68	1.12	2.19
XLOC_007670	ID_1595	15	0	0.11	-1.2	0.56	-0.49	1.08
XLOC_008090	ID_1596	15	0	0.57	0.28	0.66	-0.1	1.27
XLOC_008180	ID_1597	19	0	0.01	-0.42	0.87	0.33	1.77
XLOC_008298	ID_1598	9	0	-0.21	0.29	-1.83	0.25	-0.78
XLOC_008460	ID_1599	5	0	-1.09	-0.36	-0.86	-1.09	0.71
XLOC_008473	ID_1600	1	0	-0.69	-0.71	-1.31	-0.58	0.68
XLOC_008524	ID_1601	2	0	-0.67	-2.01	0.39	-3.67	0.05
XLOC_008678	ID_1602	15	0	1.42	-0.34	1.92	1.14	2.44
XLOC_008821	ID_1603	6	0	-0.29	0.5	1.7	-0.19	1.96
XLOC_008847	ID_1604	12	0	-0.14	-0.98	-1.14	-2.12	-0.29
XLOC_008875	ID_1605	10	0	-0.27	1.21	4.05	-0.36	1.44
XLOC_008876	ID_1606	10	0	-0.09	1.77	4.56	0.71	1.63
XLOC_008897	ID_1607	2	0	-0.29	-0.78	0.13	-0.85	0.33
XLOC_009015	ID_1608	16	0	2.34	0.69	0.39	0.11	3.37
XLOC_009130	ID_1609	15	0	1.07	-0.61	0.67	-0.1	2.78
XLOC_009225	ID_1610	15	0	2.81	0.64	2.82	2.26	3.68
XLOC_009239	ID_1611	15	0	1.21	0.88	2.1	0.8	2.54
XLOC_009260	ID_1612	15	0	0.08	-0.87	0.49	-0.83	1.28
XLOC_009286	ID_1613	17	0	-0.67	2.96	-0.37	2.53	0.36
XLOC_009426	ID_1614	2	0	0	-0.73	-0.08	-0.91	0.36
XLOC_009491	ID_1615	6	0	-0.83	-0.05	0.61	-0.45	1.24
XLOC_009578	ID_1616	2	0	-0.06	-1.25	-0.35	-1.73	-0.29
XLOC_009759	ID_1617	19	0	-1.42	0.12	2.18	0.46	2.3
XLOC_009784	ID_1618	1	0	-0.37	-3.06	-1.72	-0.07	0.44
XLOC_009811	ID_1619	15	0	0.23	-0.03	0.64	0.17	1.22
XLOC_009885	ID_1620	15	0	0.8	0.82	2.45	-0.23	2.54
XLOC_009976	ID_1621	2	0	-0.25	-2.19	-1.53	-2.88	-1.51
XLOC_010028	ID_1622	15	0	0.89	-0.28	0.38	-0.67	0.81
XLOC_010243	ID_1623	7	0	-4.06	3.98	3.46	7.58	4.25
XLOC_010266	ID_1624	4	0	0	1.89	-4.54	3.51	-4.54
XLOC_010300	ID_1625	8	0	1.01	-2.76	-0.65	-1.07	0.49
XLOC_010318	ID_1626	2	0	-1.8	-3.55	-1.46	-8.75	-2.37
XLOC_010326	ID_1627	7	0	-4.65	0.38	-0.31	-0.39	-0.77
XLOC_010336	ID_1628	8	0	0.6	-3.62	1.93	0.31	2.39
XLOC_010341	ID_1629	12	0	0.67	0.46	2.15	-7.54	1.65
XLOC_010343	ID_1630	2	0	-0.86	-3.22	-0.58	-3.18	-0.15
XLOC_010462	ID_1631	4	0	-0.74	1.72	0.47	1.34	-1.16
XLOC_010692	ID_1632	2	0	-0.28	-0.77	-0.29	-1.45	0
XLOC_010725	ID_1633	0	0	0	-2.68	-3.79	-3.56	-5.09
XLOC_010979	ID_1634	17	0	0.3	1.54	-0.11	1.45	-0.06
XLOC_010997	ID_1635	8	0	-0.29	-2.27	0.14	-0.97	0.14
XLOC_011007	ID_1636	0	0	0.18	-3.16	-2.6	-1.06	-2.95
XLOC_011021	ID_1637	15	0	0.86	0.63	1.26	0.25	1.55
XLOC_011260	ID_1638	2	0	0.12	-2.3	-1.14	-3.12	-1.13
XLOC_011331	ID_1639	11	0	-1.45	1.94	0.42	0.61	-0.96
XLOC_011426	ID_1640	18	0	-0.33	1.56	0.93	-0.06	-1.3
XLOC_011562	ID_1641	8	0	0.21	-6.55	-1.83	-3.63	-0.91
XLOC_011563	ID_1642	2	0	-0.17	-2.17	-1.4	-1.74	-0.5
XLOC_011657	ID_1643	7	0	-3.69	0.94	1.39	0.73	1.42
XLOC_011676	ID_1644	6	0	-2.06	0.3	-0.02	-0.29	-0.34
XLOC_011858	ID_1645	1	0	-0.28	-2.59	-2.5	-1.93	-0.9
XLOC_012066	ID_1646	18	0	-0.25	5.83	5.83	3.18	0.64
XLOC_012169	ID_1647	15	0	-0.04	-0.58	0.49	-0.41	0.33
XLOC_012235	ID_1648	6	0	-0.36	0.04	0.6	-0.95	0.58
XLOC_012361	ID_1649	15	0	-0.48	-0.91	0.86	-1.11	1.79
XLOC_012401	ID_1650	7	0	-6.32	1.03	-3	1.74	0
XLOC_012468	ID_1651	15	0	1.1	0.57	1.82	-0.07	1.86
XLOC_012469	ID_1652	15	0	0.4	-1.44	0.86	-0.92	0.72
XLOC_012531	ID_1653	2	0	-0.14	-0.83	0.08	-1.15	0.24
XLOC_012565	ID_1654	10	0	-0.5	1.05	2.01	0.26	1.31
XLOC_012594	ID_1655	5	0	-1.78	0.18	-0.87	-0.49	1.93
XLOC_012910	ID_1656	15	0	1.06	0.3	0.44	0.04	1.66
XLOC_013007	ID_1657	19	0	8.59	6.91	9.18	8.73	9.58
XLOC_013104	ID_1658	15	0	0.14	-0.7	0.95	-0.27	0.68
XLOC_013128	ID_1659	9	0	0.85	-0.43	-1.96	-0.7	-1.2
XLOC_013153	ID_1660	7	0	-1.55	2.19	1.85	1.89	0.74
XLOC_013315	ID_1661	19	0	6.69	8.24	9.09	7.59	9.54
XLOC_013529	ID_1662	15	0	0.79	-1.2	0.56	-2.83	1.67
XLOC_013531	ID_1663	1	0	0.32	-1.24	-1.11	-0.78	0.23
XLOC_013553	ID_1664	6	0	-0.66	-0.48	-0.28	-1.77	-0.66
XLOC_013572	ID_1665	8	0	0.44	-1.2	-0.18	-0.75	0.39
XLOC_013578	ID_1666	2	0	-0.36	-2.58	-1.35	-2.79	-0.87
XLOC_013587	ID_1667	2	0	-0.34	-3.09	-0.52	-3.62	0.1
XLOC_013589	ID_1668	8	0	0.93	-2.85	0.51	-1.03	1.45
XLOC_013681	ID_1669	8	0	0.01	-2.3	-0.34	-0.16	-0.12
XLOC_013703	ID_1670	15	0	8.04	0	8.89	0	9.25
XLOC_013704	ID_1671	15	0	1.51	0.98	2.56	0.73	2.51
XLOC_013806	ID_1672	15	0	3.1	1.12	4.42	2.09	5.26
XLOC_013811	ID_1673	7	0	-1.6	1.34	0.09	1.53	-0.46
XLOC_013912	ID_1674	1	0	-0.24	-1.23	-0.19	-0.33	1.04
XLOC_014299	ID_1675	19	0	-1.64	1.3	1.73	0.48	2.69
XLOC_014308	ID_1676	15	0	1.61	-1.43	4.43	1.41	4.31
XLOC_014321	ID_1677	15	0	0.5	0.19	0.85	-0.47	0.69
XLOC_014565	ID_1678	2	0	-0.38	-3.91	-3.06	-3.91	-1.81
XLOC_014687	ID_1679	8	0	0	-0.5	0.51	0.12	0.17
XLOC_014705	ID_1680	13	0	0.5	-1.34	-0.8	-0.06	-1.74
XLOC_014719	ID_1681	6	0	-0.64	0.15	0.8	-0.3	0.82
XLOC_014736	ID_1682	15	0	1.17	0.46	1.24	0.44	2.04
XLOC_014929	ID_1683	15	0	-0.69	-2.01	0.66	-2.08	1.38
XLOC_014934	ID_1684	15	0	-0.12	-0.51	0.33	-1.79	0.75
XLOC_014960	ID_1685	4	0	-0.43	-0.6	-1.21	0.22	-0.86
XLOC_014967	ID_1686	15	0	2.27	-2.16	3.14	-7.8	2.98
XLOC_014974	ID_1687	15	0	-0.05	-0.27	1.05	-1.33	0.5
XLOC_014988	ID_1688	15	0	6.49	0	6.26	0	9.37
XLOC_015032	ID_1689	2	0	0	-1.93	-1.14	-2.03	-0.51
XLOC_015044	ID_1690	2	0	-2.27	-7.46	1.2	-7.46	1.08
XLOC_015064	ID_1691	15	0	2.23	-0.42	2.18	0.2	2.35
XLOC_015066	ID_1692	15	0	9.42	0	9.16	0	9.65
XLOC_015103	ID_1693	6	0	0	8	10.11	0	6.78
XLOC_015231	ID_1694	1	0	-1.58	-4.49	-2.49	-3.03	0.05
XLOC_015277	ID_1695	2	0	-1.2	-1.86	0.23	-1.93	0.16
XLOC_015306	ID_1696	2	0	0.02	-1.1	0.46	-1.71	-0.6
XLOC_015373	ID_1697	5	0	-1.54	-0.68	-0.87	-1.36	1.4
XLOC_015402	ID_1698	4	0	-0.39	0.47	0.15	0.37	-1.27
XLOC_015576	ID_1699	2	0	-0.08	-0.56	0.19	-0.85	0.18
XLOC_015639	ID_1700	9	0	-0.8	-0.99	-3.25	-0.81	-2.07
XLOC_015688	ID_1701	15	0	0.37	-0.51	2.58	-0.51	2.34
XLOC_015963	ID_1702	0	0	-0.99	-2.43	-3.2	-1.52	-3.16
XLOC_016112	ID_1703	10	0	-0.23	-0.79	0.62	-0.83	0.03
XLOC_016489	ID_1704	3	0	-1.64	-1.47	-1.39	-0.46	-1.81
XLOC_016508	ID_1705	18	0	6.74	5.2	8.82	8.28	0
XLOC_016551	ID_1706	7	0	-0.95	1	1.02	1.74	-0.61
XLOC_016586	ID_1707	15	0	0.26	-0.27	0.16	-0.42	0.64
XLOC_016706	ID_1708	12	0	-0.54	-1.91	0.94	-8.94	1.05
XLOC_016725	ID_1709	8	0	0.39	-4.47	-1.62	-1.34	-0.73
XLOC_016777	ID_1710	6	0	-0.55	-0.43	0.89	-1.76	0.86
XLOC_016821	ID_1711	1	0	-0.22	-0.83	-0.32	-0.46	0.89
XLOC_016850	ID_1712	15	0	0.75	-0.44	0.12	0.33	1.38
XLOC_016899	ID_1713	15	0	0.27	-0.77	0.33	-1.26	0.6
XLOC_016932	ID_1714	17	0	-0.21	1.6	0.8	1.94	-0.87
XLOC_016982	ID_1715	15	0	1.17	-3.74	4.17	0.32	4.81
XLOC_016992	ID_1716	19	0	0.38	2.89	5.13	4.84	5.8
XLOC_017189	ID_1717	19	0	0.49	0.6	1.88	0.85	2.01
XLOC_017220	ID_1718	6	0	-0.74	-0.67	0.69	-0.53	1.3
XLOC_017223	ID_1719	2	0	-1.15	-3.02	-2.27	-3.52	-2.42
XLOC_017268	ID_1720	4	0	-0.13	0.42	-1.55	0.64	-1
XLOC_017306	ID_1721	17	0	-0.03	1.44	1.08	1.3	0.24
XLOC_017376	ID_1722	2	0	0.44	-2.43	-1.11	-2.82	-0.58
XLOC_017415	ID_1723	15	0	0.32	-1.13	0.84	-1.1	1.29
XLOC_017470	ID_1724	0	0	-1.45	-1.99	-2.88	-1.66	-2.87
XLOC_017474	ID_1725	4	0	-2.27	0.18	-1.78	0.83	-1.05
XLOC_017526	ID_1726	0	0	-0.23	-3.2	-3.78	-5.95	-3.63
XLOC_017630	ID_1727	15	0	8.15	2	7.85	0.51	7.59
XLOC_017729	ID_1728	15	0	0.42	-0.98	0.7	-0.7	-0.18
XLOC_017733	ID_1729	7	0	-0.6	0.43	-0.4	1.07	-0.07
XLOC_017750	ID_1730	6	0	1.36	3.47	3.92	0.28	3.52
XLOC_017784	ID_1731	12	0	0.34	-0.69	0.36	-1.17	-0.1
XLOC_017794	ID_1732	15	0	0.22	0.59	1.06	-0.15	0.93
XLOC_017843	ID_1733	19	0	1.06	0.99	1.12	1.14	2.29
XLOC_017856	ID_1734	15	0	2.31	0.58	2.55	1.61	3.21
XLOC_017858	ID_1735	15	0	-0.03	-0.87	0.9	-2.31	1
XLOC_017899	ID_1736	2	0	-0.73	-1.08	0.32	-1.66	0.31
XLOC_017913	ID_1737	8	0	1.04	-1.94	-0.24	0.03	0.92
XLOC_018110	ID_1738	15	0	7.28	-3.32	7.87	-3.32	7.81
XLOC_018178	ID_1739	9	0	-0.94	-1.65	-3.68	-0.73	-2.62
XLOC_018223	ID_1740	4	0	-1.68	-0.05	-0.33	-0.47	-1.76
XLOC_018270	ID_1741	2	0	-0.52	-1.66	-1.14	-1.48	-0.26
XLOC_018295	ID_1742	0	0	-2.41	-2	-3.73	-2.57	-3.84
XLOC_018363	ID_1743	2	0	0.27	-1.46	-0.3	-1.77	0.86
XLOC_018369	ID_1744	4	0	-0.43	-0.22	-0.98	0.91	-0.99
XLOC_018387	ID_1745	15	0	-0.12	-0.86	0.82	-2.01	0.52
XLOC_018463	ID_1746	4	0	-10.78	0.29	-10.78	0.48	-10.78
XLOC_018465	ID_1747	7	0	-0.52	1.17	0.75	1.28	0.13
XLOC_018528	ID_1748	4	0	-7.74	-0.91	-7.74	0.71	-7.74
XLOC_018566	ID_1749	2	0	-0.82	-5.01	-0.9	-9.07	0.07
XLOC_018586	ID_1750	15	0	4.56	-2.52	4.45	-0.06	4.23
XLOC_018590	ID_1751	12	0	1.2	-2.38	0.57	-3.31	0.27
XLOC_018658	ID_1752	2	0	-0.35	-2.66	-1.75	-2.54	-0.86
XLOC_018745	ID_1753	15	0	-0.07	-0.45	1.32	-0.6	1.24
XLOC_018747	ID_1754	0	0	-4.1	-1.92	-10.83	-5.01	-10.83
XLOC_018966	ID_1755	6	0	-0.51	-0.36	0.69	-2.71	0.31
XLOC_019047	ID_1756	15	0	0.7	0.78	1.56	0.5	1.74
XLOC_019053	ID_1757	15	0	1.05	0.25	2.1	0.29	1.84
XLOC_019124	ID_1758	19	0	0.61	-0.22	1.39	1.22	3.11
XLOC_019222	ID_1759	19	0	1.83	2.86	3.62	3.24	4.42
XLOC_019366	ID_1760	9	0	-0.4	0.93	-8.18	-0.58	-0.77
XLOC_019462	ID_1761	15	0	0	-0.16	0.7	-0.74	0.69
XLOC_019544	ID_1762	15	0	0.36	-1.75	1.24	-0.7	1.77
XLOC_019634	ID_1763	4	0	-0.14	0.32	-0.55	0.53	-0.54
XLOC_019858	ID_1764	15	0	0.24	-0.01	0.91	-1.5	1.2
XLOC_019867	ID_1765	11	0	-1.2	2.06	0.76	-1.97	-0.89
XLOC_020040	ID_1766	19	0	0.55	1.78	2.07	0.57	2.11
XLOC_020061	ID_1767	17	0	-0.59	1.41	0.57	1.02	-0.15
XLOC_020079	ID_1768	8	0	1.47	-7.41	1.93	-1.97	2.75
XLOC_020112	ID_1769	19	0	0.12	0.09	0.78	0.18	1.26
XLOC_020180	ID_1770	18	0	0	12.06	11.02	0	0
XLOC_020204	ID_1771	19	0	-0.23	0.1	0.42	0.15	1.26
XLOC_020216	ID_1772	2	0	-0.51	-1.5	-0.82	-2.15	-0.17
XLOC_020219	ID_1773	6	0	-0.36	-0.42	0.53	-0.6	0.73
XLOC_020257	ID_1774	1	0	0.33	-2.25	-1.29	0.04	1.89
XLOC_020343	ID_1775	12	0	0.93	-1.61	1.07	-4.16	0.46
XLOC_020344	ID_1776	6	0	-0.39	0.38	0.3	-0.95	0.09
XLOC_020384	ID_1777	19	0	0	0.36	3.76	4.39	6.18
XLOC_020417	ID_1778	4	0	-3.07	0.14	-3.66	-0.37	-2.5
XLOC_020466	ID_1779	2	0	-0.03	-1.9	-0.52	-2.58	-0.46
XLOC_020698	ID_1780	10	0	-0.58	0.03	1.14	-0.46	0.38
XLOC_020735	ID_1781	3	0	-2.75	-2.44	-1.1	-1.31	-0.97
XLOC_021054	ID_1782	15	0	0.51	-3.29	0.44	-4.29	1.59
XLOC_021057	ID_1783	10	0	0.73	1.1	3.03	1.12	2.16
XLOC_021062	ID_1784	2	0	-1.23	-3.99	-2.37	-4.64	-1.61
XLOC_021116	ID_1785	2	0	-0.12	-1.01	0.11	-3.08	0.79
XLOC_021120	ID_1786	15	0	0.74	-1.1	0.54	-1.23	0.73
XLOC_021121	ID_1787	4	0	-1.07	1.11	-0.4	0.57	-0.78
XLOC_021281	ID_1788	7	0	-8	-0.68	-1.62	1.32	-2.02
XLOC_021353	ID_1789	2	0	-0.53	-2.75	-0.13	-3.55	-0.33
XLOC_021360	ID_1790	6	0	-3.37	-0.1	-0.04	-0.55	-0.76
XLOC_021456	ID_1791	2	0	0.11	-3.4	-1.94	-2.3	-2.39
XLOC_021484	ID_1792	2	0	-0.27	-2.21	0.16	-2.79	0.65
XLOC_021485	ID_1793	4	0	-10.2	-0.42	-10.2	-1.99	-10.2
XLOC_021567	ID_1794	17	0	-0.23	4.56	4.75	4.36	2.44
XLOC_021577	ID_1795	13	0	0.17	-1.3	-0.49	0.88	-1.65
XLOC_021641	ID_1796	2	0	-0.18	-1.72	-0.19	-1.68	0.78
XLOC_021701	ID_1797	5	0	-0.97	-0.81	-1.47	-0.2	1.17
XLOC_021865	ID_1798	11	0	0.4	1.88	0.54	0.92	0.45
XLOC_021984	ID_1799	6	0	-1.05	-0.06	-0.07	-0.22	-0.1
XLOC_022105	ID_1800	6	0	-0.59	-0.24	0.9	-0.85	0.99
XLOC_022156	ID_1801	7	0	-1.5	1.71	-0.58	2.55	1.6
XLOC_022506	ID_1802	2	0	-0.75	-1.44	-1.29	-1.61	-0.37
XLOC_022535	ID_1803	19	0	-0.36	0.34	1.37	0.43	1.98
XLOC_022636	ID_1804	19	0	-4.32	4.4	7.75	6.17	8.86
XLOC_022818	ID_1805	19	0	4.74	0	8.26	6.06	8.67
XLOC_022910	ID_1806	6	0	-1.36	0.17	0.96	-1.19	0.89
XLOC_022978	ID_1807	18	0	-0.6	4.99	3.95	-0.26	-0.32
XLOC_022982	ID_1808	6	0	-1.28	0.25	0.14	-0.41	0.08
XLOC_023044	ID_1809	6	0	-3.02	-2.4	-1.78	-3.83	0.61
