# Supplementary material for: Comparative gene expression analysis reveals that multiple mechanisms regulate the weeping trait in Prunus mume
Source: Sci Rep. 2021 Jan 29;11:2675. doi: 10.1038/s41598-021-81892-3 (PMC7846751; doi:10.1038/s41598-021-81892-3)
Supplement: Supplementary file 7 — Supplementary Information 7 [file 41598_2021_81892_MOESM7_ESM.xlsx]

## Sheet: sheet1
Gene ID	TF_family	Wut_FPKM	Uut_FPKM	FC
Pm015843	AP2	0.0001	0.0133333	0.0075
Pm008629	AP2	0.85	0.416667	2.04
Pm013276	AP2	0.716667	0.316667	2.26316
Pm004555	B3	0.0001	0.226667	0.000441176
Pm026512	B3	0.0001	0.0633333	0.00157895
Pm021351	B3	0.3	0.736667	0.40724
Pm025890	B3	0.0433333	0.0933333	0.464286
Pm011517	B3	0.6	0.22	2.72727
Pm024836	bHLH	0.0001	0.103333	0.000967742
Pm014359	bHLH	0.0166667	0.223333	0.0746269
Pm018754	bHLH	0.04	0.276667	0.144578
Pm020879	bHLH	0.01	0.0566667	0.176471
Pm019418	bHLH	0.126667	0.343333	0.368932
Pm023735	bHLH	0.456667	0.976667	0.467577
Pm026380	bHLH	0.193333	0.413333	0.467742
Pm005293	bHLH	2.51667	0.856667	2.93774
Pm019784	bHLH	0.0833333	0.0133333	6.25
Pm005431	bZIP	0.326667	0.913333	0.357664
Pm006166	bZIP	0.193333	0.426667	0.453125
Pm015434	bZIP	1.68667	0.523333	3.22293
Pm020724	bZIP	0.14	0.03	4.66667
Pm026679	bZIP	28.8967	4.83667	5.9745
Pm019140	bZIP	0.196667	0.0166667	11.8
Pm002648	C2H2	0.0001	0.02	0.005
Pm000294	C2H2	0.0001	0.01	0.01
Pm015998	C2H2	0.0001	0.01	0.01
Pm020634	C2H2	0.0166667	0.136667	0.121951
Pm008291	C2H2	0.183333	0.0766667	2.3913
Pm008737	C2H2	0.423333	0.14	3.02381
Pm002649	C2H2	0.05	0.0001	500
Pm017698	ERF	0.0001	0.05	0.002
Pm026227	ERF	0.0001	0.0266667	0.00375
Pm025326	ERF	0.0001	0.0233333	0.00428571
Pm003634	ERF	0.0733333	0.623333	0.117647
Pm007113	ERF	0.0466667	0.163333	0.285714
Pm006274	ERF	0.876667	0.386667	2.26724
Pm013049	ERF	0.466667	0.2	2.33333
Pm026221	ERF	0.836667	0.356667	2.34579
Pm023768	ERF	0.0733333	0.0266667	2.75
Pm018953	ERF	0.0233333	0.00666667	3.5
Pm009384	ERF	0.163333	0.0001	1633.33
Pm005944	G2-like	0.0366667	0.19	0.192982
Pm013978	G2-like	0.01	0.0466667	0.214286
Pm014775	G2-like	0.24	0.796667	0.301255
Pm002915	G2-like	2.15	4.69667	0.457771
Pm015406	G2-like	0.0366667	0.0166667	2.2
Pm009670	G2-like	0.0666667	0.0001	666.667
Pm003128	GATA	0.0001	0.02	0.005
Pm005502	GATA	0.226667	0.593333	0.382022
Pm022208	GRAS	0.0001	0.05	0.002
Pm002855	GRAS	0.0001	0.0166667	0.006
Pm020564	GRAS	0.103333	0.31	0.333333
Pm015255	GRAS	0.136667	0.0233333	5.85714
Pm020070	GRAS	0.02	0.0001	200
Pm000313	GRAS	0.0233333	0.0001	233.333
Pm019693	HD-ZIP	1.51	3.72	0.405914
Pm026578	HD-ZIP	1.31	2.99333	0.437639
Pm021281	LBD	0.336667	1.02	0.330065
Pm018346	LBD	0.286667	0.85	0.337255
Pm019028	LBD	0.796667	2.3	0.346377
Pm000277	LBD	0.39	0.826667	0.471774
Pm020629	LBD	0.0433333	0.09	0.481481
Pm005512	LBD	0.0433333	0.0001	433.333
Pm016263	LBD	0.0433333	0.0001	433.333
Pm020627	LBD	0.05	0.0001	500
Pm024524	MIKC	0.496667	3.42333	0.145083
Pm004349	MIKC	0.166667	0.486667	0.342466
Pm004420	MIKC	0.8	1.82333	0.438757
Pm014564	MIKC	0.11	0.24	0.458333
Pm015397	MIKC	0.96	0.45	2.13333
Pm004416	MIKC	0.15	0.05	3
Pm007034	MIKC	0.05	0.0133333	3.75
Pm018087	MIKC	0.0266667	0.0001	266.667
Pm016579	MIKC	0.0266667	0.0001	266.667
Pm017638	M-type	0.0001	0.0966667	0.00103448
Pm025575	M-type	0.0001	0.0666667	0.0015
Pm001233	M-type	0.16	0.0533333	3
Pm004396	M-type	0.12	0.0233333	5.14286
Pm016629	M-type	0.0266667	0.0001	266.667
Pm009920	MYB	0.0001	0.0833333	0.0012
Pm015392	MYB	0.0001	0.0566667	0.00176471
Pm024886	MYB	0.0001	0.05	0.002
Pm023191	MYB	0.0001	0.0133333	0.0075
Pm017596	MYB	0.0001	0.0133333	0.0075
Pm009050	MYB	0.12	0.41	0.292683
Pm011812	MYB	0.11	0.32	0.34375
Pm011057	MYB	0.07	0.17	0.411765
Pm019472	MYB	0.95	2.24667	0.422849
Pm023786	MYB	0.71	1.64	0.432927
Pm012912	MYB	0.26	0.586667	0.443182
Pm026353	MYB	0.04	0.0866667	0.461538
Pm022705	MYB	1.23	2.66	0.462406
Pm005451	MYB	0.163333	0.0766667	2.13043
Pm000541	MYB	0.0433333	0.02	2.16667
Pm027045	MYB	0.393333	0.16	2.45833
Pm002011	MYB	0.04	0.0133333	3
Pm006483	MYB	0.616667	0.193333	3.18966
Pm015692	MYB	0.0233333	0.0001	233.333
Pm010927	MYB	0.0933333	0.0001	933.333
Pm019781	MYB_related	0.7	0.336667	2.07921
Pm026635	MYB_related	1.29667	0.496667	2.61074
Pm019550	MYB_related	0.0233333	0.0001	233.333
Pm001156	NAC	0.0001	0.0933333	0.00107143
Pm000998	NAC	0.0001	0.0533333	0.001875
Pm024976	NAC	0.0001	0.0233333	0.00428571
Pm018445	NAC	0.0001	0.02	0.005
Pm021768	NAC	0.0001	0.0166667	0.006
Pm000566	NAC	0.0001	0.0166667	0.006
Pm006506	NAC	0.0001	0.01	0.01
Pm014764	NAC	0.0266667	0.173333	0.153846
Pm011037	NAC	0.0133333	0.04	0.333333
Pm024887	NAC	0.42	0.883333	0.475472
Pm011604	NAC	0.236667	0.493333	0.47973
Pm001136	NAC	0.05	0.0166667	3
Pm025886	NAC	0.0466667	0.0133333	3.5
Pm021945	NAC	0.0966667	0.02	4.83333
Pm013492	NAC	0.0133333	0.0001	133.333
Pm012126	NF-YB	0.0166667	0.0966667	0.172414
Pm001940	NF-YB	0.09	0.03	3
Pm008165	NF-YB	0.0233333	0.0001	233.333
Pm026549	TALE	1.99667	4.61667	0.432491
Pm017166	Trihelix	0.473333	1.03	0.459547
Pm019415	Trihelix	0.156667	0.0566667	2.76471
Pm024597	Trihelix	0.0466667	0.0001	466.667
Pm018890	WOX	0.0466667	0.0001	466.667
Pm018215	WRKY	0.0001	0.0566667	0.00176471
Pm006557	WRKY	0.0001	0.01	0.01
Pm003014	WRKY	0.0166667	0.103333	0.16129
Pm014610	WRKY	0.236667	0.983333	0.240678
Pm003544	WRKY	0.273333	0.836667	0.326693
Pm019783	WRKY	1.78667	3.74	0.477718
Pm004017	WRKY	0.193333	0.09	2.14815
Pm017846	YABBY	5.50333	2.66667	2.06375
Pm023555	YABBY	4.76	2.23	2.13453
Pm006709	YABBY	0.116667	0.0166667	7
