# Supplementary material for: Comparative gene expression analysis reveals that multiple mechanisms regulate the weeping trait in Prunus mume
Source: Sci Rep. 2021 Jan 29;11:2675. doi: 10.1038/s41598-021-81892-3 (PMC7846751; doi:10.1038/s41598-021-81892-3)
Supplement: Supplementary file 8 — Supplementary Information 8 [file 41598_2021_81892_MOESM8_ESM.xlsx]

## Sheet: sheet1
ID	Wmock_count	WIAA_count	Wmock_fpkm	WIAA_fpkm	log2(FC)	Pvalue	FDR	significant	Symbol	Description	KEGG_A_class	KEGG_B_class	Pathway	K_ID	GO Component	GO Function	GO Process
Pm000010	173.667	87.6667	8.72667	4.11333	-1.08512	3.39e-07	1.61e-06	yes	LOGL1	PREDICTED: cytokinin riboside 5'-monophosphate phosphoribohydrolase LOG8-like [Prunus mume]	-	-	-	-	-	-	-
Pm000019	5.66667	14.3333	0.213333	0.503333	1.2384	0.0171634	0.0360781	yes	--	PREDICTED: uncharacterized protein LOC107881262 [Prunus mume]	-	-	-	-	-	-	-
Pm000021	65.6667	29.3333	4.51333	1.92333	-1.23058	0.0011725	0.00320741	yes	--	PREDICTED: uncharacterized protein LOC103321817 [Prunus mume]	-	-	-	-	-	-	-
Pm000021	315.013	937.57	12.99	36.52	1.49129	7.17e-38	2.57e-36	yes	BH0283	PREDICTED: uncharacterized isomerase BH0283-like [Prunus mume]	-	-	-	-	-	-	-
Pm000021	907.673	167.03	26.49	4.61	-2.52261	2.67e-56	1.94e-54	yes	CYP71A24	PREDICTED: cytochrome P450 71A24-like [Prunus mume]	-	-	-	-	-	-	-
Pm000030	286.333	152	7.25667	3.60333	-1.00997	3.52e-09	2.08e-08	yes	At3g13620	PREDICTED: probable polyamine transporter At3g13620 [Prunus mume]	-	-	-	-	GO:0016020//membrane;GO:0044425//membrane part;GO:0031224//intrinsic component of membrane	GO:0022892//substrate-specific transporter activity;GO:0008509//anion transmembrane transporter activity;GO:0005342//organic acid transmembrane transporter activity;GO:0015075//ion transmembrane transporter activity;GO:0022891//substrate-specific transmembrane transporter activity;GO:0046943//carboxylic acid transmembrane transporter activity;GO:0022857//transmembrane transporter activity;GO:0008…	-
Pm000046	0	9.64667	0.001	0.233333	7.86625	1.37e-05	5.22e-05	yes	Bp10	PREDICTED: L-ascorbate oxidase homolog [Prunus mume]	Metabolism	Global and Overview;Carbohydrate metabolism	ko01100//Metabolic pathways;ko00053//Ascorbate and aldarate metabolism	K00423	-	-	-
Pm000049	0.5	14.99	0.0133333	0.343333	4.6865	0.000620908	0.00179234	yes	Bp10	PREDICTED: L-ascorbate oxidase homolog [Prunus mume]	Metabolism	Global and Overview;Carbohydrate metabolism	ko01100//Metabolic pathways;ko00053//Ascorbate and aldarate metabolism	K00423	-	-	-
Pm000050	0.5	12.03	0.0133333	0.286667	4.42626	5.67e-06	2.29e-05	yes	Bp10	PREDICTED: L-ascorbate oxidase homolog [Prunus mume]	Metabolism	Carbohydrate metabolism;Global and Overview	ko01100//Metabolic pathways;ko00053//Ascorbate and aldarate metabolism	K00423	-	-	-
Pm000055	14.3333	4.33333	0.436667	0.13	-1.74802	0.012253	0.0266787	yes	TAR4	PREDICTED: tryptophan aminotransferase-related protein 4-like [Prunus mume]	-	-	-	-	-	-	-
Pm000067	2750.67	1248.67	75.0267	32.1633	-1.22199	5.17e-45	2.56e-43	yes	BCDH	PREDICTED: 2-oxoisovalerate dehydrogenase subunit beta 1, mitochondrial [Prunus mume]	Metabolism	Global and Overview;Amino acid metabolism;Carbohydrate metabolism	ko01100//Metabolic pathways;ko01110//Biosynthesis of secondary metabolites;ko01130//Biosynthesis of antibiotics;ko00280//Valine, leucine and isoleucine degradation;ko00640//Propanoate metabolism	K00167	-	-	-
Pm000069	150.333	73.3333	3.17667	1.47667	-1.10517	4.22e-07	1.99e-06	yes	SBT3.3	PREDICTED: subtilisin-like protease SBT3.18 [Prunus mume]	-	-	-	-	-	-	-
Pm000101	94	225.667	3.23	7.33333	1.18293	1.29e-11	9.56e-11	yes	TMEM45B	PREDICTED: transmembrane protein 45A [Prunus mume]	-	-	-	-	-	-	-
Pm000105	7	2.33333	0.46	0.15	-1.61667	0.0243015	0.0490431	yes	DIR19	PREDICTED: dirigent protein 22-like [Prunus mume]	-	-	-	-	-	-	-
Pm000132	10830.3	5494	420.447	202.14	-1.05657	3.05e-14	2.78e-13	yes	pod	PREDICTED: peroxidase A2-like [Prunus mume]	Metabolism	Global and Overview;Biosynthesis of other secondary metabolites	ko01100//Metabolic pathways;ko01110//Biosynthesis of secondary metabolites;ko00940//Phenylpropanoid biosynthesis	K00430	-	-	-
Pm000136	2.66667	0	0.136667	0.001	-7.09452	0.0148441	0.0317353	yes	HRPN	PREDICTED: peroxidase N-like [Prunus mume]	Metabolism	Global and Overview;Biosynthesis of other secondary metabolites	ko01100//Metabolic pathways;ko01110//Biosynthesis of secondary metabolites;ko00940//Phenylpropanoid biosynthesis	K00430	-	-	-
Pm000146	14.3333	36.3333	0.443333	1.04333	1.23474	0.000341939	0.00103801	yes	ELI1	PREDICTED: pentatricopeptide repeat-containing protein ELI1, chloroplastic-like [Prunus mume]	-	-	-	-	-	-	-
Pm000171	31.6667	3.66667	1.14	0.123333	-3.2084	1.3e-13	1.13e-12	yes	At2g30310	PREDICTED: LOW QUALITY PROTEIN: GDSL esterase/lipase At2g30310-like [Prunus mume]	-	-	-	-	-	-	-
Pm000186	112.333	289.667	3.62667	8.79333	1.27777	4.39e-17	4.85e-16	yes	UGT87A1	PREDICTED: UDP-glycosyltransferase 87A1-like [Prunus mume]	-	-	-	-	-	-	-
Pm000192	367.667	108	16.5833	4.54667	-1.86685	4.48e-31	1.13e-29	yes	CIA2	PREDICTED: zinc finger protein CONSTANS-LIKE 7 [Prunus mume]	-	-	-	-	-	-	-
Pm000198	7014.67	15128.3	289.503	586.42	1.01835	4.82e-31	1.22e-29	yes	RPS4	PREDICTED: 40S ribosomal protein S4 [Prunus mume]	Genetic Information Processing	Translation	ko03010//Ribosome	K02987	GO:0044446//intracellular organelle part;GO:0070013//intracellular organelle lumen;GO:0043232//intracellular non-membrane-bounded organelle;GO:0032991//macromolecular complex;GO:0044422//organelle part;GO:0043228//non-membrane-bounded organelle;GO:0005623//cell;GO:0043227//membrane-bounded organelle;GO:0016020//membrane;GO:0005634//nucleus;GO:0005773//vacuole;GO:0031981//nuclear lumen;GO:0043229/…	GO:0005198//structural molecule activity	GO:0010467//gene expression;GO:0043170//macromolecule metabolic process;GO:0071704//organic substance metabolic process;GO:0008152//metabolic process
Pm000199	178	578.617	8.11667	24.9433	1.6197	5.87e-35	1.83e-33	yes	TIM22-1	PREDICTED: mitochondrial import inner membrane translocase subunit TIM22-4-like isoform X1 [Prunus mume]	-	-	-	-	GO:0031224//intrinsic component of membrane;GO:0044425//membrane part;GO:0016020//membrane	-	-
Pm000207	416.667	1376.67	9.66667	30.1733	1.64218	4.87e-41	1.99e-39	yes	DDB_G0267514	PREDICTED: probable LIM domain-containing serine/threonine-protein kinase DDB_G0287001 [Prunus mume]	-	-	-	-	-	GO:0004672//protein kinase activity;GO:0003824//catalytic activity;GO:0005488//binding;GO:0016772//transferase activity, transferring phosphorus-containing groups;GO:0016773//phosphotransferase activity, alcohol group as acceptor;GO:0001883//purine nucleoside binding;GO:0032550//purine ribonucleoside binding;GO:0032549//ribonucleoside binding;GO:0004713//protein tyrosine kinase activity;GO:000188…	GO:0036211//protein modification process;GO:0043170//macromolecule metabolic process;GO:0044238//primary metabolic process;GO:0006464//cellular protein modification process;GO:0008152//metabolic process;GO:0071704//organic substance metabolic process;GO:0006468//protein phosphorylation;GO:0009987//cellular process;GO:0016310//phosphorylation;GO:0044267//cellular protein metabolic process;GO:00067…
Pm000232	651.667	1968.33	19.82	56.4	1.50874	6.81e-37	2.33e-35	yes	PTI6	PREDICTED: pathogenesis-related genes transcriptional activator PTI6-like [Prunus mume]	Organismal Systems	Environmental adaptation	ko04626//Plant-pathogen interaction	K13434	-	-	-
Pm000258	2711.67	27488	109.093	1047.81	3.26374	5.5e-115	1.79e-112	yes	EXPA8	PREDICTED: expansin-A8-like [Prunus mume]	-	-	-	-	-	-	-
Pm000264	9.33333	27	0.326667	0.893333	1.45138	0.000258765	0.000801448	yes	OFP4	PREDICTED: LOW QUALITY PROTEIN: transcription repressor OFP4 [Prunus mume]	-	-	-	-	-	-	-
Pm000268	190.667	97.3333	8.74667	4.23667	-1.0458	1.36e-10	9.28e-10	yes	EPFL6	PREDICTED: EPIDERMAL PATTERNING FACTOR-like protein 6 [Prunus mume]	-	-	-	-	-	-	-
Pm000272	129.333	291.667	2.77333	5.89667	1.08828	5.27e-11	3.7e-10	yes	engB	PREDICTED: probable GTP-binding protein EngB [Malus domestica]	-	-	-	-	-	-	-
Pm000277	10.3333	2.66667	0.556667	0.136667	-2.02615	0.00170761	0.00452395	yes	LBD13	PREDICTED: LOB domain-containing protein 15 [Prunus mume]	-	-	-	-	-	-	-
Pm000278	551.333	46.6667	21.9433	1.75667	-3.64287	3.8e-61	3.24e-59	yes	GSVIVT00023967001	PREDICTED: peroxidase 4 [Prunus mume]	Metabolism	Global and Overview;Biosynthesis of other secondary metabolites	ko01100//Metabolic pathways;ko01110//Biosynthesis of secondary metabolites;ko00940//Phenylpropanoid biosynthesis	K00430	-	-	-
Pm000287	2229.67	5838	123.123	302.56	1.29712	1.01e-44	4.92e-43	yes	RPL18C	PREDICTED: 60S ribosomal protein L18-2 [Prunus mume]	Genetic Information Processing	Translation	ko03010//Ribosome	K02883	-	-	-
Pm000306	47.1967	107.363	0.823333	1.77667	1.10962	1.09e-05	4.22e-05	yes	BRL1	PREDICTED: receptor-like protein kinase BRI1-like 3 [Prunus mume]	-	-	-	-	-	-	-
Pm000320	353.72	1064.62	11.29	31.9833	1.50227	1.74e-24	3.09e-23	yes	GT6	PREDICTED: UDP-glycosyltransferase 71A16-like [Prunus mume]	-	-	-	-	-	-	-
Pm000320	315.6	714.34	12.2833	26.2633	1.09635	2.43e-13	2.07e-12	yes	YUC10	PREDICTED: probable indole-3-pyruvate monooxygenase YUCCA10 [Prunus mume]	Metabolism	Amino acid metabolism;Global and Overview	ko01100//Metabolic pathways;ko00380//Tryptophan metabolism	K11816	-	GO:1901265//nucleoside phosphate binding;GO:0005488//binding;GO:0097159//organic cyclic compound binding;GO:0000166//nucleotide binding;GO:0036094//small molecule binding;GO:0003824//catalytic activity;GO:1901363//heterocyclic compound binding	GO:0008152//metabolic process;GO:0044710//single-organism metabolic process;GO:0044699//single-organism process
Pm000324	2574	703.333	55.2	14.16	-1.96285	1.13e-84	1.85e-82	yes	CSLE1	PREDICTED: cellulose synthase-like protein E1 [Prunus mume]	-	-	-	-	-	-	-
Pm000334	352	944.667	11.5567	29.1367	1.33411	3.01e-35	9.5e-34	yes	POLR1C	PREDICTED: DNA-directed RNA polymerases I and III subunit RPAC1 [Prunus mume]	Metabolism;Genetic Information Processing	Global and Overview;Nucleotide metabolism;Transcription	ko01100//Metabolic pathways;ko00230//Purine metabolism;ko00240//Pyrimidine metabolism;ko03020//RNA polymerase	K03027	-	-	-
Pm000338	8930.15	4732.36	149.91	74.68	-1.0053	7.67e-26	1.48e-24	yes	OPT1	PREDICTED: oligopeptide transporter 1-like [Prunus mume]	-	-	-	-	-	-	-
Pm000346	0	3.33333	0.001	0.0666667	6.05889	0.00413023	0.0100997	yes	ABCG26	PREDICTED: ABC transporter G family member 26 [Prunus mume]	-	-	-	-	-	GO:0016818//hydrolase activity, acting on acid anhydrides, in phosphorus-containing anhydrides;GO:0005488//binding;GO:0097367//carbohydrate derivative binding;GO:0003824//catalytic activity;GO:0032550//purine ribonucleoside binding;GO:0016462//pyrophosphatase activity;GO:0001882//nucleoside binding;GO:0017111//nucleoside-triphosphatase activity;GO:0016787//hydrolase activity;GO:1901363//heterocyc…	GO:0046434//organophosphate catabolic process;GO:0015698//inorganic anion transport;GO:0072523//purine-containing compound catabolic process;GO:0046483//heterocycle metabolic process;GO:0051179//localization;GO:0006796//phosphate-containing compound metabolic process;GO:0006725//cellular aromatic compound metabolic process;GO:0044238//primary metabolic process;GO:0044763//single-organism cellular…
Pm000367	9650	25175.7	189.647	464.933	1.29371	2.28e-50	1.34e-48	yes	HSC80	PREDICTED: heat shock protein 90-2 [Prunus mume]	Organismal Systems;Genetic Information Processing	Folding, sorting and degradation;Environmental adaptation	ko04141//Protein processing in endoplasmic reticulum;ko04626//Plant-pathogen interaction	K04079	-	GO:0005488//binding;GO:0005515//protein binding	GO:0043170//macromolecule metabolic process;GO:0050896//response to stimulus;GO:0044237//cellular metabolic process;GO:0009987//cellular process;GO:0044260//cellular macromolecule metabolic process;GO:0008152//metabolic process;GO:0044267//cellular protein metabolic process;GO:0044238//primary metabolic process;GO:0019538//protein metabolic process;GO:0071704//organic substance metabolic process
Pm000377	552	62.3333	21.58	2.30667	-3.22581	1.02e-68	1.09e-66	yes	At4g26520	PREDICTED: fructose-bisphosphate aldolase, cytoplasmic isozyme 1 [Prunus mume]	Metabolism	Carbohydrate metabolism;Energy metabolism;Global and Overview	ko01100//Metabolic pathways;ko01110//Biosynthesis of secondary metabolites;ko01130//Biosynthesis of antibiotics;ko01120//Microbial metabolism in diverse environments;ko01200//Carbon metabolism;ko01230//Biosynthesis of amino acids;ko00010//Glycolysis / Gluconeogenesis;ko00710//Carbon fixation in photosynthetic organisms;ko00051//Fructose and mannose metabolism;ko00030//Pentose phosphate pathway	K01623	-	-	-
Pm000394	2.66667	9	0.233333	0.733333	1.65208	0.0141104	0.0303422	yes	--	PREDICTED: uncharacterized protein LOC103319169 [Prunus mume]	-	-	-	-	-	-	-
Pm000396	225.667	74.6667	4.49	1.39	-1.69163	3.39e-18	4.06e-17	yes	SBT5.4	PREDICTED: subtilisin-like protease SBT5.4 [Prunus mume]	-	-	-	-	-	-	-
Pm000397	202.667	98.3333	3.28333	1.51	-1.12061	3.87e-08	2.04e-07	yes	SBT5.4	PREDICTED: subtilisin-like protease SBT5.4 [Prunus mume]	-	-	-	-	-	-	-
Pm000414	1242	4403	22.4267	73.96	1.72153	1.47e-18	1.8e-17	yes	RFS1	PREDICTED: probable galactinol--sucrose galactosyltransferase 1 [Prunus mume]	Metabolism	Carbohydrate metabolism	ko00052//Galactose metabolism	K06617	-	GO:0016740//transferase activity;GO:0016758//transferase activity, transferring hexosyl groups;GO:0003824//catalytic activity;GO:0016757//transferase activity, transferring glycosyl groups;GO:0008378//galactosyltransferase activity	-
Pm000418	1465.33	756	41.0033	20.22	-1.01996	3.52e-21	5.06e-20	yes	AAP7	PREDICTED: probable amino acid permease 7 isoform X1 [Prunus mume]	-	-	-	-	-	-	-
Pm000422	824.667	392	25.46	11.44	-1.15415	2.95e-14	2.68e-13	yes	--	PREDICTED: uncharacterized protein LOC103319361 [Prunus mume]	-	-	-	-	-	-	-
Pm000431	27	4.66667	0.773333	0.126667	-2.61005	3.65e-10	2.38e-09	yes	PCMP-H61	PREDICTED: pentatricopeptide repeat-containing protein At5g66520-like [Prunus mume]	-	-	-	-	-	-	-
Pm000447	707	341	16.2867	7.37667	-1.14265	1.11e-21	1.66e-20	yes	BHLH122	PREDICTED: transcription factor bHLH130-like [Prunus mume]	-	-	-	-	-	-	-
Pm000448	13792.7	6010.33	460.557	189.393	-1.28199	2.33e-31	5.94e-30	yes	DRT100	PREDICTED: DNA-damage-repair/toleration protein DRT100 [Prunus mume]	-	-	-	-	-	-	-
Pm000449	721.667	1812.33	53.2167	125.223	1.23455	5.82e-34	1.73e-32	yes	RPL31	PREDICTED: 60S ribosomal protein L31-like [Prunus mume]	Genetic Information Processing	Translation	ko03010//Ribosome	K02910	-	-	-
Pm000453	3655.33	9910.33	52.1467	132.627	1.34672	2.97e-35	9.42e-34	yes	--	Alpha-L-arabinofuranosidase B [Corchorus capsularis]	-	-	-	-	-	-	-
Pm000455	148	1027.33	5.07667	33.3533	2.71588	7.07e-92	1.43e-89	yes	UCNL	PREDICTED: serine/threonine-protein kinase UCNL [Prunus mume]	-	-	-	-	-	GO:0097367//carbohydrate derivative binding;GO:0032550//purine ribonucleoside binding;GO:0016301//kinase activity;GO:0001882//nucleoside binding;GO:0016740//transferase activity;GO:0001883//purine nucleoside binding;GO:0016772//transferase activity, transferring phosphorus-containing groups;GO:0032549//ribonucleoside binding;GO:0097159//organic cyclic compound binding;GO:0005488//binding;GO:00167…	GO:0006793//phosphorus metabolic process;GO:0044267//cellular protein metabolic process;GO:0036211//protein modification process;GO:0043412//macromolecule modification;GO:0044238//primary metabolic process;GO:0006464//cellular protein modification process;GO:0044260//cellular macromolecule metabolic process;GO:0009987//cellular process;GO:0071704//organic substance metabolic process;GO:0019538//p…
Pm000473	136	361.667	5.45	13.6267	1.3221	1.1e-16	1.19e-15	yes	ccmE	PREDICTED: cytochrome c-type biogenesis protein CcmE [Prunus mume]	-	-	-	-	-	-	-
Pm000489	284	623.667	9.63667	19.96	1.05051	1.2e-18	1.48e-17	yes	IPCS3	PREDICTED: phosphatidylinositol:ceramide inositolphosphotransferase 3 [Prunus mume]	-	-	-	-	-	-	-
Pm000505	25.6667	80.3333	0.693333	2.03333	1.55223	2.87e-10	1.89e-09	yes	--	PREDICTED: uncharacterized protein LOC103320258 [Prunus mume]	-	-	-	-	-	-	-
Pm000528	934	483.667	22.72	11.0833	-1.03557	1.18e-16	1.27e-15	yes	IRX12	PREDICTED: laccase-4 [Prunus mume]	-	-	-	-	GO:0005576//extracellular region	GO:0043169//cation binding;GO:0005488//binding;GO:0016679//oxidoreductase activity, acting on diphenols and related substances as donors;GO:0016682//oxidoreductase activity, acting on diphenols and related substances as donors, oxygen as acceptor;GO:0003824//catalytic activity;GO:0016491//oxidoreductase activity;GO:0043167//ion binding	GO:0006725//cellular aromatic compound metabolic process;GO:0071704//organic substance metabolic process;GO:0009808//lignin metabolic process;GO:0044763//single-organism cellular process;GO:0044237//cellular metabolic process;GO:0019748//secondary metabolic process;GO:0044699//single-organism process;GO:1901360//organic cyclic compound metabolic process;GO:0009987//cellular process;GO:0009698//ph…
Pm000544	507	2765.33	11.27	57.7667	2.35775	4.25e-53	2.73e-51	yes	ASA2	PREDICTED: anthranilate synthase alpha subunit 2, chloroplastic [Prunus mume]	Metabolism	Amino acid metabolism;Global and Overview	ko01100//Metabolic pathways;ko01110//Biosynthesis of secondary metabolites;ko01130//Biosynthesis of antibiotics;ko01230//Biosynthesis of amino acids;ko00400//Phenylalanine, tyrosine and tryptophan biosynthesis	K01657	-	-	-
Pm000545	2303.33	1223	114.887	56.89	-1.01396	1.24e-16	1.33e-15	yes	At5g58800	PREDICTED: probable NAD(P)H dehydrogenase (quinone) FQR1-like 3 isoform X1 [Prunus mume]	Metabolism	Metabolism of cofactors and vitamins;Global and Overview	ko01110//Biosynthesis of secondary metabolites;ko00130//Ubiquinone and other terpenoid-quinone biosynthesis	K03809	-	GO:0003824//catalytic activity	GO:0010467//gene expression;GO:0009059//macromolecule biosynthetic process;GO:0044699//single-organism process;GO:0008152//metabolic process;GO:0044271//cellular nitrogen compound biosynthetic process;GO:0044260//cellular macromolecule metabolic process;GO:1901360//organic cyclic compound metabolic process;GO:0034645//cellular macromolecule biosynthetic process;GO:0009058//biosynthetic process;GO…
Pm000560	34.2867	81.6467	0.373333	0.843333	1.17564	2e-05	7.47e-05	yes	ABCG36	PREDICTED: LOW QUALITY PROTEIN: ABC transporter G family member 29 [Prunus mume]	-	-	-	-	-	-	-
Pm000574	74	210	1.49	4	1.42469	5.07e-15	4.87e-14	yes	CCR4	PREDICTED: putative serine/threonine-protein kinase-like protein CCR3 [Prunus mume]	-	-	-	-	-	-	-
Pm000581	807	2110	29.3333	71.6933	1.2893	3.96e-29	9.15e-28	yes	FAD7A-1	PREDICTED: acyl-lipid omega-3 desaturase (cytochrome b5), endoplasmic reticulum-like [Prunus mume]	Metabolism	Lipid metabolism;Global and Overview	ko01212//Fatty acid metabolism;ko01040//Biosynthesis of unsaturated fatty acids	K10257	-	-	-
Pm000587	14.6667	83	1.1	5.90333	2.42403	6.25e-19	7.84e-18	yes	At1g07170	BnaC04g40780D [Brassica napus]	Genetic Information Processing	Transcription	ko03040//Spliceosome	K12834	GO:0005634//nucleus;GO:0043226//organelle;GO:0044422//organelle part;GO:1990904//ribonucleoprotein complex;GO:0043227//membrane-bounded organelle;GO:0044464//cell part;GO:0005622//intracellular;GO:0005623//cell;GO:0044446//intracellular organelle part;GO:0043231//intracellular membrane-bounded organelle;GO:0043229//intracellular organelle;GO:0030529//intracellular ribonucleoprotein complex;GO:004…	-	GO:0044237//cellular metabolic process;GO:1901360//organic cyclic compound metabolic process;GO:0006396//RNA processing;GO:0034641//cellular nitrogen compound metabolic process;GO:0006139//nucleobase-containing compound metabolic process;GO:0009987//cellular process;GO:0043170//macromolecule metabolic process;GO:0044238//primary metabolic process;GO:0006725//cellular aromatic compound metabolic p…
Pm000588	0.666667	463	0.0266667	18.5833	9.44476	4.59e-163	3.7e-160	yes	GA2OX8	PREDICTED: gibberellin 2-beta-dioxygenase 8 [Prunus mume]	-	-	-	-	-	-	-
Pm000591	315.333	721.333	10.3933	22.3933	1.10741	7.32e-21	1.04e-19	yes	PMR5	PREDICTED: protein PMR5 [Prunus mume]	-	-	-	-	-	-	-
Pm000594	218.667	1011	7.39333	32.4967	2.13599	5.05e-28	1.1e-26	yes	mkkA	PREDICTED: mitogen-activated protein kinase kinase kinase NPK1 [Prunus mume]	-	-	-	-	-	-	-
Pm000596	365.333	99.6667	7.14	1.84333	-1.95361	2.2e-09	1.33e-08	yes	POT1	PREDICTED: potassium transporter 1 [Prunus mume]	-	-	-	-	-	-	-
Pm000612	146.01	64.3633	3.56	1.46	-1.28591	4.06e-06	1.67e-05	yes	rglB	PREDICTED: probable rhamnogalacturonate lyase B [Prunus mume]	-	-	-	-	-	GO:0005488//binding;GO:0003824//catalytic activity	GO:0044238//primary metabolic process;GO:0008152//metabolic process
Pm000617	71.3333	37.3333	1.45	0.713333	-1.0234	8.07e-06	3.18e-05	yes	WAP	PREDICTED: WPP domain-associated protein-like [Prunus mume]	-	-	-	-	-	-	-
Pm000630	12.72	36.1967	0.376667	1.01333	1.42775	0.000376527	0.00113529	yes	--	PREDICTED: zinc finger MYM-type protein 1-like [Prunus mume]	-	-	-	-	-	-	-
Pm000637	0	4.87	0.001	0.163333	7.35168	0.000438802	0.00130495	yes	UGT76E2	PREDICTED: UDP-glycosyltransferase 76E2-like [Prunus mume]	-	-	-	-	-	-	-
Pm000638	220.667	55.3333	7.48667	1.76333	-2.08602	5.14e-30	1.25e-28	yes	UGT76A2	PREDICTED: UDP-glucose iridoid glucosyltransferase-like [Prunus mume]	-	-	-	-	-	-	-
Pm000645	13.6667	38	0.396667	1.03333	1.38131	2.39e-05	8.82e-05	yes	--	PREDICTED: uncharacterized protein LOC103321619 [Prunus mume]	-	-	-	-	-	-	-
Pm000647	212.667	487.667	6.63	14.29	1.10793	6.8e-17	7.39e-16	yes	--	G patch domain-containing 3 [Gossypium arboreum]	-	-	-	-	-	-	-
Pm000652	350	182	6.79333	3.30667	-1.03874	1.73e-12	1.37e-11	yes	SBT4.14	PREDICTED: subtilisin-like protease SBT4.3 [Prunus mume]	-	-	-	-	-	-	-
Pm000664	660.667	1578	19.2533	43.69	1.18219	1.34e-05	5.13e-05	yes	At2g29380	PREDICTED: probable protein phosphatase 2C 24 [Prunus mume]	Environmental Information Processing	Signal transduction	ko04075//Plant hormone signal transduction	K14497	-	-	-
Pm000669	5.33333	1	0.213333	0.0366667	-2.54057	0.0140819	0.030292	yes	At1g07440	PREDICTED: tropinone reductase homolog At1g07440-like [Prunus mume]	Metabolism	Biosynthesis of other secondary metabolites;Global and Overview	ko01100//Metabolic pathways;ko01110//Biosynthesis of secondary metabolites;ko00960//Tropane, piperidine and pyridine alkaloid biosynthesis	K08081	-	-	-
Pm000685	1646	840	40.2367	19.36	-1.05543	1.4e-33	4.03e-32	yes	At5g59250	PREDICTED: D-xylose-proton symporter-like 3, chloroplastic isoform X1 [Prunus mume]	-	-	-	-	-	-	-
Pm000686	4649	1796.33	128.31	47.04	-1.44767	3.65e-20	4.94e-19	yes	RCA1	PREDICTED: ribulose bisphosphate carboxylase/oxygenase activase, chloroplastic-like [Prunus mume]	-	-	-	-	-	-	-
Pm000698	30	12.3333	1.04333	0.413333	-1.33582	0.00031944	0.000974998	yes	ZIP1	PREDICTED: LOW QUALITY PROTEIN: zinc transporter 2 [Prunus mume]	-	-	-	-	-	GO:0022892//substrate-specific transporter activity;GO:0022891//substrate-specific transmembrane transporter activity;GO:0016491//oxidoreductase activity;GO:0022857//transmembrane transporter activity;GO:0015075//ion transmembrane transporter activity;GO:0022890//inorganic cation transmembrane transporter activity;GO:0008324//cation transmembrane transporter activity;GO:0016628//oxidoreductase ac…	GO:0051234//establishment of localization;GO:0006811//ion transport;GO:0006812//cation transport;GO:0044710//single-organism metabolic process;GO:0009987//cellular process;GO:0044765//single-organism transport;GO:0044699//single-organism process;GO:1902578//single-organism localization;GO:0008152//metabolic process;GO:0051179//localization;GO:0044763//single-organism cellular process;GO:0006810//…
Pm000706	124	311	4.32333	10.23	1.24259	5.57e-18	6.56e-17	yes	--	PEMT domain-containing protein [Cephalotus follicularis]	-	-	-	-	-	-	-
Pm000712	43.3333	273	0.803333	4.77	2.56992	3.98e-44	1.89e-42	yes	SCL14	PREDICTED: scarecrow-like protein 30 [Prunus mume]	-	-	-	-	-	-	-
Pm000716	135.157	308.44	2.30333	4.94	1.10079	3.13e-14	2.84e-13	yes	SCL14	PREDICTED: scarecrow-like protein 11 [Prunus mume]	-	-	-	-	-	-	-
Pm000717	492.333	1205.22	9.22667	21.3233	1.20855	1.59e-35	5.12e-34	yes	SCL14	PREDICTED: scarecrow-like protein 14 [Prunus mume]	-	-	-	-	-	-	-
Pm000718	211	500.333	3.43	7.72	1.17039	6.89e-15	6.56e-14	yes	SCL14	PREDICTED: scarecrow-like protein 33 [Prunus mume]	-	-	-	-	-	-	-
Pm000726	243.667	126	7.19667	3.51667	-1.03312	1.03e-11	7.68e-11	yes	RBL1	PREDICTED: RHOMBOID-like protein 1 [Prunus mume]	-	-	-	-	-	-	-
Pm000762	77.6667	13.04	4.01333	0.636667	-2.65619	8.48e-19	1.06e-17	yes	--	PREDICTED: chitinase 2-like [Prunus mume]	-	-	-	-	-	GO:0003824//catalytic activity;GO:0016798//hydrolase activity, acting on glycosyl bonds;GO:0016787//hydrolase activity;GO:0004553//hydrolase activity, hydrolyzing O-glycosyl compounds	GO:0044238//primary metabolic process;GO:0008152//metabolic process
Pm000764	712	226.667	35.23	10.59	-1.7341	1.94e-38	7.13e-37	yes	COL3	PREDICTED: two-component response regulator-like APRR7 [Pyrus x bretschneideri]	-	-	-	-	-	-	-
Pm000765	110.333	273.333	2.55	5.93333	1.21835	8.24e-14	7.27e-13	yes	RPP30	PREDICTED: uncharacterized protein LOC103322506 isoform X1 [Prunus mume]	Genetic Information Processing	Translation	ko03013//RNA transport;ko03008//Ribosome biogenesis in eukaryotes	K03539	-	-	-
Pm000799	484	176.333	17.6767	6.12667	-1.52867	6.2e-23	1e-21	yes	GLUB5	PREDICTED: 12S seed storage protein CRD-like [Prunus mume]	-	-	-	-	-	-	-
Pm000802	111.667	41	3.01667	1.04333	-1.53176	1.09e-11	8.18e-11	yes	RIBA3	PREDICTED: monofunctional riboflavin biosynthesis protein RIBA 3, chloroplastic [Prunus mume]	Metabolism	Metabolism of cofactors and vitamins;Global and Overview	ko01100//Metabolic pathways;ko01110//Biosynthesis of secondary metabolites;ko00740//Riboflavin metabolism	K14652	-	GO:0016830//carbon-carbon lyase activity;GO:0016829//lyase activity;GO:0003824//catalytic activity	GO:0009987//cellular process;GO:0044763//single-organism cellular process;GO:0006807//nitrogen compound metabolic process;GO:0044281//small molecule metabolic process;GO:0008152//metabolic process;GO:1901360//organic cyclic compound metabolic process;GO:0042726//flavin-containing compound metabolic process;GO:0034641//cellular nitrogen compound metabolic process;GO:0006766//vitamin metabolic proc…
Pm000803	2070.67	5123.33	130.867	304.103	1.21646	4.92e-42	2.09e-40	yes	RPL23A	PREDICTED: 60S ribosomal protein L23a-like [Prunus mume]	Genetic Information Processing	Translation	ko03010//Ribosome	K02893	-	-	-
Pm000805	41	191.333	1.84	8.07333	2.13346	5.91e-26	1.15e-24	yes	--	PREDICTED: uncharacterized protein LOC103322754 [Prunus mume]	-	-	-	-	-	-	-
Pm000806	1213.68	433.197	60.9533	20.4667	-1.57443	2.9e-42	1.25e-40	yes	TIP1-3	PREDICTED: probable aquaporin TIP1-2 [Prunus mume]	-	-	-	-	GO:0016020//membrane;GO:0044425//membrane part;GO:0031224//intrinsic component of membrane	-	GO:0051234//establishment of localization;GO:0051179//localization
Pm000806	455.653	191.803	47.3867	18.7967	-1.334	1.29e-18	1.58e-17	yes	TIP1-1	PREDICTED: aquaporin TIP1-1-like [Prunus mume]	-	-	-	-	GO:0031224//intrinsic component of membrane;GO:0044425//membrane part;GO:0016020//membrane	-	GO:0051234//establishment of localization;GO:0051179//localization
Pm000809	983	237.667	39.2	9.01667	-2.12019	5.34e-56	3.86e-54	yes	MYB48	PREDICTED: transcription factor MYB59 [Prunus mume]	-	-	-	-	-	-	-
Pm000820	1668	4431	110.373	275.047	1.31728	1.46e-43	6.66e-42	yes	RPS15AA	PREDICTED: 40S ribosomal protein S15a-1 [Jatropha curcas]	Genetic Information Processing	Translation	ko03010//Ribosome	K02957	GO:1990904//ribonucleoprotein complex;GO:0030529//intracellular ribonucleoprotein complex;GO:0032991//macromolecular complex;GO:0044424//intracellular part;GO:0005623//cell;GO:0005622//intracellular;GO:0044464//cell part	-	GO:0010467//gene expression;GO:0008152//metabolic process;GO:0043170//macromolecule metabolic process;GO:0071704//organic substance metabolic process
Pm000823	90	197.333	2.79333	5.74667	1.04074	4.04e-10	2.62e-09	yes	N	PREDICTED: disease resistance protein RPS6-like [Prunus mume]	-	-	-	-	-	-	-
Pm000825	47.7233	109.66	1.23	2.67	1.11818	1.54e-06	6.72e-06	yes	N	PREDICTED: TMV resistance protein N-like [Prunus mume]	-	-	-	-	-	-	-
Pm000826	4.94333	19.34	0.333333	1.19	1.83592	0.00815321	0.0185957	yes	N	PREDICTED: toll/interleukin-1 receptor-like protein [Prunus mume]	-	-	-	-	-	-	-
Pm000860	94.1233	30.83	2.13	0.653333	-1.70496	1.01e-13	8.89e-13	yes	CRK25	PREDICTED: cysteine-rich receptor-like protein kinase 25 [Prunus mume]	-	-	-	-	-	-	-
Pm000860	4848.17	1170.89	184.217	41.7667	-2.14098	1.68e-50	9.92e-49	yes	PSOMT2	PREDICTED: (RS)-norcoclaurine 6-O-methyltransferase-like [Prunus mume]	-	-	-	-	-	-	-
Pm000877	455.333	1022.67	39.5367	83.5167	1.07887	6.11e-17	6.66e-16	yes	TRX1	PREDICTED: thioredoxin H-type [Prunus mume]	-	-	-	-	-	GO:0015036//disulfide oxidoreductase activity;GO:0016491//oxidoreductase activity;GO:0003824//catalytic activity;GO:0016667//oxidoreductase activity, acting on a sulfur group of donors	GO:0044699//single-organism process;GO:0009987//cellular process;GO:0008152//metabolic process;GO:0044710//single-organism metabolic process;GO:0065008//regulation of biological quality;GO:0044763//single-organism cellular process;GO:0042592//homeostatic process;GO:0065007//biological regulation;GO:0019725//cellular homeostasis
Pm000884	711.333	1543.67	44.81	91.38	1.02806	1.48e-27	3.12e-26	yes	TIM9	PREDICTED: mitochondrial import inner membrane translocase subunit Tim9 [Prunus mume]	-	-	-	-	-	-	-
Pm000890	37.3333	80.6667	0.923333	1.9	1.04108	4.95e-06	2.02e-05	yes	At4g11690	PREDICTED: pentatricopeptide repeat-containing protein At4g11690 [Prunus mume]	-	-	-	-	-	-	-
Pm000908	2180.33	6085	78.7733	205.927	1.38635	1.39e-40	5.56e-39	yes	EXPA4	PREDICTED: expansin-A4 [Prunus mume]	-	-	-	-	-	-	-
Pm000918	18889	44333.7	534.2	1177.5	1.14028	1.2e-37	4.29e-36	yes	EF1A	PREDICTED: elongation factor 1-alpha [Prunus mume]	Genetic Information Processing	Translation	ko03013//RNA transport	K03231	-	-	-
Pm000927	109.847	232.887	7.43333	15.5733	1.067	3.5e-06	1.46e-05	yes	PRUA1	PREDICTED: major allergen Pru ar 1-like isoform X1 [Prunus mume]	-	-	-	-	-	-	-
Pm000927	115.39	254.043	7.58	15.3967	1.02235	5.77e-05	0.000199919	yes	PRUA1	PREDICTED: major allergen Pru ar 1-like [Prunus mume]	-	-	-	-	-	-	-
Pm000958	348	1556	11.9867	50.6433	2.07894	3.86e-66	3.93e-64	yes	DOF2.1	PREDICTED: dof zinc finger protein DOF2.1 [Prunus mume]	-	-	-	-	-	-	-
Pm000965	313.333	116	6.03333	2.10333	-1.52028	2.11e-22	3.3e-21	yes	NPF2.7	PREDICTED: protein NRT1/ PTR FAMILY 2.7-like [Prunus mume]	-	-	-	-	GO:0016020//membrane	-	GO:0051179//localization;GO:0051234//establishment of localization;GO:0006810//transport
Pm000967	9100.67	22354	315.077	727.807	1.20785	1.56e-36	5.26e-35	yes	APX1	PREDICTED: L-ascorbate peroxidase, cytosolic [Prunus mume]	Metabolism	Carbohydrate metabolism;Metabolism of other amino acids	ko00480//Glutathione metabolism;ko00053//Ascorbate and aldarate metabolism	K00434	-	GO:0097159//organic cyclic compound binding;GO:1901363//heterocyclic compound binding;GO:0046906//tetrapyrrole binding;GO:0005488//binding	GO:0044699//single-organism process;GO:0044710//single-organism metabolic process;GO:0006950//response to stress;GO:0050896//response to stimulus;GO:0008152//metabolic process
Pm000994	606.333	6140.67	9.69	92.5733	3.25603	1.88e-149	1.22e-146	yes	ARF4	PREDICTED: auxin response factor 4 isoform X1 [Prunus mume]	-	-	-	-	-	-	-
Pm000996	199.333	491	4.68333	10.8567	1.21297	3.07e-20	4.19e-19	yes	MLO6	PREDICTED: MLO-like protein 6 [Prunus mume]	-	-	-	-	-	-	-
Pm001000	9.33333	3.33333	0.36	0.116667	-1.6256	0.0110768	0.0244455	yes	SYP71	PREDICTED: syntaxin-71 [Prunus mume]	Genetic Information Processing	Folding, sorting and degradation	ko04130//SNARE interactions in vesicular transport	K08506	-	-	-
Pm001004	903	42.6667	40.9267	1.83667	-4.47788	6.55e-81	9.71e-79	yes	FLA11	PREDICTED: fasciclin-like arabinogalactan protein 12 [Prunus mume]	-	-	-	-	-	-	-
Pm001005	529	17	23.15	0.71	-5.02705	2.17e-58	1.68e-56	yes	FLA11	PREDICTED: fasciclin-like arabinogalactan protein 12 isoform X1 [Prunus mume]	-	-	-	-	-	-	-
Pm001006	261.333	9	13.8333	0.443333	-4.96361	9.67e-70	1.07e-67	yes	FLA11	PREDICTED: fasciclin-like arabinogalactan protein 12 [Prunus mume]	-	-	-	-	-	-	-
Pm001008	1992.33	277.667	79.6733	10.5	-2.92371	4.61e-117	1.55e-114	yes	FLA12	PREDICTED: fasciclin-like arabinogalactan protein 12 [Prunus mume]	-	-	-	-	-	-	-
Pm001031	3120.67	1549.33	124.19	58.4033	-1.08843	5.02e-24	8.61e-23	yes	PIP2-2	aquaporin PIP2-2 [Prunus mume]	-	-	-	-	-	-	-
Pm001032	2196	5348.33	129.663	296.043	1.19104	7.98e-34	2.35e-32	yes	RPL12	PREDICTED: 60S ribosomal protein L12 [Prunus mume]	Genetic Information Processing	Translation	ko03010//Ribosome	K02870	-	-	-
Pm001041	28	256.667	1.61333	14.0233	3.11971	4.11e-35	1.29e-33	yes	LOG1	PREDICTED: cytokinin riboside 5'-monophosphate phosphoribohydrolase LOG1 [Prunus mume]	-	-	-	-	-	-	-
Pm001063	16.6667	7.33333	1.07	0.44	-1.28204	0.00425001	0.01036	yes	grip22	PREDICTED: LOW QUALITY PROTEIN: kiwellin-like [Prunus mume]	-	-	-	-	-	-	-
Pm001069	484.333	133.333	11.9467	3.12667	-1.93391	2.4e-23	3.97e-22	yes	--	PREDICTED: uncharacterized protein LOC103325701 [Prunus mume]	-	-	-	-	-	-	-
Pm001089	6	0	0.686667	0.001	-9.42347	5.48e-05	0.000190317	yes	SAUR72	PREDICTED: auxin-induced protein 6B-like [Prunus mume]	Environmental Information Processing	Signal transduction	ko04075//Plant hormone signal transduction	K14488	-	-	-
Pm001096	844	2742.67	28.4733	87.2	1.61472	6.27e-44	2.93e-42	yes	HIPP26	PREDICTED: heavy metal-associated isoprenylated plant protein 3-like [Prunus mume]	-	-	-	-	-	-	-
Pm001135	8.66667	35	0.38	1.43333	1.9153	1.21e-06	5.38e-06	yes	ELF4	PREDICTED: protein EARLY FLOWERING 4-like [Prunus mume]	-	-	-	-	-	-	-
Pm001150	410.333	1038.33	14.0633	33.5767	1.25552	6.32e-38	2.28e-36	yes	--	PREDICTED: protein enabled homolog [Prunus mume]	-	-	-	-	-	-	-
Pm001162	0.666667	6.66667	0.0233333	0.216667	3.21501	0.000676189	0.0019386	yes	STOP1	PREDICTED: zinc finger protein STOP1 homolog [Prunus mume]	-	-	-	-	-	-	-
Pm001163	381.667	1002	5.53	13.6367	1.30214	2.69e-31	6.87e-30	yes	SKIV2L2	PREDICTED: DExH-box ATP-dependent RNA helicase DExH9 [Prunus mume]	Genetic Information Processing	Folding, sorting and degradation	ko03018//RNA degradation	K12598	-	GO:0001883//purine nucleoside binding;GO:0005488//binding;GO:0016887//ATPase activity;GO:1901363//heterocyclic compound binding;GO:0017111//nucleoside-triphosphatase activity;GO:0036094//small molecule binding;GO:0016817//hydrolase activity, acting on acid anhydrides;GO:0042623//ATPase activity, coupled;GO:0032549//ribonucleoside binding;GO:0016818//hydrolase activity, acting on acid anhydrides, …	GO:0019439//aromatic compound catabolic process;GO:0044270//cellular nitrogen compound catabolic process;GO:0072521//purine-containing compound metabolic process;GO:1901292//nucleoside phosphate catabolic process;GO:1901360//organic cyclic compound metabolic process;GO:0046434//organophosphate catabolic process;GO:1901565//organonitrogen compound catabolic process;GO:0044699//single-organism proc…
Pm001183	206	71	5.96667	1.95333	-1.61099	1.45e-13	1.26e-12	yes	Prcp	PREDICTED: lysosomal Pro-X carboxypeptidase-like [Prunus mume]	-	-	-	-	-	GO:0070011//peptidase activity, acting on L-amino acid peptides;GO:0008233//peptidase activity;GO:0003824//catalytic activity;GO:0016787//hydrolase activity	GO:0051604//protein maturation;GO:0006508//proteolysis;GO:0010467//gene expression;GO:0071704//organic substance metabolic process;GO:0016485//protein processing;GO:0008152//metabolic process;GO:0044238//primary metabolic process;GO:0043170//macromolecule metabolic process;GO:0019538//protein metabolic process
Pm001186	2179.33	6278.67	32.7233	88.8633	1.44127	3.05e-45	1.52e-43	yes	AGO5	PREDICTED: protein argonaute 5 [Prunus mume]	-	-	-	-	-	-	-
Pm001193	14	77	0.526667	2.70333	2.35978	2.1e-16	2.24e-15	yes	rbrA	PREDICTED: probable E3 ubiquitin-protein ligase rbrA [Prunus mume]	-	-	-	-	-	-	-
Pm001211	46	15.3333	1.63333	0.506667	-1.68871	1.18e-06	5.22e-06	yes	--	PREDICTED: MADS-box transcription factor 47-like [Brassica oleracea var. oleracea] [Brassica oleracea]	-	-	-	-	-	-	-
Pm001222	4900	12015.7	193.713	445.733	1.20226	2.92e-38	1.07e-36	yes	HDT1	PREDICTED: histone deacetylase HDT1-like [Prunus mume]	-	-	-	-	-	-	-
Pm001244	82	207.333	5.27	12.5467	1.25143	5.5e-12	4.21e-11	yes	--	PREDICTED: uncharacterized protein LOC103327695 [Prunus mume]	-	-	-	-	-	-	-
Pm001247	155.333	343.667	7.53333	15.91	1.07857	1.18e-08	6.63e-08	yes	--	PREDICTED: uncharacterized protein LOC103326748 [Prunus mume]	-	-	-	-	-	-	-
Pm001259	1250.67	485.667	13.75	5.07	-1.43937	3.49e-34	1.05e-32	yes	PDR2	PREDICTED: LOW QUALITY PROTEIN: pleiotropic drug resistance protein 2-like [Prunus mume]	-	-	-	-	-	-	-
Pm001266	1.33333	5.33333	0.0166667	0.06	1.848	0.0230977	0.0468953	yes	PDR2	PREDICTED: pleiotropic drug resistance protein 2-like isoform X1 [Prunus mume]	-	-	-	-	-	-	-
Pm001289	1989.67	4513.67	144.323	306.69	1.08748	3.6e-28	7.87e-27	yes	RPP2B	PREDICTED: 60S acidic ribosomal protein P2B-like [Prunus mume]	Genetic Information Processing	Translation	ko03010//Ribosome	K02943	-	-	-
Pm001306	103.593	45.6467	1.57	0.653333	-1.26487	2.33e-09	1.41e-08	yes	At1g53440	PREDICTED: probable LRR receptor-like serine/threonine-protein kinase At1g53420 [Prunus mume]	-	-	-	-	-	-	-
Pm001315	43	13	1.48667	0.426667	-1.8009	2.49e-07	1.2e-06	yes	DPBF2	PREDICTED: ABSCISIC ACID-INSENSITIVE 5-like protein 1 [Prunus mume]	Environmental Information Processing	Signal transduction	ko04075//Plant hormone signal transduction	K14432	-	-	-
Pm001322	3593.33	7658.67	184.343	369.167	1.00188	6.81e-30	1.64e-28	yes	RPL10A	PREDICTED: 60S ribosomal protein L10a [Prunus mume]	Genetic Information Processing	Translation	ko03010//Ribosome	K02865	-	-	-
Pm001328	1401.33	3108.33	78.6833	163.79	1.05772	3.39e-29	7.84e-28	yes	FD3	PREDICTED: ferredoxin, root R-B1 [Prunus mume]	Metabolism	Energy metabolism	ko00195//Photosynthesis	K02639	-	GO:0043169//cation binding;GO:0051536//iron-sulfur cluster binding;GO:0005488//binding;GO:0043167//ion binding;GO:0051540//metal cluster binding	GO:0006091//generation of precursor metabolites and energy;GO:0008152//metabolic process;GO:0044237//cellular metabolic process;GO:0009987//cellular process
Pm001341	74.4067	39.02	1.13	0.56	-1.01282	6.05e-05	0.000208965	yes	At1g53440	PREDICTED: probable LRR receptor-like serine/threonine-protein kinase At1g53420 [Prunus mume]	-	-	-	-	-	-	-
Pm001412	190.333	529.667	12.0533	31.37	1.37995	1.02e-22	1.62e-21	yes	RPS14C	PREDICTED: 40S ribosomal protein S14 [Prunus mume]	Genetic Information Processing	Translation	ko03010//Ribosome	K02955	-	-	-
Pm001419	62.3333	148.333	3.44	7.73333	1.16868	3.81e-08	2.01e-07	yes	--	PREDICTED: uncharacterized protein LOC103328577 [Prunus mume]	-	-	-	-	-	-	-
Pm001441	25	2.33333	1.52333	0.133333	-3.51412	1.25e-11	9.25e-11	yes	Os04g0179200	PREDICTED: secoisolariciresinol dehydrogenase-like [Prunus mume]	-	-	-	-	-	GO:0003824//catalytic activity	GO:0044710//single-organism metabolic process;GO:0008152//metabolic process;GO:0044699//single-organism process
Pm001442	176.333	26.3333	8.73	1.22	-2.8391	2.22e-21	3.26e-20	yes	Os04g0179200	PREDICTED: secoisolariciresinol dehydrogenase-like [Prunus mume]	-	-	-	-	-	GO:0003824//catalytic activity	GO:0044710//single-organism metabolic process;GO:0044699//single-organism process;GO:0008152//metabolic process
Pm001463	884.333	2096.33	16.5333	37.2733	1.17277	2.09e-16	2.23e-15	yes	At5g41620	PREDICTED: uncharacterized protein LOC103329275 [Prunus mume]	-	-	-	-	-	-	-
Pm001474	9.33333	2	0.556667	0.11	-2.33931	0.00426263	0.010387	yes	RPM1	PREDICTED: disease resistance protein RPM1-like, partial [Prunus mume]	Organismal Systems	Environmental adaptation	ko04626//Plant-pathogen interaction	K13457	-	-	-
Pm001493	67	156	1.95333	4.26667	1.12717	2.18e-08	1.19e-07	yes	PCMP-E12	PREDICTED: pentatricopeptide repeat-containing protein At3g46790, chloroplastic-like [Prunus mume]	-	-	-	-	-	-	-
Pm001568	1904.67	732.333	69.7133	25.2267	-1.46649	1.36e-30	3.35e-29	yes	CXE15	PREDICTED: probable carboxylesterase 15 [Prunus mume]	-	-	-	-	-	-	-
Pm001693	2.33333	0	0.156667	0.001	-7.29155	0.0220818	0.0450961	yes	CBP	PREDICTED: citrate-binding protein-like [Prunus mume]	-	-	-	-	-	-	-
Pm001695	1633.87	4885.71	42.71	120.06	1.49111	2.09e-54	1.41e-52	yes	hpxO	PREDICTED: FAD-dependent urate hydroxylase-like [Prunus mume]	-	-	-	-	-	GO:0003824//catalytic activity	GO:0008152//metabolic process;GO:0044710//single-organism metabolic process;GO:0044699//single-organism process
Pm001696	1172.13	4771.29	30.4767	116.41	1.93344	7.13e-79	1.01e-76	yes	hpxO	PREDICTED: FAD-dependent urate hydroxylase-like [Prunus mume]	-	-	-	-	-	GO:0003824//catalytic activity	GO:0008152//metabolic process;GO:0044710//single-organism metabolic process;GO:0044699//single-organism process
Pm001734	133.333	62	11.0167	4.81667	-1.19358	1.68e-09	1.03e-08	yes	ASR2	PREDICTED: abscisic stress-ripening protein 3-like [Prunus mume]	-	-	-	-	-	-	-
Pm001782	64.3867	540.54	1.66333	13.21	2.98948	2.67e-67	2.79e-65	yes	VIT_19s0014g04930	PREDICTED: (-)-germacrene D synthase-like [Prunus mume]	-	-	-	-	-	-	-
Pm001821	884.667	2749.67	12.2467	35.7367	1.54502	1.27e-53	8.28e-52	yes	At1g10490	PREDICTED: RNA cytidine acetyltransferase 1 [Prunus mume]	Genetic Information Processing	Translation	ko03008//Ribosome biogenesis in eukaryotes	K14521	-	-	-
Pm001839	701.667	321.667	24.7333	10.72	-1.20615	3.25e-26	6.42e-25	yes	SK	PREDICTED: shikimate kinase, chloroplastic-like [Prunus mume]	Metabolism	Global and Overview;Amino acid metabolism	ko01100//Metabolic pathways;ko01110//Biosynthesis of secondary metabolites;ko01130//Biosynthesis of antibiotics;ko01230//Biosynthesis of amino acids;ko00400//Phenylalanine, tyrosine and tryptophan biosynthesis	K00891	-	-	-
Pm001845	163	72	6.91	2.86333	-1.27099	2.73e-11	1.97e-10	yes	--	PREDICTED: uncharacterized protein LOC103331836 [Prunus mume]	-	-	-	-	-	-	-
Pm001846	1168.33	553.667	24.5767	11.0133	-1.15804	3.22e-30	7.83e-29	yes	DPEP	PREDICTED: 4-alpha-glucanotransferase, chloroplastic/amyloplastic [Prunus mume]	Metabolism	Global and Overview;Carbohydrate metabolism	ko01100//Metabolic pathways;ko00500//Starch and sucrose metabolism	K00705	-	-	-
Pm001883	500.05	1094.87	19.5133	40.1567	1.04118	5.66e-28	1.22e-26	yes	rplO	PREDICTED: 50S ribosomal protein L15-like [Prunus mume]	Genetic Information Processing	Translation	ko03010//Ribosome	K02876	-	-	-
Pm001886	259	126.333	4.07333	1.87333	-1.1206	1.22e-12	9.76e-12	yes	CLV1	PREDICTED: receptor protein kinase CLAVATA1-like [Prunus mume]	-	-	-	-	-	-	-
Pm001912	268.667	97.6667	10.08	3.46	-1.54265	4.54e-19	5.76e-18	yes	At5g64700	PREDICTED: WAT1-related protein At5g64700 [Prunus mume]	-	-	-	-	-	-	-
Pm001913	52.3333	124.333	1.01333	2.27667	1.16781	2.9e-06	1.22e-05	yes	--	LOW QUALITY PROTEIN: NYN domain-containing protein/OST-HTH domain-containing protein/OHA domain-containing protein [Cephalotus follicularis]	-	-	-	-	-	-	-
Pm001948	145.333	65.6667	4.14667	1.74667	-1.24735	1.03e-07	5.17e-07	yes	CNGC1	PREDICTED: cyclic nucleotide-gated ion channel 1-like [Prunus mume]	Organismal Systems	Environmental adaptation	ko04626//Plant-pathogen interaction	K05391	-	-	-
Pm001954	40.3333	149	2.71333	9.46667	1.80279	5.38e-20	7.2e-19	yes	--	PREDICTED: LOW QUALITY PROTEIN: uncharacterized protein LOC103332683 [Prunus mume]	-	-	-	-	-	-	-
Pm001959	12183.7	5002.67	675.993	260.453	-1.37598	1.68e-33	4.82e-32	yes	--	PREDICTED: lipoxygenase homology domain-containing protein 1-like [Malus domestica]	-	-	-	-	GO:0005622//intracellular;GO:0031976//plastid thylakoid;GO:0043226//organelle;GO:0009534//chloroplast thylakoid;GO:0005737//cytoplasm;GO:0044444//cytoplasmic part;GO:0044464//cell part;GO:0009579//thylakoid;GO:0009536//plastid;GO:0009507//chloroplast;GO:0044435//plastid part;GO:0016020//membrane;GO:0043229//intracellular organelle;GO:0043231//intracellular membrane-bounded organelle;GO:0044434//c…	-	-
Pm001960	9.66667	3.33333	0.176667	0.06	-1.558	0.0107842	0.0238676	yes	TTL3	PREDICTED: inactive TPR repeat-containing thioredoxin TTL3 [Prunus mume]	-	-	-	-	-	-	-
Pm001962	2.33333	0	0.0933333	0.001	-6.54432	0.020918	0.0429848	yes	SDH2-3	PREDICTED: succinate dehydrogenase [ubiquinone] iron-sulfur subunit 3, mitochondrial-like isoform X1 [Prunus mume]	Metabolism	Global and Overview;Energy metabolism;Carbohydrate metabolism	ko01100//Metabolic pathways;ko01110//Biosynthesis of secondary metabolites;ko01130//Biosynthesis of antibiotics;ko01120//Microbial metabolism in diverse environments;ko01200//Carbon metabolism;ko00190//Oxidative phosphorylation;ko00020//Citrate cycle (TCA cycle)	K00235	-	GO:0016627//oxidoreductase activity, acting on the CH-CH group of donors;GO:0051540//metal cluster binding;GO:0016491//oxidoreductase activity;GO:0051536//iron-sulfur cluster binding;GO:0005488//binding;GO:0000104//succinate dehydrogenase activity;GO:0003824//catalytic activity	GO:0008152//metabolic process;GO:0044710//single-organism metabolic process;GO:0044699//single-organism process
Pm001964	98.6667	220.333	2.01667	4.25667	1.07775	4.77e-11	3.37e-10	yes	--	PREDICTED: homeobox protein 5 [Prunus mume]	-	-	-	-	-	-	-
Pm001968	2	7	0.0733333	0.233333	1.66985	0.0212882	0.0436609	yes	CRK26	PREDICTED: cysteine-rich receptor-like protein kinase 10 [Prunus mume]	-	-	-	-	-	-	-
Pm001987	0.666667	9	0.02	0.263333	3.71882	2.37e-05	8.78e-05	yes	KAM1	PREDICTED: probable xyloglucan galactosyltransferase GT17 [Prunus mume]	-	-	-	-	-	-	-
Pm001988	19.3333	0	0.506667	0.001	-8.98489	2.89e-11	2.08e-10	yes	Os03g0144800	PREDICTED: probable xyloglucan galactosyltransferase GT17 [Prunus mume]	-	-	-	-	-	-	-
Pm001989	10.6667	1.66667	0.623333	0.09	-2.79201	0.000180275	0.000574129	yes	--	PREDICTED: LOW QUALITY PROTEIN: uncharacterized protein LOC103332896 [Prunus mume]	-	-	-	-	-	-	-
Pm001998	506.333	1275.67	10.1333	23.9067	1.2383	1.88e-29	4.41e-28	yes	ASN3	PREDICTED: asparagine synthetase [glutamine-hydrolyzing] 2 [Prunus mume]	Metabolism	Amino acid metabolism;Global and Overview	ko01100//Metabolic pathways;ko01110//Biosynthesis of secondary metabolites;ko00250//Alanine, aspartate and glutamate metabolism	K01953	-	-	-
Pm002021	267.667	134.333	9.01	4.29333	-1.06943	7.45e-11	5.18e-10	yes	--	PREDICTED: wall-associated receptor kinase-like 20 [Malus domestica]	-	-	-	-	-	-	-
Pm002022	257	85.6667	7.42	2.35667	-1.65467	9.7e-12	7.29e-11	yes	UGT85A24	PREDICTED: 7-deoxyloganetin glucosyltransferase-like [Prunus mume]	-	-	-	-	-	-	-
Pm002035	584.21	1530.87	13.66	33.5267	1.29535	5.12e-35	1.6e-33	yes	DCAF13	PREDICTED: DDB1- and CUL4-associated factor 13-like isoform X1 [Prunus mume]	-	-	-	-	-	-	-
Pm002044	12	3	0.166667	0.0433333	-1.94342	0.000258276	0.000800179	yes	N	PREDICTED: TMV resistance protein N-like isoform X1 [Prunus mume]	-	-	-	-	-	-	-
Pm002083	102	225.667	3.82333	7.94667	1.05552	7.52e-11	5.23e-10	yes	PER17	PREDICTED: peroxidase 17-like [Prunus mume]	Metabolism	Global and Overview;Biosynthesis of other secondary metabolites	ko01100//Metabolic pathways;ko01110//Biosynthesis of secondary metabolites;ko00940//Phenylpropanoid biosynthesis	K00430	-	-	-
Pm002084	65.3333	19.3333	3.09333	0.873333	-1.82456	2.86e-06	1.21e-05	yes	PER17	PREDICTED: peroxidase 17-like [Prunus mume]	Metabolism	Global and Overview;Biosynthesis of other secondary metabolites	ko01100//Metabolic pathways;ko01110//Biosynthesis of secondary metabolites;ko00940//Phenylpropanoid biosynthesis	K00430	-	-	-
Pm002086	60	170.69	2.43667	6.52333	1.4207	2.71e-15	2.66e-14	yes	PER17	PREDICTED: peroxidase 17-like [Prunus mume]	Metabolism	Biosynthesis of other secondary metabolites;Global and Overview	ko01100//Metabolic pathways;ko01110//Biosynthesis of secondary metabolites;ko00940//Phenylpropanoid biosynthesis	K00430	GO:0005737//cytoplasm;GO:0044464//cell part;GO:0005623//cell;GO:0005622//intracellular;GO:0044444//cytoplasmic part;GO:0044424//intracellular part	GO:0005488//binding;GO:0097159//organic cyclic compound binding;GO:0046906//tetrapyrrole binding;GO:0043167//ion binding;GO:1901363//heterocyclic compound binding;GO:0043169//cation binding;GO:0003824//catalytic activity	GO:0044710//single-organism metabolic process;GO:0006950//response to stress;GO:0050896//response to stimulus;GO:0044699//single-organism process;GO:0008152//metabolic process
Pm002087	577	2044.67	26.6833	88.4667	1.7292	1.51e-48	8.39e-47	yes	rps6	PREDICTED: 40S ribosomal protein S6 [Prunus mume]	Genetic Information Processing	Translation	ko03010//Ribosome	K02991	-	-	-
Pm002105	2629.33	828.333	146.31	43.4467	-1.75171	1.66e-76	2.21e-74	yes	--	PREDICTED: uncharacterized protein LOC103334057 [Prunus mume]	-	-	-	-	-	-	-
Pm002106	365.667	193	20.7433	10.31	-1.0086	4.61e-13	3.84e-12	yes	--	PREDICTED: uncharacterized protein LOC103334067 isoform X1 [Prunus mume]	-	-	-	-	-	-	-
Pm002111	108.333	42.6667	3.68	1.35	-1.44675	3.85e-09	2.27e-08	yes	BHLH94	PREDICTED: transcription factor bHLH94 [Prunus mume]	-	-	-	-	-	-	-
Pm002116	23.3333	626	1.34	34.2567	4.67608	1.07e-63	9.92e-62	yes	MIZ1	PREDICTED: protein MIZU-KUSSEI 1-like [Prunus mume]	-	-	-	-	-	-	-
Pm002120	126.333	780.333	3.99	23.25	2.54277	2.29e-67	2.4e-65	yes	ATL6	PREDICTED: E3 ubiquitin-protein ligase ATL31-like [Prunus mume]	-	-	-	-	-	-	-
Pm002129	161.667	569.667	4.23333	14.1333	1.73924	3.97e-28	8.65e-27	yes	TT12	PREDICTED: protein DETOXIFICATION 27-like [Prunus mume]	-	-	-	-	-	-	-
Pm002149	10.2967	3.66667	0.553333	0.19	-1.54215	0.00763069	0.0175369	yes	--	PREDICTED: proline-rich receptor-like protein kinase PERK2 [Prunus mume]	-	-	-	-	-	-	-
Pm002174	19.9833	7.89333	0.35	0.13	-1.42884	0.000914944	0.00255412	yes	RPM1	PREDICTED: disease resistance protein RPM1-like [Prunus mume]	Organismal Systems	Environmental adaptation	ko04626//Plant-pathogen interaction	K13457	-	-	-
Pm002199	5.33333	2337.67	0.156667	63.51	8.66314	2.96e-249	8.52e-246	yes	ACS-1	PREDICTED: 1-aminocyclopropane-1-carboxylate synthase [Prunus mume]	Metabolism	Amino acid metabolism;Global and Overview	ko01100//Metabolic pathways;ko01110//Biosynthesis of secondary metabolites;ko00270//Cysteine and methionine metabolism	K01762	-	-	-
Pm002212	172	377.333	2.39667	4.96333	1.05028	1.88e-14	1.73e-13	yes	NET2D	PREDICTED: protein NETWORKED 2D [Prunus mume]	-	-	-	-	-	-	-
Pm002213	1343.33	717	57.4533	28.6333	-1.00469	3.34e-25	6.21e-24	yes	NIC1	PREDICTED: nicotinamidase 1 [Prunus mume]	-	-	-	-	-	-	-
Pm002237	14.6667	36	0.403333	0.923333	1.19488	0.000418334	0.00125072	yes	PCMP-H47	PREDICTED: pentatricopeptide repeat-containing protein At5g65570 [Prunus mume]	-	-	-	-	-	-	-
Pm002246	0	6.33333	0.001	0.25	7.96578	0.0010316	0.0028533	yes	CAD	PREDICTED: probable mannitol dehydrogenase [Prunus mume]	Metabolism	Biosynthesis of other secondary metabolites;Global and Overview	ko01100//Metabolic pathways;ko01110//Biosynthesis of secondary metabolites;ko00940//Phenylpropanoid biosynthesis	K00083	-	GO:0043167//ion binding;GO:0016614//oxidoreductase activity, acting on CH-OH group of donors;GO:0016491//oxidoreductase activity;GO:0005488//binding;GO:0016616//oxidoreductase activity, acting on the CH-OH group of donors, NAD or NADP as acceptor;GO:0043169//cation binding;GO:0003824//catalytic activity	GO:0044699//single-organism process;GO:0044710//single-organism metabolic process;GO:0008152//metabolic process
Pm002247	0.333333	19	0.0166667	0.796667	5.57894	6e-11	4.2e-10	yes	CAD	PREDICTED: probable mannitol dehydrogenase [Prunus mume]	Metabolism	Biosynthesis of other secondary metabolites;Global and Overview	ko01100//Metabolic pathways;ko01110//Biosynthesis of secondary metabolites;ko00940//Phenylpropanoid biosynthesis	K00083	-	-	-
Pm002255	1	105.667	0.0366667	3.55667	6.59991	1.4e-13	1.22e-12	yes	CAD	PREDICTED: probable mannitol dehydrogenase [Prunus mume]	Metabolism	Biosynthesis of other secondary metabolites;Global and Overview	ko01100//Metabolic pathways;ko01110//Biosynthesis of secondary metabolites;ko00940//Phenylpropanoid biosynthesis	K00083	-	-	-
Pm002257	17.3333	115.667	0.66	4.22667	2.67898	5.89e-13	4.84e-12	yes	CAD	PREDICTED: probable mannitol dehydrogenase [Prunus mume]	Metabolism	Global and Overview;Biosynthesis of other secondary metabolites	ko01100//Metabolic pathways;ko01110//Biosynthesis of secondary metabolites;ko00940//Phenylpropanoid biosynthesis	K00083	-	-	-
Pm002258	49.2567	131.36	1.83333	4.58	1.32088	1.38e-05	5.27e-05	yes	CAD	PREDICTED: probable mannitol dehydrogenase [Prunus mume]	Metabolism	Global and Overview;Biosynthesis of other secondary metabolites	ko01100//Metabolic pathways;ko01110//Biosynthesis of secondary metabolites;ko00940//Phenylpropanoid biosynthesis	K00083	-	-	-
Pm002263	442.32	1020.9	16.93	36.75	1.11816	3.25e-21	4.69e-20	yes	CAD	PREDICTED: probable mannitol dehydrogenase [Prunus mume]	Metabolism	Global and Overview;Biosynthesis of other secondary metabolites	ko01100//Metabolic pathways;ko01110//Biosynthesis of secondary metabolites;ko00940//Phenylpropanoid biosynthesis	K00083	-	-	-
Pm002264	252.68	592.1	9.38	20.3833	1.11973	4.01e-09	2.35e-08	yes	CAD	PREDICTED: probable mannitol dehydrogenase isoform X1 [Prunus mume]	Metabolism	Global and Overview;Biosynthesis of other secondary metabolites	ko01100//Metabolic pathways;ko01110//Biosynthesis of secondary metabolites;ko00940//Phenylpropanoid biosynthesis	K00083	-	-	-
Pm002266	903.333	306.667	30.4767	9.78	-1.6398	1.75e-53	1.14e-51	yes	CAD	PREDICTED: 8-hydroxygeraniol dehydrogenase-like isoform X1 [Prunus mume]	Metabolism	Biosynthesis of other secondary metabolites;Global and Overview	ko01100//Metabolic pathways;ko01110//Biosynthesis of secondary metabolites;ko00940//Phenylpropanoid biosynthesis	K00083	-	-	-
Pm002274	3499.67	1556.67	80.4167	33.85	-1.24834	4.65e-24	8.03e-23	yes	SHM1	PREDICTED: serine hydroxymethyltransferase, mitochondrial [Prunus mume]	Metabolism	Global and Overview;Metabolism of other amino acids;Metabolism of cofactors and vitamins;Amino acid metabolism;Carbohydrate metabolism	ko01100//Metabolic pathways;ko01110//Biosynthesis of secondary metabolites;ko01130//Biosynthesis of antibiotics;ko01120//Microbial metabolism in diverse environments;ko01200//Carbon metabolism;ko01230//Biosynthesis of amino acids;ko00460//Cyanoamino acid metabolism;ko00260//Glycine, serine and threonine metabolism;ko00630//Glyoxylate and dicarboxylate metabolism;ko00670//One carbon pool by folate	K00600	-	-	-
Pm002282	1661.33	773.667	32.62	14.3367	-1.18605	2.26e-31	5.8e-30	yes	BXL6	PREDICTED: probable beta-D-xylosidase 6 isoform X1 [Prunus mume]	-	-	-	-	-	-	-
Pm002285	524.333	1690.67	32.7967	99.6733	1.60366	1.27e-32	3.45e-31	yes	At5g65660	Hydroxyproline-rich glycoprotein family protein [Theobroma cacao]	-	-	-	-	-	-	-
Pm002286	1276.33	6224.33	37.13	169.767	2.1929	3.99e-114	1.28e-111	yes	IAA9	PREDICTED: auxin-responsive protein IAA9 [Prunus mume]	Environmental Information Processing	Signal transduction	ko04075//Plant hormone signal transduction	K14484	-	GO:0005488//binding;GO:0005515//protein binding	GO:0006807//nitrogen compound metabolic process;GO:1901360//organic cyclic compound metabolic process;GO:0090304//nucleic acid metabolic process;GO:0034654//nucleobase-containing compound biosynthetic process;GO:0006351//transcription, DNA-templated;GO:0008152//metabolic process;GO:0044271//cellular nitrogen compound biosynthetic process;GO:0009058//biosynthetic process;GO:0044238//primary metabo…
Pm002304	365.333	36	11.35	1.06667	-3.41151	1.05e-39	4.01e-38	yes	BHLH25	PREDICTED: transcription factor bHLH18 [Prunus mume]	-	-	-	-	-	-	-
Pm002305	73	38	2.22333	1.08333	-1.03725	0.000272616	0.000841763	yes	BHLH25	PREDICTED: transcription factor bHLH25-like [Prunus mume]	-	-	-	-	-	-	-
Pm002308	1.66667	50	0.0433333	1.18667	4.77529	1.85e-24	3.27e-23	yes	CYP82A3	PREDICTED: cytochrome P450 CYP82D47-like [Prunus mume]	-	-	-	-	-	-	-
Pm002311	3891.33	10719	52.9367	137.047	1.37233	4.56e-53	2.92e-51	yes	HSL2	PREDICTED: LRR receptor-like serine/threonine-protein kinase HSL2 [Prunus mume]	-	-	-	-	GO:0016020//membrane	GO:0005488//binding;GO:1901363//heterocyclic compound binding;GO:0016773//phosphotransferase activity, alcohol group as acceptor;GO:0004674//protein serine/threonine kinase activity;GO:0016301//kinase activity;GO:0016772//transferase activity, transferring phosphorus-containing groups;GO:0036094//small molecule binding;GO:0097159//organic cyclic compound binding;GO:0003824//catalytic activity;GO:…	GO:0006793//phosphorus metabolic process;GO:0006464//cellular protein modification process;GO:0006468//protein phosphorylation;GO:0044237//cellular metabolic process;GO:0043170//macromolecule metabolic process;GO:0044267//cellular protein metabolic process;GO:0008152//metabolic process;GO:0036211//protein modification process;GO:0044699//single-organism process;GO:0044260//cellular macromolecule …
Pm002314	56.3333	133.667	1.31	2.91667	1.15475	1.82e-08	1e-07	yes	--	Cys-Gly metallodipeptidase DUG1 [Gossypium arboreum]	-	-	-	-	-	-	-
Pm002325	22199.7	3603.67	878.897	135.953	-2.69258	6.34e-47	3.38e-45	yes	XTH7	PREDICTED: probable xyloglucan endotransglucosylase/hydrolase protein 7 [Prunus mume]	-	-	-	-	-	-	-
Pm002327	400.667	956	15.86	35.7333	1.17188	1.76e-21	2.6e-20	yes	HAT22	PREDICTED: homeobox-leucine zipper protein HAT22 [Prunus mume]	-	-	-	-	GO:0005623//cell;GO:0043227//membrane-bounded organelle;GO:0044464//cell part;GO:0043226//organelle;GO:0005622//intracellular;GO:0044424//intracellular part;GO:0043231//intracellular membrane-bounded organelle;GO:0043229//intracellular organelle	GO:0003677//DNA binding;GO:0097159//organic cyclic compound binding;GO:0005488//binding;GO:0003676//nucleic acid binding;GO:0001071//nucleic acid binding transcription factor activity;GO:1901363//heterocyclic compound binding	GO:0019438//aromatic compound biosynthetic process;GO:0034645//cellular macromolecule biosynthetic process;GO:0043170//macromolecule metabolic process;GO:0006725//cellular aromatic compound metabolic process;GO:0009987//cellular process;GO:0016070//RNA metabolic process;GO:0034654//nucleobase-containing compound biosynthetic process;GO:0008152//metabolic process;GO:1901362//organic cyclic compoun…
Pm002340	5	0.666667	0.266667	0.03	-3.152	0.00499507	0.0119807	yes	PME29	PREDICTED: probable pectinesterase 29 [Prunus mume]	Metabolism	Global and Overview;Carbohydrate metabolism	ko01100//Metabolic pathways;ko00500//Starch and sucrose metabolism;ko00040//Pentose and glucuronate interconversions	K01051	-	-	-
Pm002344	278	871	7.28	21.3933	1.55515	6.94e-42	2.92e-40	yes	RH16	PREDICTED: DEAD-box ATP-dependent RNA helicase 16 [Prunus mume]	-	-	-	-	-	-	-
Pm002348	7.66667	24.3333	0.476667	1.42333	1.57822	8.13e-05	0.000274366	yes	RNP1	PREDICTED: heterogeneous nuclear ribonucleoprotein 1-like [Prunus mume]	Genetic Information Processing	Translation	ko03015//mRNA surveillance pathway	K14411	-	-	-
Pm002360	171.333	684.333	8.18667	30.7333	1.90846	7.5e-31	1.87e-29	yes	VQ29	PREDICTED: VQ motif-containing protein 29-like [Pyrus x bretschneideri]	-	-	-	-	-	-	-
Pm002363	11.6667	1.66667	0.656667	0.09	-2.86716	3.89e-05	0.000138854	yes	--	PREDICTED: uncharacterized protein LOC103336427 [Prunus mume]	-	-	-	-	-	-	-
Pm002364	2.33333	13	0.206667	1.07667	2.38119	3.2e-05	0.000115989	yes	--	PREDICTED: uncharacterized protein LOC103336819 [Prunus mume]	-	-	-	-	-	-	-
Pm002398	183.667	1108	3.34	19.1067	2.51616	1.11e-50	6.58e-49	yes	NPY2	PREDICTED: BTB/POZ domain-containing protein NPY5-like [Prunus mume]	-	-	-	-	-	-	-
Pm002401	282.667	1210.33	10.8667	43.4967	2.001	6.14e-51	3.71e-49	yes	DDB_G0288723	PREDICTED: UPF0553 protein-like [Prunus mume]	-	-	-	-	-	-	-
Pm002402	2036.33	536	54.3033	13.6467	-1.99249	8.58e-109	2.51e-106	yes	fmdA	PREDICTED: formamidase-like isoform X1 [Prunus mume]	Metabolism	Global and Overview;Metabolism of other amino acids;Energy metabolism;Carbohydrate metabolism	ko01200//Carbon metabolism;ko00460//Cyanoamino acid metabolism;ko00630//Glyoxylate and dicarboxylate metabolism;ko00910//Nitrogen metabolism	K01455	-	-	-
Pm002409	508	267.333	21.0233	10.47	-1.00573	2.22e-15	2.2e-14	yes	--	PREDICTED: uncharacterized protein LOC103336902 [Prunus mume]	-	-	-	-	-	-	-
Pm002411	1100.33	4304.33	56.2033	207.003	1.88093	1.08e-24	1.93e-23	yes	PP2A1	PREDICTED: protein PHLOEM PROTEIN 2-LIKE A1-like [Prunus mume]	-	-	-	-	-	-	-
Pm002419	313.667	142	10.91	4.70333	-1.2139	2.19e-11	1.59e-10	yes	ycf36	DUF1230 domain-containing protein [Cephalotus follicularis]	-	-	-	-	-	-	-
Pm002422	34	73.6667	3.65333	7.51667	1.04088	0.00133437	0.00360812	yes	--	late embryogenesis abundant protein group 8 protein [Arachis hypogaea]	-	-	-	-	-	-	-
Pm002438	12.6667	1711.33	0.3	38.45	7.00188	3.05e-185	3.62e-182	yes	GH3.1	PREDICTED: probable indole-3-acetic acid-amido synthetase GH3.1 [Prunus mume]	Environmental Information Processing	Signal transduction	ko04075//Plant hormone signal transduction	K14487	-	-	-
Pm002448	163	611.667	5.26	18.5	1.81439	8.79e-32	2.29e-30	yes	CYP81E8	PREDICTED: isoflavone 3'-hydroxylase-like [Prunus mume]	-	-	-	-	-	-	-
Pm002450	6158.33	2334.33	167.147	59.5233	-1.48959	7.47e-45	3.66e-43	yes	CYP81E8	PREDICTED: cytochrome P450 81E8-like isoform X1 [Prunus mume]	Metabolism	Biosynthesis of other secondary metabolites;Global and Overview	ko01110//Biosynthesis of secondary metabolites;ko00943//Isoflavonoid biosynthesis	K13260	-	-	-
Pm002468	6	58.3333	0.223333	2.01	3.16993	4.4e-14	3.95e-13	yes	CAD	PREDICTED: cinnamyl alcohol dehydrogenase 1-like [Prunus mume]	Metabolism	Global and Overview;Biosynthesis of other secondary metabolites	ko01100//Metabolic pathways;ko01110//Biosynthesis of secondary metabolites;ko00940//Phenylpropanoid biosynthesis	K00083	-	GO:0003824//catalytic activity;GO:0016491//oxidoreductase activity;GO:0043169//cation binding;GO:0043167//ion binding;GO:0005488//binding;GO:0016614//oxidoreductase activity, acting on CH-OH group of donors;GO:0016616//oxidoreductase activity, acting on the CH-OH group of donors, NAD or NADP as acceptor	GO:0008152//metabolic process;GO:0044699//single-organism process;GO:0044710//single-organism metabolic process
Pm002482	170.333	50.3333	4.58333	1.27333	-1.84779	3.54e-13	2.98e-12	yes	At3g47200	PREDICTED: UPF0481 protein At3g47200 [Prunus mume]	-	-	-	-	-	-	-
Pm002488	1017.67	400	29.51	10.9167	-1.43467	1.33e-26	2.69e-25	yes	IRX15-L	PREDICTED: protein IRX15-LIKE [Prunus mume]	-	-	-	-	-	-	-
Pm002495	2	17.0033	0.0533333	0.433333	3.02237	4.02e-07	1.9e-06	yes	LAC14	PREDICTED: laccase-15-like [Prunus mume]	-	-	-	-	-	-	-
Pm002515	259.333	774	6.6	18.6	1.49476	6.97e-31	1.74e-29	yes	RH57	PREDICTED: DEAD-box ATP-dependent RNA helicase 57 [Prunus mume]	-	-	-	-	-	GO:0032550//purine ribonucleoside binding;GO:0016818//hydrolase activity, acting on acid anhydrides, in phosphorus-containing anhydrides;GO:0005488//binding;GO:0016887//ATPase activity;GO:0017111//nucleoside-triphosphatase activity;GO:0097367//carbohydrate derivative binding;GO:0032549//ribonucleoside binding;GO:0001883//purine nucleoside binding;GO:0003824//catalytic activity;GO:0042623//ATPase …	GO:0006725//cellular aromatic compound metabolic process;GO:0009261//ribonucleotide catabolic process;GO:0044763//single-organism cellular process;GO:0009056//catabolic process;GO:0006796//phosphate-containing compound metabolic process;GO:0009987//cellular process;GO:0071704//organic substance metabolic process;GO:0019439//aromatic compound catabolic process;GO:0044237//cellular metabolic proces…
Pm002517	481	220.333	14.67	6.36	-1.20577	1.6e-15	1.6e-14	yes	IRX9	PREDICTED: probable beta-1,4-xylosyltransferase IRX9 [Prunus mume]	-	-	-	-	-	-	-
Pm002521	318.333	117.667	11.9667	4.28333	-1.48222	3.05e-05	0.000110962	yes	PER21	PREDICTED: peroxidase 21 [Prunus mume]	Metabolism	Global and Overview;Biosynthesis of other secondary metabolites	ko01100//Metabolic pathways;ko01110//Biosynthesis of secondary metabolites;ko00940//Phenylpropanoid biosynthesis	K00430	-	-	-
Pm002535	4753.67	11565.7	129.69	297.413	1.1974	5.62e-12	4.29e-11	yes	DCR	PREDICTED: BAHD acyltransferase DCR [Prunus mume]	-	-	-	-	-	-	-
Pm002537	1278.33	565.333	31.2867	13.0333	-1.26334	6.6e-16	6.82e-15	yes	IRX12	PREDICTED: laccase-4-like [Prunus mume]	-	-	-	-	-	-	-
Pm002540	660.667	195.333	25.4067	7.13	-1.83323	1.24e-43	5.69e-42	yes	--	8-amino-7-oxononanoate synthase [Theobroma cacao]	-	-	-	-	-	-	-
Pm002557	32.6667	76	0.956667	2.1	1.1343	2.07e-05	7.72e-05	yes	At3g59150	PREDICTED: F-box/LRR-repeat protein At3g58900-like [Prunus mume]	-	-	-	-	-	-	-
Pm002567	68.3333	268.333	3.62667	13.5033	1.8966	3.48e-17	3.87e-16	yes	--	PREDICTED: heme-binding protein 1 [Juglans regia]	-	-	-	-	GO:0043227//membrane-bounded organelle;GO:0043229//intracellular organelle;GO:0044424//intracellular part;GO:0016020//membrane;GO:0005622//intracellular;GO:0043231//intracellular membrane-bounded organelle;GO:0005623//cell;GO:0043226//organelle;GO:0044464//cell part	-	GO:0007154//cell communication;GO:0051716//cellular response to stimulus;GO:0050789//regulation of biological process;GO:0009987//cellular process;GO:0044700//single organism signaling;GO:0050794//regulation of cellular process;GO:0023052//signaling;GO:0050896//response to stimulus;GO:0065007//biological regulation;GO:0044699//single-organism process;GO:0044763//single-organism cellular process;G…
Pm002572	529.333	255.667	18.86	8.60333	-1.13236	6.15e-20	8.21e-19	yes	FBP	PREDICTED: fructose-1,6-bisphosphatase, chloroplastic [Prunus mume]	Metabolism	Global and Overview;Energy metabolism;Carbohydrate metabolism	ko01100//Metabolic pathways;ko01110//Biosynthesis of secondary metabolites;ko01130//Biosynthesis of antibiotics;ko01120//Microbial metabolism in diverse environments;ko01200//Carbon metabolism;ko00010//Glycolysis / Gluconeogenesis;ko00710//Carbon fixation in photosynthetic organisms;ko00051//Fructose and mannose metabolism;ko00030//Pentose phosphate pathway	K03841	-	GO:0050308//sugar-phosphatase activity;GO:0016787//hydrolase activity;GO:0016491//oxidoreductase activity;GO:0016791//phosphatase activity;GO:0016788//hydrolase activity, acting on ester bonds;GO:0016627//oxidoreductase activity, acting on the CH-CH group of donors;GO:0019203//carbohydrate phosphatase activity;GO:0042578//phosphoric ester hydrolase activity;GO:0016628//oxidoreductase activity, ac…	GO:0044710//single-organism metabolic process;GO:0009987//cellular process;GO:0006796//phosphate-containing compound metabolic process;GO:0044237//cellular metabolic process;GO:0008152//metabolic process;GO:0044699//single-organism process;GO:0006793//phosphorus metabolic process
Pm002592	13	3.33333	1.43	0.333333	-2.10098	0.000641031	0.00184488	yes	COPT2	PREDICTED: copper transporter 2-like [Prunus mume]	-	-	-	-	-	-	-
Pm002593	89	37.3333	4.29333	1.66333	-1.36802	2.14e-06	9.16e-06	yes	COPT6	PREDICTED: copper transporter 6-like [Prunus mume]	-	-	-	-	-	-	-
Pm002595	2145	4997.67	50.2467	110.013	1.13058	1.29e-38	4.77e-37	yes	--	PREDICTED: uncharacterized protein LOC103338584 [Prunus mume]	-	-	-	-	-	-	-
Pm002601	482.667	58	15.63	1.79333	-3.1236	1.18e-35	3.81e-34	yes	--	PREDICTED: non-specific lipid-transfer protein Cw18 [Prunus mume]	-	-	-	-	-	-	-
Pm002606	455	225	14.55	6.76333	-1.10521	2.77e-19	3.56e-18	yes	RH48	PREDICTED: probable DEAD-box ATP-dependent RNA helicase 48 [Gossypium raimondii]	-	-	-	-	-	-	-
Pm002607	11119.3	2697.67	229.777	52.2733	-2.13609	3.31e-38	1.2e-36	yes	NPF5.6	PREDICTED: protein NRT1/ PTR FAMILY 5.6 [Prunus mume]	-	-	-	-	-	-	-
Pm002628	84.3333	363.333	3.40333	13.76	2.01546	2.37e-34	7.22e-33	yes	SPBC776.07	succinate dehydrogenase subunit 4 family protein [Populus trichocarpa]	-	-	-	-	-	-	-
Pm002629	80	268.667	3.39667	10.7133	1.65722	1.73e-25	3.27e-24	yes	AKR4C9	PREDICTED: aldo-keto reductase family 4 member C9-like [Prunus mume]	-	-	-	-	-	-	-
Pm002630	344	802.667	12.64	27.6367	1.12859	1.61e-19	2.09e-18	yes	AKR4C9	PREDICTED: aldo-keto reductase family 4 member C9-like [Prunus mume]	-	-	-	-	-	GO:0003824//catalytic activity	GO:0044710//single-organism metabolic process;GO:0008152//metabolic process;GO:0044699//single-organism process
Pm002633	44.73	12.08	1.02667	0.256667	-2	6.4e-10	4.08e-09	yes	LECRK41	PREDICTED: L-type lectin-domain containing receptor kinase IV.1-like [Prunus mume]	-	-	-	-	-	-	-
Pm002639	96.9433	43.5867	2.29	0.963333	-1.24924	6.88e-08	3.52e-07	yes	LECRK41	PREDICTED: L-type lectin-domain containing receptor kinase IV.1-like [Prunus mume]	-	-	-	-	-	-	-
Pm002640	562.85	297.23	11.2033	5.56	-1.01077	3.77e-09	2.22e-08	yes	LECRK41	PREDICTED: L-type lectin-domain containing receptor kinase IV.1-like [Prunus mume]	-	-	-	-	-	-	-
Pm002651	5	51.6667	0.133333	1.31	3.29646	6.2e-19	7.78e-18	yes	RCA1	PREDICTED: ribulose bisphosphate carboxylase/oxygenase activase, chloroplastic-like [Prunus mume]	-	-	-	-	-	-	-
Pm002652	98.6667	429.333	1.84667	7.58333	2.03791	6.24e-37	2.14e-35	yes	LECRKS4	PREDICTED: L-type lectin-domain containing receptor kinase S.4-like [Prunus mume]	-	-	-	-	-	GO:0016740//transferase activity;GO:0016773//phosphotransferase activity, alcohol group as acceptor;GO:1901363//heterocyclic compound binding;GO:0004674//protein serine/threonine kinase activity;GO:0097159//organic cyclic compound binding;GO:0005488//binding;GO:0097367//carbohydrate derivative binding;GO:0001883//purine nucleoside binding;GO:0036094//small molecule binding;GO:0003824//catalytic a…	GO:0044699//single-organism process;GO:0043412//macromolecule modification;GO:0044260//cellular macromolecule metabolic process;GO:0019538//protein metabolic process;GO:0044237//cellular metabolic process;GO:0006464//cellular protein modification process;GO:0009987//cellular process;GO:0043170//macromolecule metabolic process;GO:0006796//phosphate-containing compound metabolic process;GO:0044267/…
Pm002654	40.76	17.0667	0.963333	0.373333	-1.36757	0.000186466	0.000592163	yes	LECRK41	PREDICTED: L-type lectin-domain containing receptor kinase IV.1-like [Prunus mume]	-	-	-	-	-	-	-
Pm002663	16.6667	6.66667	0.753333	0.28	-1.42786	0.00132375	0.00358084	yes	SRG1	PREDICTED: protein SRG1-like [Prunus mume]	-	-	-	-	-	-	-
Pm002666	1792.67	845	61.4933	27.4067	-1.1659	9.35e-29	2.11e-27	yes	SRG1	PREDICTED: protein SRG1-like isoform X1 [Prunus mume]	-	-	-	-	-	-	-
Pm002667	11.6667	4	0.386667	0.126667	-1.61005	0.0120158	0.0262336	yes	SRG1	PREDICTED: protein SRG1-like [Prunus mume]	-	-	-	-	-	-	-
Pm002669	2	16	0.08	0.603333	2.91488	6.29e-05	0.000216561	yes	SRG1	PREDICTED: protein SRG1-like [Prunus mume]	-	-	-	-	-	-	-
Pm002670	331	764.667	10.59	23.0633	1.1229	1.64e-26	3.3e-25	yes	fes1	PREDICTED: hsp70 nucleotide exchange factor fes1-like [Prunus mume]	Genetic Information Processing	Folding, sorting and degradation	ko04141//Protein processing in endoplasmic reticulum	K09562	-	-	-
Pm002672	1625.33	845	60.1233	29.4333	-1.03047	2.98e-25	5.57e-24	yes	--	PREDICTED: uncharacterized protein LOC103339189 [Prunus mume]	-	-	-	-	-	-	-
Pm002674	74	750.333	1.69667	16.23	3.25789	8.39e-44	3.89e-42	yes	PCS1	PREDICTED: aspartic proteinase PCS1 [Prunus mume]	-	-	-	-	-	GO:0016787//hydrolase activity;GO:0003824//catalytic activity	GO:0044238//primary metabolic process;GO:0016485//protein processing;GO:0008152//metabolic process;GO:0071704//organic substance metabolic process;GO:0010467//gene expression;GO:0019538//protein metabolic process;GO:0006508//proteolysis;GO:0051604//protein maturation;GO:0043170//macromolecule metabolic process
Pm002678	527	190.667	13.1467	4.49	-1.54991	3.52e-23	5.77e-22	yes	LAC17	PREDICTED: laccase-17-like [Prunus mume]	-	-	-	-	-	-	-
Pm002681	3514	1847.33	132.68	65.3067	-1.02265	2.52e-17	2.83e-16	yes	SPAC24B11.05	PREDICTED: suppressor of disruption of TFIIS-like [Pyrus x bretschneideri]	-	-	-	-	-	-	-
Pm002691	1428.67	3401.33	54.6533	122.893	1.16903	6.34e-24	1.08e-22	yes	EXPA3	PREDICTED: expansin-A6 [Prunus mume]	-	-	-	-	GO:0005623//cell;GO:0071944//cell periphery;GO:0044464//cell part;GO:0030312//external encapsulating structure	-	GO:0045229//external encapsulating structure organization;GO:0071840//cellular component organization or biogenesis;GO:0009987//cellular process;GO:0071554//cell wall organization or biogenesis;GO:0071555//cell wall organization;GO:0016043//cellular component organization
Pm002705	28	141.333	2.45	11.5933	2.24244	5.07e-22	7.75e-21	yes	TIM9	PREDICTED: mitochondrial import inner membrane translocase subunit Tim9-like [Prunus mume]	-	-	-	-	-	-	-
Pm002727	35.6667	80.3333	1.68	3.54667	1.078	6.88e-06	2.74e-05	yes	DPB	PREDICTED: transcription factor-like protein DPB [Prunus mume]	-	-	-	-	-	-	-
Pm002733	8167.67	31829.3	166.28	608.203	1.87094	5.82e-85	9.69e-83	yes	MED37E	PREDICTED: probable mediator of RNA polymerase II transcription subunit 37e [Prunus mume]	Cellular Processes;Genetic Information Processing	Transport and catabolism;Folding, sorting and degradation;Transcription	ko04141//Protein processing in endoplasmic reticulum;ko03040//Spliceosome;ko04144//Endocytosis	K03283	-	GO:1901363//heterocyclic compound binding;GO:0005488//binding;GO:0001882//nucleoside binding;GO:0016627//oxidoreductase activity, acting on the CH-CH group of donors;GO:0032549//ribonucleoside binding;GO:0003824//catalytic activity;GO:0016628//oxidoreductase activity, acting on the CH-CH group of donors, NAD or NADP as acceptor;GO:0001883//purine nucleoside binding;GO:0016491//oxidoreductase acti…	GO:0044710//single-organism metabolic process;GO:0008152//metabolic process;GO:0044699//single-organism process;GO:0050896//response to stimulus
Pm002736	89.3333	201.667	6.22333	13.2067	1.08551	1.03e-09	6.43e-09	yes	RBG6	PREDICTED: glycine-rich RNA-binding protein 6, mitochondrial-like [Prunus mume]	-	-	-	-	-	-	-
Pm002746	780.333	398.667	20.8267	10.1233	-1.04075	4.71e-15	4.53e-14	yes	At3g09470	PREDICTED: UNC93-like protein 3 [Prunus mume]	-	-	-	-	-	-	-
Pm002750	226.333	527.333	13.0467	28.68	1.13636	1.35e-22	2.14e-21	yes	RBG6	PREDICTED: glycine-rich RNA-binding protein 6, mitochondrial [Prunus mume]	-	-	-	-	-	-	-
Pm002754	31.6667	94.6667	2.35	6.62333	1.4949	1.7e-10	1.14e-09	yes	At2g28720	PREDICTED: probable histone H2B.3 [Prunus mume]	-	-	-	-	GO:0005622//intracellular;GO:0043229//intracellular organelle;GO:0043228//non-membrane-bounded organelle;GO:0043231//intracellular membrane-bounded organelle;GO:0043226//organelle;GO:0044424//intracellular part;GO:0005623//cell;GO:0043232//intracellular non-membrane-bounded organelle;GO:0044464//cell part;GO:0043227//membrane-bounded organelle	GO:0005488//binding;GO:0003676//nucleic acid binding;GO:0097159//organic cyclic compound binding;GO:1901363//heterocyclic compound binding;GO:0046983//protein dimerization activity;GO:0005515//protein binding	GO:0071824//protein-DNA complex subunit organization;GO:0009987//cellular process;GO:0071822//protein complex subunit organization;GO:0071840//cellular component organization or biogenesis;GO:0016043//cellular component organization;GO:0051276//chromosome organization;GO:0006325//chromatin organization;GO:0006996//organelle organization;GO:0034728//nucleosome organization;GO:0043933//macromolecul…
Pm002765	42.3333	19	1.04333	0.443333	-1.23474	1.13e-05	4.38e-05	yes	At2g39490	PREDICTED: F-box protein At2g39490 [Prunus mume]	-	-	-	-	-	-	-
Pm002769	44.6667	178	2.36333	8.77	1.89175	1.37e-09	8.47e-09	yes	--	Argininosuccinate lyase [Gossypium arboreum]	-	-	-	-	-	-	-
Pm002799	498.333	175.333	9.89667	3.26667	-1.59912	1.93e-28	4.27e-27	yes	At5g02620	PREDICTED: ankyrin repeat-containing protein At5g02620 [Prunus mume]	-	-	-	-	-	-	-
Pm002818	47	104.333	1.86	3.85667	1.05205	2.5e-06	1.06e-05	yes	SGR9	PREDICTED: LOW QUALITY PROTEIN: E3 ubiquitin-protein ligase SGR9, amyloplastic [Prunus mume]	-	-	-	-	-	-	-
Pm002820	17.3333	41	0.446667	1.01667	1.18658	0.00118463	0.00323662	yes	Os06g0717800	PREDICTED: probable protein phosphatase 2C 48 [Prunus mume]	-	-	-	-	-	-	-
Pm002830	670.333	1705.67	21.3133	51.4333	1.27095	3.28e-34	9.93e-33	yes	ADK	PREDICTED: adenylate kinase 1, chloroplastic [Prunus mume]	Metabolism	Global and Overview;Nucleotide metabolism	ko01100//Metabolic pathways;ko01110//Biosynthesis of secondary metabolites;ko01130//Biosynthesis of antibiotics;ko00230//Purine metabolism	K00939	-	-	-
Pm002839	270.333	131.667	18.8333	8.68333	-1.11697	3.21e-11	2.3e-10	yes	--	PREDICTED: uncharacterized serine-rich protein C1E8.05 [Prunus mume]	-	-	-	-	-	-	-
Pm002841	3804	11586	115.59	330.73	1.51664	1.67e-65	1.66e-63	yes	RPL4	PREDICTED: 60S ribosomal protein L4 [Prunus mume]	Genetic Information Processing	Translation	ko03010//Ribosome	K02930	-	-	-
Pm002843	233	78.3333	7.63333	2.42	-1.65731	8.52e-17	9.23e-16	yes	TBL34	PREDICTED: protein trichome birefringence-like 34 [Prunus mume]	-	-	-	-	-	-	-
Pm002844	979.333	434	39.0967	16.27	-1.26483	4.84e-25	8.91e-24	yes	PYL4	PREDICTED: abscisic acid receptor PYL4 [Prunus mume]	Environmental Information Processing	Signal transduction	ko04075//Plant hormone signal transduction	K14496	-	-	-
Pm002858	422	1078.33	6.89333	16.5167	1.26065	5.42e-30	1.31e-28	yes	KPNB1	PREDICTED: importin subunit beta-1-like [Prunus mume]	Genetic Information Processing	Translation	ko03013//RNA transport	K14293	-	GO:0005515//protein binding;GO:0019899//enzyme binding;GO:0005488//binding;GO:0051020//GTPase binding;GO:0017016//Ras GTPase binding;GO:0031267//small GTPase binding	-
Pm002878	48	6.33333	0.74	0.09	-3.03953	1.82e-14	1.68e-13	yes	RLP12	PREDICTED: probable LRR receptor-like serine/threonine-protein kinase At4g36180 [Prunus mume]	-	-	-	-	-	-	-
Pm002886	3516.33	8851.67	68.4367	161.64	1.23994	1.61e-32	4.35e-31	yes	PDC1	PREDICTED: pyruvate decarboxylase 2 [Prunus mume]	Metabolism	Global and Overview;Carbohydrate metabolism	ko01100//Metabolic pathways;ko01110//Biosynthesis of secondary metabolites;ko01130//Biosynthesis of antibiotics;ko00010//Glycolysis / Gluconeogenesis	K01568	-	-	-
Pm002891	3371.33	9619.33	104.947	281.223	1.42206	1.4e-55	9.92e-54	yes	EBP1	PREDICTED: ERBB-3 BINDING PROTEIN 1 [Prunus mume]	-	-	-	-	-	GO:0008233//peptidase activity;GO:0070011//peptidase activity, acting on L-amino acid peptides;GO:0016787//hydrolase activity;GO:0008237//metallopeptidase activity;GO:0003824//catalytic activity	GO:0016485//protein processing;GO:0044238//primary metabolic process;GO:0006508//proteolysis;GO:0010467//gene expression;GO:0008152//metabolic process;GO:0051604//protein maturation;GO:0043170//macromolecule metabolic process;GO:0019538//protein metabolic process;GO:0071704//organic substance metabolic process
Pm002898	10499.3	5083.67	168.137	76.87	-1.12914	2.76e-36	9.18e-35	yes	AMPD	PREDICTED: AMP deaminase isoform X1 [Prunus mume]	Metabolism	Global and Overview;Nucleotide metabolism	ko01100//Metabolic pathways;ko01110//Biosynthesis of secondary metabolites;ko01130//Biosynthesis of antibiotics;ko00230//Purine metabolism	K01490	-	-	-
Pm002905	162.333	487.667	4.97333	14.1233	1.5058	1.01e-30	2.51e-29	yes	TGA21	PREDICTED: transcription factor HBP-1b(c38)-like [Prunus mume]	-	-	-	-	-	-	-
Pm002915	24.6667	3	1.21667	0.136667	-3.1542	2.43e-10	1.61e-09	yes	PHL1	PREDICTED: protein PHR1-LIKE 1-like [Prunus mume]	-	-	-	-	-	-	-
Pm002923	1704	5648.67	59.35	183.883	1.63147	1.02e-46	5.41e-45	yes	PDX1	PREDICTED: pyridoxal 5'-phosphate synthase subunit PDX1.3 [Prunus mume]	Metabolism	Metabolism of cofactors and vitamins	ko00750//Vitamin B6 metabolism	K06215	-	-	-
Pm002960	9.33333	258.333	0.48	12.5367	4.70698	2.36e-39	8.92e-38	yes	At1g80120	PREDICTED: protein LURP-one-related 5-like [Prunus mume]	-	-	-	-	-	-	-
Pm002961	8.33333	53.3333	0.513333	3.10333	2.59585	2.07e-14	1.9e-13	yes	--	PREDICTED: uncharacterized protein LOC103342393 [Prunus mume]	-	-	-	-	-	-	-
Pm002987	582.667	1430.33	26.0633	59.89	1.20029	1.7e-26	3.4e-25	yes	RER3	PREDICTED: protein RETICULATA-RELATED 3, chloroplastic [Prunus mume]	-	-	-	-	-	-	-
Pm002993	1440.66	562.88	21.6067	8.08667	-1.41786	1.02e-24	1.84e-23	yes	At1g06840	PREDICTED: probable LRR receptor-like serine/threonine-protein kinase At1g06840 isoform X1 [Prunus mume]	-	-	-	-	GO:0031224//intrinsic component of membrane;GO:0044425//membrane part;GO:0016020//membrane	GO:0016773//phosphotransferase activity, alcohol group as acceptor;GO:0032550//purine ribonucleoside binding;GO:0001883//purine nucleoside binding;GO:0036094//small molecule binding;GO:0005057//receptor signaling protein activity;GO:0001882//nucleoside binding;GO:0003824//catalytic activity;GO:0097367//carbohydrate derivative binding;GO:0032549//ribonucleoside binding;GO:0016740//transferase acti…	GO:0044710//single-organism metabolic process;GO:0001932//regulation of protein phosphorylation;GO:0009893//positive regulation of metabolic process;GO:0032268//regulation of cellular protein metabolic process;GO:0032147//activation of protein kinase activity;GO:0042327//positive regulation of phosphorylation;GO:0019222//regulation of metabolic process;GO:0031399//regulation of protein modificati…
Pm003007	1602	834.333	43.4967	21.37	-1.02532	1e-14	9.4e-14	yes	MAN6	PREDICTED: mannan endo-1,4-beta-mannosidase 6 [Prunus mume]	Metabolism	Carbohydrate metabolism	ko00051//Fructose and mannose metabolism	K19355	-	-	-
Pm003016	78	345	4.23333	17.5867	2.05462	9.56e-22	1.44e-20	yes	--	DUF599 domain-containing protein [Cephalotus follicularis]	-	-	-	-	-	-	-
Pm003054	1884	971.667	32.53	15.93	-1.03002	2.24e-15	2.22e-14	yes	WNK5	PREDICTED: probable serine/threonine-protein kinase WNK5 [Prunus mume]	-	-	-	-	-	-	-
Pm003074	527.333	64.3333	38.7167	4.46667	-3.11568	5.99e-65	5.84e-63	yes	--	PREDICTED: transcription factor SCREAM2-like isoform X1 [Malus domestica]	-	-	-	-	-	-	-
Pm003076	24	100.667	0.81	3.19	1.97756	2.91e-12	2.26e-11	yes	At5g24080	PREDICTED: G-type lectin S-receptor-like serine/threonine-protein kinase SD2-5 [Prunus mume]	-	-	-	-	-	-	-
Pm003078	3388.33	820.333	93.2533	21.2267	-2.13528	3.31e-71	3.84e-69	yes	AGT3	PREDICTED: alanine--glyoxylate aminotransferase 2 homolog 2, mitochondrial-like [Prunus mume]	Metabolism	Amino acid metabolism;Global and Overview	ko01100//Metabolic pathways;ko01110//Biosynthesis of secondary metabolites;ko00270//Cysteine and methionine metabolism;ko00260//Glycine, serine and threonine metabolism;ko00280//Valine, leucine and isoleucine degradation;ko00250//Alanine, aspartate and glutamate metabolism	K00827	-	-	-
Pm003128	0.666667	7.66667	0.04	0.43	3.42626	0.000220654	0.000691589	yes	GATA17	PREDICTED: GATA transcription factor 17-like [Prunus mume]	-	-	-	-	-	-	-
Pm003133	638.333	304.667	13.7167	6.17667	-1.15103	2.63e-21	3.83e-20	yes	EXD3	PREDICTED: exonuclease mut-7 homolog isoform X1 [Juglans regia]	-	-	-	-	-	-	-
Pm003156	561.667	1975.33	7.77	25.7867	1.73064	3.62e-64	3.44e-62	yes	Os07g0689300	PREDICTED: LOW QUALITY PROTEIN: lon protease homolog 1, mitochondrial [Prunus mume]	-	-	-	-	-	-	-
Pm003158	35.6667	120.667	1.44	4.59667	1.67452	2.46e-07	1.19e-06	yes	CHLN	PREDICTED: nicotianamine synthase [Prunus mume]	-	-	-	-	-	GO:0016765//transferase activity, transferring alkyl or aryl (other than methyl) groups;GO:0003824//catalytic activity;GO:0016740//transferase activity	GO:0044237//cellular metabolic process;GO:0044249//cellular biosynthetic process;GO:0009058//biosynthetic process;GO:0008152//metabolic process;GO:0046483//heterocycle metabolic process;GO:0009987//cellular process;GO:0018130//heterocycle biosynthetic process
Pm003185	110.667	400.333	3.11	10.5667	1.76453	1.56e-23	2.61e-22	yes	Xpnpep3	PREDICTED: probable Xaa-Pro aminopeptidase 3 [Prunus mume]	-	-	-	-	-	-	-
Pm003215	3.33667	0	0.153333	0.001	-7.26053	0.00399716	0.00979811	yes	At1g09390	PREDICTED: GDSL esterase/lipase At1g09390-like [Prunus mume]	-	-	-	-	-	-	-
Pm003236	20	241	0.22	2.48667	3.49864	2.61e-56	1.9e-54	yes	PDR3	PREDICTED: pleiotropic drug resistance protein 3-like [Prunus mume]	-	-	-	-	-	-	-
Pm003252	5482	2467	142.747	60.4467	-1.23972	1.74e-45	8.73e-44	yes	RAP	PREDICTED: aspartic proteinase-like [Prunus mume]	-	-	-	-	-	-	-
Pm003266	3394.67	1778	52.0233	25.8	-1.01179	3.64e-27	7.54e-26	yes	--	PREDICTED: titin-like isoform X1 [Prunus mume]	-	-	-	-	-	-	-
Pm003267	234.667	548	5.62	12.4167	1.14364	3.4e-17	3.79e-16	yes	MYB86	PREDICTED: transcription factor MYB86 [Prunus mume]	-	-	-	-	-	-	-
Pm003273	2654.33	1344.67	115.42	55	-1.06939	7.74e-23	1.24e-21	yes	GLP4	PREDICTED: germin-like protein subfamily 2 member 1 [Prunus mume]	-	-	-	-	-	GO:0005488//binding;GO:0003824//catalytic activity;GO:0043169//cation binding;GO:0046914//transition metal ion binding;GO:0046872//metal ion binding;GO:0043167//ion binding	GO:0044699//single-organism process;GO:0044710//single-organism metabolic process;GO:0008152//metabolic process
Pm003280	91.3333	209.667	4.14	8.94	1.11064	3.68e-12	2.84e-11	yes	At4g38150	PREDICTED: pentatricopeptide repeat-containing protein At4g38150-like [Prunus mume]	-	-	-	-	-	-	-
Pm003312	64.3333	137	3.49667	7.06667	1.01505	9.26e-07	4.16e-06	yes	--	hypothetical protein PRUPE_ppa015708mg, partial [Prunus persica]	-	-	-	-	-	-	-
Pm003364	90.6667	40.6667	2.46	1.03333	-1.25135	2.83e-07	1.36e-06	yes	CPT1	PREDICTED: root phototropism protein 3-like [Prunus mume]	-	-	-	-	-	-	-
Pm003366	11.6667	31.3333	0.34	0.863333	1.34438	0.000448295	0.00133058	yes	PCMP-H33	PREDICTED: putative pentatricopeptide repeat-containing protein At3g05240 [Prunus mume]	-	-	-	-	-	-	-
Pm003377	29.3333	9.66667	0.813333	0.256667	-1.66395	5.57e-06	2.25e-05	yes	CDL1	PREDICTED: serine/threonine-protein kinase CDL1 [Prunus mume]	-	-	-	-	-	-	-
Pm003381	193.667	541.333	5.66667	14.8633	1.39119	1.3e-23	2.17e-22	yes	Trmt11	PREDICTED: tRNA (guanine(10)-N2)-methyltransferase homolog [Prunus mume]	-	-	-	-	-	-	-
Pm003392	139.667	338	6.21	14.14	1.18712	1.83e-11	1.34e-10	yes	Mrpl45	PREDICTED: 39S ribosomal protein L45, mitochondrial [Prunus mume]	-	-	-	-	-	-	-
Pm003395	804.333	1777.67	21.15	44.1367	1.06132	2.62e-32	6.97e-31	yes	GSH2	PREDICTED: glutathione synthetase, chloroplastic [Prunus mume]	Metabolism	Global and Overview;Metabolism of other amino acids;Amino acid metabolism	ko01100//Metabolic pathways;ko00480//Glutathione metabolism;ko00270//Cysteine and methionine metabolism	K01920	-	-	-
Pm003411	0	2.33333	0.001	0.0566667	5.82443	0.0226607	0.0461194	yes	RKF3	PREDICTED: probable LRR receptor-like serine/threonine-protein kinase RKF3 [Prunus mume]	-	-	-	-	-	-	-
Pm003414	3285	424.333	163.903	20.1633	-3.02304	2.18e-83	3.47e-81	yes	AHP1	PREDICTED: histidine-containing phosphotransfer protein 1-like [Prunus mume]	Environmental Information Processing	Signal transduction	ko04075//Plant hormone signal transduction	K14490	-	GO:0060089//molecular transducer activity;GO:0016628//oxidoreductase activity, acting on the CH-CH group of donors, NAD or NADP as acceptor;GO:0016627//oxidoreductase activity, acting on the CH-CH group of donors;GO:0003824//catalytic activity;GO:0016491//oxidoreductase activity	GO:0044710//single-organism metabolic process;GO:0008152//metabolic process;GO:0044699//single-organism process
Pm003415	865	278.667	15.83	4.81667	-1.71655	5.9e-45	2.92e-43	yes	rihA	Inosine-uridine preferring nucleoside hydrolase family protein [Theobroma cacao]	-	-	-	-	-	-	-
Pm003419	1054.33	520	41.0433	19.17	-1.0983	8.27e-16	8.47e-15	yes	--	A_TM021B04.11 protein [Theobroma cacao]	-	-	-	-	-	-	-
Pm003429	686	4282	16.5633	94.5	2.51232	1.36e-101	3.22e-99	yes	EMB3004	PREDICTED: bifunctional 3-dehydroquinate dehydratase/shikimate dehydrogenase, chloroplastic-like isoform X1 [Prunus mume]	Metabolism	Global and Overview;Amino acid metabolism	ko01100//Metabolic pathways;ko01110//Biosynthesis of secondary metabolites;ko01130//Biosynthesis of antibiotics;ko01230//Biosynthesis of amino acids;ko00400//Phenylalanine, tyrosine and tryptophan biosynthesis	K13832	-	-	-
Pm003443	64.3333	33	2.38667	1.15333	-1.04919	4.23e-05	0.000150332	yes	--	PREDICTED: uncharacterized protein LOC107880069 [Prunus mume]	-	-	-	-	-	-	-
Pm003455	1770.33	5019.67	46.03	122.58	1.41308	2.55e-53	1.65e-51	yes	NOP5-2	PREDICTED: probable nucleolar protein 5-2 [Prunus mume]	Genetic Information Processing	Translation	ko03008//Ribosome biogenesis in eukaryotes	K14565	-	-	-
Pm003458	168	68	8.93667	3.4	-1.3942	2.12e-15	2.11e-14	yes	--	PREDICTED: major prion protein homolog [Pyrus x bretschneideri]	-	-	-	-	-	-	-
Pm003473	247.333	82.6667	10.0367	3.24333	-1.62973	4.48e-17	4.94e-16	yes	CYSD1	PREDICTED: cysteine synthase-like isoform X1 [Prunus mume]	Metabolism	Amino acid metabolism;Energy metabolism;Global and Overview	ko01100//Metabolic pathways;ko01110//Biosynthesis of secondary metabolites;ko01130//Biosynthesis of antibiotics;ko01120//Microbial metabolism in diverse environments;ko01200//Carbon metabolism;ko01230//Biosynthesis of amino acids;ko00270//Cysteine and methionine metabolism;ko00920//Sulfur metabolism	K01738	-	GO:0043167//ion binding;GO:0043168//anion binding;GO:0003824//catalytic activity;GO:0005488//binding	GO:0050801//ion homeostasis;GO:0008152//metabolic process;GO:0044237//cellular metabolic process;GO:0055080//cation homeostasis;GO:0000096//sulfur amino acid metabolic process;GO:1901566//organonitrogen compound biosynthetic process;GO:0071704//organic substance metabolic process;GO:0044710//single-organism metabolic process;GO:0000097//sulfur amino acid biosynthetic process;GO:0006563//L-serine …
Pm003479	5	0	0.266667	0.001	-8.05889	0.000507522	0.00148934	yes	guaD	PREDICTED: tRNA(adenine(34)) deaminase, chloroplastic-like [Prunus mume]	-	-	-	-	-	GO:0043167//ion binding;GO:0043169//cation binding;GO:0046872//metal ion binding;GO:0046914//transition metal ion binding;GO:0005488//binding;GO:0003824//catalytic activity	-
Pm003481	2041	4653.33	128.04	273.807	1.09656	4.41e-27	9.07e-26	yes	RPS24B	PREDICTED: 40S ribosomal protein S24-1 [Prunus mume]	Genetic Information Processing	Translation	ko03010//Ribosome	K02974	-	-	-
Pm003495	217.667	100.333	15.7267	6.9	-1.18854	9.48e-14	8.33e-13	yes	ZDS	PREDICTED: uncharacterized protein LOC103318612 isoform X1 [Prunus mume]	-	-	-	-	-	-	-
Pm003506	14	4	0.696667	0.186667	-1.9	0.000906618	0.00253473	yes	--	PREDICTED: slit homolog 2 protein-like [Ziziphus jujuba]	-	-	-	-	-	-	-
Pm003520	16348	7971.67	465.617	214.08	-1.12099	2.41e-35	7.67e-34	yes	At5g28840	PREDICTED: GDP-mannose 3,5-epimerase 2 [Prunus mume]	Metabolism	Global and Overview;Carbohydrate metabolism	ko01100//Metabolic pathways;ko01110//Biosynthesis of secondary metabolites;ko00520//Amino sugar and nucleotide sugar metabolism;ko00053//Ascorbate and aldarate metabolism	K10046	-	GO:0048037//cofactor binding;GO:0003824//catalytic activity;GO:0016857//racemase and epimerase activity, acting on carbohydrates and derivatives;GO:0016853//isomerase activity;GO:0016854//racemase and epimerase activity;GO:0005488//binding	GO:0008152//metabolic process
Pm003528	0.333333	3.66667	0.0466667	0.453333	3.28011	0.0196085	0.0406374	yes	CEF1	PREDICTED: cell division cycle 5-related protein-like [Prunus mume]	Genetic Information Processing	Transcription	ko03040//Spliceosome	K12860	-	-	GO:0002253//activation of immune response;GO:0043207//response to external biotic stimulus;GO:0051707//response to other organism;GO:0048518//positive regulation of biological process;GO:0009605//response to external stimulus;GO:0048583//regulation of response to stimulus;GO:0051704//multi-organism process;GO:0031347//regulation of defense response;GO:0002218//activation of innate immune response…
Pm003532	0	3.66667	0.001	0.246667	7.94642	0.00260325	0.00664284	yes	HEL	PREDICTED: pathogenesis-related protein PR-4 [Prunus mume]	-	-	-	-	-	-	-
Pm003576	564.333	1823	35.15	106.77	1.60291	1.99e-66	2.03e-64	yes	CYP19-3	PREDICTED: peptidyl-prolyl cis-trans isomerase CYP19-3 [Prunus mume]	-	-	-	-	-	-	-
Pm003577	2.33333	14.6667	0.143333	0.82	2.51625	3.11e-05	0.000112905	yes	PLP2	PREDICTED: patatin-like protein 2 [Prunus mume]	-	-	-	-	-	-	-
Pm003579	20	63	0.886667	2.61	1.55759	3.33e-09	1.97e-08	yes	ERF1B	PREDICTED: ethylene-responsive transcription factor 1B-like [Prunus mume]	Environmental Information Processing	Signal transduction	ko04075//Plant hormone signal transduction	K14516	-	-	-
Pm003581	4	0.666667	0.206667	0.0333333	-2.63227	0.024702	0.0497568	yes	CAND1	PREDICTED: cullin-associated NEDD8-dissociated protein 1-like [Prunus mume]	-	-	-	-	-	-	-
Pm003585	185	586.333	5.16667	15.63	1.59701	1.64e-15	1.65e-14	yes	PPCK1	PREDICTED: phosphoenolpyruvate carboxylase kinase 1-like [Prunus mume]	-	-	-	-	-	GO:0001883//purine nucleoside binding;GO:0005488//binding;GO:0032549//ribonucleoside binding;GO:0016740//transferase activity;GO:0036094//small molecule binding;GO:0016301//kinase activity;GO:0097367//carbohydrate derivative binding;GO:1901363//heterocyclic compound binding;GO:0004672//protein kinase activity;GO:0016773//phosphotransferase activity, alcohol group as acceptor;GO:0003824//catalytic…	GO:0009267//cellular response to starvation;GO:0007154//cell communication;GO:0042221//response to chemical;GO:0010033//response to organic substance;GO:0009605//response to external stimulus;GO:0050896//response to stimulus;GO:0010243//response to organonitrogen compound;GO:0043170//macromolecule metabolic process;GO:0006793//phosphorus metabolic process;GO:1901698//response to nitrogen compound…
Pm003586	335.667	841.333	14.2333	33.6467	1.24119	1.84e-28	4.09e-27	yes	--	PREDICTED: LOW QUALITY PROTEIN: uncharacterized protein LOC103318689 [Prunus mume]	-	-	-	-	-	-	-
Pm003590	683	303.667	18.6033	7.83	-1.24848	2.26e-28	4.99e-27	yes	LSH1	PREDICTED: protein LIGHT-DEPENDENT SHORT HYPOCOTYLS 1 [Prunus mume]	-	-	-	-	-	-	-
Pm003598	129.667	64.6667	4.33333	2.07	-1.06585	5.03e-05	0.000176089	yes	JASON	PREDICTED: protein JASON-like [Prunus mume]	-	-	-	-	-	-	-
Pm003603	2.66667	9.66667	0.0733333	0.246667	1.75002	0.0156625	0.0332804	yes	--	calcium-dependent lipid-binding (CaLB domain) family protein [Medicago truncatula]	-	-	-	-	-	-	-
Pm003626	1485.33	781	27.5967	13.6933	-1.01102	1.86e-22	2.93e-21	yes	AMT1-2	PREDICTED: LOW QUALITY PROTEIN: ammonium transporter 1 member 2 [Prunus mume]	Genetic Information Processing	Folding, sorting and degradation	ko03018//RNA degradation	K07573	-	-	-
Pm003665	810.667	355.667	11.8	4.88333	-1.27285	6.58e-25	1.2e-23	yes	CHR4	PREDICTED: uncharacterized protein LOC103318753 [Prunus mume]	-	-	-	-	-	-	-
Pm003667	177.667	394.103	3.93	8.22	1.06461	1.57e-13	1.36e-12	yes	UGT80A2	PREDICTED: sterol 3-beta-glucosyltransferase UGT80A2-like [Prunus mume]	-	-	-	-	-	-	-
Pm003693	415.667	167	25.2833	9.56333	-1.4026	5.53e-24	9.45e-23	yes	RIC4	PREDICTED: CRIB domain-containing protein RIC4 [Prunus mume]	-	-	-	-	-	-	-
Pm003698	14.6667	41	0.57	1.49	1.38628	1.1e-05	4.26e-05	yes	PCMP-H21	PREDICTED: pentatricopeptide repeat-containing protein At1g20230-like [Prunus mume]	-	-	-	-	-	-	-
Pm003702	63.3333	176.333	5.22	13.6967	1.3917	9.86e-16	1.01e-14	yes	--	Basic leucine zipper and W2 domain-containing protein 2 [Morus notabilis]	-	-	-	-	-	-	-
Pm003722	1072.13	2490.13	118.227	258.16	1.12671	1.32e-33	3.83e-32	yes	RPL38A	PREDICTED: 60S ribosomal protein L38 [Prunus mume]	Genetic Information Processing	Translation	ko03010//Ribosome	K02923	-	-	-
Pm003786	648	1834	8.34	22.2433	1.41525	1.73e-51	1.05e-49	yes	POLR1B	PREDICTED: DNA-directed RNA polymerase I subunit 2 isoform X1 [Prunus mume]	Metabolism;Genetic Information Processing	Global and Overview;Nucleotide metabolism;Transcription	ko01100//Metabolic pathways;ko00230//Purine metabolism;ko00240//Pyrimidine metabolism;ko03020//RNA polymerase	K03002	-	-	-
Pm003825	75.6667	3047	1.74	66.94	5.26571	9.71e-186	1.22e-182	yes	NPF4.3	PREDICTED: protein NRT1/ PTR FAMILY 4.3-like [Prunus mume]	-	-	-	-	-	-	-
Pm003837	218.667	813	6.26	21.8633	1.80428	1.96e-55	1.39e-53	yes	WDR74	PREDICTED: WD repeat-containing protein DDB_G0290555 isoform X1 [Prunus mume]	-	-	-	-	-	-	-
Pm003846	48.6667	20	1.34667	0.52	-1.37281	2.06e-05	7.68e-05	yes	--	Glycosyl transferase, family 14 [Corchorus capsularis]	-	-	-	-	-	-	-
Pm003865	398	169.333	17.3067	6.94667	-1.31694	1.63e-17	1.86e-16	yes	GXM1	PREDICTED: glucuronoxylan 4-O-methyltransferase 1 [Prunus mume]	-	-	-	-	-	-	-
Pm003882	336.667	1230.33	9.07	31.23	1.78376	7.48e-65	7.22e-63	yes	PUR2	PREDICTED: phosphoribosylamine--glycine ligase [Prunus mume]	Metabolism	Global and Overview;Nucleotide metabolism	ko01100//Metabolic pathways;ko01110//Biosynthesis of secondary metabolites;ko01130//Biosynthesis of antibiotics;ko00230//Purine metabolism	K01945	-	-	-
Pm003886	887.147	470.64	24.3367	12.0033	-1.0197	1.74e-10	1.17e-09	yes	CYP98A2	PREDICTED: cytochrome P450 98A2-like [Prunus mume]	Metabolism	Global and Overview;Biosynthesis of other secondary metabolites	ko01100//Metabolic pathways;ko01110//Biosynthesis of secondary metabolites;ko00940//Phenylpropanoid biosynthesis;ko00941//Flavonoid biosynthesis;ko00945//Stilbenoid, diarylheptanoid and gingerol biosynthesis	K09754	-	-	-
Pm003887	1834.19	797.027	51.8967	20.98	-1.30663	6.39e-15	6.1e-14	yes	CYP98A2	PREDICTED: cytochrome P450 98A2-like [Prunus mume]	Metabolism	Global and Overview;Biosynthesis of other secondary metabolites	ko01100//Metabolic pathways;ko01110//Biosynthesis of secondary metabolites;ko00940//Phenylpropanoid biosynthesis;ko00941//Flavonoid biosynthesis;ko00945//Stilbenoid, diarylheptanoid and gingerol biosynthesis	K09754	-	-	-
Pm003896	469.333	1632.33	16.69	54.57	1.70912	5.55e-56	4e-54	yes	RPL3	PREDICTED: 60S ribosomal protein L3-2 [Prunus mume]	Genetic Information Processing	Translation	ko03010//Ribosome	K02925	-	-	-
Pm003906	16544.7	8429.33	786.957	379.01	-1.05405	2.06e-25	3.88e-24	yes	--	Glyoxalase_2 domain-containing protein [Cephalotus follicularis]	-	-	-	-	-	-	-
Pm003924	36.3333	18	1.66333	0.78	-1.09253	0.00222751	0.00576353	yes	At5g23170	PREDICTED: serine/threonine-protein kinase-like protein At5g23170 [Prunus mume]	-	-	-	-	-	GO:0016772//transferase activity, transferring phosphorus-containing groups;GO:0016740//transferase activity;GO:0004672//protein kinase activity;GO:0016773//phosphotransferase activity, alcohol group as acceptor;GO:0003824//catalytic activity;GO:0016301//kinase activity	GO:0044237//cellular metabolic process;GO:0006796//phosphate-containing compound metabolic process;GO:0006793//phosphorus metabolic process;GO:0008152//metabolic process;GO:0009987//cellular process
Pm003942	36	134	1.36667	4.83333	1.82236	1.15e-11	8.59e-11	yes	--	PREDICTED: uncharacterized protein LOC103319200 [Prunus mume]	-	-	-	-	-	-	-
Pm003955	826	2154	10.7067	26.2967	1.29637	5.62e-43	2.52e-41	yes	kap123	PREDICTED: importin-4 [Prunus mume]	-	-	-	-	-	-	-
Pm004005	0.666667	6.71667	0.0333333	0.3	3.16993	0.000814603	0.00229754	yes	At3g24230	PREDICTED: pectate lyase 1 [Malus domestica]	Metabolism	Carbohydrate metabolism	ko00040//Pentose and glucuronate interconversions	K01728	-	-	-
Pm004039	441.667	169.333	36.38	13.0233	-1.48205	8.87e-23	1.42e-21	yes	ARPN	PREDICTED: basic blue protein-like [Prunus mume]	-	-	-	-	-	-	-
Pm004078	225.667	93.3333	13.4867	5.22333	-1.36849	2.34e-12	1.83e-11	yes	NAM-B1	PREDICTED: NAC domain-containing protein 104 isoform X1 [Prunus mume]	-	-	-	-	-	-	-
Pm004079	3711.33	1834	63.0767	29.35	-1.10375	4.52e-36	1.49e-34	yes	ARC5	PREDICTED: dynamin-like protein ARC5 [Prunus mume]	-	-	-	-	-	GO:0005488//binding;GO:0001882//nucleoside binding;GO:0016817//hydrolase activity, acting on acid anhydrides;GO:0032549//ribonucleoside binding;GO:0001883//purine nucleoside binding;GO:1901363//heterocyclic compound binding;GO:0016818//hydrolase activity, acting on acid anhydrides, in phosphorus-containing anhydrides;GO:0032550//purine ribonucleoside binding;GO:0016462//pyrophosphatase activity;G…	GO:0072521//purine-containing compound metabolic process;GO:1901292//nucleoside phosphate catabolic process;GO:0009056//catabolic process;GO:0044248//cellular catabolic process;GO:0044712//single-organism catabolic process;GO:0044710//single-organism metabolic process;GO:1901575//organic substance catabolic process;GO:0044238//primary metabolic process;GO:0055086//nucleobase-containing small mole…
Pm004082	5	1	0.133333	0.0266667	-2.32193	0.0173644	0.0364321	yes	At3g51120	PREDICTED: zinc finger CCCH domain-containing protein 19-like isoform X2 [Jatropha curcas]	-	-	-	-	-	-	-
Pm004128	4751.33	2430	61.9667	29.87	-1.0528	6.51e-33	1.82e-31	yes	IKU2	PREDICTED: receptor-like protein kinase HAIKU2 [Prunus mume]	-	-	-	-	-	-	-
Pm004137	284.667	860	7.32333	20.7933	1.50555	6.32e-41	2.57e-39	yes	utp7	PREDICTED: probable U3 small nucleolar RNA-associated protein 7 [Prunus mume]	-	-	-	-	-	-	-
Pm004142	65	140.333	1.53667	3.10667	1.01556	6.51e-08	3.34e-07	yes	PCMP-H12	PREDICTED: pentatricopeptide repeat-containing protein At1g08070, chloroplastic-like [Prunus mume]	-	-	-	-	-	-	-
Pm004170	344	836.667	5.48	12.63	1.20461	7.02e-22	1.06e-20	yes	--	Serine/threonine-protein phosphatase 1 regulatory subunit 10 [Anthurium amnicola]	-	-	-	-	-	-	-
Pm004181	72	157.333	2.77667	5.71667	1.04182	8.42e-09	4.81e-08	yes	BHLH80	PREDICTED: LOW QUALITY PROTEIN: transcription factor bHLH80 [Prunus mume]	-	-	-	-	-	-	-
Pm004220	191.667	78.6667	10.1267	3.94	-1.36189	9.7e-13	7.83e-12	yes	cmbl	PREDICTED: endo-1,3;1,4-beta-D-glucanase-like [Prunus mume]	-	-	-	-	-	-	-
Pm004221	773.333	1748.67	23.8333	50.5967	1.08606	1.62e-29	3.81e-28	yes	Os02g0220500	PREDICTED: elongation factor 1-gamma-like [Prunus mume]	-	-	-	-	-	-	-
Pm004225	594.333	1267.9	18.7633	37.69	1.00627	1.03e-26	2.08e-25	yes	OPR2	PREDICTED: 12-oxophytodienoate reductase 2-like [Prunus mume]	Metabolism	Global and Overview;Lipid metabolism	ko01100//Metabolic pathways;ko01110//Biosynthesis of secondary metabolites;ko00592//alpha-Linolenic acid metabolism	K05894	-	-	-
Pm004235	21.9767	76.9733	0.733333	2.41333	1.71849	1.03e-06	4.62e-06	yes	OPR2	PREDICTED: 12-oxophytodienoate reductase 2-like [Prunus mume]	Metabolism	Global and Overview;Lipid metabolism	ko01100//Metabolic pathways;ko01110//Biosynthesis of secondary metabolites;ko00592//alpha-Linolenic acid metabolism	K05894	-	-	-
Pm004236	416.617	1030.19	5.11667	11.9533	1.22414	6.01e-28	1.29e-26	yes	bms1	PREDICTED: ribosome biogenesis protein BMS1 homolog [Prunus mume]	Genetic Information Processing	Translation	ko03008//Ribosome biogenesis in eukaryotes	K14569	-	-	-
Pm004239	46.6667	24.3333	2.42333	1.18333	-1.03414	0.000173507	0.000554326	yes	AGL12	PREDICTED: agamous-like MADS-box protein AGL12 [Prunus mume]	-	-	-	-	GO:0043229//intracellular organelle;GO:0043226//organelle;GO:0044464//cell part;GO:0005623//cell;GO:0043231//intracellular membrane-bounded organelle;GO:0043227//membrane-bounded organelle;GO:0044424//intracellular part;GO:0005622//intracellular	GO:0001071//nucleic acid binding transcription factor activity;GO:0005488//binding;GO:0005515//protein binding	GO:0006725//cellular aromatic compound metabolic process;GO:0032501//multicellular organismal process;GO:0043170//macromolecule metabolic process;GO:0071704//organic substance metabolic process;GO:0044699//single-organism process;GO:0018130//heterocycle biosynthetic process;GO:0016070//RNA metabolic process;GO:0044271//cellular nitrogen compound biosynthetic process;GO:0046483//heterocycle metabo…
Pm004248	99.3333	46.3333	4.11333	1.8	-1.19231	7.68e-07	3.5e-06	yes	At1g33811	PREDICTED: GDSL esterase/lipase At1g33811 [Prunus mume]	-	-	-	-	-	GO:0016787//hydrolase activity;GO:0003824//catalytic activity	-
Pm004251	111.667	273.667	3.60333	8.29667	1.2032	2.47e-14	2.25e-13	yes	QTRTD1	PREDICTED: queuine tRNA-ribosyltransferase subunit QTRTD1-like [Prunus mume]	-	-	-	-	-	-	-
Pm004270	8.66667	28.3333	0.756667	2.35	1.63493	1.92e-05	7.19e-05	yes	RPS28	PREDICTED: 40S ribosomal protein S28-like [Prunus mume]	Genetic Information Processing	Translation	ko03010//Ribosome	K02979	-	-	-
Pm004271	48.3333	12.6667	1.52667	0.373333	-2.03185	7.03e-11	4.9e-10	yes	DTXL3	PREDICTED: protein DETOXIFICATION 14-like [Prunus mume]	-	-	-	-	-	-	-
Pm004284	820.333	2361.33	56.0867	151.48	1.4334	4.23e-47	2.28e-45	yes	CYTC-2	PREDICTED: cytochrome c isoform X1 [Prunus mume]	Metabolism	Global and Overview;Energy metabolism	ko01100//Metabolic pathways;ko01120//Microbial metabolism in diverse environments;ko00920//Sulfur metabolism	K08738	GO:0044444//cytoplasmic part;GO:0016020//membrane;GO:0044464//cell part;GO:0005622//intracellular;GO:0043226//organelle;GO:0044424//intracellular part;GO:0005740//mitochondrial envelope;GO:0044425//membrane part;GO:0031967//organelle envelope;GO:0043229//intracellular organelle;GO:0005623//cell;GO:0044446//intracellular organelle part;GO:0043231//intracellular membrane-bounded organelle;GO:000573…	GO:0046906//tetrapyrrole binding;GO:0097159//organic cyclic compound binding;GO:0043167//ion binding;GO:1901363//heterocyclic compound binding;GO:0046914//transition metal ion binding;GO:0005488//binding;GO:0043169//cation binding;GO:0046872//metal ion binding	GO:0044699//single-organism process;GO:0044710//single-organism metabolic process;GO:0008152//metabolic process
Pm004294	160.667	853	6.61333	33.07	2.32207	4.57e-35	1.43e-33	yes	DBR	PREDICTED: 2-alkenal reductase (NADP(+)-dependent)-like [Prunus mume]	-	-	-	-	GO:0005737//cytoplasm;GO:0044444//cytoplasmic part;GO:0005622//intracellular;GO:0030054//cell junction;GO:0044424//intracellular part;GO:0005623//cell;GO:0016020//membrane;GO:0044464//cell part;GO:0005911//cell-cell junction	GO:0005488//binding;GO:0046914//transition metal ion binding;GO:0043167//ion binding;GO:0003824//catalytic activity;GO:0043169//cation binding;GO:0046872//metal ion binding	GO:0050896//response to stimulus;GO:0044699//single-organism process;GO:0008152//metabolic process;GO:0042221//response to chemical;GO:0006950//response to stress;GO:0010038//response to metal ion;GO:0044710//single-organism metabolic process;GO:0010035//response to inorganic substance
Pm004304	14.6667	4.33333	0.906667	0.256667	-1.82068	0.000598051	0.00173132	yes	--	PREDICTED: uncharacterized protein LOC103319442 [Prunus mume]	-	-	-	-	-	-	-
Pm004312	4327.67	9789.67	64.82	138.177	1.092	4.45e-33	1.26e-31	yes	IKU2	PREDICTED: receptor-like protein kinase HAIKU2 [Prunus mume]	-	-	-	-	GO:0044425//membrane part;GO:0016020//membrane;GO:0031224//intrinsic component of membrane	GO:0097367//carbohydrate derivative binding;GO:0016491//oxidoreductase activity;GO:1901363//heterocyclic compound binding;GO:0004672//protein kinase activity;GO:0003824//catalytic activity;GO:0036094//small molecule binding;GO:0097159//organic cyclic compound binding;GO:0032550//purine ribonucleoside binding;GO:0016301//kinase activity;GO:0016740//transferase activity;GO:0016627//oxidoreductase a…	GO:0044260//cellular macromolecule metabolic process;GO:0006464//cellular protein modification process;GO:0043170//macromolecule metabolic process;GO:0006468//protein phosphorylation;GO:0009987//cellular process;GO:0071704//organic substance metabolic process;GO:0036211//protein modification process;GO:0044710//single-organism metabolic process;GO:0006796//phosphate-containing compound metabolic …
Pm004317	34.3333	18	0.88	0.436667	-1.01097	0.0151885	0.0323857	yes	SLC47A1	PREDICTED: protein DETOXIFICATION 48 [Prunus mume]	-	-	-	-	GO:0016020//membrane;GO:0044425//membrane part;GO:0031224//intrinsic component of membrane	GO:0022804//active transmembrane transporter activity;GO:0015291//secondary active transmembrane transporter activity;GO:0005215//transporter activity;GO:0022857//transmembrane transporter activity	GO:0009987//cellular process;GO:0044763//single-organism cellular process;GO:0044699//single-organism process
Pm004325	1080.67	352	23.0733	7.15	-1.69021	7.75e-36	2.53e-34	yes	PCKA	PREDICTED: phosphoenolpyruvate carboxykinase [ATP]-like [Prunus mume]	Metabolism	Carbohydrate metabolism;Energy metabolism;Global and Overview	ko01100//Metabolic pathways;ko01110//Biosynthesis of secondary metabolites;ko01130//Biosynthesis of antibiotics;ko01120//Microbial metabolism in diverse environments;ko01200//Carbon metabolism;ko00010//Glycolysis / Gluconeogenesis;ko00620//Pyruvate metabolism;ko00710//Carbon fixation in photosynthetic organisms;ko00020//Citrate cycle (TCA cycle)	K01610	-	-	-
Pm004328	3774.67	16473	101.53	419.197	2.04572	7.99e-81	1.18e-78	yes	IAA8	PREDICTED: auxin-responsive protein IAA8-like isoform X1 [Prunus mume]	Environmental Information Processing	Signal transduction	ko04075//Plant hormone signal transduction	K14484	-	-	-
Pm004329	1573	339.667	83.9033	17.2333	-2.28353	2.28e-72	2.73e-70	yes	At5g65660	PREDICTED: uncharacterized protein At5g65660-like [Prunus mume]	-	-	-	-	-	-	-
Pm004335	44.3333	23	0.776667	0.376667	-1.04401	0.00303299	0.00762653	yes	RLP12	PREDICTED: receptor-like protein 12 [Prunus mume]	-	-	-	-	-	-	-
Pm004375	0.333333	17.39	0.01	0.546667	5.77259	1.04e-08	5.84e-08	yes	GA20OX3	PREDICTED: gibberellin 20 oxidase 3-like [Prunus mume]	Metabolism	Metabolism of terpenoids and polyketides;Global and Overview	ko01100//Metabolic pathways;ko01110//Biosynthesis of secondary metabolites;ko00904//Diterpenoid biosynthesis	K05282	-	-	-
Pm004376	0.333333	4.27667	0.01	0.136667	3.77259	0.0130391	0.0282325	yes	GA20OX3	PREDICTED: gibberellin 20 oxidase 3-like [Prunus mume]	Metabolism	Metabolism of terpenoids and polyketides;Global and Overview	ko01100//Metabolic pathways;ko01110//Biosynthesis of secondary metabolites;ko00904//Diterpenoid biosynthesis	K05282	-	-	-
Pm004378	483.667	1068.67	16.15	33.6233	1.05793	4.4e-29	1.01e-27	yes	NGDN	PREDICTED: neuroguidin [Prunus mume]	-	-	-	-	-	-	-
Pm004385	1704.2	4116.86	96.3367	218.49	1.18141	1.87e-39	7.08e-38	yes	RPS10	PREDICTED: 40S ribosomal protein S10-like [Prunus mume]	Genetic Information Processing	Translation	ko03010//Ribosome	K02947	-	-	-
Pm004396	8	1	0.586667	0.0666667	-3.1375	0.000254911	0.000790725	yes	AGL80	PREDICTED: agamous-like MADS-box protein AGL80 [Prunus mume]	-	-	-	-	-	-	-
Pm004403	682	323.333	21.7133	9.76333	-1.15314	1.02e-08	5.78e-08	yes	CER2	PREDICTED: protein ECERIFERUM 1 [Prunus mume]	-	-	-	-	-	-	-
Pm004417	39.6667	20.6667	2.21	1.01	-1.12969	0.0029664	0.00747865	yes	AGL24	MADS-box protein AGL24-like [Prunus mume]	-	-	-	-	-	-	-
Pm004420	27.3333	7.33333	1.41667	0.346667	-2.03088	1.59e-06	6.91e-06	yes	J	MADS-box protein AGL24-like [Prunus mume]	-	-	-	-	-	-	-
Pm004430	349.333	1477.67	9.39667	37.5433	1.99834	3.99e-61	3.39e-59	yes	AHL17	PREDICTED: AT-hook motif nuclear-localized protein 17 [Prunus mume]	-	-	-	-	-	-	-
Pm004434	5676.67	931.667	172.073	26.3733	-2.70587	1.59e-85	2.74e-83	yes	nep1	PREDICTED: aspartyl protease AED3 [Prunus mume]	-	-	-	-	-	-	-
Pm004439	115.667	345.333	3.73	10.3733	1.47563	5.63e-16	5.84e-15	yes	PUMP5	PREDICTED: mitochondrial uncoupling protein 5-like [Prunus mume]	-	-	-	-	-	-	-
Pm004445	56	28.4967	1.63	0.786667	-1.05105	0.000113034	0.000371904	yes	UGT85A24	PREDICTED: 7-deoxyloganetin glucosyltransferase-like [Prunus mume]	-	-	-	-	-	-	-
Pm004451	42.6133	98.9933	1.22667	2.66	1.11668	2.47e-06	1.05e-05	yes	UGT85A24	PREDICTED: 7-deoxyloganetin glucosyltransferase-like [Prunus mume]	-	-	-	-	-	-	-
Pm004456	330.217	1616.11	13.43	62.25	2.21261	2.43e-92	4.95e-90	yes	EXO	PREDICTED: protein EXORDIUM-like [Prunus mume]	-	-	-	-	-	-	-
Pm004457	214.667	1043	8.79	40.31	2.1972	1.59e-44	7.71e-43	yes	EXO	PREDICTED: protein EXORDIUM-like [Prunus mume]	-	-	-	-	-	-	-
Pm004463	8059.67	17870.3	388.33	808.603	1.05815	3.94e-34	1.18e-32	yes	rps6	PREDICTED: 40S ribosomal protein S6-like [Prunus mume]	Genetic Information Processing	Translation	ko03010//Ribosome	K02991	-	-	-
Pm004474	19	53	2.24667	5.81667	1.37241	0.000202684	0.000639439	yes	--	PREDICTED: uncharacterized protein LOC103319625, partial [Prunus mume]	-	-	-	-	-	-	-
Pm004481	3337.67	634.333	207.397	37.14	-2.48135	2.83e-50	1.65e-48	yes	At2g44790	PREDICTED: blue copper protein [Prunus mume]	-	-	-	-	-	-	-
Pm004499	23	138.333	0.68	3.82667	2.49248	9.58e-24	1.62e-22	yes	TT12	PREDICTED: protein DETOXIFICATION 27-like, partial [Prunus mume]	-	-	-	-	-	-	-
Pm004503	13.3333	234.333	0.47	7.61333	4.0178	1.02e-19	1.34e-18	yes	--	PREDICTED: extensin-like [Prunus mume]	-	-	-	-	-	-	-
Pm004505	560	280	18.66	8.71	-1.0992	4.87e-13	4.04e-12	yes	PUP3	PREDICTED: purine permease 3-like [Prunus mume]	-	-	-	-	GO:0031224//intrinsic component of membrane;GO:0016020//membrane;GO:0044425//membrane part	-	-
Pm004530	3676.67	1945.67	201.22	100.393	-1.00311	2.65e-29	6.16e-28	yes	CUTA	PREDICTED: protein CutA, chloroplastic [Prunus mume]	-	-	-	-	-	-	-
Pm004536	846.333	1883.33	25.45	53.18	1.06322	5.21e-30	1.26e-28	yes	PUR5	PREDICTED: phosphoribosylformylglycinamidine cyclo-ligase, chloroplastic/mitochondrial [Prunus mume]	Metabolism	Nucleotide metabolism;Global and Overview	ko01100//Metabolic pathways;ko01110//Biosynthesis of secondary metabolites;ko01130//Biosynthesis of antibiotics;ko00230//Purine metabolism	K01933	-	-	-
Pm004538	577.657	291.743	8.34333	3.92333	-1.08854	1.64e-20	2.28e-19	yes	RGA2	PREDICTED: putative disease resistance protein RGA3 [Prunus mume]	-	-	-	-	-	-	-
Pm004538	151.63	57.4	2.42	0.866667	-1.48146	3.25e-14	2.95e-13	yes	RGA2	PREDICTED: putative disease resistance protein RGA1 [Prunus mume]	-	-	-	-	-	-	-
Pm004545	1.66667	6.33333	0.0433333	0.163333	1.91427	0.0192092	0.0398878	yes	CCR4-1	PREDICTED: carbon catabolite repressor protein 4 homolog 1-like [Prunus mume]	Genetic Information Processing	Folding, sorting and degradation	ko03018//RNA degradation	K12603	-	-	-
Pm004565	1570	698	62.4267	26.23	-1.25094	1.72e-41	7.12e-40	yes	TFT7	PREDICTED: 14-3-3 protein 7 [Prunus mume]	-	-	-	-	-	-	-
Pm004574	3343.33	1174	96.9833	31.92	-1.60328	1.3e-22	2.07e-21	yes	UGT85A24	PREDICTED: 7-deoxyloganetin glucosyltransferase-like [Prunus mume]	-	-	-	-	-	-	-
Pm004577	36.83	10.3333	1.26	0.33	-1.93289	3.17e-06	1.33e-05	yes	UGT85A24	PREDICTED: 7-deoxyloganetin glucosyltransferase-like [Prunus mume]	-	-	-	-	-	-	-
Pm004586	32.93	329.98	1.23333	11.5533	3.22767	1.36e-23	2.27e-22	yes	RD22	PREDICTED: LOW QUALITY PROTEIN: BURP domain protein RD22-like [Prunus mume]	-	-	-	-	-	-	-
Pm004600	2096.33	149.667	151.037	10.1867	-3.89014	4.48e-120	1.7e-117	yes	CjBAp12	PREDICTED: EG45-like domain containing protein [Prunus mume]	-	-	-	-	-	-	-
Pm004602	46.3333	118.333	1.05	2.51	1.2573	1.56e-09	9.59e-09	yes	PCMP-H28	PREDICTED: pentatricopeptide repeat-containing protein At4g21065-like [Prunus mume]	-	-	-	-	-	-	-
Pm004612	181	87	11.09	5.04667	-1.13586	1.24e-11	9.23e-11	yes	--	PREDICTED: chaperone protein DnaJ-like [Prunus mume]	-	-	-	-	-	-	-
Pm004616	308.667	133	12.8233	5.20333	-1.30126	3.8e-21	5.46e-20	yes	SHN3	PREDICTED: ethylene-responsive transcription factor SHINE 2-like [Prunus mume]	-	-	-	-	-	-	-
Pm004627	8.66667	470.333	0.403333	20.5767	5.67289	2.52e-56	1.84e-54	yes	IAA29	PREDICTED: auxin-responsive protein IAA29 [Prunus mume]	Environmental Information Processing	Signal transduction	ko04075//Plant hormone signal transduction	K14484	-	-	-
Pm004634	2380.67	834.667	106.82	35.35	-1.5954	5.03e-33	1.41e-31	yes	APT5	PREDICTED: adenine phosphoribosyltransferase 5 isoform X1 [Prunus mume]	Metabolism	Nucleotide metabolism;Global and Overview	ko01100//Metabolic pathways;ko00230//Purine metabolism	K00759	-	-	-
Pm004650	220	78.6667	5.39	1.83333	-1.55582	2.88e-10	1.89e-09	yes	At5g34940	PREDICTED: heparanase-like protein 3 isoform X1 [Prunus mume]	Metabolism	Glycan biosynthesis and metabolism;Global and Overview	ko01100//Metabolic pathways;ko00531//Glycosaminoglycan degradation	K07964	-	GO:0003824//catalytic activity;GO:0016787//hydrolase activity	-
Pm004655	419.667	3215	5.79333	41.72	2.84827	7.1e-205	1.19e-201	yes	TPR1	PREDICTED: protein TPR3-like isoform X1 [Prunus mume]	-	-	-	-	-	-	-
Pm004673	3	0	0.34	0.001	-8.40939	0.0061727	0.0145135	yes	--	stress induced protein [Morella rubra]	-	-	-	-	-	-	-
Pm004703	68.1867	29.3333	3.81	1.54333	-1.30374	1.11e-07	5.55e-07	yes	At4g08455	PREDICTED: BTB/POZ domain-containing protein At4g08455-like isoform X1 [Prunus mume]	-	-	-	-	-	-	-
Pm004712	783.667	358	39.78	17.1333	-1.21524	8.34e-24	1.41e-22	yes	ndhM	PREDICTED: NAD(P)H-quinone oxidoreductase subunit M, chloroplastic [Prunus mume]	-	-	-	-	GO:0005623//cell;GO:0043226//organelle;GO:0005737//cytoplasm;GO:0044434//chloroplast part;GO:0043229//intracellular organelle;GO:0043227//membrane-bounded organelle;GO:0043231//intracellular membrane-bounded organelle;GO:0009536//plastid;GO:0044422//organelle part;GO:0044464//cell part;GO:0009534//chloroplast thylakoid;GO:0009579//thylakoid;GO:0044424//intracellular part;GO:0031984//organelle sub…	GO:0048037//cofactor binding;GO:0005488//binding;GO:0003824//catalytic activity;GO:0016651//oxidoreductase activity, acting on NAD(P)H;GO:0016491//oxidoreductase activity	GO:0071840//cellular component organization or biogenesis;GO:0016043//cellular component organization;GO:0070271//protein complex biogenesis;GO:0006461//protein complex assembly;GO:0044710//single-organism metabolic process;GO:0065003//macromolecular complex assembly;GO:0022607//cellular component assembly;GO:0010257//NADH dehydrogenase complex assembly;GO:0044085//cellular component biogenesis;G…
Pm004723	68.6667	17	2.45333	0.576667	-2.08893	2.58e-08	1.39e-07	yes	At1g77330	PREDICTED: 1-aminocyclopropane-1-carboxylate oxidase [Prunus mume]	Metabolism	Amino acid metabolism;Global and Overview	ko01100//Metabolic pathways;ko01110//Biosynthesis of secondary metabolites;ko00270//Cysteine and methionine metabolism	K05933	-	GO:0003824//catalytic activity;GO:0016491//oxidoreductase activity;GO:0016705//oxidoreductase activity, acting on paired donors, with incorporation or reduction of molecular oxygen	GO:0044699//single-organism process;GO:0008152//metabolic process;GO:0044710//single-organism metabolic process
Pm004736	1713.33	682.333	43.5667	16.4733	-1.40309	2.96e-16	3.12e-15	yes	AAP3	PREDICTED: amino acid permease 3-like [Prunus mume]	-	-	-	-	-	-	-
Pm004739	4023.67	1874.33	77.72	34.3767	-1.17686	9.44e-22	1.42e-20	yes	tolB	WD40-like Beta Propeller [Corchorus capsularis]	-	-	-	-	-	-	-
Pm004751	8	26	0.213333	0.656667	1.62205	3.92e-05	0.000139872	yes	At1g77405	PREDICTED: pentatricopeptide repeat-containing protein At1g77405 [Prunus mume]	-	-	-	-	-	-	-
Pm004761	525.49	1128.54	6.61667	13.42	1.02021	4.28e-23	6.98e-22	yes	kif11	PREDICTED: centromere-associated protein E isoform X1 [Prunus mume]	-	-	-	-	-	-	-
Pm004765	2388.67	5778.33	62.1333	142.66	1.19914	8.02e-38	2.87e-36	yes	ALDH3H1	PREDICTED: aldehyde dehydrogenase family 3 member H1 isoform X2 [Prunus mume]	Metabolism	Metabolism of other amino acids;Global and Overview;Carbohydrate metabolism;Amino acid metabolism;Lipid metabolism	ko01100//Metabolic pathways;ko01110//Biosynthesis of secondary metabolites;ko01130//Biosynthesis of antibiotics;ko01120//Microbial metabolism in diverse environments;ko00040//Pentose and glucuronate interconversions;ko00010//Glycolysis / Gluconeogenesis;ko00620//Pyruvate metabolism;ko00561//Glycerolipid metabolism;ko00280//Valine, leucine and isoleucine degradation;ko00330//Arginine and proline m…	K00128	-	-	-
Pm004797	85.2367	209	2.83333	6.6	1.21997	4.87e-11	3.44e-10	yes	At3g26430	PREDICTED: esterase-like [Prunus mume]	-	-	-	-	-	-	-
Pm004799	535	1970	8.20333	28.6433	1.80392	2.85e-44	1.36e-42	yes	--	PREDICTED: protein PLASTID MOVEMENT IMPAIRED 1 [Prunus mume]	-	-	-	-	-	-	-
Pm004823	8	35.3333	0.266667	1.12333	2.07468	1.02e-05	3.96e-05	yes	At1g21890	PREDICTED: WAT1-related protein At1g21890 [Prunus mume]	-	-	-	-	-	-	-
Pm004826	352	44	11.67	1.35	-3.11177	9.17e-54	6.02e-52	yes	TPPD	PREDICTED: probable trehalose-phosphate phosphatase D [Prunus mume]	Metabolism	Carbohydrate metabolism;Global and Overview	ko01100//Metabolic pathways;ko00500//Starch and sucrose metabolism	K01087	-	-	-
Pm004833	588	2701.67	10.14	44.05	2.11908	2.88e-65	2.82e-63	yes	TTL1	PREDICTED: TPR repeat-containing thioredoxin TTL1 [Prunus mume]	-	-	-	-	-	-	-
Pm004835	278.333	621.333	6.70333	14.0333	1.06591	4.96e-18	5.88e-17	yes	--	PREDICTED: striatin homolog [Prunus mume]	-	-	-	-	-	-	-
Pm004858	2265.33	5407.67	107.597	240.93	1.16298	2.71e-35	8.59e-34	yes	RPS5	PREDICTED: 40S ribosomal protein S5 [Prunus mume]	Genetic Information Processing	Translation	ko03010//Ribosome	K02989	-	-	-
Pm004860	3	8.66667	0.236667	0.646667	1.45017	0.0189118	0.0393352	yes	--	PREDICTED: uncharacterized protein LOC107880555 [Prunus mume]	-	-	-	-	-	-	-
Pm004864	1429.67	3297.33	44.4067	96.5267	1.12015	6.75e-38	2.43e-36	yes	ybdL	PREDICTED: probable N-succinyldiaminopimelate aminotransferase DapC [Prunus mume]	-	-	-	-	-	GO:0005488//binding;GO:0008483//transaminase activity;GO:0070546//L-phenylalanine aminotransferase activity;GO:0043167//ion binding;GO:0016769//transferase activity, transferring nitrogenous groups;GO:0043168//anion binding;GO:0003824//catalytic activity;GO:0016740//transferase activity	GO:0008152//metabolic process
Pm004870	15.6667	114	0.73	4.94333	2.75952	5.96e-23	9.65e-22	yes	ERF012	PREDICTED: ethylene-responsive transcription factor ERF012 [Prunus mume]	-	-	-	-	-	-	GO:0097659//nucleic acid-templated transcription;GO:0009058//biosynthetic process;GO:0044260//cellular macromolecule metabolic process;GO:0009059//macromolecule biosynthetic process;GO:0019438//aromatic compound biosynthetic process;GO:0080090//regulation of primary metabolic process;GO:0016070//RNA metabolic process;GO:0034654//nucleobase-containing compound biosynthetic process;GO:0008152//meta…
Pm004883	10.9167	31.1367	0.433333	1.15	1.40808	0.000132728	0.00043191	yes	--	PREDICTED: uncharacterized protein LOC103319958 [Prunus mume]	-	-	-	-	-	-	-
Pm004886	9935.47	3782.11	452.313	162.413	-1.47765	2.17e-69	2.38e-67	yes	BURP3	PREDICTED: BURP domain protein RD22-like, partial [Prunus mume]	-	-	-	-	-	-	-
Pm004905	2713.75	575.893	116.493	23.09	-2.33491	2.15e-132	1.03e-129	yes	RD22	PREDICTED: BURP domain protein RD22-like isoform X1 [Prunus mume]	-	-	-	-	-	-	-
Pm004908	455.307	183.983	19.56	7.28333	-1.42524	1.93e-08	1.05e-07	yes	RD22	PREDICTED: BURP domain protein RD22-like isoform X1 [Prunus mume]	-	-	-	-	-	-	-
Pm004929	711	1731.33	15.1267	34.5767	1.1927	3.22e-38	1.17e-36	yes	PMRT15	PREDICTED: protein arginine N-methyltransferase 1.5 [Prunus mume]	Genetic Information Processing	Translation	ko03013//RNA transport	K02516	-	GO:0008170//N-methyltransferase activity;GO:0016273//arginine N-methyltransferase activity;GO:0008276//protein methyltransferase activity;GO:0003824//catalytic activity;GO:0016741//transferase activity, transferring one-carbon groups;GO:0008757//S-adenosylmethionine-dependent methyltransferase activity;GO:0016772//transferase activity, transferring phosphorus-containing groups;GO:0016274//protein…	GO:0006796//phosphate-containing compound metabolic process;GO:0044238//primary metabolic process;GO:0043414//macromolecule methylation;GO:1902589//single-organism organelle organization;GO:0006793//phosphorus metabolic process;GO:0016568//chromatin modification;GO:0016571//histone methylation;GO:0044710//single-organism metabolic process;GO:0044237//cellular metabolic process;GO:0006325//chromat…
Pm004961	207.333	93.6667	14.4233	6.17333	-1.22428	7.81e-10	4.95e-09	yes	PNSB3	PREDICTED: photosynthetic NDH subunit of subcomplex B 3, chloroplastic [Prunus mume]	-	-	-	-	-	-	-
Pm004970	56.6667	10.4433	2.26667	0.39	-2.53903	1.7e-14	1.57e-13	yes	AOP1.2	PREDICTED: probable 2-oxoglutarate-dependent dioxygenase AOP1 [Prunus mume]	-	-	-	-	-	-	-
Pm004976	1.66667	9	0.153333	0.773333	2.33442	0.00711023	0.0164476	yes	--	PREDICTED: uncharacterized protein LOC103320037 [Prunus mume]	-	-	-	-	-	-	-
Pm004982	1109	583.333	58.92	29.31	-1.00736	3.62e-24	6.31e-23	yes	--	PREDICTED: uncharacterized protein LOC103320038 [Prunus mume]	-	-	-	-	-	-	-
Pm004995	7	17.3333	0.603333	1.4	1.2144	0.00699388	0.0162026	yes	--	PREDICTED: uncharacterized protein LOC103320041 [Prunus mume]	-	-	-	-	-	-	-
Pm005015	11414.7	52796.3	390.87	1718.52	2.13641	5.18e-46	2.64e-44	yes	--	DUF642 [Vitis quinquangularis]	-	-	-	-	-	-	-
Pm005023	6	14	0.326667	0.713333	1.12676	0.0181365	0.0379063	yes	PUB2	PREDICTED: U-box domain-containing protein 2-like [Prunus mume]	-	-	-	-	-	-	-
Pm005027	22	10.6733	0.95	0.443333	-1.09954	0.0153917	0.0327809	yes	APM1	PREDICTED: aminopeptidase M1-like [Prunus mume]	-	-	-	-	-	-	-
Pm005040	289	56.6667	9.06667	1.67333	-2.43785	1.64e-31	4.24e-30	yes	--	PREDICTED: micronuclear linker histone polyprotein [Prunus mume]	-	-	-	-	-	-	-
Pm005045	10.6667	25.6667	0.833333	1.87333	1.16864	0.00509833	0.0121993	yes	--	PREDICTED: LOW QUALITY PROTEIN: uncharacterized protein LOC103320102 [Prunus mume]	-	-	-	-	-	-	-
Pm005063	926	2155.33	18.46	40.5467	1.13518	7.28e-26	1.41e-24	yes	CSLC5	PREDICTED: probable xyloglucan glycosyltransferase 5 [Prunus mume]	-	-	-	-	-	GO:0003824//catalytic activity	-
Pm005066	638.667	1462.33	8.06667	17.5567	1.12197	1.53e-29	3.63e-28	yes	topA	PREDICTED: DNA topoisomerase 1 isoform X1 [Prunus mume]	-	-	-	-	-	-	-
Pm005076	763.333	1843.67	30.77	70.07	1.18727	2.51e-37	8.8e-36	yes	chac1	PREDICTED: gamma-glutamylcyclotransferase 2-1-like [Pyrus x bretschneideri]	-	-	-	-	-	-	-
Pm005083	51.6667	178.333	2.62667	8.64	1.7178	1.28e-12	1.03e-11	yes	--	PREDICTED: uncharacterized protein LOC103320131 [Prunus mume]	-	-	-	-	-	-	-
Pm005097	87.6667	241.667	7.51333	19.5	1.37595	2.04e-15	2.03e-14	yes	GLB3	PREDICTED: two-on-two hemoglobin-3 [Prunus mume]	-	-	-	-	-	-	-
Pm005121	6470.67	3086.67	147.993	66.0633	-1.16361	2.96e-18	3.57e-17	yes	--	TauE domain-containing protein [Cephalotus follicularis]	-	-	-	-	-	-	-
Pm005133	217	487.667	4.56	9.56333	1.06848	3.81e-12	2.93e-11	yes	TCX5	PREDICTED: protein tesmin/TSO1-like CXC 5 [Prunus mume]	-	-	-	-	-	-	-
Pm005136	33.3333	106.333	1.82667	5.56667	1.6076	3.26e-10	2.13e-09	yes	--	PREDICTED: WAS/WASL-interacting protein family member 3 [Prunus mume]	-	-	-	-	-	-	-
Pm005146	12.6667	4	0.59	0.18	-1.71272	0.00157024	0.00418919	yes	TIP4-1	PREDICTED: LOW QUALITY PROTEIN: aquaporin TIP4-1 [Prunus mume]	-	-	-	-	GO:0005773//vacuole;GO:0044464//cell part;GO:0043229//intracellular organelle;GO:0043227//membrane-bounded organelle;GO:0031224//intrinsic component of membrane;GO:0044425//membrane part;GO:0005623//cell;GO:0005737//cytoplasm;GO:0043231//intracellular membrane-bounded organelle;GO:0044424//intracellular part;GO:0044444//cytoplasmic part;GO:0000325//plant-type vacuole;GO:0005622//intracellular;GO:…	-	GO:0051234//establishment of localization;GO:0051179//localization
Pm005148	10	3	0.466667	0.133333	-1.80735	0.00536666	0.0127747	yes	CCD1	PREDICTED: carotenoid 9,10(9',10')-cleavage dioxygenase 1-like [Prunus mume]	-	-	-	-	-	-	-
Pm005151	754	329.667	35.35	14.6233	-1.27344	5.28e-26	1.03e-24	yes	DREB3	PREDICTED: dehydration-responsive element-binding protein 3 [Prunus mume]	-	-	-	-	-	-	-
Pm005158	4594	2002	99.6733	40.7967	-1.28876	1.96e-31	5.03e-30	yes	UVR8	PREDICTED: ultraviolet-B receptor UVR8 [Prunus mume]	-	-	-	-	-	-	-
Pm005161	184	458.667	6.17667	14.4867	1.22983	1.21e-17	1.4e-16	yes	GATA12	PREDICTED: GATA transcription factor 12 isoform X1 [Prunus mume]	-	-	-	-	-	-	-
Pm005168	306.667	125.667	15.9567	6.12667	-1.38099	7.19e-21	1.02e-19	yes	LFS	PREDICTED: lachrymatory-factor synthase-like [Prunus mume]	-	-	-	-	-	-	-
Pm005171	306.667	125.667	15.9567	6.12667	-1.38099	6.94e-21	9.85e-20	yes	LFS	PREDICTED: lachrymatory-factor synthase-like [Prunus mume]	-	-	-	-	-	-	-
Pm005183	106.333	716	3.31	21.1867	2.67825	1.02e-46	5.41e-45	yes	AAP8	PREDICTED: amino acid permease 8-like [Prunus mume]	-	-	-	-	-	-	-
Pm005185	83.3333	223	1.19333	2.96667	1.31385	3.83e-09	2.25e-08	yes	HSL1	PREDICTED: receptor-like protein kinase HSL1 [Prunus mume]	-	-	-	-	GO:0044425//membrane part;GO:0016020//membrane;GO:0031224//intrinsic component of membrane	GO:0016740//transferase activity;GO:0016491//oxidoreductase activity;GO:0016628//oxidoreductase activity, acting on the CH-CH group of donors, NAD or NADP as acceptor;GO:0005057//receptor signaling protein activity;GO:0001883//purine nucleoside binding;GO:0001882//nucleoside binding;GO:1901363//heterocyclic compound binding;GO:0097159//organic cyclic compound binding;GO:0016773//phosphotransferas…	GO:0009893//positive regulation of metabolic process;GO:0048522//positive regulation of cellular process;GO:0019220//regulation of phosphate metabolic process;GO:0045860//positive regulation of protein kinase activity;GO:0042327//positive regulation of phosphorylation;GO:0060255//regulation of macromolecule metabolic process;GO:0051174//regulation of phosphorus metabolic process;GO:0080090//regul…
Pm005215	5	87.6667	0.19	3.18333	4.06647	4.63e-33	1.3e-31	yes	GA20OX3	PREDICTED: gibberellin 20 oxidase 2-like [Prunus mume]	Metabolism	Global and Overview;Metabolism of terpenoids and polyketides	ko01100//Metabolic pathways;ko01110//Biosynthesis of secondary metabolites;ko00904//Diterpenoid biosynthesis	K05282	-	-	-
Pm005219	118	55.6667	9.06667	4.00333	-1.17937	0.000746533	0.00212247	yes	--	PREDICTED: early nodulin-55-2-like [Malus domestica]	-	-	-	-	-	-	-
Pm005225	789.667	1820.67	27.0733	58.94	1.12237	4.68e-24	8.05e-23	yes	--	mRNA for AR781 family protein [Populus trichocarpa]	-	-	-	-	-	-	-
Pm005231	1237	3152.67	31.4067	75.19	1.25947	1.44e-44	6.97e-43	yes	RBP47C	PREDICTED: polyadenylate-binding protein RBP47-like isoform X1 [Prunus mume]	-	-	-	-	-	-	-
Pm005249	581.333	232.667	28.7733	10.8467	-1.40748	1.05e-21	1.57e-20	yes	--	PREDICTED: uncharacterized protein LOC103320317 [Prunus mume]	-	-	-	-	-	-	-
Pm005256	15.3333	39.3333	0.683333	1.66667	1.2863	5.02e-05	0.000175867	yes	Os06g0194400	PREDICTED: B3 domain-containing protein At3g19184-like [Prunus mume]	-	-	-	-	-	-	-
Pm005269	556.667	167.667	15.5867	4.40667	-1.82255	4.93e-24	8.46e-23	yes	GUX2	PREDICTED: UDP-glucuronate:xylan alpha-glucuronosyltransferase 2 [Prunus mume]	-	-	-	-	-	GO:0008194//UDP-glycosyltransferase activity;GO:0016758//transferase activity, transferring hexosyl groups;GO:0035251//UDP-glucosyltransferase activity;GO:0016757//transferase activity, transferring glycosyl groups;GO:0016740//transferase activity;GO:0003824//catalytic activity;GO:0046527//glucosyltransferase activity	-
Pm005275	31.6667	73.6667	0.72	1.56333	1.11856	0.000155354	0.000500053	yes	PCMP-E74	PREDICTED: pentatricopeptide repeat-containing protein At2g04860 [Prunus mume]	Metabolism	Global and Overview;Carbohydrate metabolism	ko01100//Metabolic pathways;ko00500//Starch and sucrose metabolism	K01176	-	-	-
Pm005292	185	4973.67	4.79333	120.663	4.65381	0	0	yes	LIP	Lipase, class 3 [Corchorus olitorius]	-	-	-	-	-	-	-
Pm005293	6	222	0.346667	12.1933	5.1364	6.7e-45	3.3e-43	yes	HEC1	PREDICTED: transcription factor HEC1-like [Prunus mume]	-	-	-	-	-	-	-
Pm005298	862.213	174.53	16.2467	3.08	-2.39914	1.17e-21	1.74e-20	yes	SBT1.7	PREDICTED: subtilisin-like protease SBT1.9 [Prunus mume]	-	-	-	-	-	-	-
Pm005299	297.147	96.81	5.45667	1.67667	-1.70242	7.31e-15	6.95e-14	yes	SBT1.7	PREDICTED: subtilisin-like protease SBT1.9 [Prunus mume]	-	-	-	-	-	-	-
Pm005302	2.66667	12.6667	0.136667	0.613333	2.16601	0.000487833	0.00143678	yes	BHLH95	PREDICTED: transcription factor bHLH95-like [Prunus mume]	-	-	-	-	-	-	-
Pm005308	105.65	643.21	2.91667	16.54	2.50357	7.08e-28	1.52e-26	yes	At3g50280	PREDICTED: uncharacterized acetyltransferase At3g50280-like [Prunus mume]	-	-	-	-	-	-	-
Pm005309	254.683	102.457	4.92333	1.85	-1.41211	2.38e-17	2.68e-16	yes	At3g50280	PREDICTED: uncharacterized acetyltransferase At3g50280-like [Prunus mume]	-	-	-	-	-	-	-
Pm005311	1468.33	713.667	75.0133	34.2033	-1.13301	6.2e-29	1.42e-27	yes	WOX4	PREDICTED: WUSCHEL-related homeobox 4 [Prunus mume]	-	-	-	-	-	-	-
Pm005314	52.6667	228.333	1.24667	5.14333	2.04463	2.34e-21	3.43e-20	yes	--	SPla/RYanodine receptor domain-containing protein [Theobroma cacao]	-	-	-	-	-	-	-
Pm005327	112.333	868.333	3.18667	23.1133	2.85861	1e-38	3.71e-37	yes	At3g16150	PREDICTED: probable isoaspartyl peptidase/L-asparaginase 2 [Prunus mume]	-	-	-	-	-	-	-
Pm005333	63.6667	256	1.23667	4.72333	1.93335	3.01e-19	3.86e-18	yes	At5g24080	Pkinase domain-containing protein/S_locus_glycop domain-containing protein/B_lectin domain-containing protein [Cephalotus follicularis]	-	-	-	-	-	-	-
Pm005353	4	0.333333	0.1	0.00666667	-3.90689	0.0156506	0.0332621	yes	At3g47570	PREDICTED: probable LRR receptor-like serine/threonine-protein kinase At3g47570 [Pyrus x bretschneideri]	-	-	-	-	-	-	-
Pm005386	693.667	2315	60.4733	189.31	1.64638	1.32e-58	1.03e-56	yes	RPS29	PREDICTED: 40S ribosomal protein S29-like [Prunus mume]	Genetic Information Processing	Translation	ko03010//Ribosome	K02980	-	-	-
Pm005401	8.66667	40.3333	0.446667	1.96	2.13358	2.23e-09	1.35e-08	yes	VDAC2	PREDICTED: mitochondrial outer membrane protein porin 2-like [Prunus mume]	-	-	-	-	-	-	-
Pm005416	25.6667	9.66667	0.763333	0.266667	-1.51728	4.9e-05	0.000171915	yes	NAT7	Xanthine/uracil permease family protein [Theobroma cacao]	-	-	-	-	-	-	-
Pm005417	275.333	50.6667	17.99	3.09667	-2.53841	5.72e-48	3.16e-46	yes	--	PREDICTED: uncharacterized protein LOC103320478 [Prunus mume]	-	-	-	-	-	-	-
Pm005428	67.6667	31.6667	6.64333	2.94667	-1.17282	0.000163587	0.000524377	yes	PSK3	PREDICTED: phytosulfokines 3-like isoform X1 [Prunus mume]	-	-	-	-	-	-	-
Pm005431	24	212.333	1.54333	13.05	3.07993	2.02e-30	4.95e-29	yes	O2	PREDICTED: basic leucine zipper 8 [Prunus mume]	-	-	-	-	-	-	-
Pm005455	434.333	1377	15.0933	44.8467	1.57109	1.56e-49	8.9e-48	yes	HAT22	PREDICTED: homeobox-leucine zipper protein HAT22-like [Prunus mume]	-	-	-	-	-	-	-
Pm005456	5315	2760.33	131.733	64.47	-1.03092	1.07e-22	1.7e-21	yes	KN1	PREDICTED: homeobox protein knotted-1-like 2 [Prunus mume]	-	-	-	-	-	-	-
Pm005477	109	266	7.14333	16.43	1.20166	1.43e-15	1.44e-14	yes	SPAC6G9.01c	DUF1764 domain-containing protein [Cephalotus follicularis]	-	-	-	-	-	-	-
Pm005486	5	153.333	0.24	6.84333	4.83359	9.5e-41	3.84e-39	yes	At1g17710	PREDICTED: inorganic pyrophosphatase 2-like [Prunus mume]	Metabolism	Metabolism of cofactors and vitamins;Global and Overview	ko01100//Metabolic pathways;ko00750//Vitamin B6 metabolism	K13248	-	-	-
Pm005493	241.947	636.123	7.96333	19.79	1.31333	1.65e-28	3.68e-27	yes	CBL10	PREDICTED: calcineurin B-like protein 10 isoform X1 [Prunus mume]	-	-	-	-	-	GO:0046872//metal ion binding;GO:0005488//binding;GO:0043169//cation binding;GO:0043167//ion binding	-
Pm005499	208.667	608.667	6.69667	18.3333	1.45295	1.04e-24	1.88e-23	yes	RTE1	PREDICTED: protein REVERSION-TO-ETHYLENE SENSITIVITY1 [Prunus mume]	-	-	-	-	-	-	-
Pm005524	581.333	204.667	15.43	5.05667	-1.60948	9.62e-22	1.45e-20	yes	--	PREDICTED: IQ domain-containing protein IQM1 [Prunus mume]	-	-	-	-	-	-	-
Pm005535	95.3333	303	2.38333	7.14667	1.58429	3.28e-17	3.66e-16	yes	Mettl6	Methyltransf_12 domain-containing protein/Methyltransf_16 domain-containing protein [Cephalotus follicularis]	-	-	-	-	-	-	-
Pm005550	402.667	884.333	22.4133	46.5333	1.05391	2.03e-24	3.58e-23	yes	HSP17.9-D	PREDICTED: 17.1 kDa class II heat shock protein-like [Prunus mume]	Genetic Information Processing	Folding, sorting and degradation	ko04141//Protein processing in endoplasmic reticulum	K13993	-	-	-
Pm005561	8.66667	2.66667	0.31	0.09	-1.78427	0.00623081	0.0146331	yes	EDR1	PREDICTED: serine/threonine-protein kinase STY46-like [Prunus mume]	-	-	-	-	-	-	-
Pm005564	1421	717.667	96.43	46.2133	-1.06117	1.59e-10	1.07e-09	yes	psbX	Photosystem II PsbX [Corchorus olitorius]	-	-	-	-	-	-	GO:0044237//cellular metabolic process;GO:0009987//cellular process;GO:0008152//metabolic process
Pm005565	536.333	1386.33	18.5133	45.37	1.29317	1.87e-28	4.14e-27	yes	ACL5	PREDICTED: thermospermine synthase ACAULIS5 [Prunus mume]	-	-	-	-	-	GO:0003824//catalytic activity;GO:0016740//transferase activity;GO:0016765//transferase activity, transferring alkyl or aryl (other than methyl) groups	-
Pm005568	87.3333	20.6667	5.34333	1.18	-2.17895	2.08e-18	2.52e-17	yes	ndhU	PREDICTED: NAD(P)H-quinone oxidoreductase subunit U, chloroplastic [Prunus mume]	-	-	-	-	-	-	-
Pm005572	246	104.333	10.44	4.12667	-1.33907	1.04e-12	8.38e-12	yes	MYB3	PREDICTED: transcription repressor MYB6-like [Prunus mume]	-	-	-	-	-	-	-
Pm005575	265.667	1860.33	7.52333	49.7033	2.7239	3.18e-116	1.05e-113	yes	CYP72A1	PREDICTED: cytochrome P450 CYP72A219-like [Prunus mume]	-	-	-	-	-	-	-
Pm005580	318	63	8.61	1.60333	-2.42494	4.92e-40	1.91e-38	yes	CKX7	PREDICTED: cytokinin dehydrogenase 7 [Prunus mume]	Metabolism	Metabolism of terpenoids and polyketides	ko00908//Zeatin biosynthesis	K00279	-	-	-
Pm005592	1139.33	2700.33	31.87	71.1	1.15765	5.27e-33	1.48e-31	yes	GPA1	PREDICTED: guanine nucleotide-binding protein alpha-1 subunit [Prunus mume]	-	-	-	-	-	GO:0032403//protein complex binding;GO:0016818//hydrolase activity, acting on acid anhydrides, in phosphorus-containing anhydrides;GO:0016787//hydrolase activity;GO:0016817//hydrolase activity, acting on acid anhydrides;GO:0003824//catalytic activity;GO:0001883//purine nucleoside binding;GO:0017111//nucleoside-triphosphatase activity;GO:0005515//protein binding;GO:1901363//heterocyclic compound b…	GO:1901136//carbohydrate derivative catabolic process;GO:0006195//purine nucleotide catabolic process;GO:0006139//nucleobase-containing compound metabolic process;GO:0009150//purine ribonucleotide metabolic process;GO:0034641//cellular nitrogen compound metabolic process;GO:0044270//cellular nitrogen compound catabolic process;GO:0044699//single-organism process;GO:0006163//purine nucleotide meta…
Pm005614	477.667	196	11.2667	4.31333	-1.38519	4.11e-21	5.89e-20	yes	--	PREDICTED: probable WRKY transcription factor protein 1 isoform X1 [Prunus mume]	-	-	-	-	-	-	-
Pm005644	703.857	212.797	19.4733	5.52667	-1.81702	4.07e-17	4.51e-16	yes	ASPG1	PREDICTED: aspartyl protease family protein At5g10770-like [Prunus mume]	-	-	-	-	-	-	-
Pm005655	8280.67	2366	209.86	56.5867	-1.89089	2.32e-35	7.44e-34	yes	ASPG2	PREDICTED: aspartyl protease family protein At5g10770-like isoform X1 [Prunus mume]	-	-	-	-	-	-	-
Pm005692	335.667	1131	10.62	33.6333	1.66311	3.02e-57	2.29e-55	yes	At4g31810	PREDICTED: 3-hydroxyisobutyryl-CoA hydrolase-like protein 2, mitochondrial [Prunus mume]	Metabolism	Amino acid metabolism;Carbohydrate metabolism;Metabolism of other amino acids;Global and Overview	ko01100//Metabolic pathways;ko01200//Carbon metabolism;ko00280//Valine, leucine and isoleucine degradation;ko00410//beta-Alanine metabolism;ko00640//Propanoate metabolism	K05605	-	-	-
Pm005709	101	671.667	2.68	16.87	2.65416	5.52e-62	4.86e-60	yes	HHT1	PREDICTED: omega-hydroxypalmitate O-feruloyl transferase [Prunus mume]	Metabolism	Lipid metabolism	ko00073//Cutin, suberine and wax biosynthesis	K15400	-	-	-
Pm005711	180	485.667	5.75333	14.5933	1.34284	1.62e-19	2.09e-18	yes	CHIT1	PREDICTED: chitotriosidase-1-like [Prunus mume]	Metabolism	Global and Overview;Carbohydrate metabolism	ko01100//Metabolic pathways;ko00520//Amino sugar and nucleotide sugar metabolism	K01183	-	-	-
Pm005712	103.667	434.667	4.64333	18.4767	1.99247	3.07e-34	9.31e-33	yes	ZFP3	PREDICTED: zinc finger protein 3 [Prunus mume]	-	-	-	-	-	-	-
Pm005713	32.6667	87.6667	1.48	3.73333	1.33487	4.23e-07	1.99e-06	yes	MAM33	MAM33 domain-containing protein [Cephalotus follicularis]	-	-	-	-	-	-	-
Pm005714	357.667	772	18.76	38.36	1.03194	2.03e-17	2.29e-16	yes	At4g17486	PREDICTED: deSI-like protein At4g17486 [Prunus mume]	-	-	-	-	-	-	-
Pm005717	108	1191.33	4.98	52.02	3.38485	1.02e-69	1.12e-67	yes	ERF003	PREDICTED: protein PPLZ02 [Prunus mume]	-	-	-	-	-	-	-
Pm005719	974.333	2442	84.4633	198.923	1.23582	2.31e-40	9.08e-39	yes	RPL39A	PREDICTED: 60S ribosomal protein L39-1 [Prunus mume]	Genetic Information Processing	Translation	ko03010//Ribosome	K02924	GO:0005622//intracellular;GO:0043228//non-membrane-bounded organelle;GO:0005623//cell;GO:0005737//cytoplasm;GO:0044464//cell part;GO:0044424//intracellular part;GO:0032991//macromolecular complex;GO:0044422//organelle part;GO:0044446//intracellular organelle part;GO:0043226//organelle;GO:1990904//ribonucleoprotein complex;GO:0043229//intracellular organelle;GO:0044444//cytoplasmic part;GO:0015934…	-	GO:0043170//macromolecule metabolic process;GO:0071704//organic substance metabolic process;GO:0008152//metabolic process;GO:0010467//gene expression
Pm005752	14.4733	73.7033	0.403333	1.90333	2.23848	5.43e-09	3.15e-08	yes	CYP82A3	PREDICTED: cytochrome P450 CYP82D47-like [Prunus mume]	-	-	-	-	-	-	-
Pm005755	95.5267	11.2967	2.71333	0.303333	-3.16109	2.59e-18	3.13e-17	yes	CYP82A3	PREDICTED: cytochrome P450 CYP82D47-like [Prunus mume]	-	-	-	-	-	-	-
Pm005761	2992	1258	75.4867	29.8567	-1.33817	6.93e-39	2.59e-37	yes	CYP74A	PREDICTED: allene oxide synthase [Prunus mume]	Metabolism	Global and Overview;Lipid metabolism	ko01100//Metabolic pathways;ko01110//Biosynthesis of secondary metabolites;ko00592//alpha-Linolenic acid metabolism	K01723	-	-	-
Pm005762	232	609.667	9.10333	22.51	1.3061	1.25e-24	2.24e-23	yes	--	TRNA-processing ribonuclease BN [Theobroma cacao]	-	-	-	-	-	-	-
Pm005775	187.333	82.3333	7.01	2.89	-1.27834	7.47e-13	6.1e-12	yes	HOS3	PREDICTED: elongation of fatty acids protein 3-like [Prunus mume]	-	-	-	-	-	-	-
Pm005791	312.333	139	5.46	2.32	-1.23478	5.48e-08	2.84e-07	yes	JAC1	PREDICTED: J domain-containing protein required for chloroplast accumulation response 1 isoform X1 [Prunus mume]	-	-	-	-	-	-	-
Pm005813	107.667	255.667	4.62667	10.2767	1.15133	3.7e-12	2.85e-11	yes	--	PREDICTED: zinc finger and BTB domain-containing protein 47 [Prunus mume]	-	-	-	-	-	-	-
Pm005824	9	21.3333	1.12	2.47	1.14101	0.00653572	0.0152515	yes	RL6	PREDICTED: protein RADIALIS-like 3 [Prunus mume]	-	-	-	-	GO:0044424//intracellular part;GO:0044464//cell part;GO:0005623//cell;GO:0043226//organelle;GO:0043231//intracellular membrane-bounded organelle;GO:0043229//intracellular organelle;GO:0043227//membrane-bounded organelle;GO:0005622//intracellular	GO:0005488//binding	-
Pm005834	15.3333	5	1.03	0.326667	-1.65675	0.000738129	0.00210036	yes	RL6	PREDICTED: protein RADIALIS-like 6 [Prunus mume]	-	-	-	-	GO:0043231//intracellular membrane-bounded organelle;GO:0043229//intracellular organelle;GO:0044464//cell part;GO:0044424//intracellular part;GO:0043227//membrane-bounded organelle;GO:0005623//cell;GO:0005622//intracellular;GO:0043226//organelle	GO:0005488//binding	-
Pm005862	25.6667	120.667	0.81	3.59667	2.15067	2.66e-20	3.65e-19	yes	bcs1l	PREDICTED: AAA-ATPase At3g50940-like [Prunus mume]	-	-	-	-	-	-	-
Pm005869	930.333	410.667	24.0267	9.99667	-1.26512	5.42e-33	1.52e-31	yes	NTF3	PREDICTED: mitogen-activated protein kinase homolog NTF3 [Prunus mume]	-	-	-	-	-	GO:0004672//protein kinase activity;GO:0097159//organic cyclic compound binding;GO:0016773//phosphotransferase activity, alcohol group as acceptor;GO:0016301//kinase activity;GO:0005057//receptor signaling protein activity;GO:0004674//protein serine/threonine kinase activity;GO:0004871//signal transducer activity;GO:0036094//small molecule binding;GO:0004702//receptor signaling protein serine/thr…	GO:0009987//cellular process;GO:0044238//primary metabolic process;GO:0043412//macromolecule modification;GO:0071704//organic substance metabolic process;GO:0019538//protein metabolic process;GO:0006464//cellular protein modification process;GO:0043170//macromolecule metabolic process;GO:0006796//phosphate-containing compound metabolic process;GO:0044260//cellular macromolecule metabolic process;…
Pm005872	87.6667	204.333	1.66667	3.66667	1.1375	7.95e-11	5.51e-10	yes	CPSF73-II	PREDICTED: cleavage and polyadenylation specificity factor subunit 3-II [Prunus mume]	-	-	-	-	-	-	-
Pm005873	24.6667	145	0.456667	2.53	2.46992	1.3e-27	2.74e-26	yes	At2g01740	PREDICTED: pentatricopeptide repeat-containing protein At2g01740-like [Prunus mume]	-	-	-	-	-	-	-
Pm005876	425.667	164.333	32.91	12.01	-1.45429	2.99e-23	4.93e-22	yes	--	PREDICTED: uncharacterized protein LOC103320950 [Prunus mume]	-	-	-	-	-	-	-
Pm005881	349	1176.33	11.2633	35.68	1.66348	5.94e-55	4.12e-53	yes	asd	PREDICTED: LOW QUALITY PROTEIN: aspartate-semialdehyde dehydrogenase [Prunus mume]	Metabolism	Global and Overview;Biosynthesis of other secondary metabolites;Amino acid metabolism	ko01100//Metabolic pathways;ko01110//Biosynthesis of secondary metabolites;ko01130//Biosynthesis of antibiotics;ko01120//Microbial metabolism in diverse environments;ko01230//Biosynthesis of amino acids;ko00270//Cysteine and methionine metabolism;ko00260//Glycine, serine and threonine metabolism;ko01210//2-Oxocarboxylic acid metabolism;ko00300//Lysine biosynthesis;ko00261//Monobactam biosynthesis	K00133	GO:0044435//plastid part;GO:0005737//cytoplasm;GO:0009532//plastid stroma;GO:0044446//intracellular organelle part;GO:0009536//plastid;GO:0043227//membrane-bounded organelle;GO:0005622//intracellular;GO:0043231//intracellular membrane-bounded organelle;GO:0044422//organelle part;GO:0044444//cytoplasmic part;GO:0043226//organelle;GO:0044424//intracellular part;GO:0005623//cell;GO:0044464//cell par…	GO:1901265//nucleoside phosphate binding;GO:0097159//organic cyclic compound binding;GO:0016620//oxidoreductase activity, acting on the aldehyde or oxo group of donors, NAD or NADP as acceptor;GO:0016903//oxidoreductase activity, acting on the aldehyde or oxo group of donors;GO:0005488//binding;GO:0036094//small molecule binding;GO:0005515//protein binding;GO:1901363//heterocyclic compound bindin…	GO:0046394//carboxylic acid biosynthetic process;GO:1901566//organonitrogen compound biosynthetic process;GO:0044711//single-organism biosynthetic process;GO:0044238//primary metabolic process;GO:0044283//small molecule biosynthetic process;GO:0006807//nitrogen compound metabolic process;GO:0009987//cellular process;GO:0006553//lysine metabolic process;GO:0009067//aspartate family amino acid bios…
Pm005892	14	44	0.4	1.18	1.56071	1.69e-06	7.34e-06	yes	SDS	PREDICTED: cyclin-SDS [Prunus mume]	-	-	-	-	-	-	-
Pm005894	50	225	2.46667	10.5567	2.09752	1.78e-21	2.63e-20	yes	--	PLATZ domain-containing protein [Cephalotus follicularis]	-	-	-	-	-	-	-
Pm005898	3.33333	0.333333	0.113333	0.01	-3.5025	0.0187346	0.0390107	yes	At4g32285	PREDICTED: probable clathrin assembly protein At4g32285 [Malus domestica]	-	-	-	-	-	-	-
Pm005913	147.333	67.3333	4.89	2.10667	-1.21487	1.02e-08	5.75e-08	yes	PAP3	PREDICTED: LOW QUALITY PROTEIN: purple acid phosphatase 3-like [Prunus mume]	-	-	-	-	-	GO:0003824//catalytic activity	GO:0006796//phosphate-containing compound metabolic process;GO:0044237//cellular metabolic process;GO:0009987//cellular process;GO:0006793//phosphorus metabolic process;GO:0008152//metabolic process
Pm005922	58.3333	137.333	3.33667	7.45	1.15883	4.92e-09	2.86e-08	yes	--	PREDICTED: uncharacterized protein LOC103320989 isoform X1 [Prunus mume]	-	-	-	-	-	-	-
Pm005928	1911.33	752.667	26.3933	9.83333	-1.42442	5.08e-40	1.97e-38	yes	BRL2	PREDICTED: serine/threonine-protein kinase BRI1-like 2 [Prunus mume]	-	-	-	-	-	-	-
Pm005930	287	88.6667	9.88333	2.87667	-1.7806	2.65e-23	4.37e-22	yes	GALUR	PREDICTED: D-galacturonate reductase-like [Prunus mume]	Metabolism	Carbohydrate metabolism	ko00053//Ascorbate and aldarate metabolism	K19642	-	-	-
Pm005938	10.6667	29	0.3	0.773333	1.36613	0.000596396	0.00172702	yes	GAD4	PREDICTED: glutamate decarboxylase 4 [Prunus mume]	Metabolism	Global and Overview;Metabolism of other amino acids;Carbohydrate metabolism;Amino acid metabolism	ko01100//Metabolic pathways;ko01110//Biosynthesis of secondary metabolites;ko01120//Microbial metabolism in diverse environments;ko00410//beta-Alanine metabolism;ko00250//Alanine, aspartate and glutamate metabolism;ko00650//Butanoate metabolism;ko00430//Taurine and hypotaurine metabolism	K01580	-	-	-
Pm005940	147.333	71.6667	3.13667	1.43667	-1.12651	3.5e-09	2.07e-08	yes	NPF8.3	PREDICTED: protein NRT1/ PTR FAMILY 8.3-like isoform X1 [Prunus mume]	-	-	-	-	-	-	-
Pm005953	291	95	8.23	2.56	-1.68475	5.13e-19	6.48e-18	yes	BHLH111	PREDICTED: transcription factor bHLH111 [Prunus mume]	-	-	-	-	-	-	-
Pm005955	5319	2096.67	394.49	145.173	-1.44221	1.34e-28	3e-27	yes	PDF2.2	PREDICTED: defensin Ec-AMP-D2-like [Prunus mume]	-	-	-	-	-	-	-
Pm005958	0	11.6667	0.001	0.43	8.74819	1.03e-08	5.82e-08	yes	PER5	PREDICTED: lignin-forming anionic peroxidase-like [Prunus mume]	Metabolism	Biosynthesis of other secondary metabolites;Global and Overview	ko01100//Metabolic pathways;ko01110//Biosynthesis of secondary metabolites;ko00940//Phenylpropanoid biosynthesis	K00430	-	-	-
Pm005964	299	833	5.81	15.2667	1.39378	1.25e-34	3.85e-33	yes	RH32	PREDICTED: DEAD-box ATP-dependent RNA helicase 32 [Prunus mume]	-	-	-	-	-	-	-
Pm005983	13	367	0.49	13.32	4.76467	1.07e-62	9.56e-61	yes	GA2OX8	PREDICTED: LOW QUALITY PROTEIN: gibberellin 2-beta-dioxygenase 8-like [Prunus mume]	Metabolism	Metabolism of terpenoids and polyketides;Global and Overview	ko01110//Biosynthesis of secondary metabolites;ko00904//Diterpenoid biosynthesis	K04125	-	GO:0003824//catalytic activity;GO:0016706//oxidoreductase activity, acting on paired donors, with incorporation or reduction of molecular oxygen, 2-oxoglutarate as one donor, and incorporation of one atom each of oxygen into both donors;GO:0016705//oxidoreductase activity, acting on paired donors, with incorporation or reduction of molecular oxygen;GO:0051213//dioxygenase activity;GO:0016491//oxi…	-
Pm005985	77	175	3.93667	8.45667	1.10311	2.41e-07	1.17e-06	yes	clpS	PREDICTED: ATP-dependent Clp protease adapter protein CLPS1, chloroplastic-like [Prunus mume]	-	-	-	-	-	-	-
Pm006012	6085	18997.7	131.663	386.75	1.55455	1.99e-54	1.36e-52	yes	Os04g0620700	PREDICTED: nucleolin 2 isoform X1 [Prunus mume]	-	-	-	-	-	-	-
Pm006021	77.6667	39.3333	2.70667	1.28333	-1.07662	2.05e-06	8.79e-06	yes	At5g23160	PREDICTED: endochitinase A-like [Prunus mume]	-	-	-	-	-	-	-
Pm006026	823.667	95	17.88	1.97333	-3.17964	1.58e-43	7.2e-42	yes	CYP86B1	PREDICTED: cytochrome P450 86B1-like [Prunus mume]	Metabolism	Lipid metabolism	ko00073//Cutin, suberine and wax biosynthesis	K15402	-	GO:0046914//transition metal ion binding;GO:0046872//metal ion binding;GO:0016712//oxidoreductase activity, acting on paired donors, with incorporation or reduction of molecular oxygen, reduced flavin or flavoprotein as one donor, and incorporation of one atom of oxygen;GO:0043167//ion binding;GO:0046906//tetrapyrrole binding;GO:0043169//cation binding;GO:1901363//heterocyclic compound binding;GO…	GO:0044699//single-organism process;GO:0044710//single-organism metabolic process;GO:0008152//metabolic process
Pm006028	131.333	53	3.59	1.37	-1.38981	2.54e-10	1.68e-09	yes	SCPL35	PREDICTED: serine carboxypeptidase-like 35 [Prunus mume]	-	-	-	-	-	-	-
Pm006044	137	342.667	6.87	16.1967	1.23731	1.92e-15	1.91e-14	yes	At5g08350	PREDICTED: GEM-like protein 4 [Prunus mume]	-	-	-	-	-	-	-
Pm006050	206.667	607.667	8.09667	22.4967	1.47431	1.89e-34	5.79e-33	yes	TOM40-1	PREDICTED: mitochondrial import receptor subunit TOM40-1 isoform X1 [Prunus mume]	-	-	-	-	-	-	GO:0044699//single-organism process;GO:0009987//cellular process;GO:0044763//single-organism cellular process
Pm006091	4540.67	2303	70.4467	33.65	-1.06592	2.06e-37	7.25e-36	yes	SBEII	PREDICTED: 1,4-alpha-glucan-branching enzyme 1, chloroplastic/amyloplastic-like [Prunus mume]	Metabolism	Carbohydrate metabolism;Global and Overview	ko01100//Metabolic pathways;ko01110//Biosynthesis of secondary metabolites;ko00500//Starch and sucrose metabolism	K00700	-	-	-
Pm006105	7.33333	23	0.193333	0.573333	1.56828	0.000272309	0.000840944	yes	--	DUF632 domain-containing protein/DUF630 domain-containing protein [Cephalotus follicularis]	-	-	-	-	-	-	-
Pm006112	58.6667	214	1.63	5.51667	1.75892	3.78e-15	3.68e-14	yes	AATL1	PREDICTED: lysine histidine transporter-like 8 [Prunus mume]	-	-	-	-	GO:0044425//membrane part;GO:0031224//intrinsic component of membrane;GO:0016020//membrane	-	-
Pm006116	143.667	76	4.82	2.38333	-1.01605	1.73e-07	8.51e-07	yes	At5g42250	PREDICTED: alcohol dehydrogenase-like 7 [Prunus mume]	Metabolism	Global and Overview;Carbohydrate metabolism;Amino acid metabolism;Lipid metabolism	ko01100//Metabolic pathways;ko01110//Biosynthesis of secondary metabolites;ko01130//Biosynthesis of antibiotics;ko01120//Microbial metabolism in diverse environments;ko01200//Carbon metabolism;ko00010//Glycolysis / Gluconeogenesis;ko00350//Tyrosine metabolism;ko00071//Fatty acid degradation;ko01220//Degradation of aromatic compounds	K00121	-	-	-
Pm006120	5065	12334.7	113.407	260.007	1.19704	5.11e-37	1.76e-35	yes	Bp10	PREDICTED: L-ascorbate oxidase homolog [Prunus mume]	-	-	-	-	-	GO:0016679//oxidoreductase activity, acting on diphenols and related substances as donors;GO:0016682//oxidoreductase activity, acting on diphenols and related substances as donors, oxygen as acceptor;GO:0016491//oxidoreductase activity;GO:0003824//catalytic activity	GO:0044710//single-organism metabolic process;GO:0044699//single-organism process;GO:0008152//metabolic process
Pm006135	2881.33	1471.33	91.6367	44.12	-1.05449	2.79e-36	9.3e-35	yes	SKIP23	PREDICTED: F-box protein SKIP23-like [Prunus mume]	-	-	-	-	-	-	-
Pm006136	63.3333	201	3.11333	9.29667	1.57825	8.37e-10	5.28e-09	yes	Gdap2	PREDICTED: ganglioside-induced differentiation-associated protein 2-like [Prunus mume]	-	-	-	-	-	-	-
Pm006137	373.333	72	9.59667	1.73667	-2.46621	4.37e-50	2.53e-48	yes	HMGB9	PREDICTED: high mobility group B protein 9 isoform X1 [Prunus mume]	-	-	-	-	-	-	-
Pm006143	1095	562.667	28.23	13.59	-1.05468	4.23e-18	5.03e-17	yes	HT1	PREDICTED: serine/threonine-protein kinase STY46-like isoform X1 [Prunus mume]	-	-	-	-	-	-	-
Pm006144	9190	4782.33	477.43	235.09	-1.02208	1.14e-19	1.49e-18	yes	PETE	PREDICTED: plastocyanin [Prunus mume]	Metabolism	Energy metabolism	ko00195//Photosynthesis	K02638	-	-	-
Pm006146	67.6667	36	1.73667	0.86	-1.01391	0.000485543	0.00143192	yes	HIATL1	PREDICTED: hippocampus abundant transcript-like protein 1 [Prunus mume]	-	-	-	-	-	-	-
Pm006147	725	2255.67	24.66	72.3967	1.55375	9.78e-73	1.17e-70	yes	SMT2	PREDICTED: 24-methylenesterol C-methyltransferase 2 [Prunus mume]	Metabolism	Global and Overview;Lipid metabolism	ko01110//Biosynthesis of secondary metabolites;ko00100//Steroid biosynthesis	K08242	-	GO:0016741//transferase activity, transferring one-carbon groups;GO:0008168//methyltransferase activity;GO:0003824//catalytic activity;GO:0016740//transferase activity;GO:0008757//S-adenosylmethionine-dependent methyltransferase activity	GO:0008152//metabolic process
Pm006167	150.667	51	3.12	1.01	-1.62719	1.26e-08	7.05e-08	yes	CRSP	PREDICTED: CO(2)-response secreted protease-like [Prunus mume]	-	-	-	-	-	-	-
Pm006174	351.667	120.333	13.8167	4.38667	-1.65521	1.21e-10	8.26e-10	yes	EXL3	PREDICTED: GDSL esterase/lipase EXL3-like [Prunus mume]	-	-	-	-	-	-	-
Pm006177	259	694.667	9.19667	23.18	1.3337	6.56e-33	1.83e-31	yes	ptges2	PREDICTED: prostaglandin E synthase 2-like [Prunus mume]	Metabolism	Lipid metabolism;Global and Overview	ko01100//Metabolic pathways;ko00590//Arachidonic acid metabolism	K05309	-	-	-
Pm006179	7.33333	27.6667	0.19	0.683333	1.84659	0.000125266	0.000409083	yes	PERK9	PREDICTED: proline-rich receptor-like protein kinase PERK15 [Prunus mume]	-	-	-	-	-	-	-
Pm006193	40.6667	663.667	1.94667	29.84	3.93817	1.4e-40	5.56e-39	yes	At1g75040	PREDICTED: thaumatin-like protein 1b [Prunus mume]	-	-	-	-	-	-	-
Pm006223	18.3333	4.33333	1.00333	0.23	-2.1251	4.58e-05	0.000161722	yes	ZMYM1	PREDICTED: zinc finger MYM-type protein 1-like [Prunus mume]	-	-	-	-	-	-	-
Pm006234	12.6667	270.667	1.30333	26.6367	4.35314	2.82e-46	1.47e-44	yes	ARG7	PREDICTED: auxin-induced protein 15A [Prunus mume]	Environmental Information Processing	Signal transduction	ko04075//Plant hormone signal transduction	K14488	-	-	-
Pm006262	8.66667	3.33333	0.16	0.06	-1.41504	0.0201303	0.0415821	yes	Tmco4	PREDICTED: transmembrane and coiled-coil domain-containing protein 4-like [Prunus mume]	-	-	-	-	-	-	-
Pm006269	3945.67	1965.67	139.77	65.7733	-1.08748	2.78e-31	7.08e-30	yes	RD19A	PREDICTED: cysteine proteinase 15A-like [Prunus mume]	-	-	-	-	-	-	-
Pm006271	3571	17040.3	98.38	444.097	2.17444	8.25e-74	1.01e-71	yes	WAT1	PREDICTED: protein WALLS ARE THIN 1 [Prunus mume]	-	-	-	-	-	-	-
Pm006274	19.3333	584.333	0.52	14.9	4.84066	2.08e-87	3.74e-85	yes	DREB2D	PREDICTED: dehydration-responsive element-binding protein 2D [Prunus mume]	-	-	-	-	-	-	-
Pm006282	57.3333	124.667	1.26	2.57	1.02834	4.2e-06	1.73e-05	yes	JAL3	PREDICTED: jacalin-related lectin 3 isoform X1 [Prunus mume]	-	-	-	-	-	-	-
Pm006287	142.667	74	2.7	1.31333	-1.03973	2.66e-07	1.28e-06	yes	CKX5	PREDICTED: cytokinin dehydrogenase 5 [Prunus mume]	Metabolism	Metabolism of terpenoids and polyketides	ko00908//Zeatin biosynthesis	K00279	-	GO:0036094//small molecule binding;GO:0097159//organic cyclic compound binding;GO:0000166//nucleotide binding;GO:0016616//oxidoreductase activity, acting on the CH-OH group of donors, NAD or NADP as acceptor;GO:0003824//catalytic activity;GO:0016645//oxidoreductase activity, acting on the CH-NH group of donors;GO:1901363//heterocyclic compound binding;GO:0005488//binding;GO:0016491//oxidoreductas…	GO:0044237//cellular metabolic process;GO:0008152//metabolic process;GO:0006725//cellular aromatic compound metabolic process;GO:0044710//single-organism metabolic process;GO:0009987//cellular process;GO:0044699//single-organism process
Pm006290	1207.67	623.667	23.1133	11.1933	-1.04609	6.78e-26	1.31e-24	yes	BLH3	PREDICTED: BEL1-like homeodomain protein 3 [Prunus mume]	-	-	-	-	-	-	-
Pm006299	4623.33	1263	276.9	72.4	-1.9353	3.89e-22	5.98e-21	yes	MLP28	PREDICTED: MLP-like protein 31 [Prunus mume]	-	-	-	-	-	-	-
Pm006301	107	16	2.63	0.366667	-2.84252	1.8e-25	3.4e-24	yes	algC	PREDICTED: phosphomannomutase/phosphoglucomutase [Prunus mume]	-	-	-	-	-	GO:0003824//catalytic activity;GO:0016853//isomerase activity;GO:0016866//intramolecular transferase activity	GO:0044238//primary metabolic process;GO:0008152//metabolic process
Pm006307	665.667	307	43.74	19.1133	-1.19437	2.54e-10	1.68e-09	yes	ndhL	PREDICTED: NAD(P)H-quinone oxidoreductase subunit L, chloroplastic isoform X1 [Prunus mume]	-	-	-	-	-	-	GO:0044710//single-organism metabolic process;GO:0008152//metabolic process;GO:0044699//single-organism process
Pm006324	11255	3313.33	365.6	101.167	-1.85353	4.99e-77	6.76e-75	yes	TIFY6B	PREDICTED: protein TIFY 6B-like [Prunus mume]	Environmental Information Processing	Signal transduction	ko04075//Plant hormone signal transduction	K13464	-	-	-
Pm006355	513.333	1492	10.2867	28.2467	1.45731	9.67e-41	3.9e-39	yes	TOR1	PREDICTED: microtubule-associated protein TORTIFOLIA1 [Fragaria vesca subsp. vesca] [Fragaria vesca]	-	-	-	-	-	-	-
Pm006407	2521.33	1011.33	38.98	14.7467	-1.40235	3.02e-53	1.94e-51	yes	STP-1	PREDICTED: alpha-1,4 glucan phosphorylase L-2 isozyme, chloroplastic/amyloplastic-like [Prunus mume]	Metabolism	Carbohydrate metabolism;Global and Overview	ko01100//Metabolic pathways;ko01110//Biosynthesis of secondary metabolites;ko00500//Starch and sucrose metabolism	K00688	-	GO:0004645//phosphorylase activity;GO:0043168//anion binding;GO:0003824//catalytic activity;GO:0016758//transferase activity, transferring hexosyl groups;GO:0043167//ion binding;GO:0016740//transferase activity;GO:0005488//binding;GO:0016757//transferase activity, transferring glycosyl groups	GO:0044238//primary metabolic process;GO:0008152//metabolic process
Pm006413	400	155.333	11.6033	4.27333	-1.44111	6.29e-18	7.39e-17	yes	At5g61250	PREDICTED: heparanase-like protein 2 isoform X1 [Prunus mume]	Metabolism	Global and Overview;Glycan biosynthesis and metabolism	ko01100//Metabolic pathways;ko00531//Glycosaminoglycan degradation	K07964	-	-	-
Pm006427	34.6667	101.333	0.596667	1.63667	1.45576	6.16e-07	2.84e-06	yes	PCMP-E47	PREDICTED: pentatricopeptide repeat-containing protein At2g03380, mitochondrial [Prunus mume]	-	-	-	-	-	-	-
Pm006429	8	2.66667	0.333333	0.103333	-1.68966	0.0119878	0.0261811	yes	pomgnt2	PREDICTED: EGF domain-specific O-linked N-acetylglucosamine transferase-like [Prunus mume]	Metabolism	Glycan biosynthesis and metabolism	ko00514//Other types of O-glycan biosynthesis	K18134	-	-	-
Pm006431	121.667	294.667	4.96333	11.3333	1.19119	2.4e-14	2.19e-13	yes	CM3	PREDICTED: chorismate mutase 3, chloroplastic [Prunus mume]	Metabolism	Global and Overview;Amino acid metabolism	ko01100//Metabolic pathways;ko01110//Biosynthesis of secondary metabolites;ko01130//Biosynthesis of antibiotics;ko01230//Biosynthesis of amino acids;ko00400//Phenylalanine, tyrosine and tryptophan biosynthesis	K01850	-	-	-
Pm006439	237.667	76.6667	6.12667	1.88333	-1.70181	3.89e-19	4.95e-18	yes	--	PREDICTED: uncharacterized protein LOC103321525 isoform X1 [Prunus mume]	-	-	-	-	-	-	-
Pm006445	198.667	1075.33	2.95	15.1233	2.35799	5.32e-59	4.21e-57	yes	AGO7	PREDICTED: protein argonaute 7 isoform X1 [Prunus mume]	-	-	-	-	-	-	-
Pm006458	6.41333	23.5567	0.116667	0.393333	1.75336	0.00492705	0.0118358	yes	PHO1;H3	PREDICTED: phosphate transporter PHO1 homolog 3-like [Prunus mume]	-	-	-	-	-	-	-
Pm006473	104.333	49.3333	4.63333	2.07	-1.16242	7.79e-06	3.08e-05	yes	PNSL2	PREDICTED: photosynthetic NDH subunit of lumenal location 2, chloroplastic [Prunus mume]	Metabolism	Energy metabolism;Global and Overview	ko01100//Metabolic pathways;ko00195//Photosynthesis	K08901	-	-	-
Pm006477	2971.67	26012.3	119.853	994.087	3.0521	7.91e-149	4.99e-146	yes	EXPA1	PREDICTED: expansin-A1 [Prunus mume]	-	-	-	-	-	-	-
Pm006479	74.3333	168	2.23333	4.77	1.09479	3.04e-09	1.81e-08	yes	MADS25	PREDICTED: agamous-like MADS-box protein AGL30 isoform X1 [Prunus mume]	-	-	-	-	-	-	-
Pm006483	16.3333	165.333	0.796667	7.69	3.27094	2.86e-27	5.97e-26	yes	MYB44	PREDICTED: myb-like protein AA, partial [Prunus mume]	-	-	-	-	-	-	-
Pm006495	46.6667	9.33333	1.67	0.323333	-2.36875	6.85e-07	3.14e-06	yes	AVT1	PREDICTED: vacuolar amino acid transporter 1-like [Prunus mume]	-	-	-	-	GO:0031224//intrinsic component of membrane;GO:0044425//membrane part;GO:0016020//membrane	-	-
Pm006502	683.667	225.667	23.9533	7.44667	-1.68556	6.69e-26	1.3e-24	yes	ZHD11	PREDICTED: zinc-finger homeodomain protein 11-like [Prunus mume]	-	-	-	-	-	-	-
Pm006503	114.333	53.3333	2.02	0.89	-1.18248	8.49e-09	4.84e-08	yes	--	DUF1666 domain-containing protein [Cephalotus follicularis]	-	-	-	-	-	-	-
Pm006504	1580.67	3825.67	110.083	250.393	1.1856	1.24e-41	5.18e-40	yes	RPL34	PREDICTED: 60S ribosomal protein L34 [Prunus mume]	Genetic Information Processing	Translation	ko03010//Ribosome	K02915	-	-	-
Pm006510	864.333	389	22.2933	9.53	-1.22606	3.4e-21	4.9e-20	yes	PKS2	PREDICTED: protein PHYTOCHROME KINASE SUBSTRATE 2 [Prunus mume]	-	-	-	-	-	-	-
Pm006527	6.16667	696.5	0.413333	44.19	6.74027	4.73e-108	1.32e-105	yes	PRE6	PREDICTED: transcription factor PRE6-like [Prunus mume]	-	-	-	-	-	-	-
Pm006527	6.16667	696.5	0.413333	44.19	6.74027	4.78e-108	1.32e-105	yes	PRE6	PREDICTED: transcription factor PRE6-like [Prunus mume]	-	-	-	-	-	-	-
Pm006553	8.66667	19.6667	0.236667	0.503333	1.08866	0.00737936	0.0170057	yes	PCMP-E22	PREDICTED: pentatricopeptide repeat-containing protein At2g02750 [Prunus mume]	-	-	-	-	-	-	-
Pm006576	160	635.333	3.55	13.3067	1.90626	1e-42	4.45e-41	yes	NPF4.6	PREDICTED: protein NRT1/ PTR FAMILY 4.6 [Prunus mume]	-	-	-	-	-	-	-
Pm006577	35.3333	87.6667	0.886667	2.06	1.21618	7.73e-07	3.52e-06	yes	PCMP-H88	PREDICTED: putative pentatricopeptide repeat-containing protein At5g40405 [Prunus mume]	-	-	-	-	-	-	-
Pm006590	289	917.667	4.42	13.21	1.57951	5.8e-46	2.95e-44	yes	AMPD	PREDICTED: AMP deaminase-like isoform X1 [Prunus mume]	Metabolism	Nucleotide metabolism;Global and Overview	ko01100//Metabolic pathways;ko01110//Biosynthesis of secondary metabolites;ko01130//Biosynthesis of antibiotics;ko00230//Purine metabolism	K01490	-	-	-
Pm006593	1107	2625	70.8767	157.983	1.15639	2.55e-24	4.47e-23	yes	TRX2	PREDICTED: thioredoxin H2 [Prunus mume]	-	-	-	-	-	-	-
Pm006597	101	449.333	2.06667	8.54667	2.04806	7.45e-20	9.87e-19	yes	At1g18390	PREDICTED: LEAF RUST 10 DISEASE-RESISTANCE LOCUS RECEPTOR-LIKE PROTEIN KINASE-like 1.5 [Prunus mume]	-	-	-	-	-	-	-
Pm006608	125.333	33.3333	5.21	1.30333	-1.99908	1.18e-15	1.19e-14	yes	--	PREDICTED: LOW QUALITY PROTEIN: spindle pole body component 110 [Prunus mume]	-	-	-	-	-	-	-
Pm006609	12133.7	2112.33	318.343	52.31	-2.60542	1.52e-186	2.05e-183	yes	BPE	PREDICTED: transcription factor bHLH79 [Prunus mume]	-	-	-	-	-	-	-
Pm006627	172	51.6667	5.64667	1.59333	-1.82535	6.13e-23	9.91e-22	yes	At5g40240	PREDICTED: WAT1-related protein At5g40240-like [Prunus mume]	-	-	-	-	-	-	-
Pm006628	173	34.6667	6.03667	1.13667	-2.40894	1.12e-22	1.77e-21	yes	At3g28050	PREDICTED: WAT1-related protein At5g40210-like isoform X1 [Prunus mume]	-	-	-	-	-	-	-
Pm006631	794	242.667	25.6633	7.39667	-1.79476	2.1e-53	1.36e-51	yes	At3g28050	PREDICTED: WAT1-related protein At4g15540-like [Prunus mume]	-	-	-	-	-	-	-
Pm006632	6225	2481	225.437	83.94	-1.42529	2.04e-34	6.22e-33	yes	EMB1444	PREDICTED: transcription factor EMB1444 [Ricinus communis]	-	-	-	-	-	-	-
Pm006634	20.6667	109.667	1.73667	8.71	2.32635	2.3e-20	3.17e-19	yes	PAR2	PREDICTED: transcription factor PAR2 [Prunus mume]	-	-	-	-	-	-	-
Pm006643	55.3333	25	2.41	1.00333	-1.26423	0.000120021	0.000393164	yes	--	PREDICTED: uncharacterized protein LOC103321733 [Prunus mume]	-	-	-	-	-	-	-
Pm006651	52.6667	181.667	2.07667	6.77333	1.7056	1.37e-12	1.1e-11	yes	XTH33	PREDICTED: probable xyloglucan endotransglucosylase/hydrolase protein 33 [Prunus mume]	-	-	-	-	-	-	-
Pm006669	452	73.6667	14.1433	2.15333	-2.71548	6.71e-50	3.86e-48	yes	DDB_G0272484	PREDICTED: deoxynucleoside triphosphate triphosphohydrolase SAMHD1 homolog [Prunus mume]	-	-	-	-	-	-	-
Pm006675	2634.33	944.333	62.8	21.26	-1.56262	5.5e-49	3.12e-47	yes	JP650	PREDICTED: polygalacturonase 1 beta-like protein 3 [Prunus mume]	-	-	-	-	-	-	-
Pm006677	4747	2267	171.507	77.4767	-1.14643	7.74e-29	1.76e-27	yes	At1g23740	PREDICTED: 2-methylene-furan-3-one reductase-like [Prunus mume]	-	-	-	-	-	GO:0046872//metal ion binding;GO:0046914//transition metal ion binding;GO:0043169//cation binding;GO:0003824//catalytic activity;GO:0005488//binding;GO:0043167//ion binding	GO:0008152//metabolic process;GO:0044699//single-organism process;GO:0044710//single-organism metabolic process
Pm006697	625.333	281.667	23.7067	10.0633	-1.23618	2.41e-25	4.54e-24	yes	GOLS1	PREDICTED: galactinol synthase 1 [Prunus mume]	Metabolism	Carbohydrate metabolism	ko00052//Galactose metabolism	K18819	-	GO:0016740//transferase activity;GO:0003824//catalytic activity	-
Pm006708	1828.33	4588	126.837	298.76	1.23602	2.92e-42	1.26e-40	yes	UBI3	PREDICTED: ubiquitin [Prunus mume]	Genetic Information Processing	Translation	ko03010//Ribosome	K02977	-	-	-
Pm006727	0	63.3333	0.001	2.47333	11.2722	1.44e-37	5.1e-36	yes	TAA1	PREDICTED: L-tryptophan--pyruvate aminotransferase 1-like [Prunus mume]	Metabolism	Amino acid metabolism;Global and Overview	ko01100//Metabolic pathways;ko00380//Tryptophan metabolism	K16903	-	GO:0016829//lyase activity;GO:0043168//anion binding;GO:0043167//ion binding;GO:0003824//catalytic activity;GO:0016846//carbon-sulfur lyase activity;GO:0005488//binding	-
Pm006728	0.666667	310	0.0266667	11.57	8.76114	8.61e-97	1.91e-94	yes	TAA1	PREDICTED: L-tryptophan--pyruvate aminotransferase 1-like [Prunus mume]	Metabolism	Global and Overview;Amino acid metabolism	ko01100//Metabolic pathways;ko00380//Tryptophan metabolism	K16903	-	GO:0003824//catalytic activity;GO:0016829//lyase activity;GO:0016846//carbon-sulfur lyase activity	-
Pm006746	5	15.6667	0.143333	0.43	1.58496	0.00365546	0.00903405	yes	At5g14450	PREDICTED: GDSL esterase/lipase At5g14450-like [Prunus mume]	-	-	-	-	-	-	-
Pm006757	219.667	723.333	4.43667	13.83	1.64025	9.36e-28	1.99e-26	yes	At1g67900	PREDICTED: BTB/POZ domain-containing protein At1g67900 [Prunus mume]	-	-	-	-	-	-	-
Pm006758	271.667	129.667	24.2867	11.0367	-1.13786	1.43e-07	7.09e-07	yes	--	PREDICTED: uncharacterized protein LOC103321842 [Prunus mume]	-	-	-	-	-	-	-
Pm006760	73	379.333	2.76	13.41	2.28057	5.91e-34	1.75e-32	yes	COR2	PREDICTED: non-functional NADPH-dependent codeinone reductase 2-like [Prunus mume]	-	-	-	-	-	-	-
Pm006765	178.84	499.723	5.96667	15.7267	1.39822	2.77e-21	4.03e-20	yes	mak16	PREDICTED: protein MAK16 homolog A-like [Prunus mume]	-	-	-	-	-	-	-
Pm006768	404.667	1015.33	15.8767	37.49	1.2396	7.79e-33	2.16e-31	yes	COR2	PREDICTED: non-functional NADPH-dependent codeinone reductase 2-like [Prunus mume]	-	-	-	-	-	-	-
Pm006793	274	1992	8.18	56.0933	2.77766	1.18e-94	2.59e-92	yes	CYP71B36	PREDICTED: cytochrome P450 71B36-like [Prunus mume]	-	-	-	-	-	GO:0046872//metal ion binding;GO:0043169//cation binding;GO:0005488//binding;GO:0003824//catalytic activity;GO:0016491//oxidoreductase activity;GO:0016705//oxidoreductase activity, acting on paired donors, with incorporation or reduction of molecular oxygen;GO:0016709//oxidoreductase activity, acting on paired donors, with incorporation or reduction of molecular oxygen, NAD(P)H as one donor, and …	-
Pm006803	141	1934	4.10667	53.88	3.71371	2.49e-78	3.47e-76	yes	mhkB	PREDICTED: vegetative incompatibility protein HET-E-1 [Prunus mume]	-	-	-	-	-	-	-
Pm006807	10.3333	1.66667	0.35	0.05	-2.80735	8.69e-05	0.000291657	yes	CEP1	PREDICTED: vignain-like [Prunus mume]	-	-	-	-	-	GO:0016787//hydrolase activity;GO:0016628//oxidoreductase activity, acting on the CH-CH group of donors, NAD or NADP as acceptor;GO:0003824//catalytic activity;GO:0070011//peptidase activity, acting on L-amino acid peptides;GO:0008233//peptidase activity;GO:0016491//oxidoreductase activity;GO:0016627//oxidoreductase activity, acting on the CH-CH group of donors	GO:0044699//single-organism process;GO:0044710//single-organism metabolic process;GO:0008152//metabolic process
Pm006821	195.333	618.333	2.69667	8.03	1.57422	1.78e-40	7.05e-39	yes	--	PREDICTED: uncharacterized protein LOC103321935 isoform X1 [Prunus mume]	-	-	-	-	-	-	-
Pm006823	7.66667	46.3333	0.34	1.94333	2.51493	1.71e-13	1.47e-12	yes	KCR1	PREDICTED: very-long-chain 3-oxoacyl-CoA reductase 1-like [Prunus mume]	Metabolism	Global and Overview;Lipid metabolism	ko01100//Metabolic pathways;ko01110//Biosynthesis of secondary metabolites;ko01212//Fatty acid metabolism;ko01040//Biosynthesis of unsaturated fatty acids;ko00062//Fatty acid elongation	K10251	-	GO:0003824//catalytic activity	GO:0008152//metabolic process;GO:0044710//single-organism metabolic process;GO:0044699//single-organism process
Pm006827	378.333	1170	10.3467	30.4233	1.55601	6.92e-45	3.39e-43	yes	RGS1	PREDICTED: regulator of G-protein signaling 1 isoform X1 [Prunus mume]	-	-	-	-	-	-	-
Pm006836	9.23667	0	0.553333	0.001	-9.11201	0.000436328	0.00129836	yes	--	PREDICTED: E3 ubiquitin-protein ligase RNF8-B-like [Malus domestica]	-	-	-	-	-	-	-
Pm006848	4.66667	1	0.16	0.03	-2.41504	0.0212422	0.0435843	yes	ACT	PREDICTED: vinorine synthase-like [Prunus mume]	-	-	-	-	-	GO:0003824//catalytic activity;GO:0016740//transferase activity;GO:0016746//transferase activity, transferring acyl groups	-
Pm006849	58.7467	8.11	2.09667	0.27	-2.95707	1.94e-11	1.42e-10	yes	ACT	PREDICTED: vinorine synthase-like [Prunus mume]	-	-	-	-	-	-	-
Pm006850	970.92	318.557	33.4333	10.3233	-1.69538	6.12e-16	6.33e-15	yes	ACT	PREDICTED: vinorine synthase-like [Prunus mume]	-	-	-	-	-	-	-
Pm006858	19.3333	51.6667	0.553333	1.39	1.32886	1.71e-05	6.44e-05	yes	ACT	PREDICTED: vinorine synthase-like [Prunus mume]	Metabolism	Global and Overview;Biosynthesis of other secondary metabolites	ko01100//Metabolic pathways;ko01110//Biosynthesis of secondary metabolites;ko00940//Phenylpropanoid biosynthesis;ko00941//Flavonoid biosynthesis;ko00945//Stilbenoid, diarylheptanoid and gingerol biosynthesis	K13065	-	-	-
Pm006877	298	1598	2.71333	13.66	2.33182	1.38e-107	3.65e-105	yes	ABCC3	Multidrug resistance protein ABC transporter family isoform 1 [Theobroma cacao]	-	-	-	-	-	-	-
Pm006911	231.667	899.333	6.12333	22.3233	1.86616	6.83e-51	4.11e-49	yes	4CLL9	PREDICTED: 4-coumarate--CoA ligase-like 9 [Prunus mume]	-	-	-	-	-	GO:0003824//catalytic activity;GO:0016491//oxidoreductase activity	GO:0008152//metabolic process
Pm006933	20.6667	46.3333	0.596667	1.24667	1.06308	0.00362613	0.00897036	yes	CYP76B6	PREDICTED: geraniol 8-hydroxylase-like [Prunus mume]	-	-	-	-	-	-	-
Pm006949	591.333	1581	7.87333	19.8033	1.3307	2.15e-40	8.48e-39	yes	RRP12	PREDICTED: RRP12-like protein [Prunus mume]	-	-	-	-	-	-	-
Pm006965	105.333	313.333	1.42333	3.96	1.47623	1.55e-17	1.78e-16	yes	purB	PREDICTED: adenylosuccinate lyase [Theobroma cacao]	Metabolism	Nucleotide metabolism;Amino acid metabolism;Global and Overview	ko01100//Metabolic pathways;ko01110//Biosynthesis of secondary metabolites;ko01130//Biosynthesis of antibiotics;ko00230//Purine metabolism;ko00250//Alanine, aspartate and glutamate metabolism	K01756	-	-	-
Pm006994	0.333333	4	0.0133333	0.153333	3.52356	0.00793771	0.0181617	yes	At1g67160	PREDICTED: F-box/kelch-repeat protein At3g18720-like [Prunus mume]	-	-	-	-	-	-	-
Pm007002	1069.67	366.333	23.15	7.53	-1.62029	3.51e-32	9.27e-31	yes	MAP65-8	PREDICTED: 65-kDa microtubule-associated protein 8 [Prunus mume]	-	-	-	-	-	-	-
Pm007005	1.66667	1008.67	0.05	28.3867	9.14907	1.53e-184	1.71e-181	yes	CYP78A5	PREDICTED: cytochrome P450 78A5-like [Prunus mume]	-	-	-	-	-	GO:0043167//ion binding;GO:1901363//heterocyclic compound binding;GO:0046872//metal ion binding;GO:0016705//oxidoreductase activity, acting on paired donors, with incorporation or reduction of molecular oxygen;GO:0016491//oxidoreductase activity;GO:0043169//cation binding;GO:0016709//oxidoreductase activity, acting on paired donors, with incorporation or reduction of molecular oxygen, NAD(P)H as …	GO:0044710//single-organism metabolic process;GO:0044699//single-organism process;GO:0008152//metabolic process
Pm007013	322.333	1348	20.2133	79.4367	1.9745	2.64e-37	9.22e-36	yes	--	Chaperone protein dnaJ-related [Theobroma cacao]	-	-	-	-	-	-	-
Pm007022	180	29.6667	5.45	0.826667	-2.72088	2.62e-17	2.94e-16	yes	4CLL1	PREDICTED: 4-coumarate--CoA ligase-like 1 [Prunus mume]	Metabolism	Global and Overview;Metabolism of cofactors and vitamins;Biosynthesis of other secondary metabolites;Amino acid metabolism	ko01100//Metabolic pathways;ko01110//Biosynthesis of secondary metabolites;ko00940//Phenylpropanoid biosynthesis;ko00130//Ubiquinone and other terpenoid-quinone biosynthesis;ko00360//Phenylalanine metabolism	K01904	-	-	-
Pm007033	6386.67	3296	291.48	141.64	-1.04117	9.88e-29	2.23e-27	yes	--	PREDICTED: uncharacterized protein LOC103322091 [Prunus mume]	-	-	-	-	-	-	-
Pm007042	236	705	15.38	42.9633	1.48205	3.22e-30	7.83e-29	yes	WRKY75	PREDICTED: probable WRKY transcription factor 75 [Prunus mume]	-	-	-	-	-	-	-
Pm007046	256.667	132	8.68	4.23	-1.03704	5.04e-10	3.25e-09	yes	--	PREDICTED: uncharacterized protein LOC103322099 isoform X1 [Prunus mume]	-	-	-	-	-	-	-
Pm007054	799.333	265.667	31.6567	9.93667	-1.67168	6.17e-27	1.26e-25	yes	TCP20	PREDICTED: transcription factor TCP20-like [Prunus mume]	-	-	-	-	-	-	-
Pm007059	72.6667	172.333	2.08667	4.67667	1.16428	1.3e-08	7.29e-08	yes	BAG5	PREDICTED: BAG family molecular chaperone regulator 6-like [Prunus mume]	-	-	-	-	-	-	-
Pm007064	3.66667	74.6667	0.29	5.74	4.30693	7.45e-28	1.6e-26	yes	GRXC1	PREDICTED: glutaredoxin-C1-like [Prunus mume]	-	-	-	-	-	-	-
Pm007067	80.3333	9.66667	2.71667	0.31	-3.1315	7.78e-26	1.5e-24	yes	SWEET15	PREDICTED: bidirectional sugar transporter N3 [Prunus mume]	-	-	-	-	-	-	-
Pm007069	6.66667	0	0.24	0.001	-7.90689	6.55e-06	2.62e-05	yes	GDPD2	PREDICTED: glycerophosphodiester phosphodiesterase GDPD2 [Prunus mume]	Metabolism	Lipid metabolism	ko00564//Glycerophospholipid metabolism	K18696	-	GO:0016787//hydrolase activity;GO:0003824//catalytic activity;GO:0016788//hydrolase activity, acting on ester bonds;GO:0008081//phosphoric diester hydrolase activity;GO:0042578//phosphoric ester hydrolase activity	GO:0008152//metabolic process;GO:0044238//primary metabolic process
Pm007099	647	313.667	17.9733	8.23333	-1.12631	5.94e-11	4.16e-10	yes	IRX10	PREDICTED: probable beta-1,4-xylosyltransferase IRX10 [Prunus mume]	-	-	-	-	-	-	-
Pm007109	1.66667	62.3333	0.0333333	1.28	5.26303	1.1e-18	1.36e-17	yes	GH3.17	PREDICTED: indole-3-acetic acid-amido synthetase GH3.17-like [Prunus mume]	Environmental Information Processing	Signal transduction	ko04075//Plant hormone signal transduction	K14487	-	-	-
Pm007112	484.667	189.333	19.3467	6.54333	-1.56399	4.05e-22	6.21e-21	yes	NUDT13	PREDICTED: nudix hydrolase 13, mitochondrial-like isoform X1 [Prunus mume]	-	-	-	-	-	-	-
Pm007115	406	211.667	22.05	10.9867	-1.00502	1.96e-06	8.45e-06	yes	--	PREDICTED: uncharacterized protein LOC103322165 [Prunus mume]	-	-	-	-	-	-	-
Pm007123	54.3333	19	3.93333	1.31333	-1.58252	4.96e-08	2.58e-07	yes	--	PREDICTED: protein vip1-like [Fragaria vesca subsp. vesca] [Fragaria vesca]	-	-	-	-	-	-	-
Pm007125	10.3333	38.6667	0.393333	1.36	1.78978	5.09e-06	2.07e-05	yes	--	PREDICTED: protein SRC2 homolog [Prunus mume]	-	-	-	-	-	-	-
Pm007135	2880.67	22739	119.677	895.277	2.90319	4.42e-126	1.9e-123	yes	XTHB	PREDICTED: probable xyloglucan endotransglucosylase/hydrolase protein B [Prunus mume]	-	-	-	-	-	-	-
Pm007136	153.667	556.667	10.4133	35.3633	1.76382	1.14e-35	3.68e-34	yes	RPL21A	PREDICTED: 60S ribosomal protein L21-1 [Prunus mume]	Genetic Information Processing	Translation	ko03010//Ribosome	K02889	-	-	-
Pm007138	185.667	688	4.66667	16.35	1.80883	6.02e-33	1.69e-31	yes	Hgsnat	PREDICTED: heparan-alpha-glucosaminide N-acetyltransferase isoform X1 [Prunus mume]	Metabolism	Global and Overview;Glycan biosynthesis and metabolism	ko01100//Metabolic pathways;ko00531//Glycosaminoglycan degradation	K10532	-	-	-
Pm007162	11	23.6667	0.276667	0.566667	1.03435	0.00597429	0.0140881	yes	NPF4.3	PREDICTED: protein NRT1/ PTR FAMILY 4.5-like [Prunus mume]	-	-	-	-	-	-	-
Pm007196	72.3333	174	1.18333	2.69667	1.18832	1.44e-09	8.89e-09	yes	RPP8L2	PREDICTED: putative disease resistance protein At1g50180 [Prunus mume]	-	-	-	-	-	-	-
Pm007212	513	2577	14.8933	70.89	2.25092	5.73e-86	1.01e-83	yes	SCPL45	PREDICTED: serine carboxypeptidase-like 45 isoform X1 [Prunus mume]	-	-	-	-	-	-	-
Pm007213	65.3333	148.667	1.21667	2.61333	1.10296	5.24e-08	2.72e-07	yes	PCMP-H90	PREDICTED: pentatricopeptide repeat-containing protein At5g13270, chloroplastic [Prunus mume]	-	-	-	-	-	-	-
Pm007213	201.667	72.3333	7.26667	2.48333	-1.54902	1.69e-17	1.92e-16	yes	--	PREDICTED: protein NEOXANTHIN-DEFICIENT 1 [Prunus mume]	-	-	-	-	-	-	-
Pm007216	6392.67	3202.67	391.463	186.68	-1.06831	1.37e-11	1.01e-10	yes	LIR1	PREDICTED: light-regulated protein [Prunus mume]	-	-	-	-	-	-	-
Pm007221	186.667	421.333	9.05333	19.2	1.08459	1.22e-15	1.23e-14	yes	--	PREDICTED: uncharacterized protein LOC103322259 [Prunus mume]	-	-	-	-	-	-	-
Pm007243	74	417.667	1.55667	8.32	2.41812	6.04e-47	3.23e-45	yes	--	PREDICTED: uncharacterized protein LOC103322290 [Prunus mume]	-	-	-	-	-	-	-
Pm007259	299	791.333	9.63667	24.23	1.33019	3.19e-19	4.08e-18	yes	SHR	PREDICTED: protein SHORT-ROOT-like [Prunus mume]	-	-	-	-	-	-	-
Pm007313	539.333	1223	14.1033	30.08	1.09277	1.55e-31	4.01e-30	yes	SWA1	PREDICTED: protein SLOW WALKER 1 [Prunus mume]	Genetic Information Processing	Translation	ko03008//Ribosome biogenesis in eukaryotes	K14549	-	-	-
Pm007322	1188.03	3191.28	55.4567	139.5	1.33083	4.25e-36	1.4e-34	yes	RPL8C	PREDICTED: 60S ribosomal protein L8-3 [Prunus mume]	Genetic Information Processing	Translation	ko03010//Ribosome	K02938	-	-	-
Pm007383	162.333	463.333	3.86667	10.3467	1.42	7.27e-24	1.24e-22	yes	--	PREDICTED: uncharacterized protein LOC103322366 isoform X1 [Prunus mume]	-	-	-	-	-	-	-
Pm007405	5.47	56.2967	0.0866667	0.84	3.27684	8.92e-20	1.18e-18	yes	CNGC1	PREDICTED: cyclic nucleotide-gated ion channel 1-like [Prunus mume]	-	-	-	-	-	-	-
Pm007415	180	400.627	8.43	17.5933	1.06142	1.24e-12	9.92e-12	yes	AAK6	PREDICTED: adenylate kinase isoenzyme 6 homolog [Prunus mume]	Genetic Information Processing;Metabolism	Nucleotide metabolism;Translation;Global and Overview	ko01100//Metabolic pathways;ko01110//Biosynthesis of secondary metabolites;ko01130//Biosynthesis of antibiotics;ko00230//Purine metabolism;ko03008//Ribosome biogenesis in eukaryotes	K18532	-	-	-
Pm007481	6.86333	52.0367	0.0966667	0.693333	2.84246	9.92e-12	7.44e-11	yes	CNGC1	PREDICTED: cyclic nucleotide-gated ion channel 1-like [Prunus mume]	-	-	-	-	-	-	-
Pm007482	26	4.66667	1.15333	0.19	-2.60174	1.29e-09	8e-09	yes	--	PREDICTED: probable inactive serine/threonine-protein kinase roco10 [Malus domestica]	-	-	-	-	-	-	-
Pm007506	180	609.333	12.6633	40.3067	1.67036	4.57e-42	1.95e-40	yes	fam136a	PREDICTED: protein FAM136A-like [Prunus mume]	-	-	-	-	-	-	-
Pm007511	14.6667	31.6667	0.77	1.58	1.03699	0.00791848	0.018126	yes	--	PREDICTED: uncharacterized protein LOC103322454 [Prunus mume]	-	-	-	-	-	-	-
Pm007512	2.33333	43.6667	0.156667	2.79333	4.15622	2.67e-18	3.22e-17	yes	--	PREDICTED: uncharacterized protein LOC103322455 [Prunus mume]	-	-	-	-	-	-	-
Pm007640	175.667	383	6.64667	13.6567	1.0389	4.16e-15	4.03e-14	yes	Cmss1	PREDICTED: protein CMSS1 [Prunus mume]	-	-	-	-	-	-	-
Pm007643	747.333	2393.33	24.0533	72.5267	1.59227	1.76e-52	1.1e-50	yes	TOM40-1	PREDICTED: mitochondrial import receptor subunit TOM40-1-like [Prunus mume]	-	-	-	-	-	-	-
Pm007658	28	3	0.82	0.0866667	-3.24207	1.39e-11	1.03e-10	yes	COMT1	PREDICTED: caffeic acid 3-O-methyltransferase-like [Prunus mume]	Metabolism	Global and Overview;Biosynthesis of other secondary metabolites	ko01100//Metabolic pathways;ko01110//Biosynthesis of secondary metabolites;ko00940//Phenylpropanoid biosynthesis	K13066	-	-	-
Pm007673	412.667	190.333	9.77333	4.29	-1.18787	2.97e-07	1.42e-06	yes	PME35	PREDICTED: probable pectinesterase/pectinesterase inhibitor 35 [Prunus mume]	Metabolism	Global and Overview;Carbohydrate metabolism	ko01100//Metabolic pathways;ko00500//Starch and sucrose metabolism;ko00040//Pentose and glucuronate interconversions	K01051	-	-	-
Pm007687	6816	15896.7	257.31	563.153	1.13002	1.08e-36	3.67e-35	yes	RPP0A	PREDICTED: 60S acidic ribosomal protein P0 [Prunus mume]	Genetic Information Processing	Translation	ko03010//Ribosome	K02941	-	-	-
Pm007699	133	294.333	8.86333	18.5	1.0616	5.57e-14	4.97e-13	yes	--	PREDICTED: uncharacterized protein LOC103322568 [Prunus mume]	-	-	-	-	-	-	-
Pm007721	3.66667	529.56	0.116667	16.06	7.10494	5.47e-140	2.83e-137	yes	UGT75L6	PREDICTED: crocetin glucosyltransferase, chloroplastic-like [Prunus mume]	-	-	-	-	-	-	-
Pm007723	717.333	5272.77	19.8	137.593	2.79684	1.96e-130	8.8e-128	yes	UGT75L6	PREDICTED: crocetin glucosyltransferase, chloroplastic-like [Prunus mume]	-	-	-	-	-	-	-
Pm007731	589.987	1405.02	8.94333	20.05	1.16472	2.37e-35	7.56e-34	yes	TMK4	PREDICTED: receptor-like kinase TMK4 [Prunus mume]	-	-	-	-	GO:0016020//membrane;GO:0044425//membrane part;GO:0031224//intrinsic component of membrane	GO:0016740//transferase activity;GO:0001883//purine nucleoside binding;GO:1901363//heterocyclic compound binding;GO:0016772//transferase activity, transferring phosphorus-containing groups;GO:0032550//purine ribonucleoside binding;GO:0032549//ribonucleoside binding;GO:0036094//small molecule binding;GO:0016773//phosphotransferase activity, alcohol group as acceptor;GO:0003824//catalytic activity;…	GO:0044267//cellular protein metabolic process;GO:0043412//macromolecule modification;GO:0044238//primary metabolic process;GO:0044260//cellular macromolecule metabolic process;GO:0071704//organic substance metabolic process;GO:0006793//phosphorus metabolic process;GO:0009987//cellular process;GO:0008152//metabolic process;GO:0043170//macromolecule metabolic process;GO:0019538//protein metabolic …
Pm007743	5.66667	1.33333	0.236667	0.05	-2.24286	0.0203301	0.0419175	yes	At3g07870	PREDICTED: F-box protein At3g07870-like [Prunus mume]	-	-	-	-	-	-	-
Pm007749	480.667	193.333	32.6	12.28	-1.40856	6.1e-25	1.12e-23	yes	RALFL32	PREDICTED: protein RALF-like 32 [Prunus mume]	-	-	-	-	-	-	-
Pm007757	3431.67	1027.33	169.317	47.7733	-1.82545	6.56e-29	1.5e-27	yes	XTH15	PREDICTED: xyloglucan endotransglucosylase/hydrolase 2-like [Prunus mume]	-	-	-	-	-	-	-
Pm007780	2704.67	7023.75	124.307	302.72	1.28408	8.59e-44	3.97e-42	yes	RPS8	PREDICTED: 40S ribosomal protein S8 [Prunus mume]	Genetic Information Processing	Translation	ko03010//Ribosome	K02995	GO:0005622//intracellular;GO:0005623//cell;GO:0030529//intracellular ribonucleoprotein complex;GO:0044464//cell part;GO:1990904//ribonucleoprotein complex;GO:0044424//intracellular part;GO:0032991//macromolecular complex	GO:0005198//structural molecule activity	GO:0010467//gene expression;GO:0043170//macromolecule metabolic process;GO:0008152//metabolic process;GO:0071704//organic substance metabolic process
Pm007789	587	202.667	14.54	4.73333	-1.6191	9.28e-41	3.76e-39	yes	At4g20830	PREDICTED: reticuline oxidase-like protein [Prunus mume]	-	-	-	-	-	-	-
Pm007812	116	41.6667	2.95	1	-1.56071	5.38e-13	4.44e-12	yes	KAM1	PREDICTED: probable xyloglucan galactosyltransferase GT14 [Prunus mume]	-	-	-	-	-	-	-
Pm007830	2697.67	6985.67	164.647	400.317	1.28177	1.44e-45	7.25e-44	yes	RBG2	PREDICTED: glycine-rich RNA-binding protein 4, mitochondrial [Prunus mume]	-	-	-	-	-	GO:0005488//binding;GO:0097159//organic cyclic compound binding	-
Pm007839	998.667	493	32.17	14.9167	-1.10879	1.2e-19	1.57e-18	yes	CER26	PREDICTED: protein ECERIFERUM 26-like [Prunus mume]	-	-	-	-	-	-	-
Pm007847	5.66667	0	0.243333	0.001	-7.92679	0.000186132	0.000591384	yes	CNGC1	PREDICTED: cyclic nucleotide-gated ion channel 1-like [Prunus mume]	Organismal Systems	Environmental adaptation	ko04626//Plant-pathogen interaction	K05391	-	-	-
Pm007860	658.983	295.417	7.88333	3.31667	-1.24907	3.28e-20	4.46e-19	yes	N	PREDICTED: TMV resistance protein N-like [Prunus mume]	-	-	-	-	-	-	-
Pm007951	1414.49	8309.45	37.31	207.447	2.47511	5.49e-55	3.83e-53	yes	STP13	PREDICTED: sugar transport protein 13-like [Prunus mume]	-	-	-	-	GO:0016020//membrane;GO:0044425//membrane part;GO:0031224//intrinsic component of membrane	GO:0016491//oxidoreductase activity;GO:0005215//transporter activity;GO:0003824//catalytic activity;GO:0022857//transmembrane transporter activity;GO:0016627//oxidoreductase activity, acting on the CH-CH group of donors;GO:0016628//oxidoreductase activity, acting on the CH-CH group of donors, NAD or NADP as acceptor	GO:0044710//single-organism metabolic process;GO:0051234//establishment of localization;GO:0009987//cellular process;GO:1902578//single-organism localization;GO:0044765//single-organism transport;GO:0008152//metabolic process;GO:0051179//localization;GO:0044699//single-organism process;GO:0044763//single-organism cellular process;GO:0006810//transport
Pm007954	7.33333	1	0.193333	0.0233333	-3.05063	0.00113745	0.00312121	yes	STP13	PREDICTED: sugar transport protein 13-like [Prunus mume]	-	-	-	-	-	-	-
Pm007965	9.66667	141.127	0.353333	4.76667	3.75388	1.25e-33	3.63e-32	yes	HIDM	PREDICTED: 2-hydroxyisoflavanone dehydratase-like [Prunus mume]	-	-	-	-	-	-	-
Pm007973	0.666667	8.33333	0.0266667	0.313333	3.55459	5.17e-05	0.000180338	yes	HIDM	PREDICTED: 2-hydroxyisoflavanone dehydratase-like [Prunus mume]	-	-	-	-	-	-	-
Pm007975	2348.33	5628	145.78	327.82	1.16911	2.75e-37	9.6e-36	yes	RPS16	PREDICTED: 40S ribosomal protein S16 [Prunus mume]	Genetic Information Processing	Translation	ko03010//Ribosome	K02960	-	-	-
Pm007979	187.667	536.667	6.16	16.6	1.43018	3.24e-25	6.03e-24	yes	rrnAC1612	OB-fold-like isoform 1 [Theobroma cacao]	-	-	-	-	-	-	-
Pm007982	96.3333	330.333	3.41667	11.1233	1.70293	1.02e-20	1.43e-19	yes	FAF4	PREDICTED: protein FANTASTIC FOUR 3-like [Prunus mume]	-	-	-	-	-	-	-
Pm008004	0.79	6.2	0.0466667	0.34	2.86507	0.00423734	0.0103303	yes	--	PREDICTED: uncharacterized protein LOC103322392 [Prunus mume]	-	-	-	-	-	-	-
Pm008015	3201.33	1613.67	62.8733	29.9633	-1.06925	1.5e-24	2.68e-23	yes	--	PREDICTED: ribosome-binding protein 1 [Prunus mume]	-	-	-	-	-	-	-
Pm008030	1844	934	21.0833	10.1067	-1.0608	1.76e-20	2.44e-19	yes	MED33A	PREDICTED: mediator of RNA polymerase II transcription subunit 33A [Prunus mume]	-	-	-	-	-	-	-
Pm008031	286	776	9.95	25.5133	1.35848	1.6e-33	4.62e-32	yes	RNR2A	PREDICTED: ribonucleoside-diphosphate reductase small chain A [Prunus mume]	Metabolism	Nucleotide metabolism;Metabolism of other amino acids;Global and Overview	ko01100//Metabolic pathways;ko00230//Purine metabolism;ko00240//Pyrimidine metabolism;ko00480//Glutathione metabolism	K10808	-	GO:0003824//catalytic activity	GO:0006796//phosphate-containing compound metabolic process;GO:0046483//heterocycle metabolic process;GO:0019637//organophosphate metabolic process;GO:0008152//metabolic process;GO:0006139//nucleobase-containing compound metabolic process;GO:0044699//single-organism process;GO:0006753//nucleoside phosphate metabolic process;GO:0044238//primary metabolic process;GO:0044237//cellular metabolic proc…
Pm008032	2.66667	12.6667	0.12	0.546667	2.18763	0.000289825	0.000890266	yes	cmbl	PREDICTED: endo-1,3;1,4-beta-D-glucanase-like [Prunus mume]	-	-	-	-	-	GO:0052689//carboxylic ester hydrolase activity;GO:0003824//catalytic activity;GO:0016788//hydrolase activity, acting on ester bonds;GO:0016787//hydrolase activity	-
Pm008032	373.333	2298.33	16.58	95.76	2.52998	3.89e-119	1.43e-116	yes	Cmbl	PREDICTED: endo-1,3;1,4-beta-D-glucanase-like isoform X1 [Prunus mume]	-	-	-	-	-	GO:0003824//catalytic activity	-
Pm008041	2373	1113	64.07	28.4033	-1.17359	3.4e-20	4.62e-19	yes	GLN2	PREDICTED: glutamine synthetase leaf isozyme, chloroplastic [Prunus mume]	Metabolism	Global and Overview;Amino acid metabolism;Energy metabolism;Carbohydrate metabolism	ko01100//Metabolic pathways;ko01120//Microbial metabolism in diverse environments;ko01230//Biosynthesis of amino acids;ko00630//Glyoxylate and dicarboxylate metabolism;ko00250//Alanine, aspartate and glutamate metabolism;ko00220//Arginine biosynthesis;ko00910//Nitrogen metabolism	K01915	-	-	-
Pm008055	44	232	1.24333	6.20333	2.31883	8.74e-25	1.59e-23	yes	SAMDC4	PREDICTED: LOW QUALITY PROTEIN: S-adenosylmethionine decarboxylase proenzyme 4 [Prunus mume]	Metabolism	Amino acid metabolism;Global and Overview	ko01100//Metabolic pathways;ko00270//Cysteine and methionine metabolism;ko00330//Arginine and proline metabolism	K01611	-	GO:0016829//lyase activity;GO:0016830//carbon-carbon lyase activity;GO:0003824//catalytic activity	GO:0034641//cellular nitrogen compound metabolic process;GO:0006595//polyamine metabolic process;GO:0044271//cellular nitrogen compound biosynthetic process;GO:0044249//cellular biosynthetic process;GO:1901566//organonitrogen compound biosynthetic process;GO:1901564//organonitrogen compound metabolic process;GO:0044272//sulfur compound biosynthetic process;GO:0008152//metabolic process;GO:0009309…
Pm008061	67.6667	31.3333	1.88667	0.826667	-1.19046	1.45e-06	6.36e-06	yes	At3g07870	PREDICTED: F-box protein At3g07870-like [Prunus mume]	-	-	-	-	-	-	-
Pm008089	507.333	87.6667	13.78	2.26	-2.60818	5.32e-23	8.64e-22	yes	At5g18840	PREDICTED: sugar transporter ERD6-like 16 [Prunus mume]	-	-	-	-	-	-	-
Pm008106	15.3333	7	0.87	0.38	-1.19502	0.00643879	0.0150567	yes	--	PREDICTED: classical arabinogalactan protein 26 [Prunus mume]	-	-	-	-	-	-	-
Pm008109	202	875.333	4.46	18.1633	2.02591	1.97e-52	1.23e-50	yes	NHX2	PREDICTED: sodium/hydrogen exchanger 2-like [Prunus mume]	-	-	-	-	-	-	-
Pm008114	7264	22509	172.16	501.747	1.54321	2.7e-34	8.2e-33	yes	BAM9	PREDICTED: inactive beta-amylase 9 [Prunus mume]	-	-	-	-	-	GO:0016798//hydrolase activity, acting on glycosyl bonds;GO:0003824//catalytic activity;GO:0016787//hydrolase activity;GO:0004553//hydrolase activity, hydrolyzing O-glycosyl compounds;GO:0016160//amylase activity	GO:0008152//metabolic process;GO:0044238//primary metabolic process
Pm008123	4105	1464.67	227.837	76.6633	-1.57139	1.76e-42	7.66e-41	yes	VIT_05s0020g01820	PREDICTED: CASP-like protein 1E1 [Prunus mume]	-	-	-	-	GO:0016020//membrane	-	-
Pm008134	80.3333	32	7.12333	2.74	-1.37838	2.95e-05	0.000107699	yes	GRXS10	PREDICTED: monothiol glutaredoxin-S10 [Prunus mume]	-	-	-	-	-	-	-
Pm008135	1509.33	466.333	118.49	34.8267	-1.7665	1.11e-37	3.97e-36	yes	GRXS2	PREDICTED: monothiol glutaredoxin-S2 [Prunus mume]	-	-	-	-	-	-	-
Pm008142	74.6667	12.3333	2.34	0.343333	-2.76883	1.28e-13	1.12e-12	yes	PERK3	PREDICTED: proline-rich receptor-like protein kinase PERK3 isoform X1 [Prunus mume]	-	-	-	-	-	-	-
Pm008145	0.666667	5	0.03	0.21	2.80735	0.0119597	0.0261394	yes	ERF086	PREDICTED: ethylene-responsive transcription factor ERF086 [Prunus mume]	-	-	-	-	-	-	-
Pm008153	373.667	1101.67	8.38667	23.3467	1.47705	1.53e-41	6.33e-40	yes	At3g16560	PREDICTED: probable protein phosphatase 2C 40 isoform X1 [Prunus mume]	-	-	-	-	-	-	-
Pm008157	3	14.3333	0.216667	0.98	2.1773	0.000218534	0.000685794	yes	Os02g0460200	PREDICTED: flowering-promoting factor 1-like protein 3 [Prunus mume]	-	-	-	-	-	-	-
Pm008168	397	205.667	13.5067	6.52667	-1.04925	2.04e-11	1.48e-10	yes	SRG1	PREDICTED: protein SRG1 [Prunus mume]	-	-	-	-	-	GO:0016491//oxidoreductase activity;GO:0016705//oxidoreductase activity, acting on paired donors, with incorporation or reduction of molecular oxygen;GO:0051213//dioxygenase activity;GO:0016706//oxidoreductase activity, acting on paired donors, with incorporation or reduction of molecular oxygen, 2-oxoglutarate as one donor, and incorporation of one atom each of oxygen into both donors;GO:0003824…	GO:0046148//pigment biosynthetic process;GO:0044699//single-organism process;GO:0009058//biosynthetic process;GO:0051553//flavone biosynthetic process;GO:0071704//organic substance metabolic process;GO:0009813//flavonoid biosynthetic process;GO:0044711//single-organism biosynthetic process;GO:0051552//flavone metabolic process;GO:0042440//pigment metabolic process;GO:0044710//single-organism meta…
Pm008192	114	283	5.18333	12.0833	1.22107	2.13e-13	1.82e-12	yes	--	PREDICTED: uncharacterized protein LOC103323023 [Prunus mume]	-	-	-	-	-	-	-
Pm008197	1636.33	3771.67	43.5733	94.4033	1.11539	5.92e-37	2.03e-35	yes	eIF-2gamma	PREDICTED: eukaryotic translation initiation factor 2 subunit gamma-like [Prunus mume]	Genetic Information Processing	Translation	ko03013//RNA transport	K03242	-	-	-
Pm008206	1383.33	495.333	53.4433	18.03	-1.56761	1.75e-54	1.2e-52	yes	SWEET17	PREDICTED: bidirectional sugar transporter SWEET17 [Prunus mume]	-	-	-	-	GO:0044425//membrane part;GO:0016020//membrane;GO:0031224//intrinsic component of membrane	-	GO:0051179//localization;GO:1902578//single-organism localization;GO:0044765//single-organism transport;GO:0044699//single-organism process;GO:0051234//establishment of localization;GO:0006810//transport
Pm008222	65	520	3.38667	25.6333	2.92008	1.46e-58	1.14e-56	yes	--	PREDICTED: uncharacterized protein LOC103323043 [Prunus mume]	-	-	-	-	-	-	-
Pm008236	890.333	2136.67	34.6667	78.21	1.1738	1.94e-30	4.76e-29	yes	RAP2-3	PREDICTED: ethylene-responsive transcription factor RAP2-3 [Prunus mume]	-	-	-	-	-	-	-
Pm008238	2560.67	6106.67	130.033	290.657	1.16043	2.22e-33	6.34e-32	yes	RPL19B	PREDICTED: 60S ribosomal protein L19-2 [Prunus mume]	Genetic Information Processing	Translation	ko03010//Ribosome	K02885	-	-	-
Pm008241	190.333	58	6.43	1.86	-1.78952	3.11e-22	4.81e-21	yes	At3g05640	PREDICTED: probable protein phosphatase 2C 34 [Prunus mume]	-	-	-	-	-	GO:0016788//hydrolase activity, acting on ester bonds;GO:0003824//catalytic activity;GO:0016787//hydrolase activity;GO:0042578//phosphoric ester hydrolase activity;GO:0016791//phosphatase activity	GO:0009987//cellular process;GO:0008152//metabolic process;GO:0044237//cellular metabolic process;GO:0006793//phosphorus metabolic process;GO:0006796//phosphate-containing compound metabolic process
Pm008244	444.667	1854.33	9.65667	37.8667	1.97133	5.2e-76	6.68e-74	yes	APUM24	PREDICTED: pumilio homolog 24 [Prunus mume]	-	-	-	-	-	-	-
Pm008247	266.667	858.667	5.71	17.2967	1.59893	9.2e-42	3.85e-40	yes	all2124	PREDICTED: WD repeat-containing protein 43-like [Pyrus x bretschneideri]	Genetic Information Processing	Translation	ko03008//Ribosome biogenesis in eukaryotes	K14546	-	-	-
Pm008251	3	0	0.303333	0.001	-8.24476	0.0119637	0.0261455	yes	PRUA1	PREDICTED: major allergen Pru ar 1-like [Prunus mume]	-	-	-	-	-	-	-
Pm008252	48278.7	21590.7	2339.79	983.88	-1.24983	1.97e-32	5.3e-31	yes	PRUA1	PREDICTED: major allergen Pru av 1 [Prunus mume]	-	-	-	-	-	-	-
Pm008253	17452.3	6514.33	921.44	323.557	-1.50987	3.48e-46	1.79e-44	yes	PRUA1	PREDICTED: major allergen Pru ar 1 [Prunus mume]	-	-	-	-	-	-	-
Pm008255	43.4567	116.667	2.79333	6.96667	1.31848	5.24e-05	0.00018276	yes	PRUA1	PREDICTED: major allergen Pru ar 1-like [Prunus mume]	-	-	-	-	-	-	-
Pm008258	587.36	1374.74	36.3333	78.7933	1.11678	9.01e-09	5.12e-08	yes	PRUA1	PREDICTED: major allergen Pru ar 1-like [Prunus mume]	-	-	-	-	-	-	-
Pm008261	1619.27	24194.5	105.873	1484.62	3.80969	1.50831825738856e-315	1.01404236444233e-311	yes	PRUA1	PREDICTED: major allergen Pru ar 1-like [Prunus mume]	-	-	-	-	-	-	-
Pm008270	12.1467	30.5267	0.886667	2.06333	1.21851	0.00929788	0.0209338	yes	PRUA1	PREDICTED: major allergen Pru ar 1-like [Prunus mume]	-	-	-	-	-	-	-
Pm008296	3517	1205.33	270.697	88.09	-1.61963	6.12e-72	7.18e-70	yes	--	Endosulfine domain-containing protein [Cephalotus follicularis]	-	-	-	-	-	-	-
Pm008313	65.3333	163	2.35667	5.59667	1.24782	3.8e-08	2.01e-07	yes	HGN1	PREDICTED: glucan endo-1,3-beta-glucosidase, basic vacuolar isoform [Prunus mume]	-	-	-	-	-	-	-
Pm008317	19.6667	9.66667	2.06667	0.98	-1.07645	0.0115956	0.0254457	yes	--	PREDICTED: uncharacterized protein LOC107880462 [Prunus mume]	-	-	-	-	-	-	-
Pm008318	143.667	31.6667	12.78	2.67333	-2.25718	3.49e-18	4.17e-17	yes	--	PREDICTED: heterogeneous nuclear ribonucleoprotein A3 homolog 2-like [Prunus mume]	-	-	-	-	-	-	-
Pm008320	269.667	99.6667	27.3633	9.67333	-1.50016	1.16e-12	9.31e-12	yes	--	PREDICTED: heterogeneous nuclear ribonucleoproteins A1 homolog [Prunus mume]	-	-	-	-	-	-	-
Pm008356	206	52.3333	8.32	1.97667	-2.07351	8.91e-17	9.63e-16	yes	At2g23060	PREDICTED: probable N-acetyltransferase HLS1-like [Prunus mume]	-	-	-	-	-	GO:0003824//catalytic activity	-
Pm008360	77	248.667	0.956667	2.90333	1.60162	2.12e-22	3.31e-21	yes	FIPS5	PREDICTED: FIP1[V]-like protein [Prunus mume]	Genetic Information Processing	Translation	ko03015//mRNA surveillance pathway	K14405	-	-	-
Pm008373	4214.33	566	174.763	22.0133	-2.98895	2.07e-122	8.19e-120	yes	PER29	PREDICTED: peroxidase 29 [Prunus mume]	Metabolism	Biosynthesis of other secondary metabolites;Global and Overview	ko01100//Metabolic pathways;ko01110//Biosynthesis of secondary metabolites;ko00940//Phenylpropanoid biosynthesis	K00430	-	-	-
Pm008380	1681.33	4502	48.0633	122.137	1.34549	4.08e-29	9.41e-28	yes	At3g17090	PREDICTED: probable protein phosphatase 2C 42 [Prunus mume]	-	-	-	-	-	GO:0043169//cation binding;GO:0016791//phosphatase activity;GO:0004721//phosphoprotein phosphatase activity;GO:0016787//hydrolase activity;GO:0003824//catalytic activity;GO:0042578//phosphoric ester hydrolase activity;GO:0043167//ion binding;GO:0016788//hydrolase activity, acting on ester bonds;GO:0005488//binding	GO:0044237//cellular metabolic process;GO:0008152//metabolic process;GO:0071704//organic substance metabolic process;GO:0036211//protein modification process;GO:0044238//primary metabolic process;GO:0044267//cellular protein metabolic process;GO:0009987//cellular process;GO:0043170//macromolecule metabolic process;GO:0006464//cellular protein modification process;GO:0044260//cellular macromolecul…
Pm008415	191.667	653.667	8.05667	26.06	1.69358	6.75e-32	1.77e-30	yes	--	PREDICTED: desiccation-related protein PCC13-62-like [Prunus mume]	-	-	-	-	-	-	-
Pm008432	122	37.3333	10.0533	2.84333	-1.82202	1.38e-08	7.68e-08	yes	At3g17210	PREDICTED: probable protein Pop3 [Prunus mume]	-	-	-	-	-	-	-
Pm008439	184.333	432	5.00333	11.0567	1.14396	8.82e-11	6.09e-10	yes	At1g48100	PREDICTED: polygalacturonase At1g48100 [Prunus mume]	-	-	-	-	-	GO:0004553//hydrolase activity, hydrolyzing O-glycosyl compounds;GO:0016798//hydrolase activity, acting on glycosyl bonds;GO:0016787//hydrolase activity;GO:0003824//catalytic activity	GO:0008152//metabolic process;GO:0044238//primary metabolic process
Pm008492	52.3333	116	1.35667	2.83	1.06074	4.09e-08	2.15e-07	yes	PCMP-H61	PREDICTED: pentatricopeptide repeat-containing protein At5g66520-like [Prunus mume]	-	-	-	-	-	-	-
Pm008507	175.373	445.063	2.18	5.2	1.25418	4.21e-13	3.52e-12	yes	ABCB11	PREDICTED: ABC transporter B family member 4-like [Prunus mume]	Environmental Information Processing	Membrane transport	ko02010//ABC transporters	K05658	-	-	-
Pm008507	118.33	754.59	2.09333	12.5567	2.58458	3.03e-42	1.3e-40	yes	ABCB4	PREDICTED: ABC transporter B family member 4-like [Prunus mume]	Environmental Information Processing	Membrane transport	ko02010//ABC transporters	K05658	-	-	-
Pm008585	153.333	867.667	8.67667	46.4433	2.42026	1.49e-68	1.59e-66	yes	--	PREDICTED: transcription factor bHLH148 [Prunus mume]	-	-	-	-	-	-	-
Pm008597	455	211	23.68	10.51	-1.17191	8.13e-10	5.14e-09	yes	--	PREDICTED: glycine-rich protein DOT1-like [Prunus mume]	-	-	-	-	-	-	-
Pm008627	491	218.667	24.9667	10.4167	-1.26111	1.67e-15	1.67e-14	yes	guaAA	PREDICTED: gamma-glutamyl peptidase 3-like [Prunus mume]	-	-	-	-	-	-	-
Pm008650	40.3633	99.74	0.47	1.09667	1.22239	1.41e-08	7.83e-08	yes	ABCB4	PREDICTED: ABC transporter B family member 4-like [Prunus mume]	Environmental Information Processing	Membrane transport	ko02010//ABC transporters	K05658	-	-	-
Pm008651	5.90333	1.4	0.106667	0.0266667	-2	0.00930446	0.0209421	yes	nt5c2	PREDICTED: cytosolic purine 5'-nucleotidase-like [Prunus mume]	-	-	-	-	-	-	-
Pm008652	135.377	405.887	1.62	4.58	1.49935	5.04e-27	1.03e-25	yes	ABCB4	PREDICTED: ABC transporter B family member 11-like [Prunus mume]	Environmental Information Processing	Membrane transport	ko02010//ABC transporters	K05658	-	-	-
Pm008678	476.463	151.05	12.6567	3.72	-1.76652	1.75e-13	1.51e-12	yes	DTXL4	PREDICTED: protein DETOXIFICATION 16-like [Prunus mume]	-	-	-	-	-	-	-
Pm008682	12.6667	5.33333	0.95	0.373333	-1.34746	0.00773902	0.0177635	yes	PR-1	PREDICTED: pathogenesis-related protein PR-1-like [Prunus mume]	-	-	-	-	-	-	-
Pm008697	14217.1	4440.66	373.32	110.203	-1.76024	5.55e-72	6.54e-70	yes	MDL1	PREDICTED: (R)-mandelonitrile lyase 1 [Prunus mume]	Metabolism	Global and Overview;Metabolism of other amino acids	ko01110//Biosynthesis of secondary metabolites;ko00460//Cyanoamino acid metabolism	K08248	-	-	-
Pm008700	140.93	34.34	3.44	0.82	-2.06871	2e-06	8.57e-06	yes	MDL1	PREDICTED: (R)-mandelonitrile lyase 1-like [Prunus mume]	Metabolism	Global and Overview;Metabolism of other amino acids	ko01110//Biosynthesis of secondary metabolites;ko00460//Cyanoamino acid metabolism	K08248	-	-	-
Pm008724	39.6667	85	1.04667	2.13333	1.02731	3.33e-05	0.000119972	yes	SETD6	PREDICTED: uncharacterized protein LOC103323512 [Prunus mume]	-	-	-	-	-	-	-
Pm008728	1749.67	4768	92.8233	237.55	1.35567	1.79e-48	9.89e-47	yes	RPS7A	PREDICTED: 40S ribosomal protein S7-like [Prunus mume]	Genetic Information Processing	Translation	ko03010//Ribosome	K02993	GO:0043226//organelle;GO:0044428//nuclear part;GO:0030529//intracellular ribonucleoprotein complex;GO:0030054//cell junction;GO:0043228//non-membrane-bounded organelle;GO:0005840//ribosome;GO:0044422//organelle part;GO:0032991//macromolecular complex;GO:0005634//nucleus;GO:0044464//cell part;GO:1990904//ribonucleoprotein complex;GO:0005911//cell-cell junction;GO:0070013//intracellular organelle l…	-	GO:0010467//gene expression;GO:0043170//macromolecule metabolic process;GO:0008152//metabolic process;GO:0071704//organic substance metabolic process
Pm008732	39.3333	90.6667	1.18	2.58333	1.13045	0.00169373	0.00448895	yes	ASPG1	PREDICTED: aspartyl protease family protein At5g10770-like [Prunus mume]	-	-	-	-	-	-	-
Pm008735	13.3333	34.6667	0.736667	1.80667	1.29425	6.78e-05	0.000232425	yes	--	DUF761 domain-containing protein [Cephalotus follicularis]	-	-	-	-	-	-	-
Pm008738	15	5.33333	0.873333	0.28	-1.64111	0.00542613	0.0129041	yes	POPTRDRAFT_578614	PREDICTED: CASP-like protein 2C1 [Prunus mume]	-	-	-	-	GO:0016020//membrane	-	-
Pm008749	168.667	458.667	5.89667	14.9867	1.34571	6.58e-20	8.76e-19	yes	rplY	PREDICTED: 50S ribosomal protein L25-like [Prunus mume]	Genetic Information Processing	Translation	ko03010//Ribosome	K02897	-	-	-
Pm008759	65.3333	152.333	2.56333	5.63333	1.13597	5.65e-08	2.93e-07	yes	IBH1	transcription factor/transcription regulator [Medicago truncatula]	-	-	-	-	-	-	-
Pm008761	31	70.6667	0.53	1.12	1.07943	4.34e-05	0.000153755	yes	At3g26560	PREDICTED: probable pre-mRNA-splicing factor ATP-dependent RNA helicase DEAH5 isoform X1 [Prunus mume]	Genetic Information Processing	Transcription	ko03040//Spliceosome	K12818	-	GO:0032549//ribonucleoside binding;GO:0016462//pyrophosphatase activity;GO:0097159//organic cyclic compound binding;GO:0036094//small molecule binding;GO:0003824//catalytic activity;GO:0016787//hydrolase activity;GO:0016818//hydrolase activity, acting on acid anhydrides, in phosphorus-containing anhydrides;GO:0032550//purine ribonucleoside binding;GO:0005488//binding;GO:0017111//nucleoside-tripho…	GO:0046483//heterocycle metabolic process;GO:0034641//cellular nitrogen compound metabolic process;GO:1901564//organonitrogen compound metabolic process;GO:0006195//purine nucleotide catabolic process;GO:0044763//single-organism cellular process;GO:0044270//cellular nitrogen compound catabolic process;GO:0006725//cellular aromatic compound metabolic process;GO:0008152//metabolic process;GO:190157…
Pm008775	4.33333	25	0.106667	0.596667	2.48382	4.69e-07	2.19e-06	yes	At3g11710	PREDICTED: lysine--tRNA ligase, cytoplasmic-like, partial [Prunus mume]	Genetic Information Processing	Translation	ko00970//Aminoacyl-tRNA biosynthesis	K04567	-	-	-
Pm008781	271	1016.33	4.59667	16.2433	1.82119	1.03e-51	6.35e-50	yes	wdr75	PREDICTED: WD repeat-containing protein 75 [Prunus mume]	Genetic Information Processing	Translation	ko03008//Ribosome biogenesis in eukaryotes	K14552	-	-	-
Pm008782	365.333	111.667	11.6333	3.39333	-1.77749	1.75e-17	1.99e-16	yes	At5g57670	PREDICTED: probable receptor-like serine/threonine-protein kinase At5g57670 [Prunus mume]	-	-	-	-	-	-	-
Pm008802	362.333	804.667	13.23	27.5867	1.06016	2.05e-22	3.22e-21	yes	MTX1	PREDICTED: mitochondrial outer membrane import complex protein METAXIN [Prunus mume]	-	-	-	-	-	-	-
Pm008804	296.333	944.667	12.4367	37.3267	1.58561	4.24e-37	1.47e-35	yes	Wbscr22	PREDICTED: probable 18S rRNA (guanine-N(7))-methyltransferase [Prunus mume]	-	-	-	-	-	-	-
Pm008806	395.667	988	6.79	16	1.23659	2.68e-24	4.7e-23	yes	diexf	PREDICTED: U3 small nucleolar RNA-associated protein 25 isoform X2 [Prunus mume]	-	-	-	-	-	-	-
Pm008820	11.3333	39.6667	0.406667	1.32667	1.70589	6.81e-06	2.72e-05	yes	At5g07610	PREDICTED: F-box protein At5g07610-like [Prunus mume]	-	-	-	-	-	-	-
Pm008825	4.66667	0.333333	0.13	0.01	-3.70044	0.00799033	0.018271	yes	HKT6	PREDICTED: sodium transporter HKT1-like [Prunus mume]	-	-	-	-	-	-	-
Pm008835	3.32333	0	0.163333	0.001	-7.35168	0.00804145	0.0183637	yes	--	Lysine-specific demethylase NO66 [Morus notabilis]	-	-	-	-	-	-	-
Pm008849	667.667	1444.67	16.57	33.7333	1.0256	6.87e-30	1.65e-28	yes	RRP1B	PREDICTED: ribosomal RNA processing protein 1 homolog [Prunus mume]	-	-	-	-	-	-	-
Pm008850	5634.35	2651.03	254.193	112.567	-1.17515	6.67e-12	5.07e-11	yes	XTH23	PREDICTED: probable xyloglucan endotransglucosylase/hydrolase protein 23 [Prunus mume]	-	-	-	-	-	-	-
Pm008850	467.313	121.3	39.4733	9.54333	-2.04831	2.9e-11	2.09e-10	yes	XTH23	PREDICTED: probable xyloglucan endotransglucosylase/hydrolase protein 23, partial [Prunus mume]	-	-	-	-	-	-	-
Pm008876	24.3333	7.33333	1.47333	0.416667	-1.82212	1.62e-05	6.15e-05	yes	ACA9	PREDICTED: calcium-transporting ATPase 9, plasma membrane-type-like [Prunus mume]	-	-	-	-	-	-	-
Pm008886	2269.33	5774	98.2633	234.96	1.25769	6.88e-42	2.9e-40	yes	RPL7D	PREDICTED: 60S ribosomal protein L7-2-like [Prunus mume]	Genetic Information Processing	Translation	ko03010//Ribosome	K02937	-	-	-
Pm008889	26.6667	76	2.14333	5.76667	1.42788	1.45e-08	8.07e-08	yes	--	PREDICTED: uncharacterized protein LOC103323638 [Prunus mume]	-	-	-	-	-	-	-
Pm008908	168.217	65.3333	2.12333	0.776667	-1.45096	1.53e-15	1.54e-14	yes	FLS2	PREDICTED: LRR receptor-like serine/threonine-protein kinase FLS2 [Prunus mume]	Organismal Systems	Environmental adaptation	ko04626//Plant-pathogen interaction	K13420	-	-	-
Pm008927	2923.67	7446	86.6967	207.443	1.25867	7.33e-49	4.14e-47	yes	RPL4	PREDICTED: 60S ribosomal protein L4 [Prunus mume]	Genetic Information Processing	Translation	ko03010//Ribosome	K02930	-	-	-
Pm008938	189	1238.67	7.86667	48.34	2.61939	1.52e-56	1.12e-54	yes	AOMI	PREDICTED: ubiquinol oxidase, mitochondrial-like [Prunus mume]	-	-	-	-	-	-	-
Pm008942	108.667	315	4.14	11.3767	1.45838	1.01e-15	1.03e-14	yes	At1g04770	PREDICTED: protein SULFUR DEFICIENCY-INDUCED 2 [Prunus mume]	-	-	-	-	-	-	-
Pm008950	354.667	1118	5.43	16.1133	1.56923	1.72e-60	1.42e-58	yes	SPCC1672.07	PREDICTED: U3 small nucleolar RNA-associated protein 21 homolog [Prunus mume]	Genetic Information Processing	Translation	ko03008//Ribosome biogenesis in eukaryotes	K14554	-	-	-
Pm008960	41.3333	96	1.13667	2.47	1.1197	0.000393087	0.00118102	yes	CYP73A12	PREDICTED: cytochrome P450 CYP73A100-like [Prunus mume]	Metabolism	Amino acid metabolism;Biosynthesis of other secondary metabolites;Metabolism of cofactors and vitamins;Global and Overview	ko01100//Metabolic pathways;ko01110//Biosynthesis of secondary metabolites;ko00940//Phenylpropanoid biosynthesis;ko00941//Flavonoid biosynthesis;ko00130//Ubiquinone and other terpenoid-quinone biosynthesis;ko00945//Stilbenoid, diarylheptanoid and gingerol biosynthesis;ko00360//Phenylalanine metabolism;ko01220//Degradation of aromatic compounds	K00487	-	GO:0016491//oxidoreductase activity;GO:0003824//catalytic activity;GO:1901363//heterocyclic compound binding;GO:0016709//oxidoreductase activity, acting on paired donors, with incorporation or reduction of molecular oxygen, NAD(P)H as one donor, and incorporation of one atom of oxygen;GO:0097159//organic cyclic compound binding;GO:0046914//transition metal ion binding;GO:0043167//ion binding;GO:0…	GO:0044699//single-organism process;GO:0044710//single-organism metabolic process;GO:0008152//metabolic process
Pm008963	950.333	5426.67	10.2167	55.4167	2.4394	4.13e-80	5.99e-78	yes	ARF5	PREDICTED: auxin response factor 19-like [Prunus mume]	-	-	-	-	-	-	-
Pm008984	1751	5951	40.2933	129.64	1.6859	1.85e-46	9.71e-45	yes	At4g13710	PREDICTED: probable pectate lyase 8 [Prunus mume]	Metabolism	Carbohydrate metabolism	ko00040//Pentose and glucuronate interconversions	K01728	-	-	-
Pm008995	194.333	31.6667	19.24	2.93667	-2.71186	6.09e-24	1.04e-22	yes	--	self-incompatibility family protein [Populus trichocarpa]	-	-	-	-	-	-	-
Pm009019	49.3333	110.667	1.43333	3.04	1.0847	8.38e-07	3.8e-06	yes	PCMP-H53	PREDICTED: pentatricopeptide repeat-containing protein At4g33170-like [Prunus mume]	-	-	-	-	-	-	-
Pm009026	17	48	0.45	1.19333	1.407	7.13e-06	2.84e-05	yes	PCMP-H24	PREDICTED: pentatricopeptide repeat-containing protein At4g02750-like [Prunus mume]	-	-	-	-	-	-	-
Pm009030	1.33333	13	0.03	0.28	3.22239	1.99e-06	8.53e-06	yes	--	C2 domain-containing family protein [Populus trichocarpa]	-	-	-	-	-	-	-
Pm009031	32.6667	1131.67	0.983333	32.0967	5.0286	8.08e-215	1.48e-211	yes	IAA12	PREDICTED: auxin-responsive protein IAA13 [Prunus mume]	Environmental Information Processing	Signal transduction	ko04075//Plant hormone signal transduction	K14484	-	GO:0005488//binding;GO:0005515//protein binding	GO:0043170//macromolecule metabolic process;GO:0090304//nucleic acid metabolic process;GO:1901362//organic cyclic compound biosynthetic process;GO:0044238//primary metabolic process;GO:0034654//nucleobase-containing compound biosynthetic process;GO:0006807//nitrogen compound metabolic process;GO:0042221//response to chemical;GO:0044699//single-organism process;GO:0034645//cellular macromolecule b…
Pm009034	179	531	10.9733	30.21	1.46102	2.09e-12	1.64e-11	yes	--	calcium-binding EF hand family protein [Populus trichocarpa]	-	-	-	-	-	-	-
Pm009050	414.667	87.6667	21.41	4.31	-2.31253	3.69e-27	7.63e-26	yes	MYB48	PREDICTED: transcription factor MYB24-like [Prunus mume]	-	-	-	-	-	-	-
Pm009061	1290	596	44.3533	19.3433	-1.19721	2.74e-32	7.26e-31	yes	At2g33255	PREDICTED: haloacid dehalogenase-like hydrolase domain-containing protein At2g33255 [Prunus mume]	-	-	-	-	-	-	-
Pm009077	7.33333	1	0.503333	0.07	-2.84609	0.000774638	0.00219495	yes	LEA3	PREDICTED: late embryogenesis abundant protein 1 [Prunus mume]	-	-	-	-	-	-	-
Pm009080	2641	1182	109.82	46.09	-1.25262	1.29e-28	2.88e-27	yes	--	PREDICTED: trichohyalin-like [Prunus mume]	-	-	-	-	-	-	-
Pm009087	59.97	288.177	2.74667	12.4367	2.17885	5.52e-23	8.94e-22	yes	HSP26-A	PREDICTED: probable glutathione S-transferase [Prunus mume]	Metabolism	Metabolism of other amino acids	ko00480//Glutathione metabolism	K00799	-	-	-
Pm009102	983.667	3550.67	23.6333	80.1433	1.76176	3.6e-74	4.42e-72	yes	CPN60-2	PREDICTED: chaperonin CPN60-2, mitochondrial [Prunus mume]	Genetic Information Processing	Folding, sorting and degradation	ko03018//RNA degradation	K04077	-	-	-
Pm009111	52512.3	23225.7	1058.31	442.03	-1.25954	2.06e-29	4.82e-28	yes	SEOB	PREDICTED: protein SIEVE ELEMENT OCCLUSION B-like [Prunus mume]	-	-	-	-	-	-	-
Pm009122	28.3333	8	0.43	0.116667	-1.88194	5.11e-05	0.000178642	yes	RPP8	PREDICTED: disease susceptibility protein LOV1-like [Prunus mume]	-	-	-	-	-	-	-
Pm009125	149.437	69.2233	10.3267	4.42	-1.22426	2.57e-06	1.09e-05	yes	CNR11	PREDICTED: protein PLANT CADMIUM RESISTANCE 7-like [Prunus mume]	-	-	-	-	-	-	-
Pm009127	0.333333	3.66667	0.0233333	0.23	3.30117	0.0108575	0.0240076	yes	CNR10	PREDICTED: protein PLANT CADMIUM RESISTANCE 7-like [Prunus mume]	-	-	-	-	-	-	-
Pm009137	974.667	2869	62.0033	171.48	1.46762	3.78e-58	2.92e-56	yes	RPL14A	PREDICTED: 60S ribosomal protein L14-1-like isoform X1 [Prunus mume]	Genetic Information Processing	Translation	ko03010//Ribosome	K02875	-	-	-
Pm009138	4	0	0.16	0.001	-7.32193	0.00132461	0.00358221	yes	eif2b2	PREDICTED: translation initiation factor eIF-2B subunit beta [Prunus mume]	Genetic Information Processing	Translation	ko03013//RNA transport	K03754	-	-	-
Pm009152	180.333	73	6.72333	2.57667	-1.38367	9.03e-14	7.94e-13	yes	ARPC2B	PREDICTED: actin-related protein 2/3 complex subunit 2B [Prunus mume]	Cellular Processes	Transport and catabolism	ko04144//Endocytosis	K05758	-	-	-
Pm009160	2862.67	6766	200.713	444.487	1.147	1.21e-27	2.56e-26	yes	RPL23A	PREDICTED: 60S ribosomal protein L23 [Fragaria vesca subsp. vesca] [Fragaria vesca]	Genetic Information Processing	Translation	ko03010//Ribosome	K02894	GO:0031981//nuclear lumen;GO:0005623//cell;GO:0043226//organelle;GO:0044422//organelle part;GO:1990904//ribonucleoprotein complex;GO:0009536//plastid;GO:0044424//intracellular part;GO:0032991//macromolecular complex;GO:0044446//intracellular organelle part;GO:0043231//intracellular membrane-bounded organelle;GO:0043232//intracellular non-membrane-bounded organelle;GO:0015934//large ribosomal subu…	-	GO:0044260//cellular macromolecule metabolic process;GO:0006139//nucleobase-containing compound metabolic process;GO:0071704//organic substance metabolic process;GO:0090304//nucleic acid metabolic process;GO:0044238//primary metabolic process;GO:0009451//RNA modification;GO:0043170//macromolecule metabolic process;GO:0016070//RNA metabolic process;GO:0010467//gene expression;GO:0009987//cellular …
Pm009165	369	60	9.91	1.52	-2.70481	2.21e-26	4.41e-25	yes	DRIP2	PREDICTED: E3 ubiquitin protein ligase DRIP2-like isoform X1 [Prunus mume]	-	-	-	-	-	-	-
Pm009167	160.667	529	4.34667	13.5033	1.63533	1.68e-39	6.37e-38	yes	MRS2-7	PREDICTED: LOW QUALITY PROTEIN: magnesium transporter MRS2-2-like [Prunus mume]	-	-	-	-	-	-	-
Pm009170	135	2351.33	5.18667	85.7733	4.04765	9.9e-148	6.05e-145	yes	IAA4/5	PREDICTED: auxin-induced protein IAA4-like [Prunus mume]	Environmental Information Processing	Signal transduction	ko04075//Plant hormone signal transduction	K14484	-	GO:0005515//protein binding;GO:0005488//binding	GO:0009755//hormone-mediated signaling pathway;GO:0009058//biosynthetic process;GO:1901362//organic cyclic compound biosynthetic process;GO:0050896//response to stimulus;GO:0034645//cellular macromolecule biosynthetic process;GO:0050789//regulation of biological process;GO:0019438//aromatic compound biosynthetic process;GO:0070887//cellular response to chemical stimulus;GO:0009987//cellular proce…
Pm009176	757.667	356.667	36.6967	16.28	-1.17255	4.42e-18	5.26e-17	yes	PNSB5	PREDICTED: photosynthetic NDH subunit of subcomplex B 5, chloroplastic [Prunus mume]	-	-	-	-	-	-	-
Pm009196	261.333	136.333	8.73667	4.30667	-1.02051	1.24e-07	6.19e-07	yes	--	Kinase superfamily protein isoform 2 [Theobroma cacao]	-	-	-	-	-	-	-
Pm009224	39.6667	17.3333	1.7	0.706667	-1.26643	0.000197022	0.000623234	yes	DMC1	PREDICTED: meiotic recombination protein DMC1 homolog [Prunus mume]	-	-	-	-	GO:0044464//cell part;GO:0043226//organelle;GO:0005623//cell;GO:0043231//intracellular membrane-bounded organelle;GO:0043229//intracellular organelle;GO:0005622//intracellular;GO:0044424//intracellular part;GO:0043227//membrane-bounded organelle	GO:0016817//hydrolase activity, acting on acid anhydrides;GO:0001882//nucleoside binding;GO:0016462//pyrophosphatase activity;GO:0003824//catalytic activity;GO:0032550//purine ribonucleoside binding;GO:0042623//ATPase activity, coupled;GO:0001883//purine nucleoside binding;GO:0003676//nucleic acid binding;GO:0005488//binding;GO:0097159//organic cyclic compound binding;GO:0036094//small molecule b…	GO:0006163//purine nucleotide metabolic process;GO:0009154//purine ribonucleotide catabolic process;GO:0044260//cellular macromolecule metabolic process;GO:0006139//nucleobase-containing compound metabolic process;GO:0044763//single-organism cellular process;GO:0043170//macromolecule metabolic process;GO:0009261//ribonucleotide catabolic process;GO:0071840//cellular component organization or biog…
Pm009228	267	116.667	11.9133	4.89333	-1.28369	2.4e-12	1.87e-11	yes	PR	PREDICTED: perakine reductase-like [Prunus mume]	-	-	-	-	-	-	-
Pm009235	437.333	1302	26.1267	73.1	1.48435	6.78e-29	1.54e-27	yes	ELIP1	PREDICTED: early light-induced protein 1, chloroplastic-like [Prunus mume]	-	-	-	-	-	-	-
Pm009250	1332	386.667	29.2233	8.07333	-1.85588	7.86e-19	9.81e-18	yes	SULTR3;1	PREDICTED: sulfate transporter 3.1-like [Prunus mume]	-	-	-	-	-	-	-
Pm009252	3.66667	10	0.2	0.513333	1.3599	0.0199134	0.0411847	yes	--	PREDICTED: uncharacterized protein LOC103324004 [Prunus mume]	-	-	-	-	-	-	-
Pm009256	6781.33	16234	321.783	722.6	1.16711	1.31e-34	4.04e-33	yes	RPS3A	PREDICTED: 40S ribosomal protein S3a [Prunus mume]	Genetic Information Processing	Translation	ko03010//Ribosome	K02984	GO:0044424//intracellular part;GO:0005634//nucleus;GO:0043227//membrane-bounded organelle;GO:0070013//intracellular organelle lumen;GO:0043233//organelle lumen;GO:0043228//non-membrane-bounded organelle;GO:0043229//intracellular organelle;GO:0043232//intracellular non-membrane-bounded organelle;GO:0030312//external encapsulating structure;GO:0005737//cytoplasm;GO:0032991//macromolecular complex;G…	-	GO:0043170//macromolecule metabolic process;GO:0008152//metabolic process;GO:0071704//organic substance metabolic process;GO:0010467//gene expression
Pm009265	421.667	976.667	14.85	33	1.152	6.17e-07	2.84e-06	yes	HMT3	PREDICTED: homocysteine S-methyltransferase 3 [Prunus mume]	Metabolism	Amino acid metabolism;Global and Overview	ko01100//Metabolic pathways;ko01110//Biosynthesis of secondary metabolites;ko00270//Cysteine and methionine metabolism	K00547	-	GO:0003824//catalytic activity;GO:0016741//transferase activity, transferring one-carbon groups;GO:0008172//S-methyltransferase activity;GO:0016740//transferase activity;GO:0008168//methyltransferase activity	GO:0008152//metabolic process
Pm009287	15.6667	390	1.17667	27.44	4.5435	4.31e-32	1.14e-30	yes	p20	PREDICTED: uncharacterized N-acetyltransferase p20-like [Prunus mume]	-	-	-	-	-	-	-
Pm009288	185	648.667	11.35	37.48	1.72343	4.91e-34	1.47e-32	yes	p20	PREDICTED: uncharacterized N-acetyltransferase p20-like [Prunus mume]	-	-	-	-	-	-	-
Pm009289	94.3333	358	5.02333	17.99	1.84048	5.02e-17	5.53e-16	yes	p20	PREDICTED: uncharacterized N-acetyltransferase p20-like [Prunus mume]	-	-	-	-	-	-	-
Pm009290	64	159.333	3.37667	7.87333	1.22137	9.05e-09	5.14e-08	yes	--	PREDICTED: uncharacterized N-acetyltransferase YoaA-like [Citrus sinensis]	-	-	-	-	-	-	-
Pm009294	271.333	645	12.4733	28.2533	1.17957	8.68e-13	7.03e-12	yes	--	PREDICTED: uncharacterized protein LOC103324039 [Prunus mume]	-	-	-	-	-	-	-
Pm009296	73.3333	165.667	1.58333	3.38	1.09406	1.85e-10	1.24e-09	yes	PCMP-H3	PREDICTED: pentatricopeptide repeat-containing protein At4g14820 [Prunus mume]	-	-	-	-	-	-	-
Pm009303	0.666667	4.33333	0.0266667	0.173333	2.70044	0.0139931	0.03013	yes	--	PREDICTED: late embryogenesis abundant protein D-34-like [Prunus mume]	-	-	-	-	GO:0005623//cell;GO:0044424//intracellular part;GO:0005622//intracellular;GO:0044464//cell part	-	GO:0032502//developmental process;GO:0003006//developmental process involved in reproduction;GO:0022414//reproductive process;GO:0000003//reproduction
Pm009304	10.22	49.8333	0.49	2.27667	2.21607	2.69e-10	1.77e-09	yes	OFP16	PREDICTED: transcription repressor OFP12-like [Prunus mume]	-	-	-	-	-	-	-
Pm009305	10	4.33333	0.253333	0.103333	-1.29373	0.0134649	0.0290895	yes	BGLU24	PREDICTED: beta-glucosidase 12-like [Prunus mume]	Metabolism	Metabolism of other amino acids;Global and Overview	ko01110//Biosynthesis of secondary metabolites;ko00460//Cyanoamino acid metabolism	K13032	-	-	-
Pm009329	364.333	134.333	7.10667	2.48333	-1.5169	2.86e-18	3.44e-17	yes	FAO1	PREDICTED: long-chain-alcohol oxidase FAO1 [Prunus mume]	-	-	-	-	-	-	-
Pm009338	12.6667	44.3333	0.87	2.83667	1.70511	3.27e-07	1.56e-06	yes	Dctpp1	PREDICTED: dCTP pyrophosphatase 1-like [Prunus mume]	-	-	-	-	-	-	-
Pm009340	103.333	237.667	1.88333	4.11	1.12585	4.29e-10	2.78e-09	yes	--	RRM_6 domain-containing protein [Cephalotus follicularis]	-	-	-	-	-	-	-
Pm009342	17.6667	8.33333	0.81	0.36	-1.16993	0.00613021	0.0144271	yes	At4g28400	phosphatase 2C (PP2C)-like protein [Corchorus capsularis]	-	-	-	-	-	GO:0003824//catalytic activity;GO:0016787//hydrolase activity	GO:0008152//metabolic process
Pm009349	44.6667	104.333	0.94	2.06333	1.13424	4.83e-08	2.52e-07	yes	PCMP-H21	Tetratricopeptide repeat (TPR)-like superfamily protein [Theobroma cacao]	-	-	-	-	-	-	-
Pm009356	2077.33	4707	112.667	238.837	1.08396	3.21e-17	3.59e-16	yes	HSP26-A	PREDICTED: probable glutathione S-transferase [Prunus mume]	Metabolism	Metabolism of other amino acids	ko00480//Glutathione metabolism	K00799	-	-	-
Pm009382	186.667	980.333	9.7	47.4867	2.29147	2.4e-29	5.6e-28	yes	ERF1B	PREDICTED: ethylene-responsive transcription factor 1B [Prunus mume]	Environmental Information Processing	Signal transduction	ko04075//Plant hormone signal transduction	K14516	GO:0043229//intracellular organelle;GO:0044464//cell part;GO:0043226//organelle;GO:0044424//intracellular part;GO:0043231//intracellular membrane-bounded organelle;GO:0043227//membrane-bounded organelle;GO:0005623//cell;GO:0005622//intracellular	GO:0001071//nucleic acid binding transcription factor activity	GO:0044237//cellular metabolic process;GO:0071704//organic substance metabolic process;GO:0019438//aromatic compound biosynthetic process;GO:0006351//transcription, DNA-templated;GO:0032774//RNA biosynthetic process;GO:0044238//primary metabolic process;GO:0044271//cellular nitrogen compound biosynthetic process;GO:1901362//organic cyclic compound biosynthetic process;GO:0034654//nucleobase-conta…
Pm009384	0	18.6667	0.001	1.41333	10.4649	6.96e-12	5.28e-11	yes	ERF098	PREDICTED: ethylene-responsive transcription factor ERF095 [Prunus mume]	-	-	-	-	-	-	-
Pm009418	1945	10735	30.6	161.033	2.39576	1.71e-92	3.56e-90	yes	ETR2	PREDICTED: ethylene receptor 2 [Prunus mume]	Environmental Information Processing	Signal transduction	ko04075//Plant hormone signal transduction	K14509	-	-	-
Pm009422	24.07	346.91	0.56	7.48333	3.74018	3.26e-59	2.6e-57	yes	CSLG2	PREDICTED: cellulose synthase-like protein G2 isoform X1 [Prunus mume]	-	-	-	-	-	-	-
Pm009423	49.5	558.693	1.07667	11.44	3.40944	2.8e-42	1.21e-40	yes	CSLG3	PREDICTED: cellulose synthase-like protein G3 [Prunus mume]	-	-	-	-	-	-	-
Pm009426	147.71	2004.88	3.06667	39.3367	3.68113	2.24e-136	1.1e-133	yes	CSLG1	PREDICTED: cellulose synthase-like protein G2 [Prunus mume]	-	-	-	-	-	-	-
Pm009456	2647.67	6672.67	161.307	381.543	1.24204	3.29e-44	1.57e-42	yes	RPS15	PREDICTED: 40S ribosomal protein S15-4 [Fragaria vesca subsp. vesca] [Fragaria vesca]	Genetic Information Processing	Translation	ko03010//Ribosome	K02958	-	-	-
Pm009475	4641	11381	255.493	587.093	1.2003	2.22e-32	5.92e-31	yes	RPL13AD	PREDICTED: 60S ribosomal protein L13a-4 [Prunus mume]	Genetic Information Processing	Translation	ko03010//Ribosome	K02872	GO:0030529//intracellular ribonucleoprotein complex;GO:0032991//macromolecular complex;GO:0005840//ribosome;GO:0044464//cell part;GO:0005623//cell;GO:1990904//ribonucleoprotein complex;GO:0044391//ribosomal subunit;GO:0043228//non-membrane-bounded organelle;GO:0044424//intracellular part;GO:0005622//intracellular;GO:0043226//organelle;GO:0043229//intracellular organelle;GO:0044422//organelle part…	-	GO:0071704//organic substance metabolic process;GO:0010467//gene expression;GO:0008152//metabolic process;GO:0043170//macromolecule metabolic process
Pm009494	42	93.6667	1.49333	3.15333	1.07834	4.68e-05	0.000165076	yes	ERF062	PREDICTED: ethylene-responsive transcription factor ERF062 [Prunus mume]	-	-	-	-	-	-	-
Pm009524	4284.67	1755.33	71.59	27.73	-1.36831	4.77e-37	1.65e-35	yes	LOX5	PREDICTED: linoleate 9S-lipoxygenase 5, chloroplastic [Prunus mume]	Metabolism	Lipid metabolism	ko00591//Linoleic acid metabolism	K15718	-	-	-
Pm009528	175.667	1141.33	6.46667	39.52	2.61149	5.24e-84	8.53e-82	yes	ACL5	PREDICTED: thermospermine synthase ACAULIS5-like [Prunus mume]	-	-	-	-	-	GO:0016740//transferase activity;GO:0003824//catalytic activity;GO:0016765//transferase activity, transferring alkyl or aryl (other than methyl) groups	-
Pm009530	0.333333	6	0.00666667	0.126667	4.24793	0.00266941	0.0067979	yes	At1g62810	PREDICTED: primary amine oxidase-like [Prunus mume]	Metabolism	Amino acid metabolism;Global and Overview;Metabolism of other amino acids;Biosynthesis of other secondary metabolites	ko01100//Metabolic pathways;ko01110//Biosynthesis of secondary metabolites;ko00260//Glycine, serine and threonine metabolism;ko00350//Tyrosine metabolism;ko00410//beta-Alanine metabolism;ko00360//Phenylalanine metabolism;ko00950//Isoquinoline alkaloid biosynthesis;ko00960//Tropane, piperidine and pyridine alkaloid biosynthesis	K00276	-	GO:0016641//oxidoreductase activity, acting on the CH-NH2 group of donors, oxygen as acceptor;GO:0005488//binding;GO:0048037//cofactor binding;GO:0043169//cation binding;GO:0016491//oxidoreductase activity;GO:0043167//ion binding;GO:0003824//catalytic activity;GO:0016638//oxidoreductase activity, acting on the CH-NH2 group of donors	GO:0044699//single-organism process;GO:0044710//single-organism metabolic process;GO:1901564//organonitrogen compound metabolic process;GO:0006807//nitrogen compound metabolic process;GO:0071704//organic substance metabolic process;GO:0008152//metabolic process
Pm009534	105	236	2.63667	5.61	1.08929	2.75e-09	1.65e-08	yes	HSP70-8	PREDICTED: heat shock 70 kDa protein 8 [Prunus mume]	-	-	-	-	-	-	-
Pm009554	16.6667	36.6667	0.36	0.756667	1.07166	0.000744325	0.00211679	yes	PCMP-E7	PREDICTED: pentatricopeptide repeat-containing protein At4g31070, mitochondrial [Prunus mume]	-	-	-	-	-	-	-
Pm009570	940.667	2423	21.31	51.4933	1.27286	1.87e-40	7.39e-39	yes	DHAD	PREDICTED: dihydroxy-acid dehydratase, chloroplastic [Prunus mume]	Metabolism	Amino acid metabolism;Global and Overview;Metabolism of cofactors and vitamins	ko01100//Metabolic pathways;ko01110//Biosynthesis of secondary metabolites;ko01130//Biosynthesis of antibiotics;ko01230//Biosynthesis of amino acids;ko01210//2-Oxocarboxylic acid metabolism;ko00770//Pantothenate and CoA biosynthesis;ko00290//Valine, leucine and isoleucine biosynthesis	K01687	-	-	-
Pm009578	127	380.333	6.41667	18.0333	1.49077	5.31e-22	8.08e-21	yes	--	PREDICTED: mitochondrial intermembrane space import and assembly protein 40-like [Prunus mume]	-	-	-	-	-	-	-
Pm009587	2424.67	12123	57.1233	269.397	2.23758	6.75e-147	4e-144	yes	At3g24170	PREDICTED: glutathione reductase, cytosolic [Prunus mume]	Metabolism	Metabolism of other amino acids	ko00480//Glutathione metabolism	K00383	-	-	-
Pm009604	256	59.6667	5.86667	1.29333	-2.18145	1.49e-28	3.33e-27	yes	MAP70.5	PREDICTED: microtubule-associated protein 70-5 [Prunus mume]	-	-	-	-	-	-	-
Pm009613	5271.33	2786.67	198.747	99.05	-1.0047	5.62e-31	1.41e-29	yes	--	PREDICTED: heavy metal-associated isoprenylated plant protein 3-like [Prunus mume]	-	-	-	-	-	-	-
Pm009616	40.6667	127.667	1.92667	5.64333	1.55044	5.66e-13	4.66e-12	yes	MTACP2	PREDICTED: acyl carrier protein 3, mitochondrial [Prunus mume]	Metabolism	Energy metabolism;Global and Overview	ko01100//Metabolic pathways;ko00190//Oxidative phosphorylation	K03955	-	-	-
Pm009617	178	48.3333	8.22	2.08667	-1.97794	2.43e-20	3.34e-19	yes	--	Pollen_Ole_e_I domain-containing protein [Cephalotus follicularis]	-	-	-	-	-	-	-
Pm009635	358	921.667	12.3933	30.0333	1.277	1.5e-32	4.08e-31	yes	PGLP2	PREDICTED: phosphoglycolate phosphatase 2 [Prunus mume]	Metabolism	Carbohydrate metabolism;Global and Overview	ko01100//Metabolic pathways;ko01110//Biosynthesis of secondary metabolites;ko01130//Biosynthesis of antibiotics;ko01200//Carbon metabolism;ko00630//Glyoxylate and dicarboxylate metabolism	K19269	-	GO:0003824//catalytic activity;GO:0042578//phosphoric ester hydrolase activity;GO:0016787//hydrolase activity;GO:0016788//hydrolase activity, acting on ester bonds	GO:0006793//phosphorus metabolic process;GO:0044237//cellular metabolic process;GO:0009987//cellular process;GO:0008152//metabolic process;GO:0006796//phosphate-containing compound metabolic process
Pm009636	1050.33	2334	36.08	75.3867	1.06311	4.87e-24	8.37e-23	yes	FPS2	PREDICTED: farnesyl pyrophosphate synthase 2 [Prunus mume]	Metabolism	Global and Overview;Metabolism of terpenoids and polyketides	ko01100//Metabolic pathways;ko01110//Biosynthesis of secondary metabolites;ko01130//Biosynthesis of antibiotics;ko00900//Terpenoid backbone biosynthesis	K00787	-	-	-
Pm009640	209.667	1444	3.52667	22.95	2.70212	3.09e-59	2.48e-57	yes	At5g47800	PREDICTED: BTB/POZ domain-containing protein At5g47800 [Prunus mume]	-	-	-	-	-	-	-
Pm009652	97.19	40.35	6.58333	2.55	-1.36832	5.58e-07	2.59e-06	yes	C/VIF2	PREDICTED: cell wall / vacuolar inhibitor of fructosidase 2-like [Prunus mume]	-	-	-	-	-	-	-
Pm009664	287.037	1545.04	7.68	38.8433	2.33849	1.43e-89	2.74e-87	yes	2020-04-03	PREDICTED: 5'-adenylylsulfate reductase 3, chloroplastic-like [Prunus mume]	Metabolism	Energy metabolism;Global and Overview	ko01120//Microbial metabolism in diverse environments;ko00920//Sulfur metabolism	K05907	-	GO:0003824//catalytic activity;GO:0016491//oxidoreductase activity;GO:0016671//oxidoreductase activity, acting on a sulfur group of donors, disulfide as acceptor;GO:0016667//oxidoreductase activity, acting on a sulfur group of donors	GO:0044763//single-organism cellular process;GO:0006790//sulfur compound metabolic process;GO:0044710//single-organism metabolic process;GO:0042592//homeostatic process;GO:0065007//biological regulation;GO:0044237//cellular metabolic process;GO:0065008//regulation of biological quality;GO:0009987//cellular process;GO:0019725//cellular homeostasis;GO:0008152//metabolic process;GO:0044699//single-o…
Pm009665	658.963	2550.29	14.35	52.2867	1.86539	2.67e-83	4.2e-81	yes	2020-04-03	PREDICTED: 5'-adenylylsulfate reductase 3, chloroplastic-like [Prunus mume]	Metabolism	Energy metabolism;Global and Overview	ko01120//Microbial metabolism in diverse environments;ko00920//Sulfur metabolism	K05907	-	GO:0003824//catalytic activity;GO:0016667//oxidoreductase activity, acting on a sulfur group of donors;GO:0016671//oxidoreductase activity, acting on a sulfur group of donors, disulfide as acceptor;GO:0016491//oxidoreductase activity	GO:0044710//single-organism metabolic process;GO:0044237//cellular metabolic process;GO:0065007//biological regulation;GO:0065008//regulation of biological quality;GO:0044699//single-organism process;GO:0009987//cellular process;GO:0019725//cellular homeostasis;GO:0008152//metabolic process;GO:0006790//sulfur compound metabolic process;GO:0044763//single-organism cellular process;GO:0042592//home…
Pm009666	1638.67	625.667	41.1767	14.7667	-1.47948	1.3e-33	3.76e-32	yes	At1g11820	PREDICTED: glucan endo-1,3-beta-glucosidase 1 [Prunus mume]	-	-	-	-	-	GO:0015926//glucosidase activity;GO:0008422//beta-glucosidase activity;GO:0016787//hydrolase activity;GO:0004553//hydrolase activity, hydrolyzing O-glycosyl compounds;GO:0003824//catalytic activity;GO:0016798//hydrolase activity, acting on glycosyl bonds	GO:0044238//primary metabolic process;GO:0008152//metabolic process
Pm009678	3411.67	1364.33	78.77	29.7767	-1.40346	8.73e-47	4.65e-45	yes	APA1	PREDICTED: aspartic proteinase-like [Prunus mume]	-	-	-	-	-	-	-
Pm009698	131.333	55	6.72667	2.67667	-1.32945	1.39e-08	7.77e-08	yes	--	chaperonin-like RBCX protein 1, chloroplastic [Cajanus cajan]	-	-	-	-	-	-	-
Pm009705	1630.67	544.333	47.46	14.81	-1.68014	4.47e-41	1.83e-39	yes	H1	PREDICTED: homeobox protein knotted-1-like LET6 [Prunus mume]	-	-	-	-	GO:0043227//membrane-bounded organelle;GO:0043231//intracellular membrane-bounded organelle;GO:0044464//cell part;GO:0005622//intracellular;GO:0043226//organelle;GO:0043229//intracellular organelle;GO:0044424//intracellular part;GO:0005623//cell	GO:0001071//nucleic acid binding transcription factor activity;GO:0097159//organic cyclic compound binding;GO:1901363//heterocyclic compound binding;GO:0005488//binding;GO:0003676//nucleic acid binding;GO:0003677//DNA binding	GO:0044260//cellular macromolecule metabolic process;GO:0019438//aromatic compound biosynthetic process;GO:1901362//organic cyclic compound biosynthetic process;GO:0008152//metabolic process;GO:0010467//gene expression;GO:0034654//nucleobase-containing compound biosynthetic process;GO:0071704//organic substance metabolic process;GO:0044238//primary metabolic process;GO:0006139//nucleobase-contain…
Pm009748	211	93.6667	18.63	7.75667	-1.26412	1.24e-09	7.69e-09	yes	ETC1	PREDICTED: MYB-like transcription factor ETC1 [Prunus mume]	-	-	-	-	-	GO:0005488//binding	-
Pm009765	4.66667	18.3333	0.423333	1.55667	1.87859	6.83e-05	0.000233974	yes	--	PREDICTED: uncharacterized protein LOC107880640 [Prunus mume]	-	-	-	-	-	-	-
Pm009788	27	127	0.72	3.21667	2.1595	8.35e-18	9.74e-17	yes	At5g41620	PREDICTED: probable DNA double-strand break repair Rad50 ATPase isoform X2 [Gossypium hirsutum]	-	-	-	-	-	-	-
Pm009792	53513.3	12734	1826.48	408.857	-2.1594	1.06e-140	5.76e-138	yes	PER42	PREDICTED: peroxidase 42 [Prunus mume]	Metabolism	Global and Overview;Biosynthesis of other secondary metabolites	ko01100//Metabolic pathways;ko01110//Biosynthesis of secondary metabolites;ko00940//Phenylpropanoid biosynthesis	K00430	-	-	-
Pm009804	140.333	349.333	3.11667	7.3	1.22789	8.69e-09	4.95e-08	yes	ankrd13c-a	PREDICTED: LOW QUALITY PROTEIN: ankyrin repeat domain-containing protein 13C [Prunus mume]	-	-	-	-	-	-	-
Pm009812	17.6667	2.33333	0.646667	0.0833333	-2.95606	4.62e-07	2.17e-06	yes	CRK10	PREDICTED: cysteine-rich receptor-like protein kinase 10 [Prunus mume]	-	-	-	-	-	-	-
Pm009821	11.2467	29.2433	0.6	1.48	1.30256	0.000964746	0.00268045	yes	--	PREDICTED: cytosolic purine 5'-nucleotidase-like [Prunus mume]	-	-	-	-	-	-	-
Pm009822	35	18	1.25667	0.606667	-1.05063	0.000845361	0.00237731	yes	CRRSP38	PREDICTED: cysteine-rich repeat secretory protein 38-like [Prunus mume]	-	-	-	-	-	-	-
Pm009836	1379.33	680.667	92.3567	43.18	-1.09685	2.04e-13	1.75e-12	yes	CXXS1	PREDICTED: thioredoxin-like protein CXXS1 [Prunus mume]	-	-	-	-	-	GO:0015036//disulfide oxidoreductase activity;GO:0016667//oxidoreductase activity, acting on a sulfur group of donors;GO:0016491//oxidoreductase activity;GO:0003824//catalytic activity	GO:0044699//single-organism process;GO:0065008//regulation of biological quality;GO:0065007//biological regulation;GO:0008152//metabolic process;GO:0042592//homeostatic process;GO:0044710//single-organism metabolic process;GO:0019725//cellular homeostasis;GO:0044763//single-organism cellular process;GO:0009987//cellular process
Pm009844	1.33333	60	0.0366667	1.52667	5.37977	1.17e-24	2.09e-23	yes	At5g15730	PREDICTED: calcium/calmodulin-regulated receptor-like kinase 1 [Prunus mume]	-	-	-	-	-	-	-
Pm009849	12789.3	3895.33	340.053	96.1	-1.82315	2.87e-15	2.81e-14	yes	TPS13	PREDICTED: (3S,6E)-nerolidol synthase 1-like [Prunus mume]	Metabolism	Metabolism of terpenoids and polyketides;Global and Overview	ko01110//Biosynthesis of secondary metabolites;ko01130//Biosynthesis of antibiotics;ko00902//Monoterpenoid biosynthesis	K15086	-	-	-
Pm009850	17135.3	2868	446.237	69.9933	-2.67252	5.9e-43	2.63e-41	yes	TPS13	PREDICTED: (3S,6E)-nerolidol synthase 1-like [Prunus mume]	Metabolism	Metabolism of terpenoids and polyketides;Global and Overview	ko01110//Biosynthesis of secondary metabolites;ko01130//Biosynthesis of antibiotics;ko00902//Monoterpenoid biosynthesis	K15086	GO:0043226//organelle;GO:0043227//membrane-bounded organelle;GO:0044424//intracellular part;GO:0005623//cell;GO:0043229//intracellular organelle;GO:0005737//cytoplasm;GO:0009536//plastid;GO:0044464//cell part;GO:0044444//cytoplasmic part;GO:0043231//intracellular membrane-bounded organelle;GO:0005622//intracellular	GO:0016838//carbon-oxygen lyase activity, acting on phosphates;GO:0016829//lyase activity;GO:0003824//catalytic activity;GO:0046872//metal ion binding;GO:0005488//binding;GO:0043167//ion binding;GO:0043169//cation binding;GO:0016835//carbon-oxygen lyase activity	GO:0044237//cellular metabolic process;GO:0006720//isoprenoid metabolic process;GO:0009987//cellular process;GO:0044238//primary metabolic process;GO:0044710//single-organism metabolic process;GO:0008152//metabolic process;GO:0071704//organic substance metabolic process;GO:0006629//lipid metabolic process;GO:0044699//single-organism process;GO:0044255//cellular lipid metabolic process;GO:0006721/…
Pm009851	264.667	595.333	9.85333	20.8133	1.07882	2.2e-18	2.67e-17	yes	At3g13160	PREDICTED: pentatricopeptide repeat-containing protein At3g13160, mitochondrial-like [Prunus mume]	-	-	-	-	-	-	-
Pm009856	564	1364	26.4733	60.2167	1.18562	4.21e-33	1.19e-31	yes	FQR1	PREDICTED: NAD(P)H dehydrogenase (quinone) FQR1-like [Prunus mume]	Metabolism	Global and Overview;Metabolism of cofactors and vitamins	ko01110//Biosynthesis of secondary metabolites;ko00130//Ubiquinone and other terpenoid-quinone biosynthesis	K03809	-	GO:0003824//catalytic activity	GO:0034654//nucleobase-containing compound biosynthetic process;GO:0018130//heterocycle biosynthetic process;GO:0044271//cellular nitrogen compound biosynthetic process;GO:0016070//RNA metabolic process;GO:0043170//macromolecule metabolic process;GO:0034641//cellular nitrogen compound metabolic process;GO:0032774//RNA biosynthetic process;GO:0071704//organic substance metabolic process;GO:0019438…
Pm009873	155.177	68.9233	2.93333	1.23667	-1.24608	7.4e-12	5.61e-11	yes	CES101	PREDICTED: LOW QUALITY PROTEIN: G-type lectin S-receptor-like serine/threonine-protein kinase CES101 [Prunus mume]	-	-	-	-	-	-	-
Pm009884	176.667	40.6667	7.54333	1.64667	-2.19565	5.66e-21	8.05e-20	yes	CYCD6-1	D6-type cyclin [Populus trichocarpa]	-	-	-	-	-	-	-
Pm009886	85.6667	44	2.76667	1.31667	-1.07126	0.000376572	0.00113529	yes	ENT3	PREDICTED: equilibrative nucleotide transporter 3-like [Prunus mume]	-	-	-	-	-	-	-
Pm009912	68	162.333	1.91333	4.23	1.14457	2.04e-05	7.59e-05	yes	At1g61320	F-box domain-containing protein/FBD domain-containing protein, partial [Cephalotus follicularis]	-	-	-	-	-	-	-
Pm009913	304	672.333	15.0167	30.9433	1.04306	1.05e-09	6.55e-09	yes	At1g61340	PREDICTED: F-box protein At1g61340-like [Prunus mume]	-	-	-	-	-	-	-
Pm009916	286.667	904	6.01333	17.9233	1.5756	2.73e-25	5.12e-24	yes	NDB3	PREDICTED: external alternative NAD(P)H-ubiquinone oxidoreductase B3, mitochondrial [Prunus mume]	-	-	-	-	GO:0044424//intracellular part;GO:0005622//intracellular;GO:0043227//membrane-bounded organelle;GO:0016020//membrane;GO:0043229//intracellular organelle;GO:0031090//organelle membrane;GO:0044446//intracellular organelle part;GO:0005740//mitochondrial envelope;GO:0043231//intracellular membrane-bounded organelle;GO:0044422//organelle part;GO:0005737//cytoplasm;GO:0044464//cell part;GO:0044429//mit…	GO:0036094//small molecule binding;GO:0097159//organic cyclic compound binding;GO:1901363//heterocyclic compound binding;GO:0000166//nucleotide binding;GO:1901265//nucleoside phosphate binding;GO:0003824//catalytic activity;GO:0005488//binding	GO:0044699//single-organism process;GO:0044710//single-organism metabolic process;GO:0008152//metabolic process
Pm009917	760.333	1766.67	12.8767	28.2733	1.13468	9.11e-34	2.67e-32	yes	TIR1	PREDICTED: protein TRANSPORT INHIBITOR RESPONSE 1-like [Prunus mume]	Environmental Information Processing	Signal transduction	ko04075//Plant hormone signal transduction	K14485	-	-	GO:0007165//signal transduction;GO:0071310//cellular response to organic substance;GO:0050789//regulation of biological process;GO:0044699//single-organism process;GO:0051716//cellular response to stimulus;GO:0050794//regulation of cellular process;GO:0023052//signaling;GO:0009725//response to hormone;GO:0050896//response to stimulus;GO:0042221//response to chemical;GO:0044700//single organism si…
Pm009925	16	4	1.27333	0.29	-2.13449	4.87e-05	0.000171037	yes	Cdlc2	PREDICTED: dynein light chain LC6, flagellar outer arm [Prunus mume]	-	-	-	-	-	-	-
Pm009934	171.667	74.6667	7.12333	2.91	-1.29153	1.25e-11	9.26e-11	yes	ENDO1	PREDICTED: endonuclease 1 [Prunus mume]	-	-	-	-	-	-	-
Pm009936	49.6667	137.333	1.13	2.95667	1.38765	3.78e-08	2e-07	yes	NDA1	PREDICTED: internal alternative NAD(P)H-ubiquinone oxidoreductase A1, mitochondrial-like [Prunus mume]	-	-	-	-	-	-	-
Pm009939	1616.67	844	39.2933	19.3967	-1.01848	4.08e-28	8.88e-27	yes	AHL	PREDICTED: PAP-specific phosphatase HAL2-like [Prunus mume]	Metabolism	Global and Overview;Energy metabolism	ko01100//Metabolic pathways;ko01130//Biosynthesis of antibiotics;ko01120//Microbial metabolism in diverse environments;ko00920//Sulfur metabolism	K01082	-	GO:0016791//phosphatase activity;GO:0008252//nucleotidase activity;GO:0042578//phosphoric ester hydrolase activity;GO:0003824//catalytic activity;GO:0016788//hydrolase activity, acting on ester bonds;GO:0016787//hydrolase activity	GO:0044763//single-organism cellular process;GO:0044710//single-organism metabolic process;GO:0006644//phospholipid metabolic process;GO:0009987//cellular process;GO:0044699//single-organism process;GO:0046488//phosphatidylinositol metabolic process;GO:0008152//metabolic process;GO:0044237//cellular metabolic process;GO:0071704//organic substance metabolic process;GO:0006629//lipid metabolic proc…
Pm009940	858.333	289.667	38.3167	12.1633	-1.65543	5.66e-52	3.49e-50	yes	--	PREDICTED: ctenidin-3-like [Citrus sinensis]	-	-	-	-	-	-	-
Pm009947	39	444.333	1.56667	16.8567	3.42755	1.46e-78	2.04e-76	yes	--	PREDICTED: ras-associated and pleckstrin homology domains-containing protein 1 [Malus domestica]	-	-	-	-	-	-	-
Pm009958	25	11.3333	0.433333	0.18	-1.26748	0.00719208	0.0166178	yes	At4g04980	PREDICTED: protein diaphanous homolog 1-like [Nicotiana tabacum]	Cellular Processes	Transport and catabolism	ko04144//Endocytosis	K05747	-	-	-
Pm009961	7903.33	3997.33	166.117	78.2933	-1.08524	1.03e-12	8.31e-12	yes	co-2	PREDICTED: polyphenol oxidase, chloroplastic-like [Prunus mume]	Metabolism	Biosynthesis of other secondary metabolites;Global and Overview;Amino acid metabolism	ko01100//Metabolic pathways;ko01110//Biosynthesis of secondary metabolites;ko00350//Tyrosine metabolism;ko00950//Isoquinoline alkaloid biosynthesis	K00422	-	-	-
Pm009962	14228	5083.67	338.403	112.577	-1.58784	1.4e-25	2.66e-24	yes	co-1	PREDICTED: polyphenol oxidase, chloroplastic-like [Prunus mume]	Metabolism	Amino acid metabolism;Global and Overview;Biosynthesis of other secondary metabolites	ko01100//Metabolic pathways;ko01110//Biosynthesis of secondary metabolites;ko00350//Tyrosine metabolism;ko00950//Isoquinoline alkaloid biosynthesis	K00422	-	-	-
Pm009965	421.667	2288	11.0767	55.8467	2.33395	1.63e-36	5.47e-35	yes	AS1	PREDICTED: polyphenol oxidase, chloroplastic-like, partial [Prunus mume]	Metabolism	Amino acid metabolism;Global and Overview;Biosynthesis of other secondary metabolites	ko01100//Metabolic pathways;ko01110//Biosynthesis of secondary metabolites;ko00350//Tyrosine metabolism;ko00950//Isoquinoline alkaloid biosynthesis	K00422	-	-	-
Pm009966	12029.7	5277.67	288.387	118.173	-1.2871	1.16e-23	1.95e-22	yes	co-2	PREDICTED: polyphenol oxidase, chloroplastic-like [Prunus mume]	Metabolism	Amino acid metabolism;Global and Overview;Biosynthesis of other secondary metabolites	ko01100//Metabolic pathways;ko01110//Biosynthesis of secondary metabolites;ko00350//Tyrosine metabolism;ko00950//Isoquinoline alkaloid biosynthesis	K00422	-	-	-
Pm009978	36.6667	9.66667	1.14333	0.29	-1.97912	8.51e-08	4.32e-07	yes	A4galt	PREDICTED: lactosylceramide 4-alpha-galactosyltransferase [Fragaria vesca subsp. vesca] [Fragaria vesca]	Metabolism	Global and Overview;Glycan biosynthesis and metabolism	ko01100//Metabolic pathways;ko00603//Glycosphingolipid biosynthesis - globo series	K01988	-	GO:0016757//transferase activity, transferring glycosyl groups;GO:0008378//galactosyltransferase activity;GO:0016758//transferase activity, transferring hexosyl groups;GO:0016740//transferase activity;GO:0003824//catalytic activity	-
Pm009995	3372.67	1772.33	136.18	67.7533	-1.00715	9.96e-26	1.91e-24	yes	Ephx2	PREDICTED: AB hydrolase superfamily protein YfhM-like [Prunus mume]	-	-	-	-	-	-	-
Pm010013	269.667	117.333	14.21	5.85667	-1.27875	1.5e-13	1.3e-12	yes	TOM2AH3	PREDICTED: tetraspanin-19-like [Prunus mume]	-	-	-	-	-	-	-
Pm010031	20.3333	53.6667	0.903333	2.24333	1.31231	7.1e-05	0.000242224	yes	HSFB2A	PREDICTED: heat stress transcription factor B-2a-like [Prunus mume]	-	-	-	-	-	-	-
Pm010038	92	48.3333	3.87	1.92333	-1.00872	1.76e-06	7.63e-06	yes	At5g22620	PREDICTED: probable 2-carboxy-D-arabinitol-1-phosphatase [Prunus mume]	-	-	-	-	-	GO:0003824//catalytic activity	-
Pm010039	69.6667	171.667	2.75333	6.44	1.22588	3.16e-10	2.07e-09	yes	KDSB	PREDICTED: 3-deoxy-manno-octulosonate cytidylyltransferase, mitochondrial-like [Prunus mume]	-	-	-	-	-	GO:0003824//catalytic activity;GO:0016740//transferase activity;GO:0016772//transferase activity, transferring phosphorus-containing groups;GO:0016779//nucleotidyltransferase activity;GO:0070567//cytidylyltransferase activity	GO:0044711//single-organism biosynthetic process;GO:0044699//single-organism process;GO:0008610//lipid biosynthetic process;GO:1901576//organic substance biosynthetic process;GO:0044710//single-organism metabolic process;GO:0008152//metabolic process;GO:0071704//organic substance metabolic process;GO:0044238//primary metabolic process;GO:0006629//lipid metabolic process;GO:0009058//biosynthetic p…
Pm010040	37.6667	85	0.88	1.87333	1.09003	0.000185022	0.000588133	yes	PCMP-H6	PREDICTED: pentatricopeptide repeat-containing protein At2g33760 [Prunus mume]	-	-	-	-	-	-	-
Pm010048	177.333	83	3.18	1.39333	-1.19049	9.18e-10	5.77e-09	yes	LOX3.1	PREDICTED: linoleate 13S-lipoxygenase 3-1, chloroplastic-like [Prunus mume]	Metabolism	Global and Overview;Lipid metabolism	ko01100//Metabolic pathways;ko01110//Biosynthesis of secondary metabolites;ko00592//alpha-Linolenic acid metabolism;ko00591//Linoleic acid metabolism	K00454	-	-	-
Pm010055	636.333	256.667	50.9933	19.32	-1.40021	3.64e-30	8.84e-29	yes	--	PREDICTED: transcription factor bHLH55-like isoform X2 [Pyrus x bretschneideri]	-	-	-	-	-	-	-
Pm010057	2013	4539.67	48.72	103.4	1.08565	1.81e-37	6.39e-36	yes	TIF3D1	PREDICTED: LOW QUALITY PROTEIN: eukaryotic translation initiation factor 3 subunit D-like [Prunus mume]	Genetic Information Processing	Translation	ko03013//RNA transport	K03251	-	-	-
Pm010060	394.333	110.333	24.7367	6.54	-1.91929	6.45e-34	1.91e-32	yes	RALFL4	PREDICTED: protein RALF-like 22 [Prunus mume]	-	-	-	-	-	-	-
Pm010090	142.333	365	11.4233	28.4633	1.31712	1.03e-15	1.05e-14	yes	NFD6	PREDICTED: protein NUCLEAR FUSION DEFECTIVE 6, chloroplastic/mitochondrial isoform X1 [Prunus mume]	-	-	-	-	-	-	-
Pm010091	485.667	220.667	34.3067	14.56	-1.23648	6.75e-16	6.96e-15	yes	--	PREDICTED: uncharacterized protein LOC103324811 isoform X1 [Prunus mume]	-	-	-	-	-	-	-
Pm010130	397.08	132.24	12.65	3.98	-1.6683	1.89e-32	5.09e-31	yes	At1g31550	PREDICTED: GDSL esterase/lipase At1g31550-like [Prunus mume]	-	-	-	-	-	-	-
Pm010130	79.6667	24.3333	1.96667	0.553333	-1.82953	3.23e-11	2.31e-10	yes	BGLU45	PREDICTED: LOW QUALITY PROTEIN: beta-glucosidase 45-like [Prunus mume]	Metabolism	Biosynthesis of other secondary metabolites;Metabolism of other amino acids;Global and Overview;Carbohydrate metabolism	ko01100//Metabolic pathways;ko01110//Biosynthesis of secondary metabolites;ko00500//Starch and sucrose metabolism;ko00940//Phenylpropanoid biosynthesis;ko00460//Cyanoamino acid metabolism	K05350	-	-	-
Pm010131	225.253	118.093	7.78667	3.84	-1.0199	7.34e-11	5.11e-10	yes	At1g28590	PREDICTED: GDSL esterase/lipase At1g28590-like isoform X1 [Prunus mume]	-	-	-	-	-	-	-
Pm010136	1324.67	2892.67	39.3	80.81	1.04	2.57e-13	2.19e-12	yes	TBL38	PREDICTED: protein trichome birefringence-like 37 [Prunus mume]	-	-	-	-	-	-	-
Pm010151	5.66667	1.33333	0.433333	0.0966667	-2.16439	0.0157901	0.0334881	yes	--	PREDICTED: uncharacterized protein LOC103324891 [Prunus mume]	-	-	-	-	-	-	-
Pm010157	55	233.333	4.13	16.6267	2.00929	8.88e-22	1.34e-20	yes	--	PREDICTED: uncharacterized protein LOC103324892 [Prunus mume]	-	-	-	-	-	-	-
Pm010184	54.8933	26.4067	1.06333	0.476667	-1.15754	0.000302652	0.000926985	yes	At1g07650	PREDICTED: probable LRR receptor-like serine/threonine-protein kinase At1g07650 [Prunus mume]	-	-	-	-	-	-	-
Pm010219	16.6667	5.66667	1.06667	0.346667	-1.62149	0.00391631	0.00962681	yes	HIPP26	PREDICTED: heavy metal-associated isoprenylated plant protein 27 [Prunus mume]	-	-	-	-	-	-	-
Pm010220	2122.33	921	59.6967	24.38	-1.29195	1.68e-44	8.1e-43	yes	--	DUF676 domain-containing protein [Cephalotus follicularis]	-	-	-	-	-	-	-
Pm010224	228.753	586.923	6.53667	15.8033	1.2736	4.14e-24	7.18e-23	yes	PYRD	PREDICTED: dihydroorotate dehydrogenase (quinone), mitochondrial-like isoform X1 [Prunus mume]	Metabolism	Nucleotide metabolism;Global and Overview	ko01100//Metabolic pathways;ko00240//Pyrimidine metabolism	K00254	-	-	-
Pm010225	110	259.333	7.2	16.0467	1.1562	2.99e-13	2.53e-12	yes	DOF1.5	PREDICTED: dof zinc finger protein DOF1.5 [Prunus mume]	-	-	-	-	-	-	-
Pm010231	2228	948.333	85.4833	34.17	-1.32291	1.41e-41	5.88e-40	yes	--	DUF4228 domain-containing protein [Cephalotus follicularis]	-	-	-	-	-	-	-
Pm010235	760	1703	11.6067	24.5233	1.0792	4.49e-31	1.14e-29	yes	--	DUF688 domain-containing protein, partial [Cephalotus follicularis]	-	-	-	-	-	-	-
Pm010237	413.333	1873.33	12.3767	52.4767	2.08405	4.71e-89	8.97e-87	yes	PCO4	PREDICTED: plant cysteine oxidase 4-like [Prunus mume]	Metabolism	Global and Overview;Metabolism of other amino acids	ko01100//Metabolic pathways;ko00430//Taurine and hypotaurine metabolism	K10712	-	-	-
Pm010239	9.33333	23.3333	0.356667	0.833333	1.22432	0.00440005	0.010678	yes	TGA21	PREDICTED: transcription factor TGA5 [Prunus mume]	-	-	-	-	-	-	-
Pm010242	9	126	0.136667	1.84	3.75097	1.05e-25	2e-24	yes	CIPK5	PREDICTED: CBL-interacting protein kinase 5 [Prunus mume]	Cellular Processes	Transport and catabolism	ko04140//Regulation of autophagy	K07198	-	GO:0097159//organic cyclic compound binding;GO:0032549//ribonucleoside binding;GO:0032550//purine ribonucleoside binding;GO:1901363//heterocyclic compound binding;GO:0016301//kinase activity;GO:0003824//catalytic activity;GO:0001882//nucleoside binding;GO:0036094//small molecule binding;GO:0097367//carbohydrate derivative binding;GO:0016740//transferase activity;GO:0016773//phosphotransferase act…	GO:0044763//single-organism cellular process;GO:0044238//primary metabolic process;GO:0001101//response to acid chemical;GO:0050896//response to stimulus;GO:0009987//cellular process;GO:0007154//cell communication;GO:0008152//metabolic process;GO:0071704//organic substance metabolic process;GO:0044267//cellular protein metabolic process;GO:0006464//cellular protein modification process;GO:0042221…
Pm010260	222	92.3333	4.85333	1.89333	-1.35805	9.43e-13	7.62e-12	yes	At1g04910	PREDICTED: uncharacterized protein At1g04910 [Prunus mume]	-	-	-	-	-	-	-
Pm010264	117	39.6667	1.60667	0.516667	-1.63676	2.19e-15	2.18e-14	yes	At3g47570	PREDICTED: LRR receptor-like serine/threonine-protein kinase GSO1 isoform X1 [Prunus mume]	Organismal Systems	Environmental adaptation	ko04626//Plant-pathogen interaction	K13420	-	-	-
Pm010272	41.3333	88.3333	0.703333	1.41333	1.00682	3.81e-06	1.58e-05	yes	DOT4	PREDICTED: pentatricopeptide repeat-containing protein DOT4, chloroplastic [Prunus mume]	-	-	-	-	-	-	-
Pm010275	2241.67	808.667	35.99	12.32	-1.54659	3.44e-23	5.66e-22	yes	CESA8	PREDICTED: cellulose synthase A catalytic subunit 8 [UDP-forming] [Prunus mume]	-	-	-	-	-	-	-
Pm010318	1071	3526.33	70.73	218.687	1.62847	1.78e-65	1.76e-63	yes	RPL32A	PREDICTED: 60S ribosomal protein L32-1 [Prunus mume]	Genetic Information Processing	Translation	ko03010//Ribosome	K02912	GO:0044464//cell part;GO:0044424//intracellular part;GO:0005623//cell;GO:0005622//intracellular;GO:1990904//ribonucleoprotein complex;GO:0032991//macromolecular complex;GO:0030529//intracellular ribonucleoprotein complex	-	GO:0071704//organic substance metabolic process;GO:0043170//macromolecule metabolic process;GO:0008152//metabolic process;GO:0010467//gene expression
Pm010330	1260.33	518.333	35.6467	13.8567	-1.36319	5.89e-43	2.63e-41	yes	SWEET2A	PREDICTED: bidirectional sugar transporter SWEET2a-like [Prunus mume]	-	-	-	-	-	-	-
Pm010336	1071.33	323.333	21.85	6.21333	-1.81419	3.98e-44	1.89e-42	yes	AIR3	PREDICTED: subtilisin-like protease SBT5.6 [Prunus mume]	-	-	-	-	-	-	-
Pm010337	144.667	77.6667	2.32667	1.16	-1.00414	0.000749469	0.00213022	yes	TPS1	PREDICTED: alpha,alpha-trehalose-phosphate synthase [UDP-forming] 1-like [Prunus mume]	Metabolism	Global and Overview;Carbohydrate metabolism	ko01100//Metabolic pathways;ko00500//Starch and sucrose metabolism	K16055	-	GO:0003824//catalytic activity;GO:0008194//UDP-glycosyltransferase activity;GO:0016757//transferase activity, transferring glycosyl groups;GO:0016791//phosphatase activity;GO:0019203//carbohydrate phosphatase activity;GO:0046527//glucosyltransferase activity;GO:0016740//transferase activity;GO:0042578//phosphoric ester hydrolase activity;GO:0035251//UDP-glucosyltransferase activity;GO:0016758//tr…	GO:0044699//single-organism process;GO:0008152//metabolic process;GO:0006793//phosphorus metabolic process;GO:0044237//cellular metabolic process;GO:0009311//oligosaccharide metabolic process;GO:0006796//phosphate-containing compound metabolic process;GO:0009987//cellular process;GO:0005975//carbohydrate metabolic process;GO:0005984//disaccharide metabolic process;GO:0071704//organic substance me…
Pm010340	4.33333	14	0.123333	0.38	1.62344	0.00282862	0.00716713	yes	Pes1	PREDICTED: pescadillo homolog [Prunus mume]	-	-	-	-	-	-	-
Pm010341	1834.33	976	56.8633	28.3667	-1.0033	1.92e-22	3.02e-21	yes	At5g45670	PREDICTED: GDSL esterase/lipase At5g45670-like [Prunus mume]	-	-	-	-	-	-	-
Pm010342	6202	2124	209.213	67.1	-1.64059	3.8e-39	1.43e-37	yes	At1g29660	PREDICTED: GDSL esterase/lipase At1g29660-like [Prunus mume]	-	-	-	-	-	GO:0003824//catalytic activity;GO:0016787//hydrolase activity	-
Pm010350	47	20.3333	1.04333	0.42	-1.31274	5.07e-05	0.00017742	yes	NPF4.6	PREDICTED: protein NRT1/ PTR FAMILY 4.5-like [Prunus mume]	-	-	-	-	-	-	GO:0051234//establishment of localization;GO:0051179//localization
Pm010354	670.667	2097	10.0333	29.6767	1.56453	5.15e-61	4.37e-59	yes	At1g07650	PREDICTED: probable LRR receptor-like serine/threonine-protein kinase At1g07650 isoform X1 [Prunus mume]	-	-	-	-	-	-	-
Pm010365	151.667	363.333	5.38667	12.0433	1.16077	1.44e-12	1.15e-11	yes	--	PREDICTED: uncharacterized protein LOC103325085 [Prunus mume]	-	-	-	-	-	-	-
Pm010380	118	52.6667	5.52667	2.33667	-1.24196	3.17e-08	1.7e-07	yes	ycf23	DUF561 domain-containing protein [Cephalotus follicularis]	-	-	-	-	-	-	-
Pm010394	5.85333	0	0.296667	0.001	-8.2127	0.00284894	0.00721501	yes	RPL18A	PREDICTED: 60S ribosomal protein L18a-like isoform X2 [Prunus mume]	Genetic Information Processing	Translation	ko03010//Ribosome	K02882	-	-	-
Pm010394	4343.67	9729.67	231.293	486.23	1.07192	8.37e-33	2.32e-31	yes	RPL18A	PREDICTED: 60S ribosomal protein L18a-2 [Prunus mume]	Genetic Information Processing	Translation	ko03010//Ribosome	K02882	-	-	-
Pm010403	1206.33	633	18.5567	9.19	-1.0138	1.23e-12	9.88e-12	yes	KAT1	PREDICTED: potassium channel KAT1-like isoform X1 [Prunus mume]	-	-	-	-	GO:0016020//membrane	GO:0022843//voltage-gated cation channel activity;GO:0005244//voltage-gated ion channel activity;GO:0005216//ion channel activity;GO:0022803//passive transmembrane transporter activity;GO:0022890//inorganic cation transmembrane transporter activity;GO:0008324//cation transmembrane transporter activity;GO:0022857//transmembrane transporter activity;GO:0046873//metal ion transmembrane transporter a…	GO:0030001//metal ion transport;GO:0034220//ion transmembrane transport;GO:0006811//ion transport;GO:0044765//single-organism transport;GO:0051234//establishment of localization;GO:0051179//localization;GO:0009987//cellular process;GO:0006812//cation transport;GO:0044763//single-organism cellular process;GO:1902578//single-organism localization;GO:0055085//transmembrane transport;GO:0044699//sing…
Pm010412	22	51	0.696667	1.50333	1.10962	0.000109227	0.000360733	yes	GA2OX1	PREDICTED: gibberellin 2-beta-dioxygenase-like [Prunus mume]	Metabolism	Global and Overview;Metabolism of terpenoids and polyketides	ko01110//Biosynthesis of secondary metabolites;ko00904//Diterpenoid biosynthesis	K04125	-	-	-
Pm010414	21.6667	103.333	2.77	12.41	2.16355	1.14e-17	1.32e-16	yes	RPS28	PREDICTED: 40S ribosomal protein S28 [Prunus mume]	Genetic Information Processing	Translation	ko03010//Ribosome	K02979	-	-	-
Pm010418	197.333	586.333	6.43	18.0867	1.49204	4.58e-23	7.44e-22	yes	At1g32860	PREDICTED: glucan endo-1,3-beta-glucosidase 14 [Prunus mume]	-	-	-	-	-	GO:0015926//glucosidase activity;GO:0016787//hydrolase activity;GO:0004553//hydrolase activity, hydrolyzing O-glycosyl compounds;GO:0008422//beta-glucosidase activity;GO:0003824//catalytic activity;GO:0016798//hydrolase activity, acting on glycosyl bonds	GO:0044238//primary metabolic process;GO:0008152//metabolic process
Pm010425	196.667	725.667	4.13333	14.5133	1.812	1.72e-26	3.44e-25	yes	NCED1	PREDICTED: probable 9-cis-epoxycarotenoid dioxygenase NCED5, chloroplastic [Prunus mume]	Metabolism	Metabolism of terpenoids and polyketides;Global and Overview	ko01100//Metabolic pathways;ko01110//Biosynthesis of secondary metabolites;ko00906//Carotenoid biosynthesis	K09840	-	-	-
Pm010428	2821.67	1377.33	228.067	103.057	-1.14602	2.96e-08	1.59e-07	yes	TIFY5A	PREDICTED: protein TIFY 5B [Prunus mume]	-	-	-	-	-	-	-
Pm010441	55.3333	22.3333	1.46	0.56	-1.38247	8.99e-05	0.000300506	yes	INT2	PREDICTED: probable inositol transporter 2 [Prunus mume]	-	-	-	-	-	-	-
Pm010441	9	0.666667	0.23	0.0166667	-3.7866	3.52e-05	0.00012646	yes	INT4	PREDICTED: inositol transporter 4-like [Prunus mume]	-	-	-	-	-	-	-
Pm010446	566.333	1433.33	19.9433	47.31	1.24624	7.3e-34	2.15e-32	yes	pak1ip1	PREDICTED: p21-activated protein kinase-interacting protein 1-like [Prunus mume]	-	-	-	-	GO:0031234//extrinsic component of cytoplasmic side of plasma membrane;GO:0043231//intracellular membrane-bounded organelle;GO:0070013//intracellular organelle lumen;GO:0043233//organelle lumen;GO:1902494//catalytic complex;GO:0005886//plasma membrane;GO:0032991//macromolecular complex;GO:0019897//extrinsic component of plasma membrane;GO:0016020//membrane;GO:0000151//ubiquitin ligase complex;GO:…	GO:0005488//binding	-
Pm010464	311.333	756	10.69	24.3767	1.18924	4.48e-23	7.29e-22	yes	lipB	Metallo-hydrolase/oxidoreductase superfamily protein [Theobroma cacao]	-	-	-	-	-	-	-
Pm010494	375.667	1593.67	9.04667	36.5433	2.01415	3.79e-30	9.19e-29	yes	PID	PREDICTED: protein kinase PINOID [Prunus mume]	-	-	-	-	-	-	-
Pm010498	36.6667	88.3333	1	2.26333	1.17845	5.8e-06	2.34e-05	yes	PCMP-H28	PREDICTED: pentatricopeptide repeat-containing protein At4g21065 [Prunus mume]	-	-	-	-	-	-	-
Pm010501	259	660.667	5.19333	12.4867	1.26566	5.24e-22	7.99e-21	yes	--	DUF632 domain-containing protein/DUF630 domain-containing protein [Cephalotus follicularis]	-	-	-	-	-	-	-
Pm010510	213.667	924	5.73667	23.2533	2.01915	1.46e-52	9.18e-51	yes	YAO	PREDICTED: U3 snoRNP-associated protein-like EMB2271 [Prunus mume]	-	-	-	-	-	-	-
Pm010520	1125.33	228.333	30.0367	5.79333	-2.37426	3.49e-64	3.33e-62	yes	AAE14	PREDICTED: 2-succinylbenzoate--CoA ligase, chloroplastic/peroxisomal [Prunus mume]	Metabolism	Metabolism of cofactors and vitamins;Global and Overview	ko01100//Metabolic pathways;ko01110//Biosynthesis of secondary metabolites;ko00130//Ubiquinone and other terpenoid-quinone biosynthesis	K14760	-	-	-
Pm010525	429.333	212	12.69	5.9	-1.10491	3.25e-13	2.74e-12	yes	At4g20930	PREDICTED: probable 3-hydroxyisobutyrate dehydrogenase, mitochondrial isoform X1 [Prunus mume]	Metabolism	Amino acid metabolism;Global and Overview	ko01100//Metabolic pathways;ko00280//Valine, leucine and isoleucine degradation	K00020	-	-	-
Pm010538	10554.7	3645	237.647	77.5533	-1.61556	1.99e-75	2.51e-73	yes	CNGC1	PREDICTED: cyclic nucleotide-gated ion channel 1-like [Prunus mume]	Organismal Systems	Environmental adaptation	ko04626//Plant-pathogen interaction	K05391	-	-	-
Pm010539	6079.33	2513.33	122.9	48.1167	-1.35288	3.77e-37	1.31e-35	yes	WAK2	PREDICTED: wall-associated receptor kinase 2-like [Prunus mume]	-	-	-	-	-	-	-
Pm010541	136	46.6667	3.33667	1.09667	-1.60528	7.5e-11	5.22e-10	yes	WAK2	PREDICTED: wall-associated receptor kinase 2-like [Prunus mume]	-	-	-	-	-	-	-
Pm010564	1.66667	131.333	0.13	9.48667	6.18932	2.66e-46	1.39e-44	yes	Os08g0189850	germin-like protein 1 [Populus trichocarpa]	-	-	-	-	-	GO:0005488//binding;GO:0043167//ion binding;GO:0003824//catalytic activity;GO:0043169//cation binding;GO:0046914//transition metal ion binding;GO:0046872//metal ion binding	GO:0044710//single-organism metabolic process;GO:0044699//single-organism process;GO:0008152//metabolic process
Pm010565	0	2.66667	0.001	0.173333	7.43741	0.0150844	0.0321911	yes	GLP2A	PREDICTED: putative germin-like protein 2-1 isoform X1 [Prunus mume]	-	-	-	-	-	-	-
Pm010578	684	332.333	19.11	8.65333	-1.143	3.78e-13	3.17e-12	yes	CBDAS2	PREDICTED: tetrahydrocannabinolic acid synthase-like [Prunus mume]	-	-	-	-	-	-	-
Pm010579	1865.33	944	45.47	21.6867	-1.06811	1.65e-11	1.21e-10	yes	CBDAS2	PREDICTED: flavin-dependent oxidoreductase FOX3-like [Prunus mume]	-	-	-	-	-	GO:0005488//binding;GO:0016614//oxidoreductase activity, acting on CH-OH group of donors;GO:0097159//organic cyclic compound binding;GO:0046992//oxidoreductase activity, acting on X-H and Y-H to form an X-Y bond;GO:0016616//oxidoreductase activity, acting on the CH-OH group of donors, NAD or NADP as acceptor;GO:0000166//nucleotide binding;GO:0003824//catalytic activity;GO:0036094//small molecule …	GO:0008152//metabolic process;GO:0044699//single-organism process;GO:0044710//single-organism metabolic process
Pm010613	0	18.6667	0.001	0.453333	8.82443	1.28e-13	1.12e-12	yes	CRK29	PREDICTED: cysteine-rich receptor-like protein kinase 29 [Pyrus x bretschneideri]	-	-	-	-	-	-	-
Pm010630	761.333	1986.33	57.3967	140.307	1.28954	9.42e-35	2.92e-33	yes	RPL27AB	PREDICTED: 60S ribosomal protein L27a-2-like [Prunus mume]	Genetic Information Processing	Translation	ko03010//Ribosome	K02900	-	-	-
Pm010635	479.333	250	19.7933	9.73	-1.0245	1.24e-18	1.53e-17	yes	RPI4	PREDICTED: probable ribose-5-phosphate isomerase 4, chloroplastic isoform X1 [Prunus mume]	Metabolism	Global and Overview;Energy metabolism;Carbohydrate metabolism	ko01100//Metabolic pathways;ko01110//Biosynthesis of secondary metabolites;ko01130//Biosynthesis of antibiotics;ko01120//Microbial metabolism in diverse environments;ko01200//Carbon metabolism;ko01230//Biosynthesis of amino acids;ko00710//Carbon fixation in photosynthetic organisms;ko00030//Pentose phosphate pathway	K01807	-	-	-
Pm010646	13	28.6667	1.00333	2.09333	1.061	0.00247722	0.00634533	yes	--	PREDICTED: RNA polymerase II subunit 5-mediating protein homolog [Fragaria vesca subsp. vesca] [Fragaria vesca]	-	-	-	-	-	-	-
Pm010660	3.66667	0.333333	0.193333	0.0166667	-3.53605	0.0124988	0.0271734	yes	MIMI_L728	PREDICTED: uncharacterized protein LOC103325394 [Prunus mume]	-	-	-	-	-	-	-
Pm010668	38.3333	204.667	1.51333	7.64333	2.33647	6.99e-28	1.5e-26	yes	LBD4	PREDICTED: LOB domain-containing protein 4 [Prunus mume]	-	-	-	-	-	-	-
Pm010692	132.307	30.2667	6.80333	1.46333	-2.21698	1.75e-17	1.99e-16	yes	PP2A1	PREDICTED: protein PHLOEM PROTEIN 2-LIKE A1-like [Fragaria vesca subsp. vesca] [Fragaria vesca]	-	-	-	-	-	-	-
Pm010698	1463	740.667	30.8867	14.7867	-1.06269	1.57e-33	4.51e-32	yes	--	O-FucT domain-containing protein [Cephalotus follicularis]	-	-	-	-	-	-	-
Pm010704	263.333	580.667	8.42667	17.4833	1.05295	4.37e-17	4.84e-16	yes	OSB3	PREDICTED: protein OSB3, chloroplastic/mitochondrial-like isoform X1 [Prunus mume]	-	-	-	-	-	-	-
Pm010706	335.667	1021.33	9.12333	26.1533	1.51936	1.21e-43	5.55e-42	yes	ZPR1	PREDICTED: zinc finger protein ZPR1 homolog [Prunus mume]	-	-	-	-	-	-	-
Pm010725	338	910	10.6267	26.87	1.33831	8.6e-27	1.75e-25	yes	At5g22100	PREDICTED: probable RNA 3'-terminal phosphate cyclase-like protein [Prunus mume]	Genetic Information Processing	Translation	ko03008//Ribosome biogenesis in eukaryotes	K11108	GO:0031974//membrane-enclosed lumen;GO:0044422//organelle part;GO:0043227//membrane-bounded organelle;GO:0043231//intracellular membrane-bounded organelle;GO:0005623//cell;GO:0044446//intracellular organelle part;GO:0043233//organelle lumen;GO:0005634//nucleus;GO:0043226//organelle;GO:0031981//nuclear lumen;GO:0070013//intracellular organelle lumen;GO:0044464//cell part;GO:0043229//intracellular …	GO:0009975//cyclase activity;GO:0003824//catalytic activity	GO:0008152//metabolic process;GO:0043170//macromolecule metabolic process;GO:0071840//cellular component organization or biogenesis;GO:0022613//ribonucleoprotein complex biogenesis;GO:0071704//organic substance metabolic process;GO:0010467//gene expression;GO:0044085//cellular component biogenesis
Pm010738	1.33333	7.33333	0.113333	0.58	2.35548	0.00261172	0.00666107	yes	--	PREDICTED: cysteine-rich and transmembrane domain-containing protein B-like [Prunus mume]	-	-	-	-	-	-	-
Pm010746	18	71.3333	0.67	2.49	1.89391	2.29e-10	1.52e-09	yes	EXL7	PREDICTED: protein EXORDIUM-like 7 [Prunus mume]	-	-	-	-	-	-	-
Pm010748	70.3333	187	0.826667	2.09333	1.34042	8.1e-12	6.12e-11	yes	--	PREDICTED: uncharacterized protein LOC103325442 isoform X1 [Prunus mume]	-	-	-	-	-	-	-
Pm010754	176	48	4.07667	1.05333	-1.95243	5.53e-25	1.01e-23	yes	At2g35130	PREDICTED: pentatricopeptide repeat-containing protein At2g35130 isoform X1 [Prunus mume]	-	-	-	-	-	-	-
Pm010764	335.333	169.667	21.27	10.14	-1.06876	2.29e-14	2.1e-13	yes	SRX	PREDICTED: sulfiredoxin, chloroplastic/mitochondrial [Prunus mume]	-	-	-	-	-	-	-
Pm010781	346.203	179.35	7.07667	3.41	-1.0533	8.65e-09	4.93e-08	yes	POT11	PREDICTED: potassium transporter 10-like, partial [Prunus mume]	-	-	-	-	-	-	-
Pm010802	634	75	34.7367	3.87667	-3.16357	1.76e-104	4.45e-102	yes	ATL73	PREDICTED: RING-H2 finger protein ATL74-like [Prunus mume]	-	-	-	-	-	-	-
Pm010810	86.6667	25.6667	3.17667	0.876667	-1.85741	8.76e-10	5.51e-09	yes	ZIP5	PREDICTED: zinc transporter 5-like [Prunus mume]	-	-	-	-	-	-	-
Pm010811	131.667	16.6667	4.90333	0.583333	-3.07137	1.16e-31	3.02e-30	yes	ZIP1	PREDICTED: zinc transporter 8-like [Prunus mume]	-	-	-	-	GO:0016020//membrane;GO:0044425//membrane part;GO:0031224//intrinsic component of membrane	GO:0008324//cation transmembrane transporter activity;GO:0022890//inorganic cation transmembrane transporter activity;GO:0015075//ion transmembrane transporter activity;GO:0022892//substrate-specific transporter activity;GO:0016491//oxidoreductase activity;GO:0016628//oxidoreductase activity, acting on the CH-CH group of donors, NAD or NADP as acceptor;GO:0003824//catalytic activity;GO:0022891//s…	GO:0044699//single-organism process;GO:0051179//localization;GO:0000041//transition metal ion transport;GO:1902578//single-organism localization;GO:0006829//zinc II ion transport;GO:0070838//divalent metal ion transport;GO:0008152//metabolic process;GO:0006810//transport;GO:0072511//divalent inorganic cation transport;GO:0044763//single-organism cellular process;GO:0030001//metal ion transport;GO…
Pm010814	232.333	670	5.77333	15.58	1.43222	4.73e-25	8.71e-24	yes	ERG	PREDICTED: GTP-binding protein ERG [Prunus mume]	-	-	-	-	-	-	-
Pm010823	100	296.667	3.25333	9.1	1.48395	2.18e-20	3.01e-19	yes	TAMM41	PREDICTED: phosphatidate cytidylyltransferase, mitochondrial-like [Prunus mume]	-	-	-	-	-	-	-
Pm010826	66.8333	29.1667	1.95	0.826667	-1.2381	0.00102194	0.00282891	yes	--	DNA helicase PIF1, ATP-dependent [Corchorus olitorius]	-	-	-	-	-	-	-
Pm010828	0.333333	5	0.0233333	0.31	3.7318	0.00333384	0.00829615	yes	MIMI_L728	plant/T31B5-30 protein [Medicago truncatula]	-	-	-	-	-	-	-
Pm010833	2	8.33333	0.0566667	0.22	1.95693	0.00412919	0.0100984	yes	MIMI_L728	PREDICTED: uncharacterized protein LOC103325601 [Prunus mume]	-	-	-	-	-	-	-
Pm010845	15.6667	41.6667	0.573333	1.44333	1.33196	8.96e-05	0.000299856	yes	PCMP-H61	PREDICTED: pentatricopeptide repeat-containing protein At5g66520-like [Prunus mume]	-	-	-	-	-	-	-
Pm010846	76	193.667	2.37667	5.72	1.26708	4.77e-13	3.96e-12	yes	PCMP-H61	PREDICTED: pentatricopeptide repeat-containing protein At5g66520-like [Prunus mume]	-	-	-	-	-	-	-
Pm010847	48	18	2.3	0.803333	-1.51756	3.31e-06	1.38e-05	yes	MYB86	PREDICTED: myb-related protein Myb4-like [Prunus mume]	-	-	-	-	-	-	-
Pm010855	59	19	0.8	0.243333	-1.71707	2.97e-08	1.59e-07	yes	neur	PREDICTED: probable GPI-anchored adhesin-like protein PGA55 [Malus domestica]	-	-	-	-	-	-	-
Pm010857	2251.67	5649.33	100.863	237.01	1.23255	7.7e-35	2.4e-33	yes	RPS4	PREDICTED: 40S ribosomal protein S4-like [Prunus mume]	Genetic Information Processing	Translation	ko03010//Ribosome	K02987	GO:0043228//non-membrane-bounded organelle;GO:0031981//nuclear lumen;GO:0044464//cell part;GO:0044437//vacuolar part;GO:0005623//cell;GO:0031974//membrane-enclosed lumen;GO:0043233//organelle lumen;GO:0005622//intracellular;GO:0005737//cytoplasm;GO:0009536//plastid;GO:0030529//intracellular ribonucleoprotein complex;GO:0043231//intracellular membrane-bounded organelle;GO:0043226//organelle;GO:000…	GO:0005198//structural molecule activity	GO:0071704//organic substance metabolic process;GO:0008152//metabolic process;GO:0043170//macromolecule metabolic process;GO:0010467//gene expression
Pm010860	43.3333	10	1.79333	0.39	-2.2011	6.64e-07	3.05e-06	yes	PUP4	PREDICTED: probable purine permease 4 [Prunus mume]	-	-	-	-	GO:0044425//membrane part;GO:0031224//intrinsic component of membrane;GO:0016020//membrane	-	-
Pm010862	1471.67	489.667	66.49	20.7567	-1.67956	8.88e-34	2.6e-32	yes	PCAP1	PREDICTED: plasma membrane-associated cation-binding protein 1-like [Prunus mume]	-	-	-	-	-	-	-
Pm010873	11.3333	4	0.456667	0.146667	-1.6386	0.00929871	0.0209338	yes	RLP12	PREDICTED: LRR receptor-like serine/threonine-protein kinase GSO2 [Prunus mume]	-	-	-	-	-	-	-
Pm010885	1073.33	3646.33	20.69	66.4033	1.68232	3.25e-16	3.41e-15	yes	ctps2	PREDICTED: CTP synthase [Prunus mume]	Metabolism	Global and Overview;Nucleotide metabolism	ko01100//Metabolic pathways;ko00240//Pyrimidine metabolism	K01937	-	-	-
Pm010889	686	2440.67	12.7867	43.01	1.75003	1.73e-76	2.27e-74	yes	ctps	PREDICTED: CTP synthase-like [Prunus mume]	Metabolism	Nucleotide metabolism;Global and Overview	ko01100//Metabolic pathways;ko00240//Pyrimidine metabolism	K01937	-	GO:0032549//ribonucleoside binding;GO:0032550//purine ribonucleoside binding;GO:0016874//ligase activity;GO:0005488//binding;GO:0003824//catalytic activity;GO:0001883//purine nucleoside binding;GO:1901363//heterocyclic compound binding;GO:0097159//organic cyclic compound binding;GO:0016879//ligase activity, forming carbon-nitrogen bonds;GO:0097367//carbohydrate derivative binding;GO:0036094//smal…	GO:1901360//organic cyclic compound metabolic process;GO:0044711//single-organism biosynthetic process;GO:0009163//nucleoside biosynthetic process;GO:0044271//cellular nitrogen compound biosynthetic process;GO:0044238//primary metabolic process;GO:1901605//alpha-amino acid metabolic process;GO:0009142//nucleoside triphosphate biosynthetic process;GO:0006241//CTP biosynthetic process;GO:0055086//n…
Pm010894	22	84	2.24	8.20333	1.87271	1.25e-06	5.52e-06	yes	--	seed maturation protein PM41 [Populus trichocarpa]	-	-	-	-	-	-	-
Pm010905	4150.22	1025.68	101.793	23.5133	-2.11409	5.6e-42	2.37e-40	yes	AFS1	PREDICTED: (E,E)-alpha-farnesene synthase-like isoform X1 [Prunus mume]	-	-	-	-	-	-	-
Pm010917	3.33333	12.6667	0.19	0.69	1.8606	0.00122016	0.00332604	yes	HSP17.5-M	PREDICTED: 17.6 kDa class I heat shock protein-like [Prunus mume]	Genetic Information Processing	Folding, sorting and degradation	ko04141//Protein processing in endoplasmic reticulum	K13993	-	-	-
Pm010921	2233	1176.33	62.5667	30.9867	-1.01375	6.21e-31	1.56e-29	yes	RGLG2	PREDICTED: E3 ubiquitin-protein ligase RGLG2 [Prunus mume]	-	-	-	-	-	-	-
Pm010931	2.00333	7.79667	0.0633333	0.226667	1.83954	0.00715717	0.0165485	yes	2020-10-03	PREDICTED: organic cation/carnitine transporter 3-like [Prunus mume]	-	-	-	-	-	-	-
Pm010936	176.667	81	5.64	2.45	-1.20291	4.65e-09	2.71e-08	yes	--	PREDICTED: uncharacterized protein LOC103325585 isoform X1 [Prunus mume]	-	-	-	-	-	-	-
Pm010937	0	6.33333	0.001	0.183333	7.51833	8.59e-05	0.000288293	yes	2020-10-03	PREDICTED: organic cation/carnitine transporter 3-like [Prunus mume]	-	-	-	-	-	-	-
Pm010944	263.333	1101	4.94	19.4867	1.9799	6.52e-77	8.76e-75	yes	GA2	PREDICTED: ent-kaur-16-ene synthase, chloroplastic-like [Prunus mume]	Metabolism	Metabolism of terpenoids and polyketides;Global and Overview	ko01100//Metabolic pathways;ko01110//Biosynthesis of secondary metabolites;ko00904//Diterpenoid biosynthesis	K04121	-	-	-
Pm010945	22.6667	50	0.516667	1.04667	1.0185	0.00192443	0.00504345	yes	GA2	PREDICTED: LOW QUALITY PROTEIN: ent-kaur-16-ene synthase, chloroplastic-like [Prunus mume]	Metabolism	Metabolism of terpenoids and polyketides;Global and Overview	ko01100//Metabolic pathways;ko01110//Biosynthesis of secondary metabolites;ko00904//Diterpenoid biosynthesis	K04121	-	-	-
Pm010946	14.6967	32.7467	0.28	0.583333	1.05889	0.0159974	0.0338528	yes	At4g08850	PREDICTED: probable LRR receptor-like serine/threonine-protein kinase At4g08850, partial [Prunus mume]	-	-	-	-	-	-	-
Pm010959	10.07	1.41	0.44	0.0566667	-2.95693	0.000138771	0.000449979	yes	--	polyprotein [Prunus persica]	-	-	-	-	-	-	-
Pm010959	6.96667	1.78667	0.616667	0.16	-1.94642	0.0136862	0.0295259	yes	--	polyprotein [Prunus persica]	-	-	-	-	-	-	-
Pm010971	0.333333	6.10667	0.0133333	0.213333	4	0.000520743	0.00152591	yes	BAHD1	PREDICTED: vinorine synthase-like [Prunus mume]	-	-	-	-	-	-	-
Pm010994	3.33333	22.6667	0.126667	0.763333	2.59128	8.46e-05	0.00028449	yes	BAHD1	PREDICTED: BAHD acyltransferase At5g47980-like [Prunus mume]	-	-	-	-	-	-	-
Pm010996	177.333	71	4.36333	1.64333	-1.40881	2.68e-12	2.09e-11	yes	BAHD1	PREDICTED: BAHD acyltransferase At5g47980-like [Prunus mume]	-	-	-	-	-	-	-
Pm011009	1076.16	568.843	31.84	15.77	-1.01366	3.03e-13	2.56e-12	yes	BAHD1	PREDICTED: BAHD acyltransferase At5g47980-like [Prunus mume]	-	-	-	-	-	-	-
Pm011015	419.667	188.667	13.4167	5.63333	-1.25197	4.51e-15	4.35e-14	yes	GT6	PREDICTED: glycosyltransferase 6-like [Pyrus x bretschneideri]	-	-	-	-	-	-	-
Pm011038	509.667	1083.33	8.31333	16.6633	1.00318	3.78e-24	6.58e-23	yes	FLACCA	PREDICTED: molybdenum cofactor sulfurase isoform X1 [Prunus mume]	-	-	-	-	-	-	-
Pm011040	17.6667	56.6667	1.40333	4.29667	1.61436	3.55e-06	1.48e-05	yes	LBD4	PREDICTED: LOB domain-containing protein 4 [Prunus mume]	-	-	-	-	-	-	-
Pm011041	52.3333	183.333	2.82667	9.39	1.73202	3.83e-14	3.46e-13	yes	COL5	PREDICTED: zinc finger protein CONSTANS-LIKE 3 [Prunus mume]	-	-	-	-	-	-	-
Pm011052	1034.67	458	35.0633	14.77	-1.24729	2.21e-12	1.73e-11	yes	At3g55800	PREDICTED: sedoheptulose-1,7-bisphosphatase, chloroplastic-like [Prunus mume]	Metabolism	Global and Overview;Energy metabolism	ko01100//Metabolic pathways;ko01120//Microbial metabolism in diverse environments;ko01200//Carbon metabolism;ko00710//Carbon fixation in photosynthetic organisms	K01100	GO:0005623//cell;GO:0043227//membrane-bounded organelle;GO:0044446//intracellular organelle part;GO:0043231//intracellular membrane-bounded organelle;GO:0009532//plastid stroma;GO:0005737//cytoplasm;GO:0043229//intracellular organelle;GO:0044435//plastid part;GO:0044464//cell part;GO:0044444//cytoplasmic part;GO:0005576//extracellular region;GO:0044422//organelle part;GO:0031967//organelle envelo…	GO:0003824//catalytic activity;GO:0050308//sugar-phosphatase activity;GO:0042578//phosphoric ester hydrolase activity;GO:0016788//hydrolase activity, acting on ester bonds;GO:0019203//carbohydrate phosphatase activity;GO:0016791//phosphatase activity;GO:0016787//hydrolase activity	GO:0044262//cellular carbohydrate metabolic process;GO:0006073//cellular glucan metabolic process;GO:0009607//response to biotic stimulus;GO:0005982//starch metabolic process;GO:0009311//oligosaccharide metabolic process;GO:0043170//macromolecule metabolic process;GO:0044260//cellular macromolecule metabolic process;GO:0044763//single-organism cellular process;GO:0050896//response to stimulus;GO:…
Pm011063	88	199.667	1.29333	2.77333	1.10053	7.94e-10	5.03e-09	yes	PCMP-H42	PREDICTED: pentatricopeptide repeat-containing protein At3g24000, mitochondrial [Prunus mume]	-	-	-	-	-	-	-
Pm011078	550.333	272	11.0233	5.07333	-1.11955	1.58e-18	1.94e-17	yes	At1g67520	PREDICTED: G-type lectin S-receptor-like serine/threonine-protein kinase At1g67520 isoform X1 [Prunus mume]	-	-	-	-	-	-	-
Pm011080	21.3333	48.3333	0.773333	1.64667	1.09039	9.16e-05	0.000305876	yes	--	PREDICTED: transcription termination factor MTERF6, chloroplastic/mitochondrial-like [Malus domestica]	-	-	-	-	-	-	-
Pm011088	25.6667	6	1.75	0.386667	-2.17819	1.98e-07	9.66e-07	yes	bmt5	PREDICTED: uncharacterized protein At4g26485-like [Prunus mume]	-	-	-	-	-	-	-
Pm011091	57.6667	25.6667	2.16333	0.903333	-1.25993	1.94e-06	8.36e-06	yes	bmt5	PREDICTED: uncharacterized protein At4g26485-like [Prunus mume]	-	-	-	-	-	-	-
Pm011108	24.6667	85.3333	0.59	1.89667	1.68468	2.78e-07	1.33e-06	yes	AAO	PREDICTED: L-ascorbate oxidase-like [Prunus mume]	-	-	-	-	-	GO:0043167//ion binding;GO:0003824//catalytic activity;GO:0016682//oxidoreductase activity, acting on diphenols and related substances as donors, oxygen as acceptor;GO:0005488//binding;GO:0016491//oxidoreductase activity;GO:0016679//oxidoreductase activity, acting on diphenols and related substances as donors;GO:0043169//cation binding	GO:0008152//metabolic process;GO:0044699//single-organism process;GO:0044710//single-organism metabolic process
Pm011112	8.33333	1.33333	0.133333	0.02	-2.73697	0.000577107	0.00167501	yes	At1g35710	PREDICTED: receptor-like protein 12 [Prunus mume]	-	-	-	-	-	-	-
Pm011133	189.667	96	16.52	7.89333	-1.06551	6.64e-06	2.66e-05	yes	GLC1	PREDICTED: glucan endo-1,3-beta-glucosidase [Prunus mume]	-	-	-	-	-	GO:0003824//catalytic activity	-
Pm011137	0	292	0.001	7.3	12.8337	2.95e-73	3.59e-71	yes	CYP72A15	PREDICTED: cytochrome P450 CYP72A219-like [Prunus mume]	-	-	-	-	-	-	-
Pm011137	879.333	130.333	24.9967	3.44667	-2.85846	1.12e-60	9.35e-59	yes	CYP72A15	PREDICTED: cytochrome P450 CYP72A219-like isoform X1 [Prunus mume]	-	-	-	-	-	-	-
Pm011151	27	192.667	1.86667	12.6433	2.75984	1.26e-19	1.64e-18	yes	--	PREDICTED: uncharacterized protein LOC103325819 [Prunus mume]	-	-	-	-	-	-	-
Pm011152	28.3333	60	0.6	1.20667	1.00799	0.000227228	0.000711529	yes	PCMP-E63	PREDICTED: pentatricopeptide repeat-containing protein At1g53600, mitochondrial [Prunus mume]	-	-	-	-	-	-	-
Pm011162	251.667	584.667	5.26	11.5333	1.13267	2.28e-18	2.77e-17	yes	CAT8	PREDICTED: cationic amino acid transporter 8, vacuolar [Prunus mume]	-	-	-	-	GO:0031224//intrinsic component of membrane;GO:0044425//membrane part;GO:0016020//membrane	GO:0008509//anion transmembrane transporter activity;GO:0022857//transmembrane transporter activity;GO:0005215//transporter activity;GO:0046943//carboxylic acid transmembrane transporter activity;GO:0005342//organic acid transmembrane transporter activity;GO:0015075//ion transmembrane transporter activity;GO:0022891//substrate-specific transmembrane transporter activity;GO:0008514//organic anion …	-
Pm011164	239.333	990.333	4.87667	19.27	1.98239	7.1e-18	8.32e-17	yes	NCED1	PREDICTED: 9-cis-epoxycarotenoid dioxygenase NCED1, chloroplastic-like [Prunus mume]	Metabolism	Global and Overview;Metabolism of terpenoids and polyketides	ko01100//Metabolic pathways;ko01110//Biosynthesis of secondary metabolites;ko00906//Carotenoid biosynthesis	K09840	GO:0009579//thylakoid;GO:0005622//intracellular;GO:0009534//chloroplast thylakoid;GO:0044434//chloroplast part;GO:0009536//plastid;GO:0044424//intracellular part;GO:0043226//organelle;GO:0005623//cell;GO:0044444//cytoplasmic part;GO:0031976//plastid thylakoid;GO:0044422//organelle part;GO:0043227//membrane-bounded organelle;GO:0044446//intracellular organelle part;GO:0043231//intracellular membra…	GO:0016491//oxidoreductase activity;GO:0003824//catalytic activity	GO:0032502//developmental process;GO:0044710//single-organism metabolic process;GO:0044699//single-organism process;GO:0003006//developmental process involved in reproduction;GO:0006972//hyperosmotic response;GO:0050896//response to stimulus;GO:0006970//response to osmotic stress;GO:0022414//reproductive process;GO:0008152//metabolic process;GO:0000003//reproduction;GO:0006950//response to stress…
Pm011181	462.333	1780.67	13.1933	47.5133	1.84852	5.49e-70	6.15e-68	yes	BYSL	PREDICTED: bystin [Prunus mume]	-	-	-	-	-	-	-
Pm011185	4613	1829.67	125.613	47.11	-1.41488	2.69e-32	7.15e-31	yes	GLO1	PREDICTED: peroxisomal (S)-2-hydroxy-acid oxidase GLO1 [Prunus mume]	Cellular Processes;Metabolism	Carbohydrate metabolism;Transport and catabolism;Global and Overview	ko01100//Metabolic pathways;ko01110//Biosynthesis of secondary metabolites;ko01130//Biosynthesis of antibiotics;ko01120//Microbial metabolism in diverse environments;ko01200//Carbon metabolism;ko04146//Peroxisome;ko00630//Glyoxylate and dicarboxylate metabolism	K11517	-	-	-
Pm011192	370.713	2933.83	18.38	136.69	2.8947	6.92e-86	1.21e-83	yes	PARC	PREDICTED: probable glutathione S-transferase [Prunus mume]	Metabolism	Metabolism of other amino acids	ko00480//Glutathione metabolism	K00799	-	-	-
Pm011197	49.62	903.84	1.97333	33.8633	4.10102	2.19e-88	3.99e-86	yes	PARC	PREDICTED: probable glutathione S-transferase [Prunus mume]	Metabolism	Metabolism of other amino acids	ko00480//Glutathione metabolism	K00799	-	-	-
Pm011203	17.3333	105	0.983333	5.63667	2.51909	4.46e-14	4e-13	yes	PARC	PREDICTED: probable glutathione S-transferase [Prunus mume]	Metabolism	Metabolism of other amino acids	ko00480//Glutathione metabolism	K00799	-	-	-
Pm011208	4	0.333333	0.21	0.0166667	-3.65535	0.00750411	0.0172755	yes	PARC	PREDICTED: probable glutathione S-transferase parC [Prunus mume]	Metabolism	Metabolism of other amino acids	ko00480//Glutathione metabolism	K00799	-	-	-
Pm011210	48.6667	1065.67	1.41	29.04	4.36427	6.59e-132	3.09e-129	yes	WAG2	PREDICTED: serine/threonine-protein kinase WAG1 [Prunus mume]	-	-	-	-	-	-	-
Pm011219	56.27	148	1.32	3.25	1.2999	3.92e-09	2.3e-08	yes	At5g02620	PREDICTED: ankyrin repeat-containing protein At5g02620-like isoform X1 [Prunus mume]	-	-	-	-	-	-	-
Pm011234	284.667	115.667	11.8633	4.57333	-1.37519	5.1e-12	3.91e-11	yes	NAC021	PREDICTED: NAC domain-containing protein 21/22 [Prunus mume]	-	-	-	-	-	-	GO:1901362//organic cyclic compound biosynthetic process;GO:0006351//transcription, DNA-templated;GO:0034654//nucleobase-containing compound biosynthetic process;GO:0071704//organic substance metabolic process;GO:1901360//organic cyclic compound metabolic process;GO:0044260//cellular macromolecule metabolic process;GO:0046483//heterocycle metabolic process;GO:0019438//aromatic compound biosynthet…
Pm011248	10.6667	28.3333	0.316667	0.793333	1.32496	0.00434676	0.0105648	yes	RID3	PREDICTED: protein ROOT INITIATION DEFECTIVE 3-like [Prunus mume]	-	-	-	-	-	-	-
Pm011264	12	3	0.533333	0.126667	-2.074	0.000326483	0.000995291	yes	jade1	PREDICTED: protein Jade-1 [Prunus mume]	-	-	-	-	-	-	-
Pm011266	658	1857.33	21.5967	57.43	1.411	7.64e-58	5.84e-56	yes	SRG1	PREDICTED: protein SRG1-like [Prunus mume]	-	-	-	-	-	-	-
Pm011270	11.6667	3	1.35	0.33	-2.03242	0.000826128	0.00232745	yes	--	PREDICTED: uncharacterized protein LOC103325945 isoform X1 [Prunus mume]	-	-	-	-	-	-	-
Pm011288	43	150	1.76333	5.82667	1.72437	5.24e-17	5.76e-16	yes	--	PREDICTED: uncharacterized protein LOC103325983 [Prunus mume]	-	-	-	-	-	-	-
Pm011297	30.3333	11.3333	2.61333	0.916667	-1.51142	7.19e-05	0.000245001	yes	--	PREDICTED: uncharacterized protein LOC103325966 [Prunus mume]	-	-	-	-	-	-	-
Pm011305	4.01667	206.45	0.286667	13.3333	5.53952	5.67e-18	6.66e-17	yes	--	S-adenosyl-L-methionine-dependent methyltransferases superfamily protein [Theobroma cacao]	-	-	-	-	-	-	-
Pm011307	155.317	1666.88	9.37333	93.9167	3.32475	5.27e-102	1.27e-99	yes	--	S-adenosyl-L-methionine-dependent methyltransferases superfamily protein [Theobroma cacao]	-	-	-	-	-	-	-
Pm011328	5	54.3333	0.243333	2.51667	3.37051	1.31e-14	1.22e-13	yes	ATHB-52	PREDICTED: homeobox-leucine zipper protein ATHB-52 [Prunus mume]	-	-	-	-	-	-	-
Pm011332	103.6	41.53	2.81667	1.06667	-1.40088	5.64e-08	2.93e-07	yes	UGT79B6	PREDICTED: UDP-glycosyltransferase 79B6-like [Prunus mume]	-	-	-	-	-	GO:0016757//transferase activity, transferring glycosyl groups;GO:0003824//catalytic activity;GO:0016740//transferase activity;GO:0016758//transferase activity, transferring hexosyl groups	-
Pm011334	95.4	39.8033	2.70667	1.05667	-1.357	9.51e-07	4.27e-06	yes	UGT79B6	PREDICTED: UDP-glycosyltransferase 79B6-like [Prunus mume]	-	-	-	-	-	GO:0003824//catalytic activity;GO:0016758//transferase activity, transferring hexosyl groups;GO:0016757//transferase activity, transferring glycosyl groups;GO:0016740//transferase activity	-
Pm011338	9	75.3333	0.403333	3.19333	2.98502	5.15e-21	7.36e-20	yes	--	PREDICTED: uncharacterized protein LOC103326040 [Prunus mume]	-	-	-	-	-	-	-
Pm011353	73.6667	328	2.43	10.18	2.06671	1.12e-25	2.14e-24	yes	BZIP61	PREDICTED: basic leucine zipper 61-like isoform X1 [Prunus mume]	-	-	-	-	-	-	-
Pm011376	272	828.333	9.06	25.24	1.47813	5.36e-47	2.87e-45	yes	ALF5	PREDICTED: protein DETOXIFICATION 19-like isoform X1 [Prunus mume]	-	-	-	-	-	-	-
Pm011383	33.24	111.203	2.33333	7.36	1.65731	2.96e-06	1.24e-05	yes	--	PREDICTED: probable membrane-associated kinase regulator 3 [Cucumis sativus]	-	-	-	-	-	-	-
Pm011391	297	839.333	13.6	36.2233	1.41331	4.21e-37	1.46e-35	yes	ERF4	PREDICTED: ethylene-responsive transcription factor 4 [Prunus mume]	-	-	-	-	-	-	-
Pm011392	25.6667	59.6667	0.803333	1.75	1.12328	2.21e-05	8.19e-05	yes	At5g15010	PREDICTED: pentatricopeptide repeat-containing protein At3g53700, chloroplastic [Ricinus communis]	-	-	-	-	-	-	-
Pm011397	312.333	136	11.0767	4.53333	-1.28888	3.07e-16	3.23e-15	yes	NAC098	PREDICTED: protein CUP-SHAPED COTYLEDON 2-like [Prunus mume]	-	-	-	-	-	-	-
Pm011425	20.3333	9.66667	0.53	0.233333	-1.1836	0.00323061	0.00806514	yes	PSYR1	PREDICTED: tyrosine-sulfated glycopeptide receptor 1-like [Prunus mume]	-	-	-	-	-	-	-
Pm011436	28.6667	8	0.64	0.163333	-1.97025	3.16e-07	1.51e-06	yes	PSYR1	PREDICTED: receptor-like protein 2 [Prunus mume]	-	-	-	-	-	-	-
Pm011439	2913.36	816.8	110.09	29.0467	-1.92224	2.51e-106	6.49e-104	yes	BURP3	PREDICTED: BURP domain-containing protein 5-like [Prunus mume]	-	-	-	-	-	-	-
Pm011449	26.1467	211.723	0.933333	7.08333	2.92396	1.34e-40	5.35e-39	yes	RD22	PREDICTED: BURP domain protein RD22-like [Prunus mume]	-	-	-	-	-	-	-
Pm011451	12.3333	4	0.38	0.12	-1.66297	0.00186808	0.00491139	yes	PSYR1	PREDICTED: receptor-like protein 2 [Prunus mume]	-	-	-	-	-	-	-
Pm011452	2015.67	4368.33	59.46	120.91	1.02394	3.37e-28	7.38e-27	yes	MORF8	PREDICTED: multiple organellar RNA editing factor 8, chloroplastic/mitochondrial [Prunus mume]	-	-	-	-	-	-	-
Pm011472	4648.67	11897	69.5933	167.973	1.27121	9.28e-53	5.89e-51	yes	PPC16	PREDICTED: phosphoenolpyruvate carboxylase, housekeeping isozyme [Prunus mume]	Metabolism	Energy metabolism;Carbohydrate metabolism;Global and Overview	ko01100//Metabolic pathways;ko01120//Microbial metabolism in diverse environments;ko01200//Carbon metabolism;ko00620//Pyruvate metabolism;ko00710//Carbon fixation in photosynthetic organisms	K01595	-	GO:0016627//oxidoreductase activity, acting on the CH-CH group of donors;GO:0016829//lyase activity;GO:0004611//phosphoenolpyruvate carboxykinase activity;GO:0016831//carboxy-lyase activity;GO:0003824//catalytic activity;GO:0016628//oxidoreductase activity, acting on the CH-CH group of donors, NAD or NADP as acceptor;GO:0016830//carbon-carbon lyase activity;GO:0016491//oxidoreductase activity	GO:0044699//single-organism process;GO:0006091//generation of precursor metabolites and energy;GO:0055114//oxidation-reduction process;GO:0009060//aerobic respiration;GO:0044710//single-organism metabolic process;GO:0045333//cellular respiration;GO:0008152//metabolic process;GO:0015980//energy derivation by oxidation of organic compounds;GO:0044763//single-organism cellular process;GO:0044237//ce…
Pm011478	1398	3759.67	44.2167	110.79	1.32517	4.93e-13	4.08e-12	yes	EP1	PREDICTED: epidermis-specific secreted glycoprotein EP1-like [Prunus mume]	-	-	-	-	-	-	-
Pm011484	59	129.333	2.86333	5.89667	1.0422	6.41e-08	3.3e-07	yes	fam206a	PREDICTED: protein Simiate [Prunus mume]	-	-	-	-	-	-	GO:0009987//cellular process;GO:0006544//glycine metabolic process;GO:0044763//single-organism cellular process;GO:0044237//cellular metabolic process;GO:0009069//serine family amino acid metabolic process;GO:0044710//single-organism metabolic process;GO:0006082//organic acid metabolic process;GO:0006520//cellular amino acid metabolic process;GO:1901605//alpha-amino acid metabolic process;GO:0071…
Pm011497	635	275.627	22.66	9.35	-1.27711	9.27e-21	1.3e-19	yes	--	PREDICTED: chitinase 2-like [Prunus mume]	-	-	-	-	-	GO:0003824//catalytic activity;GO:0016787//hydrolase activity;GO:0016798//hydrolase activity, acting on glycosyl bonds;GO:0004553//hydrolase activity, hydrolyzing O-glycosyl compounds	GO:0008152//metabolic process;GO:0044238//primary metabolic process
Pm011503	1.66667	17.89	0.0566667	0.563333	3.31342	2.28e-07	1.11e-06	yes	BAHD1	PREDICTED: BAHD acyltransferase At5g47980-like [Prunus mume]	-	-	-	-	-	-	-
Pm011550	526	183.667	8.26333	2.7	-1.61376	4.24e-31	1.07e-29	yes	--	PREDICTED: uncharacterized protein LOC103326326 [Prunus mume]	-	-	-	-	-	-	-
Pm011589	369	1126.67	14.13	40.6633	1.52497	6.07e-56	4.36e-54	yes	BRX1	PREDICTED: ribosome biogenesis protein BRX1 [Prunus mume]	-	-	-	-	-	-	-
Pm011591	8994.19	4739.86	280.443	139.98	-1.00249	4.3e-23	7.01e-22	yes	PORA	PREDICTED: protochlorophyllide reductase, chloroplastic [Prunus mume]	Metabolism	Metabolism of cofactors and vitamins;Global and Overview	ko01100//Metabolic pathways;ko01110//Biosynthesis of secondary metabolites;ko00860//Porphyrin and chlorophyll metabolism	K00218	-	-	-
Pm011604	1.33333	8.33333	0.0366667	0.213333	2.54057	0.00137758	0.00371399	yes	NAC056	PREDICTED: NAC transcription factor 56 [Prunus mume]	-	-	-	-	-	-	-
Pm011641	128	286	10.5267	22.17	1.07456	5.15e-13	4.25e-12	yes	--	PREDICTED: uncharacterized protein LOC103326275 [Prunus mume]	-	-	-	-	-	-	-
Pm011655	14.3333	37	1.07	2.57	1.26416	0.0003852	0.00115974	yes	--	putative wound-induced protein, partial [Prunus dulcis]	-	-	-	-	-	-	-
Pm011667	1096.39	2862.85	23.4	57.6433	1.30065	4.07e-34	1.22e-32	yes	CSLG2	PREDICTED: cellulose synthase-like protein G2 [Prunus mume]	-	-	-	-	-	-	-
Pm011671	54.6667	145	3.04333	7.61	1.32224	7.67e-06	3.04e-05	yes	PBP1	PREDICTED: calcium-binding protein PBP1-like [Prunus mume]	-	-	-	-	-	-	-
Pm011672	3863.67	1913.33	100.613	47.3467	-1.08749	2.96e-15	2.9e-14	yes	VIT_19s0014g04930	PREDICTED: (-)-alpha-pinene synthase-like [Prunus mume]	-	-	-	-	-	-	-
Pm011692	88.3333	206.333	2.31333	5.11	1.14335	5.39e-11	3.79e-10	yes	BHLH123	PREDICTED: transcription factor bHLH123 [Prunus mume]	-	-	-	-	-	-	-
Pm011700	375	174	10.86	4.78	-1.18394	1.21e-10	8.29e-10	yes	BGLU25	beta-glucosidase 25 isoform X1 [Cajanus cajan]	Metabolism	Carbohydrate metabolism;Global and Overview;Metabolism of other amino acids;Biosynthesis of other secondary metabolites	ko01100//Metabolic pathways;ko01110//Biosynthesis of secondary metabolites;ko00500//Starch and sucrose metabolism;ko00940//Phenylpropanoid biosynthesis;ko00460//Cyanoamino acid metabolism	K01188	-	-	-
Pm011701	557	1463.67	29.8	73.57	1.30381	2.45e-38	8.97e-37	yes	RBG6	PREDICTED: glycine-rich RNA-binding protein 4, mitochondrial [Prunus mume]	-	-	-	-	-	-	-
Pm011705	112.81	1	3.4	0.03	-6.82443	6.25e-41	2.55e-39	yes	VIT_19s0014g04930	PREDICTED: (-)-alpha-pinene synthase-like [Prunus mume]	-	-	-	-	-	-	-
Pm011709	33308.7	17453	797.687	390.8	-1.02939	3.55e-17	3.95e-16	yes	VIT_19s0014g04930	PREDICTED: (-)-alpha-pinene synthase-like [Prunus mume]	-	-	-	-	-	-	-
Pm011713	253.367	120.667	6.69667	2.99	-1.1633	4.95e-06	2.02e-05	yes	VIT_19s0014g04930	PREDICTED: (-)-alpha-pinene synthase-like isoform X1 [Prunus mume]	-	-	-	-	-	-	-
Pm011716	63.0533	1.33333	2.16667	0.0433333	-5.64386	1.14e-34	3.53e-33	yes	VIT_19s0014g04930	PREDICTED: (-)-alpha-pinene synthase-like [Prunus mume]	-	-	-	-	-	-	-
Pm011726	9213.3	1683.33	240.013	41.7367	-2.52373	2.08e-54	1.41e-52	yes	VIT_19s0014g04930	PREDICTED: (-)-alpha-pinene synthase-like [Prunus mume]	-	-	-	-	-	-	-
Pm011755	4	0	0.153333	0.001	-7.26053	0.0102939	0.0229184	yes	ZMYM1	PREDICTED: zinc finger MYM-type protein 1-like [Prunus mume]	-	-	-	-	-	-	-
Pm011787	544	1260	12.6867	27.71	1.12709	1.05e-29	2.5e-28	yes	HISN4	PREDICTED: imidazole glycerol phosphate synthase hisHF, chloroplastic [Prunus mume]	Metabolism	Global and Overview;Amino acid metabolism	ko01100//Metabolic pathways;ko01110//Biosynthesis of secondary metabolites;ko01230//Biosynthesis of amino acids;ko00340//Histidine metabolism	K01663	GO:0005623//cell;GO:0044424//intracellular part;GO:0005622//intracellular;GO:0044464//cell part	GO:0016757//transferase activity, transferring glycosyl groups;GO:0016763//transferase activity, transferring pentosyl groups;GO:0016740//transferase activity;GO:0016830//carbon-carbon lyase activity;GO:0003824//catalytic activity;GO:0016829//lyase activity	GO:0019752//carboxylic acid metabolic process;GO:1901564//organonitrogen compound metabolic process;GO:0008152//metabolic process;GO:0044281//small molecule metabolic process;GO:0044237//cellular metabolic process;GO:0006807//nitrogen compound metabolic process;GO:0044763//single-organism cellular process;GO:0006520//cellular amino acid metabolic process;GO:0044238//primary metabolic process;GO:0…
Pm011792	34.6667	233	0.97	6.07333	2.64643	1.04e-32	2.86e-31	yes	At4g26910	PREDICTED: dihydrolipoyllysine-residue succinyltransferase component of 2-oxoglutarate dehydrogenase complex 2, mitochondrial-like [Prunus mume]	Metabolism	Carbohydrate metabolism;Amino acid metabolism;Global and Overview	ko01100//Metabolic pathways;ko01110//Biosynthesis of secondary metabolites;ko01130//Biosynthesis of antibiotics;ko01120//Microbial metabolism in diverse environments;ko01200//Carbon metabolism;ko00020//Citrate cycle (TCA cycle);ko00310//Lysine degradation	K00658	GO:0045240//dihydrolipoyl dehydrogenase complex;GO:1990204//oxidoreductase complex;GO:0044464//cell part;GO:0005622//intracellular;GO:0045239//tricarboxylic acid cycle enzyme complex;GO:0005623//cell;GO:0044424//intracellular part;GO:0044444//cytoplasmic part;GO:0043234//protein complex;GO:0005737//cytoplasm;GO:0032991//macromolecular complex;GO:1902494//catalytic complex	GO:0016740//transferase activity;GO:0003824//catalytic activity	GO:0008152//metabolic process;GO:0045333//cellular respiration;GO:0044763//single-organism cellular process;GO:0044699//single-organism process;GO:0009060//aerobic respiration;GO:0055114//oxidation-reduction process;GO:0009987//cellular process;GO:0006091//generation of precursor metabolites and energy;GO:0044237//cellular metabolic process;GO:0044710//single-organism metabolic process;GO:0015980…
Pm011795	19	6.66667	1.30667	0.43	-1.60348	0.000221656	0.000694512	yes	--	Glutathione transport system permease gsiD [Gossypium arboreum]	-	-	-	-	-	-	-
Pm011800	388	141.333	14.63	4.97667	-1.55568	6.01e-20	8.04e-19	yes	At5g55050	PREDICTED: GDSL esterase/lipase At5g55050-like [Prunus mume]	-	-	-	-	-	-	-
Pm011804	20.1667	9.74	0.396667	0.183333	-1.11346	0.0149212	0.0318732	yes	--	PREDICTED: uncharacterized protein LOC103327530 [Prunus mume]	-	-	-	-	-	-	-
Pm011805	13.3333	5	0.633333	0.213333	-1.56986	0.0234861	0.047588	yes	GLX-I	PREDICTED: lactoylglutathione lyase-like [Prunus mume]	Metabolism	Carbohydrate metabolism	ko00620//Pyruvate metabolism	K01759	-	-	-
Pm011817	701.333	2580	30.6767	105.067	1.77609	7.98e-50	4.57e-48	yes	--	PREDICTED: nucleolin-like [Malus domestica]	-	-	-	-	-	-	-
Pm011818	145.333	400	4.33	11.1833	1.36891	1.94e-18	2.36e-17	yes	ATPC	PREDICTED: ATP synthase gamma chain, chloroplastic-like [Prunus mume]	Metabolism	Energy metabolism;Global and Overview	ko01100//Metabolic pathways;ko00190//Oxidative phosphorylation;ko00195//Photosynthesis	K02115	-	-	-
Pm011828	587.667	305	18.7	9.14667	-1.03172	1.33e-15	1.34e-14	yes	HAUS4	PREDICTED: AUGMIN subunit 4-like isoform X1 [Prunus mume]	-	-	-	-	-	-	-
Pm011833	89.6667	38.3333	4.54333	1.86667	-1.28329	3.95e-08	2.08e-07	yes	NIP2	PREDICTED: NEP1-interacting protein 2 isoform X1 [Prunus mume]	-	-	-	-	-	-	-
Pm011842	15.3333	7.33333	0.493333	0.226667	-1.12199	0.0140878	0.0302983	yes	--	PREDICTED: bromodomain-containing protein 2-like [Prunus mume]	-	-	-	-	-	-	-
Pm011844	61.6667	228.333	4.10667	14.4033	1.81036	2.19e-20	3.03e-19	yes	--	PREDICTED: uncharacterized protein LOC103326464 [Prunus mume]	-	-	-	-	-	-	-
Pm011849	152	331	3.65667	7.52	1.0402	3.53e-13	2.97e-12	yes	CID3	PREDICTED: polyadenylate-binding protein-interacting protein 4 isoform X1 [Ziziphus jujuba]	-	-	-	-	-	-	-
Pm011883	638.667	2078	26.9967	82.4867	1.61138	3.12e-69	3.4e-67	yes	PHB6	PREDICTED: prohibitin-1, mitochondrial-like [Prunus mume]	-	-	-	-	GO:0031090//organelle membrane;GO:0031966//mitochondrial membrane;GO:0031975//envelope;GO:0044422//organelle part;GO:0044446//intracellular organelle part;GO:0043231//intracellular membrane-bounded organelle;GO:0005737//cytoplasm;GO:0005740//mitochondrial envelope;GO:0044455//mitochondrial membrane part;GO:0016020//membrane;GO:0005739//mitochondrion;GO:0044444//cytoplasmic part;GO:0043229//intrac…	-	-
Pm011902	33.6667	15.3333	1.05333	0.46	-1.19526	0.00188569	0.00495086	yes	At2g32990	PREDICTED: endoglucanase 11-like [Prunus mume]	-	-	-	-	-	GO:0003824//catalytic activity;GO:0016787//hydrolase activity;GO:0016798//hydrolase activity, acting on glycosyl bonds;GO:0004553//hydrolase activity, hydrolyzing O-glycosyl compounds	GO:0044238//primary metabolic process;GO:0008152//metabolic process
Pm011919	595.333	1571.33	18.0867	44.89	1.31147	3.03e-46	1.57e-44	yes	grpE	PREDICTED: protein GrpE-like isoform X1 [Prunus mume]	-	-	-	-	-	-	-
Pm011922	39	189.333	1.11667	4.98333	2.15791	3.31e-14	3e-13	yes	IAMT1	PREDICTED: indole-3-acetate O-methyltransferase 1-like isoform X1 [Prunus mume]	-	-	-	-	-	-	-
Pm011924	650.333	288.667	13.0567	5.54333	-1.23596	2.31e-12	1.81e-11	yes	CIA2	PREDICTED: protein CHLOROPLAST IMPORT APPARATUS 2-like [Prunus mume]	-	-	-	-	-	-	-
Pm011924	0.666667	267.333	0.0266667	10.9533	8.68212	1.22e-107	3.29e-105	yes	IAMT1	PREDICTED: indole-3-acetate O-methyltransferase 1-like [Prunus mume]	-	-	-	-	-	-	-
Pm011927	621.02	261.673	14.39	5.75667	-1.32176	1.57e-22	2.47e-21	yes	BPI	LBP_BPI_CETP domain-containing protein/LBP_BPI_CETP_C domain-containing protein [Cephalotus follicularis]	-	-	-	-	-	-	-
Pm011939	1931.67	4119	178.34	358.443	1.00711	4.32e-20	5.82e-19	yes	--	PREDICTED: zinc transporter Slc39a7-like [Prunus mume]	-	-	-	-	-	-	-
Pm011940	10085.3	4515	634.077	265.94	-1.25356	8.1e-21	1.14e-19	yes	--	PREDICTED: glycine-rich protein DC9.1-like [Prunus mume]	-	-	-	-	-	-	-
Pm011948	16.5967	9.00667	0.136667	0.0666667	-1.03562	0.0198256	0.04102	yes	N	PREDICTED: disease resistance protein RPS6-like [Prunus mume]	-	-	-	-	-	-	-
Pm011975	183	11	8.17	0.463333	-4.14021	1.05e-25	2.01e-24	yes	ADS3	PREDICTED: palmitoyl-monogalactosyldiacylglycerol delta-7 desaturase, chloroplastic-like [Prunus mume]	Metabolism	Global and Overview;Lipid metabolism	ko01212//Fatty acid metabolism;ko01040//Biosynthesis of unsaturated fatty acids	K00507	-	-	-
Pm012032	37.77	13.6667	0.626667	0.213333	-1.55459	7.31e-06	2.9e-05	yes	RLP12	PREDICTED: receptor-like protein 12 [Prunus mume]	-	-	-	-	-	-	-
Pm012035	749.667	2793.33	8.28	29.09	1.81282	5.24e-89	9.89e-87	yes	ABCC3	PREDICTED: LOW QUALITY PROTEIN: ABC transporter C family member 3-like [Prunus mume]	-	-	-	-	-	-	-
Pm012036	8	25.6667	0.663333	2.02333	1.60893	5.91e-05	0.000204456	yes	--	PREDICTED: transcription termination factor MTERF6, chloroplastic/mitochondrial-like [Pyrus x bretschneideri]	-	-	-	-	-	-	-
Pm012038	4.68667	14.6967	0.13	0.376667	1.53478	0.00621854	0.0146111	yes	CYP71A1	PREDICTED: cytochrome P450 CYP736A12-like [Prunus mume]	-	-	-	-	-	-	-
Pm012041	0.666667	22.7333	0.02	0.653333	5.02975	4.06e-14	3.65e-13	yes	CYP71A1	PREDICTED: cytochrome P450 CYP736A12-like [Prunus mume]	-	-	-	-	-	-	-
Pm012042	0	16.2667	0.001	0.453333	8.82443	9.87e-12	7.41e-11	yes	CYP71A1	PREDICTED: cytochrome P450 CYP736A12-like [Prunus mume]	-	-	-	-	-	-	-
Pm012070	60	145.667	1.74	3.96333	1.18763	1.74e-07	8.55e-07	yes	PCMP-H33	PREDICTED: pentatricopeptide repeat-containing protein At1g08070, chloroplastic-like [Prunus mume]	-	-	-	-	-	-	-
Pm012072	882.457	2327.81	17.0067	42.2033	1.31126	2.92e-42	1.26e-40	yes	At1g50920	PREDICTED: nucleolar GTP-binding protein 1-like [Prunus mume]	Genetic Information Processing	Translation	ko03008//Ribosome biogenesis in eukaryotes	K06943	-	-	-
Pm012100	601	273	29.73	12.68	-1.22936	4.97e-18	5.88e-17	yes	--	PREDICTED: extensin-3-like [Prunus mume]	-	-	-	-	-	-	-
Pm012103	676.61	1527.8	14.3833	30.5	1.08441	1.24e-32	3.38e-31	yes	NRPB7	PREDICTED: DNA-directed RNA polymerase II subunit RPB7 [Prunus mume]	Genetic Information Processing;Metabolism	Global and Overview;Nucleotide metabolism;Transcription	ko01100//Metabolic pathways;ko00230//Purine metabolism;ko00240//Pyrimidine metabolism;ko03020//RNA polymerase	K03015	-	GO:0016779//nucleotidyltransferase activity;GO:0016772//transferase activity, transferring phosphorus-containing groups;GO:0034062//RNA polymerase activity;GO:0003824//catalytic activity;GO:0016740//transferase activity	GO:0071704//organic substance metabolic process;GO:0043170//macromolecule metabolic process;GO:0008152//metabolic process;GO:0010467//gene expression
Pm012109	7.33333	64	0.243333	1.94333	2.99753	2.88e-11	2.07e-10	yes	ANT	PREDICTED: ADP,ATP carrier protein 1, mitochondrial-like [Prunus mume]	-	-	-	-	GO:0031967//organelle envelope;GO:0016020//membrane;GO:0044446//intracellular organelle part;GO:0043226//organelle;GO:0044464//cell part;GO:0043229//intracellular organelle;GO:0044424//intracellular part;GO:0044425//membrane part;GO:0005623//cell;GO:0031224//intrinsic component of membrane;GO:0031975//envelope;GO:0005622//intracellular;GO:0044422//organelle part;GO:0043227//membrane-bounded organ…	-	GO:0009987//cellular process;GO:0044763//single-organism cellular process;GO:0044699//single-organism process;GO:0051179//localization;GO:0051234//establishment of localization
Pm012130	593.333	274.333	31.22	13.6767	-1.19075	6.97e-12	5.29e-11	yes	--	PREDICTED: vegetative cell wall protein gp1-like [Prunus mume]	-	-	-	-	-	-	-
Pm012148	1066	356.667	18.24	5.74667	-1.66631	2.3e-62	2.04e-60	yes	RLP12	PREDICTED: receptor-like protein 12 [Prunus mume]	-	-	-	-	-	-	-
Pm012152	1101.33	554.333	22.64	10.7467	-1.07498	3.58e-23	5.86e-22	yes	ABCG15	PREDICTED: ABC transporter G family member 15-like [Prunus mume]	-	-	-	-	-	GO:0003824//catalytic activity;GO:0001883//purine nucleoside binding;GO:0032550//purine ribonucleoside binding;GO:0022857//transmembrane transporter activity;GO:0005488//binding;GO:0016818//hydrolase activity, acting on acid anhydrides, in phosphorus-containing anhydrides;GO:0097367//carbohydrate derivative binding;GO:0017111//nucleoside-triphosphatase activity;GO:0032549//ribonucleoside binding;…	GO:0044699//single-organism process;GO:0055086//nucleobase-containing small molecule metabolic process;GO:0006163//purine nucleotide metabolic process;GO:0009154//purine ribonucleotide catabolic process;GO:0019637//organophosphate metabolic process;GO:0044237//cellular metabolic process;GO:0009117//nucleotide metabolic process;GO:0009261//ribonucleotide catabolic process;GO:0046434//organophospha…
Pm012195	4087.67	2012.67	139.25	64.9567	-1.10013	7.36e-16	7.56e-15	yes	AGT1	PREDICTED: serine--glyoxylate aminotransferase [Prunus mume]	Metabolism;Cellular Processes	Transport and catabolism;Carbohydrate metabolism;Amino acid metabolism;Global and Overview	ko01100//Metabolic pathways;ko01110//Biosynthesis of secondary metabolites;ko01130//Biosynthesis of antibiotics;ko01120//Microbial metabolism in diverse environments;ko01200//Carbon metabolism;ko04146//Peroxisome;ko00260//Glycine, serine and threonine metabolism;ko00630//Glyoxylate and dicarboxylate metabolism;ko00250//Alanine, aspartate and glutamate metabolism	K00830	-	-	-
Pm012208	771	2109	15.05	38.8467	1.36803	6.17e-30	1.49e-28	yes	At2g32560	PREDICTED: F-box protein At2g26850-like [Prunus mume]	-	-	-	-	-	-	-
Pm012219	8.66667	114	0.343333	4.26333	3.6343	3e-35	9.49e-34	yes	AOP1.2	PREDICTED: probable inactive 2-oxoglutarate-dependent dioxygenase AOP2 [Prunus mume]	-	-	-	-	-	-	-
Pm012224	0	36	0.001	1.27333	10.3144	3.7e-12	2.85e-11	yes	AOP1.2	PREDICTED: probable 2-oxoglutarate-dependent dioxygenase AOP1 [Prunus mume]	-	-	-	-	-	-	-
Pm012225	6.33333	142.667	0.243333	5.12667	4.39702	1.94e-18	2.36e-17	yes	AOP1.2	PREDICTED: probable inactive 2-oxoglutarate-dependent dioxygenase AOP2 [Prunus mume]	-	-	-	-	-	-	-
Pm012228	288.667	1296	12.38	52.06	2.07216	3.53e-34	1.06e-32	yes	ACA7	PREDICTED: alpha carbonic anhydrase 7-like isoform X1 [Prunus mume]	Metabolism	Energy metabolism	ko00910//Nitrogen metabolism	K01674	-	GO:0005488//binding;GO:0046914//transition metal ion binding;GO:0003824//catalytic activity;GO:0046872//metal ion binding;GO:0043167//ion binding;GO:0043169//cation binding	GO:0009987//cellular process;GO:0008152//metabolic process;GO:0044237//cellular metabolic process
Pm012237	1207.63	630.413	31.2133	15.3633	-1.02267	2.64e-19	3.4e-18	yes	PYD2	PREDICTED: dihydropyrimidinase-like [Prunus mume]	Metabolism	Nucleotide metabolism;Metabolism of other amino acids;Global and Overview;Metabolism of cofactors and vitamins	ko01100//Metabolic pathways;ko00240//Pyrimidine metabolism;ko00410//beta-Alanine metabolism;ko00770//Pantothenate and CoA biosynthesis	K01464	-	-	-
Pm012241	929.373	445.253	23.7333	10.7333	-1.14482	9.88e-33	2.73e-31	yes	PYD2	PREDICTED: dihydropyrimidinase-like [Prunus mume]	Metabolism	Metabolism of cofactors and vitamins;Metabolism of other amino acids;Global and Overview;Nucleotide metabolism	ko01100//Metabolic pathways;ko00240//Pyrimidine metabolism;ko00410//beta-Alanine metabolism;ko00770//Pantothenate and CoA biosynthesis	K01464	-	-	-
Pm012269	57.3333	151	1.44333	3.60667	1.32126	6.76e-11	4.72e-10	yes	--	Glycos_transf_1 domain-containing protein [Cephalotus follicularis]	-	-	-	-	-	GO:0003824//catalytic activity	-
Pm012272	72	36	2.44667	1.15	-1.08918	1.98e-05	7.39e-05	yes	MYB46	PREDICTED: transcription factor MYB46 [Prunus mume]	-	-	-	-	-	-	-
Pm012304	52	22.6667	3.26667	1.37	-1.25364	0.000356392	0.00107864	yes	--	PREDICTED: uncharacterized protein LOC103326843 [Prunus mume]	-	-	-	-	-	-	-
Pm012326	367.333	1004.33	8.18333	21.0833	1.36534	1.04e-43	4.78e-42	yes	NADK1	PREDICTED: NAD(H) kinase 1 isoform X4 [Prunus mume]	Metabolism	Metabolism of cofactors and vitamins;Global and Overview	ko01100//Metabolic pathways;ko00760//Nicotinate and nicotinamide metabolism	K00858	-	-	-
Pm012332	315.667	696.667	12.86	26.6567	1.05161	4.11e-21	5.89e-20	yes	RER4	PREDICTED: protein RETICULATA-RELATED 4, chloroplastic [Prunus mume]	-	-	-	-	-	-	-
Pm012334	66.3333	11	1.67	0.26	-2.68326	3.83e-13	3.21e-12	yes	At1g51440	PREDICTED: phospholipase A1-Igamma3, chloroplastic [Prunus mume]	-	-	-	-	-	-	-
Pm012335	2083	7358.67	80.6267	268.823	1.73733	4.4e-85	7.4e-83	yes	CCR1	cinnamoyl-CoA reductase 1 [Prunus mume]	-	-	-	-	-	-	-
Pm012351	25	11	0.853333	0.356667	-1.25853	0.000370458	0.00111853	yes	CXE18	PREDICTED: probable carboxylesterase 18 [Prunus mume]	-	-	-	-	-	-	-
Pm012360	113.333	465.333	4.85667	18.7533	1.94911	6.16e-34	1.82e-32	yes	IGS1	PREDICTED: isoeugenol synthase 1-like [Prunus mume]	-	-	-	-	-	-	-
Pm012377	7778	17120	152.163	314.64	1.04808	9.21e-25	1.67e-23	yes	SIR1	PREDICTED: sulfite reductase [ferredoxin], chloroplastic [Prunus mume]	Metabolism	Energy metabolism;Global and Overview	ko01100//Metabolic pathways;ko01120//Microbial metabolism in diverse environments;ko00920//Sulfur metabolism	K00392	-	-	-
Pm012418	74.3333	40	3.37333	1.68333	-1.00285	0.000527837	0.00154491	yes	ADS3	PREDICTED: palmitoyl-monogalactosyldiacylglycerol delta-7 desaturase, chloroplastic-like [Prunus mume]	Metabolism	Global and Overview;Lipid metabolism	ko01212//Fatty acid metabolism;ko01040//Biosynthesis of unsaturated fatty acids	K00507	-	-	-
Pm012470	3.53	0	0.163333	0.001	-7.35168	0.0154108	0.0328078	yes	--	PREDICTED: uncharacterized protein LOC103326328 [Prunus mume]	-	-	-	-	-	-	-
Pm012480	3172.67	1360	169.403	68.7667	-1.30068	4.2e-36	1.39e-34	yes	ycf33	PREDICTED: uncharacterized protein LOC103326953 [Prunus mume]	-	-	-	-	-	-	-
Pm012487	373.333	811.333	17.51	35.8333	1.03312	6.23e-24	1.06e-22	yes	POPTRDRAFT_818956	PREDICTED: CASP-like protein 2B1 [Prunus mume]	-	-	-	-	GO:0031224//intrinsic component of membrane;GO:0044425//membrane part;GO:0016020//membrane	-	-
Pm012515	2506	11819	109.04	483.51	2.14869	3.8e-121	1.47e-118	yes	--	PREDICTED: fruit protein pKIWI501 [Prunus mume]	-	-	-	-	-	-	-
Pm012535	24	295	0.876667	10.1333	3.53094	9.76e-51	5.82e-49	yes	--	DUF506 domain-containing protein [Cephalotus follicularis]	-	-	-	-	-	-	-
Pm012601	79.71	547.99	3.46333	22.3067	2.68724	7.61e-51	4.56e-49	yes	SDR1	PREDICTED: (+)-neomenthol dehydrogenase-like [Prunus mume]	Metabolism	Metabolism of terpenoids and polyketides;Global and Overview	ko01110//Biosynthesis of secondary metabolites;ko00902//Monoterpenoid biosynthesis	K15095	-	-	-
Pm012630	1542.67	7434	49.0233	222.027	2.17919	1.34e-34	4.11e-33	yes	NAC002	PREDICTED: NAC domain-containing protein 2 [Prunus mume]	-	-	-	-	-	-	-
Pm012680	36.6667	81	0.506667	1.07667	1.08746	0.00385369	0.00948793	yes	At1g09620	PREDICTED: LOW QUALITY PROTEIN: leucine--tRNA ligase, cytoplasmic-like [Prunus mume]	Genetic Information Processing	Translation	ko00970//Aminoacyl-tRNA biosynthesis	K01869	-	-	-
Pm012707	111.333	238	2.46	4.92667	1.00195	2.29e-07	1.11e-06	yes	GSVIVT00026920001	PREDICTED: probable polygalacturonase [Prunus mume]	-	-	-	-	-	-	-
Pm012759	8.33333	22	0.18	0.44	1.28951	0.00327857	0.00817574	yes	PCMP-E14	PREDICTED: pentatricopeptide repeat-containing protein At5g27110 [Prunus mume]	-	-	-	-	-	-	-
Pm012762	14	5.33333	0.866667	0.313333	-1.46778	0.0038893	0.00956276	yes	--	DUF4228 domain-containing protein [Cephalotus follicularis]	-	-	-	-	-	-	-
Pm012767	657.333	148.333	19.5333	4.17	-2.22782	4.49e-70	5.06e-68	yes	At5g03795	PREDICTED: probable glycosyltransferase At5g03795 [Prunus mume]	-	-	-	-	-	GO:0016757//transferase activity, transferring glycosyl groups;GO:0003824//catalytic activity;GO:0016740//transferase activity	-
Pm012767	2.66667	16.3333	0.106667	0.613333	2.52356	7.62e-06	3.02e-05	yes	--	PREDICTED: activating signal cointegrator 1 complex subunit 2 homolog [Prunus mume]	-	-	-	-	-	-	-
Pm012811	896.667	454.667	18.7167	8.78	-1.09203	6.12e-24	1.04e-22	yes	At5g63710	PREDICTED: probable LRR receptor-like serine/threonine-protein kinase At5g63710 [Prunus mume]	-	-	-	-	-	-	-
Pm012857	971	196.667	51.4533	9.81667	-2.38996	4.83e-54	3.21e-52	yes	GLP10	PREDICTED: germin-like protein subfamily 2 member 4 [Prunus mume]	-	-	-	-	-	GO:0043169//cation binding;GO:0046914//transition metal ion binding;GO:0003824//catalytic activity;GO:0005488//binding;GO:0043167//ion binding;GO:0046872//metal ion binding	GO:0044710//single-organism metabolic process;GO:0044699//single-organism process;GO:0008152//metabolic process
Pm012863	418	1062.33	11.6033	27.8733	1.26435	7.75e-29	1.76e-27	yes	PAE9	PREDICTED: pectin acetylesterase 9 [Prunus mume]	-	-	-	-	-	-	-
Pm012868	3.33333	591.667	0.263333	44.53	7.40174	1.75e-107	4.59e-105	yes	IAA30	PREDICTED: auxin-responsive protein IAA20 [Prunus mume]	Environmental Information Processing	Signal transduction	ko04075//Plant hormone signal transduction	K14484	-	-	GO:0009987//cellular process
Pm012870	1141	234	48.1733	9.24667	-2.38123	3.41e-62	3.02e-60	yes	Cht10	PREDICTED: chitinase 10 [Prunus mume]	-	-	-	-	-	GO:0003824//catalytic activity;GO:0016787//hydrolase activity	GO:1901136//carbohydrate derivative catabolic process;GO:0006022//aminoglycan metabolic process;GO:1901565//organonitrogen compound catabolic process;GO:0008152//metabolic process;GO:0044238//primary metabolic process;GO:0044036//cell wall macromolecule metabolic process;GO:0006807//nitrogen compound metabolic process;GO:0006026//aminoglycan catabolic process;GO:0009056//catabolic process;GO:0044…
Pm012871	1151	3135	59.8067	153.15	1.35657	1.08e-45	5.44e-44	yes	RPL6	PREDICTED: 60S ribosomal protein L6-like [Prunus mume]	Genetic Information Processing	Translation	ko03010//Ribosome	K02934	-	-	-
Pm012880	2385.67	5214	155.763	318.853	1.03354	7.08e-23	1.14e-21	yes	RPL26A	PREDICTED: 60S ribosomal protein L26-1 [Prunus mume]	Genetic Information Processing	Translation	ko03010//Ribosome	K02898	-	-	-
Pm012891	8464.67	3956.33	369.14	163.187	-1.17764	1.57e-21	2.33e-20	yes	CAB16	PREDICTED: chlorophyll a-b binding protein of LHCII type 1-like [Prunus mume]	Metabolism	Energy metabolism;Global and Overview	ko01100//Metabolic pathways;ko00196//Photosynthesis - antenna proteins	K08912	GO:0009579//thylakoid;GO:0043234//protein complex;GO:0009521//photosystem;GO:0098796//membrane protein complex;GO:0044424//intracellular part;GO:0005623//cell;GO:0044425//membrane part;GO:0016020//membrane;GO:0032991//macromolecular complex;GO:0005622//intracellular;GO:0034357//photosynthetic membrane;GO:0044464//cell part;GO:0044436//thylakoid part	GO:0043169//cation binding;GO:0005488//binding;GO:0043167//ion binding	GO:0006091//generation of precursor metabolites and energy;GO:0008152//metabolic process;GO:0009987//cellular process;GO:0044237//cellular metabolic process
Pm012908	178.333	62.6667	5.73333	1.88333	-1.60609	4.24e-12	3.26e-11	yes	At1g48100	PREDICTED: polygalacturonase At1g48100 [Prunus mume]	Metabolism	Global and Overview;Carbohydrate metabolism	ko01100//Metabolic pathways;ko00500//Starch and sucrose metabolism;ko00040//Pentose and glucuronate interconversions	K01213	-	-	-
Pm012925	977	260	25.0133	6.29667	-1.99004	7.67e-56	5.49e-54	yes	nep1	PREDICTED: aspartic proteinase nepenthesin-1 [Prunus mume]	-	-	-	-	-	-	-
Pm012940	701.667	4039	18.35	98.85	2.42946	8.25e-63	7.49e-61	yes	CWINV1	PREDICTED: beta-fructofuranosidase, insoluble isoenzyme CWINV1-like [Prunus mume]	Metabolism	Carbohydrate metabolism;Global and Overview	ko01100//Metabolic pathways;ko00500//Starch and sucrose metabolism;ko00052//Galactose metabolism	K01193	-	-	-
Pm012948	19.3333	59.6667	0.273333	0.79	1.53119	4.87e-06	1.99e-05	yes	TY3B-G	PREDICTED: transposon Ty3-I Gag-Pol polyprotein isoform X1 [Daucus carota subsp. sativus] [Daucus carota]	-	-	-	-	-	-	-
Pm012954	197.667	502	3.62	8.64667	1.25615	9.64e-25	1.74e-23	yes	POP1	PREDICTED: ribonucleases P/MRP protein subunit POP1 isoform X1 [Malus domestica]	Genetic Information Processing	Translation	ko03013//RNA transport;ko03008//Ribosome biogenesis in eukaryotes	K01164	-	-	-
Pm012955	67.6667	204.333	1.62	4.51	1.47713	5.46e-17	5.98e-16	yes	At1g02370	PREDICTED: pentatricopeptide repeat-containing protein At1g02370, mitochondrial [Prunus mume]	-	-	-	-	-	-	-
Pm012960	1242	366	31.9967	8.91333	-1.84388	1.38e-32	3.76e-31	yes	AAE6	PREDICTED: probable acyl-activating enzyme 6 [Prunus mume]	-	-	-	-	-	GO:0016405//CoA-ligase activity;GO:0003824//catalytic activity;GO:0016877//ligase activity, forming carbon-sulfur bonds;GO:0016874//ligase activity	-
Pm012962	2329.33	709.333	60.6333	17.4	-1.80102	6.78e-38	2.44e-36	yes	AAE5	PREDICTED: probable acyl-activating enzyme 5, peroxisomal [Prunus mume]	-	-	-	-	-	-	-
Pm012985	1.33333	11.3333	0.0666667	0.546667	3.03562	0.000640321	0.00184311	yes	GSTF12	PREDICTED: glutathione S-transferase F11 [Prunus mume]	Metabolism	Metabolism of other amino acids	ko00480//Glutathione metabolism	K00799	GO:0005622//intracellular;GO:0005623//cell;GO:0043226//organelle;GO:0000325//plant-type vacuole;GO:0043229//intracellular organelle;GO:0005773//vacuole;GO:0044464//cell part;GO:0044424//intracellular part;GO:0043227//membrane-bounded organelle;GO:0044444//cytoplasmic part;GO:0005737//cytoplasm;GO:0043231//intracellular membrane-bounded organelle	GO:0005488//binding;GO:0003824//catalytic activity;GO:0043167//ion binding	GO:0009889//regulation of biosynthetic process;GO:0009962//regulation of flavonoid biosynthetic process;GO:0050789//regulation of biological process;GO:0065007//biological regulation;GO:0019222//regulation of metabolic process;GO:0006950//response to stress;GO:0080090//regulation of primary metabolic process;GO:0050896//response to stimulus
Pm012986	35.6667	169.667	0.9	4.02	2.1592	1.06e-23	1.79e-22	yes	AAE12	PREDICTED: butyrate--CoA ligase AAE11, peroxisomal-like [Prunus mume]	-	-	-	-	-	-	-
Pm013009	227	57.3333	13.33	3.18	-2.06758	1.13e-26	2.29e-25	yes	TPX2	PREDICTED: protein TPX2 [Prunus mume]	-	-	-	-	-	-	-
Pm013014	978.56	431.23	8.07333	3.35333	-1.26757	1.87e-24	3.3e-23	yes	At4g27190	PREDICTED: probable disease resistance protein At4g27220 [Pyrus x bretschneideri]	-	-	-	-	-	-	-
Pm013016	112.44	56.77	1.43667	0.69	-1.05806	6.31e-07	2.9e-06	yes	At4g27190	PREDICTED: disease resistance protein At4g27190-like [Prunus mume]	-	-	-	-	-	-	-
Pm013017	581	1310.67	32.4967	68.8267	1.08268	4.47e-29	1.03e-27	yes	RPS7	PREDICTED: 40S ribosomal protein S7-like [Prunus mume]	Genetic Information Processing	Translation	ko03010//Ribosome	K02993	GO:0005623//cell;GO:0044424//intracellular part;GO:0005634//nucleus;GO:0005737//cytoplasm;GO:0043231//intracellular membrane-bounded organelle;GO:0044464//cell part;GO:0044422//organelle part;GO:0043229//intracellular organelle;GO:0031974//membrane-enclosed lumen;GO:0005622//intracellular;GO:0005840//ribosome;GO:0044444//cytoplasmic part;GO:0032991//macromolecular complex;GO:0005911//cell-cell ju…	-	GO:0043170//macromolecule metabolic process;GO:0008152//metabolic process;GO:0010467//gene expression;GO:0071704//organic substance metabolic process
Pm013019	74.6667	176.973	1.92	4.30667	1.16547	2.69e-11	1.94e-10	yes	--	DNA-directed RNA polymerase subunit beta' [Theobroma cacao]	-	-	-	-	-	GO:0016787//hydrolase activity;GO:0016788//hydrolase activity, acting on ester bonds;GO:0003824//catalytic activity	GO:0090304//nucleic acid metabolic process;GO:0071704//organic substance metabolic process;GO:0008152//metabolic process;GO:0044237//cellular metabolic process;GO:0044238//primary metabolic process;GO:0009987//cellular process;GO:0046483//heterocycle metabolic process;GO:0006807//nitrogen compound metabolic process;GO:0043170//macromolecule metabolic process;GO:0006139//nucleobase-containing comp…
Pm013039	7041	17704	79.9233	188.583	1.23851	4.02e-41	1.65e-39	yes	ACA9	PREDICTED: calcium-transporting ATPase 9, plasma membrane-type isoform X1 [Prunus mume]	-	-	-	-	-	-	-
Pm013095	11.7867	3.46333	0.343333	0.0933333	-1.87915	0.00223912	0.00578985	yes	byr2	PREDICTED: protein kinase byr2-like [Prunus mume]	-	-	-	-	-	-	-
Pm013119	1245	470.667	23.29	8.34	-1.48159	6.05e-36	1.98e-34	yes	OSCBPY	PREDICTED: beta-amyrin synthase-like [Prunus mume]	Metabolism	Metabolism of terpenoids and polyketides;Global and Overview	ko01110//Biosynthesis of secondary metabolites;ko00909//Sesquiterpenoid and triterpenoid biosynthesis	K15813	-	-	-
Pm013129	1582.33	769	41.1267	18.9333	-1.11915	1.19e-28	2.68e-27	yes	--	PREDICTED: phosphatidylcholine transfer protein-like isoform X2 [Juglans regia]	-	-	-	-	-	-	-
Pm013141	781.333	1659.67	9.16667	18.3533	1.00157	1.3e-26	2.63e-25	yes	--	PREDICTED: homeobox-DDT domain protein RLT3 isoform X1 [Prunus mume]	-	-	-	-	-	-	-
Pm013152	344.333	880.667	9.60333	23.1367	1.26857	4.84e-25	8.9e-24	yes	ATL3	PREDICTED: RING-H2 finger protein ATL3 [Prunus mume]	-	-	-	-	-	-	-
Pm013158	1134	2437	25.2033	51.1333	1.02065	5.13e-32	1.35e-30	yes	MPE3	PREDICTED: pectinesterase 3 [Prunus mume]	Metabolism	Global and Overview;Carbohydrate metabolism	ko01100//Metabolic pathways;ko00500//Starch and sucrose metabolism;ko00040//Pentose and glucuronate interconversions	K01051	GO:0071944//cell periphery;GO:0030312//external encapsulating structure;GO:0044464//cell part;GO:0005623//cell	GO:0003824//catalytic activity;GO:0016787//hydrolase activity;GO:0016788//hydrolase activity, acting on ester bonds;GO:0052689//carboxylic ester hydrolase activity	GO:0005975//carbohydrate metabolic process;GO:0071840//cellular component organization or biogenesis;GO:0009056//catabolic process;GO:0009987//cellular process;GO:0065007//biological regulation;GO:0044238//primary metabolic process;GO:0016043//cellular component organization;GO:0045229//external encapsulating structure organization;GO:1901575//organic substance catabolic process;GO:0044092//negat…
Pm013160	28.6667	15	0.833333	0.413333	-1.01159	0.0125367	0.0272529	yes	DBP	Remorin_C domain-containing protein [Cephalotus follicularis]	-	-	-	-	-	-	-
Pm013171	683.667	1635.67	11.57	26.1633	1.17716	7.62e-29	1.73e-27	yes	SBT1.6	PREDICTED: subtilisin-like protease SBT1.5 [Prunus mume]	-	-	-	-	-	-	-
Pm013174	130	45	3.85	1.25333	-1.61909	1.97e-08	1.08e-07	yes	GLIP5	PREDICTED: GDSL esterase/lipase 5 [Prunus mume]	-	-	-	-	-	-	-
Pm013175	14.3333	31	0.536667	1.08333	1.01338	0.00965027	0.0216455	yes	GLIP2	PREDICTED: GDSL esterase/lipase 2-like [Prunus mume]	-	-	-	-	-	-	-
Pm013181	66.66	21.02	2.49	0.743333	-1.74406	3.73e-06	1.55e-05	yes	GLIP2	PREDICTED: GDSL esterase/lipase 2-like [Prunus mume]	-	-	-	-	-	-	-
Pm013194	4508	1490	70.4067	21.96	-1.68083	6.63e-72	7.73e-70	yes	SAC2	PREDICTED: phosphoinositide phosphatase SAC2 [Prunus mume]	-	-	-	-	-	-	-
Pm013195	3188.33	8514.67	147.043	368.86	1.32683	1.39e-48	7.74e-47	yes	RPSaB	PREDICTED: 40S ribosomal protein Sa-2-like [Prunus mume]	Genetic Information Processing	Translation	ko03010//Ribosome	K02998	-	-	-
Pm013196	632.667	1355.33	10.0933	20.4	1.01517	1.02e-24	1.84e-23	yes	CEBPZ	PREDICTED: CCAAT/enhancer-binding protein zeta [Prunus mume]	-	-	-	-	-	-	-
Pm013200	16.3333	4	1.63333	0.393333	-2.05399	0.000227885	0.000713121	yes	SAUR41	PREDICTED: auxin-responsive protein SAUR41-like [Prunus mume]	Environmental Information Processing	Signal transduction	ko04075//Plant hormone signal transduction	K14488	-	-	-
Pm013206	2165.67	644.667	119.71	33.6967	-1.82887	9.01e-60	7.33e-58	yes	--	PREDICTED: auxin-repressed 12.5 kDa protein isoform X1 [Prunus mume]	-	-	-	-	-	-	-
Pm013208	36	97.3333	1.86333	4.76	1.35308	3.92e-09	2.3e-08	yes	MFDX1	PREDICTED: 2Fe-2S ferredoxin-like isoform X2 [Prunus mume]	-	-	-	-	-	-	-
Pm013239	1097.33	299.667	48.4733	12.4733	-1.95834	7.98e-61	6.71e-59	yes	--	PREDICTED: uncharacterized protein LOC103327615 [Prunus mume]	-	-	-	-	-	-	-
Pm013241	374	187.333	31.9233	15.2	-1.07054	9.78e-13	7.89e-12	yes	--	PREDICTED: uncharacterized protein LOC103327617 [Prunus mume]	-	-	-	-	-	-	-
Pm013242	4100	1744	63.2567	25.2033	-1.3276	1.28e-40	5.11e-39	yes	LOX3.1	PREDICTED: linoleate 13S-lipoxygenase 3-1, chloroplastic-like [Prunus mume]	Metabolism	Global and Overview;Lipid metabolism	ko01100//Metabolic pathways;ko01110//Biosynthesis of secondary metabolites;ko00592//alpha-Linolenic acid metabolism;ko00591//Linoleic acid metabolism	K00454	-	-	-
Pm013243	494.667	1082.67	13.15	27.18	1.04748	1.26e-28	2.82e-27	yes	CYP75B1	PREDICTED: cytochrome P450 71A1-like [Prunus mume]	-	-	-	-	-	-	-
Pm013256	6.12	16.85	0.236667	0.606667	1.35805	0.0029263	0.00739142	yes	--	PREDICTED: uncharacterized protein LOC103327628 isoform X1 [Prunus mume]	-	-	-	-	-	-	-
Pm013285	724.667	1798	38.05	88.7233	1.22142	1.16e-38	4.28e-37	yes	RPS3C	PREDICTED: 40S ribosomal protein S3-3 [Prunus mume]	Genetic Information Processing	Translation	ko03010//Ribosome	K02985	-	-	-
Pm013288	33	76.3333	0.903333	1.97667	1.12974	0.000373065	0.00112556	yes	PCMP-H24	PPR domain-containing protein/PPR_2 domain-containing protein [Cephalotus follicularis]	-	-	-	-	-	-	-
Pm013289	55.3333	6	1.88	0.186667	-3.3322	7.7e-13	6.28e-12	yes	NLP3	PREDICTED: omega-amidase, chloroplastic-like [Prunus mume]	Metabolism	Amino acid metabolism	ko00250//Alanine, aspartate and glutamate metabolism	K13566	-	-	-
Pm013299	1011.67	3224.33	3.16333	9.48333	1.58395	4.25e-36	1.4e-34	yes	mdn1	PREDICTED: midasin [Prunus mume]	Genetic Information Processing	Translation	ko03008//Ribosome biogenesis in eukaryotes	K14572	-	-	-
Pm013319	0.333333	23.6667	0.01	0.76	6.24793	2.45e-12	1.91e-11	yes	--	PREDICTED: IQ domain-containing protein IQM4-like [Prunus mume]	-	-	-	-	-	-	-
Pm013345	21.3333	47.6667	0.46	0.966667	1.07138	0.00106116	0.0029259	yes	PCMP-H21	PREDICTED: putative pentatricopeptide repeat-containing protein At1g17630 [Prunus mume]	-	-	-	-	-	-	-
Pm013346	370	956.667	9.06333	22.0067	1.27983	4.83e-31	1.22e-29	yes	At3g13860	PREDICTED: chaperonin CPN60-like 2, mitochondrial [Prunus mume]	Genetic Information Processing	Folding, sorting and degradation	ko03018//RNA degradation	K04077	GO:0044424//intracellular part;GO:0005623//cell;GO:0005622//intracellular;GO:0044464//cell part	GO:0097367//carbohydrate derivative binding;GO:0001883//purine nucleoside binding;GO:0097159//organic cyclic compound binding;GO:0036094//small molecule binding;GO:1901363//heterocyclic compound binding;GO:0032550//purine ribonucleoside binding;GO:0032549//ribonucleoside binding;GO:0001882//nucleoside binding;GO:0005488//binding	GO:0009987//cellular process;GO:0006457//protein folding
Pm013355	52465.7	20739	795.42	299.367	-1.4098	1.72e-27	3.62e-26	yes	BGAL1	PREDICTED: beta-galactosidase 1 [Prunus mume]	-	-	-	-	-	-	-
Pm013360	752.667	370	27.18	12.6533	-1.10303	3.58e-20	4.85e-19	yes	CBL9	PREDICTED: calcineurin B-like protein 10 isoform X1 [Prunus mume]	-	-	-	-	-	-	-
Pm013360	57	22.3333	1.24	0.456667	-1.44113	3.63e-08	1.93e-07	yes	PLDEPSILON	PREDICTED: phospholipase D alpha 4 [Prunus mume]	Metabolism;Cellular Processes	Transport and catabolism;Lipid metabolism;Global and Overview	ko01100//Metabolic pathways;ko01110//Biosynthesis of secondary metabolites;ko04144//Endocytosis;ko00564//Glycerophospholipid metabolism;ko00565//Ether lipid metabolism	K01115	-	-	-
Pm013364	6	1.66667	0.07	0.0166667	-2.07039	0.0220921	0.0451124	yes	ABCC8	PREDICTED: ABC transporter C family member 8-like [Prunus mume]	-	-	-	-	GO:0031224//intrinsic component of membrane;GO:0016020//membrane;GO:0044425//membrane part	GO:0016787//hydrolase activity;GO:0016462//pyrophosphatase activity;GO:0097159//organic cyclic compound binding;GO:0005488//binding;GO:0015405//P-P-bond-hydrolysis-driven transmembrane transporter activity;GO:0016628//oxidoreductase activity, acting on the CH-CH group of donors, NAD or NADP as acceptor;GO:0017111//nucleoside-triphosphatase activity;GO:0015399//primary active transmembrane transpo…	GO:0009166//nucleotide catabolic process;GO:0044248//cellular catabolic process;GO:0034655//nucleobase-containing compound catabolic process;GO:0006753//nucleoside phosphate metabolic process;GO:1901565//organonitrogen compound catabolic process;GO:0009056//catabolic process;GO:1901360//organic cyclic compound metabolic process;GO:0009259//ribonucleotide metabolic process;GO:1901361//organic cycl…
Pm013365	2233.67	5369	23.29	52.72	1.17864	4.48e-33	1.27e-31	yes	ABCC8	PREDICTED: ABC transporter C family member 8 [Prunus mume]	-	-	-	-	GO:0016020//membrane;GO:0031224//intrinsic component of membrane;GO:0044425//membrane part	GO:0032549//ribonucleoside binding;GO:0001882//nucleoside binding;GO:0016462//pyrophosphatase activity;GO:1901363//heterocyclic compound binding;GO:0016818//hydrolase activity, acting on acid anhydrides, in phosphorus-containing anhydrides;GO:0005488//binding;GO:0022857//transmembrane transporter activity;GO:0032550//purine ribonucleoside binding;GO:0015405//P-P-bond-hydrolysis-driven transmembra…	GO:0044238//primary metabolic process;GO:0046483//heterocycle metabolic process;GO:0044270//cellular nitrogen compound catabolic process;GO:0006163//purine nucleotide metabolic process;GO:0034641//cellular nitrogen compound metabolic process;GO:0044763//single-organism cellular process;GO:0044248//cellular catabolic process;GO:0009259//ribonucleotide metabolic process;GO:0051234//establishment of…
Pm013369	784.667	1673.33	30.8133	61.93	1.00708	5.61e-11	3.94e-10	yes	PS2	PREDICTED: inorganic pyrophosphatase 1-like [Prunus mume]	Metabolism	Global and Overview;Metabolism of cofactors and vitamins	ko01100//Metabolic pathways;ko00750//Vitamin B6 metabolism	K13248	-	-	-
Pm013373	835.667	1761.67	16.4967	33.0233	1.00131	7.36e-17	7.98e-16	yes	DOF1.7	PREDICTED: dof zinc finger protein DOF3.1-like [Prunus mume]	-	-	-	-	-	-	-
Pm013385	2036	832.667	75.24	28.85	-1.38293	1.28e-32	3.49e-31	yes	APG	PREDICTED: GDSL esterase/lipase APG [Prunus mume]	-	-	-	-	-	-	-
Pm013386	20.6667	50	0.486667	1.11333	1.19388	0.000190011	0.000602282	yes	PAB6	PREDICTED: polyadenylate-binding protein 4-like [Prunus mume]	Genetic Information Processing	Folding, sorting and degradation;Translation	ko03013//RNA transport;ko03015//mRNA surveillance pathway;ko03018//RNA degradation	K13126	-	-	-
Pm013394	8790	2468.67	470.09	123.29	-1.93088	9.87e-56	7.03e-54	yes	APS1	PREDICTED: acid phosphatase 1-like [Prunus mume]	-	-	-	-	-	GO:0003824//catalytic activity	GO:0008152//metabolic process;GO:0009987//cellular process;GO:0006796//phosphate-containing compound metabolic process;GO:0006793//phosphorus metabolic process;GO:0044237//cellular metabolic process
Pm013401	213	111.667	6.51	3.21333	-1.01859	5.81e-09	3.36e-08	yes	IQD31	PREDICTED: protein IQ-DOMAIN 14 [Prunus mume]	-	-	-	-	-	-	-
Pm013416	2072	748.667	66.89	22.6433	-1.5627	6.84e-58	5.24e-56	yes	IAA26	PREDICTED: auxin-responsive protein IAA2-like [Prunus mume]	Environmental Information Processing	Signal transduction	ko04075//Plant hormone signal transduction	K14484	-	-	-
Pm013416	6831	2997	171.537	71.2433	-1.26769	7e-39	2.61e-37	yes	IAA26	PREDICTED: auxin-responsive protein IAA26-like [Prunus mume]	Environmental Information Processing	Signal transduction	ko04075//Plant hormone signal transduction	K14484	-	-	-
Pm013421	3	0	0.32	0.001	-8.32193	0.00895446	0.0202378	yes	AHP4	PREDICTED: histidine-containing phosphotransfer protein 4-like [Prunus mume]	Environmental Information Processing	Signal transduction	ko04075//Plant hormone signal transduction	K14490	-	GO:0016628//oxidoreductase activity, acting on the CH-CH group of donors, NAD or NADP as acceptor;GO:0060089//molecular transducer activity;GO:0016627//oxidoreductase activity, acting on the CH-CH group of donors;GO:0016491//oxidoreductase activity;GO:0003824//catalytic activity	GO:0008152//metabolic process;GO:0044699//single-organism process;GO:0044710//single-organism metabolic process
Pm013434	48.6667	345.667	2.01333	13.53	2.7485	8.41e-46	4.26e-44	yes	ACO3	PREDICTED: 1-aminocyclopropane-1-carboxylate oxidase 3 [Prunus mume]	-	-	-	-	-	-	-
Pm013436	520.333	210.667	30.2067	11.4667	-1.39742	2.05e-13	1.76e-12	yes	--	DUF761 domain-containing protein, partial [Cephalotus follicularis]	-	-	-	-	-	-	-
Pm013437	17.3333	3	0.653333	0.106667	-2.61471	1.21e-06	5.37e-06	yes	--	DUF1677 family protein [Medicago truncatula]	-	-	-	-	-	-	-
Pm013455	56.1667	27.8333	1.86667	0.876667	-1.09036	0.000206259	0.000649599	yes	--	PREDICTED: uncharacterized protein LOC103328570 [Prunus mume]	-	-	-	-	-	-	-
Pm013463	92	28.6667	4.10333	1.21	-1.76179	2.14e-14	1.97e-13	yes	DREB3	PREDICTED: ethylene-responsive transcription factor TINY [Prunus mume]	-	-	-	-	-	-	-
Pm013474	248.667	74.3333	11.92	3.35	-1.83115	7.36e-18	8.61e-17	yes	PNSB3	PREDICTED: photosynthetic NDH subunit of subcomplex B 3, chloroplastic [Prunus mume]	-	-	-	-	-	-	-
Pm013475	185.667	401.333	2.93667	6	1.03078	1.89e-14	1.74e-13	yes	ELAC2	PREDICTED: zinc phosphodiesterase ELAC protein 2 [Prunus mume]	Genetic Information Processing	Translation	ko03013//RNA transport	K00784	-	-	-
Pm013520	101	673.667	2.8	17.7	2.66025	5.88e-57	4.39e-55	yes	BAC2	PREDICTED: mitochondrial arginine transporter BAC2-like [Prunus mume]	-	-	-	-	GO:0031224//intrinsic component of membrane;GO:0016020//membrane;GO:0044425//membrane part	-	GO:0044763//single-organism cellular process;GO:0044699//single-organism process;GO:0009987//cellular process
Pm013521	226.667	489	7.73667	15.7133	1.02221	2.78e-16	2.94e-15	yes	PDX12	PREDICTED: pyridoxal 5'-phosphate synthase-like subunit PDX1.2 [Prunus mume]	Metabolism	Metabolism of cofactors and vitamins	ko00750//Vitamin B6 metabolism	K06215	-	-	-
Pm013526	1107.67	2894.33	102.42	251.447	1.29575	6.27e-44	2.93e-42	yes	RPL37C	PREDICTED: 60S ribosomal protein L37 [Prunus mume]	Genetic Information Processing	Translation	ko03010//Ribosome	K02922	GO:0043228//non-membrane-bounded organelle;GO:0005623//cell;GO:1990904//ribonucleoprotein complex;GO:0044424//intracellular part;GO:0032991//macromolecular complex;GO:0044391//ribosomal subunit;GO:0030529//intracellular ribonucleoprotein complex;GO:0005737//cytoplasm;GO:0044464//cell part;GO:0044444//cytoplasmic part;GO:0044422//organelle part;GO:0044446//intracellular organelle part;GO:0043226//…	GO:0043169//cation binding;GO:0043167//ion binding;GO:0005198//structural molecule activity;GO:0005488//binding;GO:1901363//heterocyclic compound binding;GO:0003723//RNA binding;GO:0003676//nucleic acid binding;GO:0097159//organic cyclic compound binding	GO:0043170//macromolecule metabolic process;GO:0071704//organic substance metabolic process;GO:0010467//gene expression;GO:0008152//metabolic process
Pm013526	3346.33	7512.33	282.22	594.683	1.0753	1.61e-32	4.35e-31	yes	RPL37C	PREDICTED: 60S ribosomal protein L37-3 [Prunus mume]	Genetic Information Processing	Translation	ko03010//Ribosome	K02922	-	-	-
Pm013534	81.6667	30.6667	2.29	0.79	-1.53542	9.87e-10	6.18e-09	yes	--	PREDICTED: uncharacterized protein LOC103327945 [Prunus mume]	-	-	-	-	-	-	-
Pm013536	511.333	258.667	12.93	6.17333	-1.0666	2.76e-13	2.34e-12	yes	--	TauE domain-containing protein [Cephalotus follicularis]	-	-	-	-	-	-	-
Pm013538	1282.33	597	37.22	16.2733	-1.19357	5.3e-31	1.33e-29	yes	--	Late embryogenesis abundant protein, LEA-14 [Corchorus capsularis]	-	-	-	-	-	-	-
Pm013561	1.62667	8.39667	0.0733333	0.37	2.33498	0.00803044	0.0183448	yes	At1g52360	PREDICTED: coatomer subunit beta'-2-like [Prunus mume]	-	-	-	-	-	-	-
Pm013562	46.72	266.63	1.88667	10.19	2.43324	1.17e-34	3.61e-33	yes	At1g52360	PREDICTED: coatomer subunit beta'-2-like [Prunus mume]	-	-	-	-	-	-	-
Pm013568	28.6667	6.66667	0.42	0.0933333	-2.16993	4.6e-07	2.16e-06	yes	RLP12	PREDICTED: receptor-like protein 12 [Prunus mume]	-	-	-	-	-	-	-
Pm013572	0	5.33333	0.001	0.443333	8.79225	0.00242262	0.00622005	yes	At1g12663	PREDICTED: thionin-like protein 2 [Prunus mume]	-	-	-	-	-	-	-
Pm013579	236.667	62.6667	8.16333	2.03667	-2.00295	1.43e-29	3.39e-28	yes	At1g15670	PREDICTED: F-box/kelch-repeat protein At1g15670 [Prunus mume]	-	-	-	-	-	-	-
Pm013586	717.387	1531.34	4.22667	8.52	1.01133	1.51e-23	2.53e-22	yes	UTP20	PREDICTED: small subunit processome component 20 homolog [Prunus mume]	-	-	-	-	-	-	-
Pm013589	7.20333	23.1967	0.346667	1.06333	1.61697	0.000639861	0.00184257	yes	pol	PREDICTED: protein NYNRIN-like [Prunus mume]	-	-	-	-	-	-	-
Pm013589	7.57333	0.906667	0.363333	0.0433333	-3.06774	0.0128477	0.027845	yes	pol	PREDICTED: protein NYNRIN-like [Prunus mume]	-	-	-	-	-	-	-
Pm013596	109	7585.33	5.58	369.09	6.04756	1.03e-280	4.16e-277	yes	AUX22	PREDICTED: auxin-induced protein IAA6 [Prunus mume]	Environmental Information Processing	Signal transduction	ko04075//Plant hormone signal transduction	K14484	-	GO:0005488//binding;GO:0005515//protein binding	GO:0032774//RNA biosynthetic process;GO:0050789//regulation of biological process;GO:0044763//single-organism cellular process;GO:0032870//cellular response to hormone stimulus;GO:1901360//organic cyclic compound metabolic process;GO:0006139//nucleobase-containing compound metabolic process;GO:0006725//cellular aromatic compound metabolic process;GO:0051716//cellular response to stimulus;GO:00068…
Pm013597	353.667	4693.33	16.1933	203.7	3.65297	4.58e-108	1.3e-105	yes	AUX22B	PREDICTED: auxin-responsive protein IAA4-like [Prunus mume]	Environmental Information Processing	Signal transduction	ko04075//Plant hormone signal transduction	K14484	-	-	-
Pm013597	113	3570	5.71	170.953	4.90397	2.37e-174	2.08e-171	yes	IAA17	PREDICTED: auxin-responsive protein IAA1 [Prunus mume]	Environmental Information Processing	Signal transduction	ko04075//Plant hormone signal transduction	K14484	-	-	GO:0065007//biological regulation;GO:0006725//cellular aromatic compound metabolic process;GO:0043170//macromolecule metabolic process;GO:0006807//nitrogen compound metabolic process;GO:0018130//heterocycle biosynthetic process;GO:0044260//cellular macromolecule metabolic process;GO:0006351//transcription, DNA-templated;GO:0044238//primary metabolic process;GO:1901362//organic cyclic compound bio…
Pm013603	4.33333	244.333	0.153333	8.10333	5.72377	2.2e-75	2.76e-73	yes	LE	PREDICTED: gibberellin 3-beta-dioxygenase 1 [Prunus mume]	Metabolism	Global and Overview;Metabolism of terpenoids and polyketides	ko01110//Biosynthesis of secondary metabolites;ko00904//Diterpenoid biosynthesis	K04124	-	-	-
Pm013611	1042.67	2529.67	10.7833	24.8167	1.20251	3.58e-28	7.83e-27	yes	PDR1	PREDICTED: pleiotropic drug resistance protein 1-like [Prunus mume]	-	-	-	-	-	GO:0097159//organic cyclic compound binding;GO:0016818//hydrolase activity, acting on acid anhydrides, in phosphorus-containing anhydrides;GO:0001882//nucleoside binding;GO:0017111//nucleoside-triphosphatase activity;GO:0016817//hydrolase activity, acting on acid anhydrides;GO:0003824//catalytic activity;GO:0032550//purine ribonucleoside binding;GO:0022857//transmembrane transporter activity;GO:0…	GO:1901292//nucleoside phosphate catabolic process;GO:0034641//cellular nitrogen compound metabolic process;GO:0009056//catabolic process;GO:0009261//ribonucleotide catabolic process;GO:0006163//purine nucleotide metabolic process;GO:1901360//organic cyclic compound metabolic process;GO:1901565//organonitrogen compound catabolic process;GO:0044765//single-organism transport;GO:0055086//nucleobase…
Pm013616	502.947	1131.32	2.94333	6.26	1.08871	3.95e-20	5.34e-19	yes	UTP20	PREDICTED: small subunit processome component 20 homolog [Prunus mume]	-	-	-	-	-	-	-
Pm013619	56.3333	136.333	0.94	2.14667	1.19137	3.48e-09	2.06e-08	yes	PCMP-H73	PREDICTED: pentatricopeptide repeat-containing protein At1g15510, chloroplastic [Prunus mume]	-	-	-	-	-	-	-
Pm013625	266.333	731.667	5.11667	13.2067	1.36799	1.14e-29	2.7e-28	yes	BOR4	PREDICTED: boron transporter 4 [Prunus mume]	-	-	-	-	GO:0044425//membrane part;GO:0016020//membrane;GO:0031224//intrinsic component of membrane	-	GO:0051234//establishment of localization;GO:0044765//single-organism transport;GO:0051179//localization;GO:1902578//single-organism localization;GO:0006811//ion transport;GO:0006810//transport;GO:0044699//single-organism process
Pm013634	292.667	992	4.49667	14.3333	1.67245	1.2e-48	6.79e-47	yes	PWP2	PREDICTED: periodic tryptophan protein 2 homolog [Prunus mume]	Genetic Information Processing	Translation	ko03008//Ribosome biogenesis in eukaryotes	K14558	-	-	-
Pm013642	309.333	1566.33	17.86	85.2267	2.25457	4.59e-119	1.65e-116	yes	SPAC17H9.04c	PREDICTED: uncharacterized RNA-binding protein C17H9.04c [Prunus mume]	-	-	-	-	-	-	-
Pm013655	321	789.667	9.94333	23.0367	1.21213	6.52e-21	9.25e-20	yes	TYRAAT2	PREDICTED: arogenate dehydrogenase 2, chloroplastic [Prunus mume]	Metabolism	Global and Overview;Amino acid metabolism	ko01100//Metabolic pathways;ko01110//Biosynthesis of secondary metabolites;ko01230//Biosynthesis of amino acids;ko00400//Phenylalanine, tyrosine and tryptophan biosynthesis	K15227	-	-	-
Pm013662	190	50.6667	10.73	2.64667	-2.0194	6.1e-16	6.31e-15	yes	SCPL18	PREDICTED: serine carboxypeptidase-like 18 [Prunus mume]	-	-	-	-	-	-	-
Pm013675	1339.33	701	51.7133	25.54	-1.01778	5.06e-31	1.28e-29	yes	--	PREDICTED: uncharacterized protein LOC103328086 [Prunus mume]	-	-	-	-	-	-	-
Pm013678	267.667	105	11.15	4.13333	-1.43167	5.06e-18	5.97e-17	yes	PV42A	PREDICTED: SNF1-related protein kinase regulatory subunit gamma-like PV42a [Prunus mume]	-	-	-	-	-	GO:1901265//nucleoside phosphate binding;GO:0097159//organic cyclic compound binding;GO:0005488//binding;GO:0036094//small molecule binding;GO:1901363//heterocyclic compound binding;GO:0017076//purine nucleotide binding;GO:0000166//nucleotide binding	GO:0044237//cellular metabolic process;GO:0008152//metabolic process;GO:0006796//phosphate-containing compound metabolic process;GO:0009987//cellular process;GO:0006793//phosphorus metabolic process
Pm013701	48.3333	104	1.52667	3.12333	1.0327	2.7e-05	9.91e-05	yes	At5g24080	PREDICTED: LEAF RUST 10 DISEASE-RESISTANCE LOCUS RECEPTOR-LIKE PROTEIN KINASE-like 2.2 [Prunus mume]	-	-	-	-	-	GO:0016772//transferase activity, transferring phosphorus-containing groups;GO:0016740//transferase activity;GO:0016301//kinase activity;GO:0016773//phosphotransferase activity, alcohol group as acceptor;GO:0004674//protein serine/threonine kinase activity;GO:0004672//protein kinase activity;GO:0003824//catalytic activity	GO:0006796//phosphate-containing compound metabolic process;GO:0008152//metabolic process;GO:0009987//cellular process;GO:0006793//phosphorus metabolic process;GO:0044237//cellular metabolic process
Pm013703	28.6667	63.6667	1.96333	4.1	1.06232	5.2e-05	0.000181529	yes	HAT	PREDICTED: zinc finger BED domain-containing protein DAYSLEEPER-like [Prunus mume]	-	-	-	-	-	-	-
Pm013710	4976	2593	46.5333	22.6833	-1.03663	3.19e-21	4.61e-20	yes	TSS	PREDICTED: protein TSS [Prunus mume]	-	-	-	-	-	-	-
Pm013711	0.666667	18.6667	0.0666667	1.75	4.71425	1.62e-09	9.94e-09	yes	--	PREDICTED: uncharacterized protein LOC103328112 [Prunus mume]	-	-	-	-	-	-	-
Pm013716	73	181.333	1.14	2.67667	1.2314	1.36e-09	8.43e-09	yes	PCMP-H24	PREDICTED: pentatricopeptide repeat-containing protein At4g02750-like [Prunus mume]	-	-	-	-	-	-	-
Pm013721	40	119.667	1.87667	5.33333	1.50687	2.26e-08	1.23e-07	yes	--	PREDICTED: uncharacterized serine-rich protein C215.13 [Theobroma cacao]	-	-	-	-	-	-	-
Pm013726	311.333	982.667	14.8433	44.0467	1.56922	1.36e-48	7.62e-47	yes	nip7	PREDICTED: 60S ribosome subunit biogenesis protein NIP7 homolog [Prunus mume]	-	-	-	-	-	-	-
Pm013749	159.333	49.3333	10.7367	3.22333	-1.73592	7.55e-12	5.71e-11	yes	RTL1	PREDICTED: ribonuclease 3-like protein 1 [Prunus mume]	-	-	-	-	-	-	-
Pm013751	0.333333	6.66667	0.00333333	0.09	4.75489	0.000144908	0.000468447	yes	AHA9	PREDICTED: ATPase 9, plasma membrane-type [Prunus mume]	Metabolism	Energy metabolism	ko00190//Oxidative phosphorylation	K01535	-	-	-
Pm013752	297.333	710.333	18.84	42.2733	1.16595	6.07e-20	8.1e-19	yes	ERF003	PREDICTED: ethylene-responsive transcription factor ERF003-like [Prunus mume]	-	-	-	-	-	-	-
Pm013767	661	1947.67	28.8733	79.9867	1.47002	3.19e-50	1.86e-48	yes	RPL7A	PREDICTED: 60S ribosomal protein L7-1 [Prunus mume]	Genetic Information Processing	Translation	ko03010//Ribosome	K02937	-	-	-
Pm013770	2592.67	6627.67	170.243	408.17	1.26157	1.24e-40	4.96e-39	yes	RPS12	PREDICTED: 40S ribosomal protein S12 [Prunus mume]	Genetic Information Processing	Translation	ko03010//Ribosome	K02951	-	-	-
Pm013797	585.333	274.333	18.8967	8.35667	-1.17713	5.15e-20	6.9e-19	yes	LPA3	PREDICTED: protein LOW PSII ACCUMULATION 3, chloroplastic [Prunus mume]	-	-	-	-	-	-	-
Pm013798	1.66667	8.33333	0.0766667	0.373333	2.28379	0.00165517	0.00439713	yes	MEKK1	PREDICTED: mitogen-activated protein kinase kinase kinase 1-like [Prunus mume]	-	-	-	-	-	-	-
Pm013818	1315.67	4326	31.15	96.1967	1.62675	4.75e-69	5.15e-67	yes	CBF5	PREDICTED: H/ACA ribonucleoprotein complex subunit 4-like [Prunus mume]	Genetic Information Processing	Translation	ko03008//Ribosome biogenesis in eukaryotes	K11131	-	-	-
Pm013827	12	30.0467	0.36	0.843333	1.22811	0.00355037	0.00879266	yes	HST	PREDICTED: shikimate O-hydroxycinnamoyltransferase-like [Prunus mume]	Metabolism	Biosynthesis of other secondary metabolites;Global and Overview	ko01100//Metabolic pathways;ko01110//Biosynthesis of secondary metabolites;ko00940//Phenylpropanoid biosynthesis;ko00941//Flavonoid biosynthesis;ko00945//Stilbenoid, diarylheptanoid and gingerol biosynthesis	K13065	-	-	-
Pm013842	134.667	61	9.46	3.96333	-1.25513	1.79e-06	7.73e-06	yes	--	PREDICTED: atherin-like [Prunus mume]	-	-	-	-	-	-	-
Pm013843	1011.67	410.667	56.3	21.5233	-1.38723	1.29e-25	2.45e-24	yes	--	PREDICTED: formin-like protein 14 [Prunus mume]	-	-	-	-	-	-	-
Pm013912	3	37.3367	0.203333	2.35333	3.53279	2.27e-14	2.09e-13	yes	CRRSP38	PREDICTED: cysteine-rich repeat secretory protein 38-like [Prunus mume]	-	-	-	-	-	-	-
Pm013912	24.1633	1.99	1.54667	0.12	-3.68806	5.16e-12	3.95e-11	yes	CRRSP38	PREDICTED: cysteine-rich repeat secretory protein 38-like [Prunus mume]	-	-	-	-	-	-	-
Pm013917	2547.67	875.33	141.28	45.3667	-1.63885	5.08e-23	8.25e-22	yes	CRRSP38	PREDICTED: cysteine-rich repeat secretory protein 38-like [Prunus mume]	-	-	-	-	-	-	-
Pm013929	33.9467	87.9467	1.26667	3.06	1.27249	4.01e-07	1.89e-06	yes	CPR30	PREDICTED: F-box/kelch-repeat protein At3g23880-like [Prunus mume]	-	-	-	-	-	-	-
Pm013967	203.333	101.333	7.83	3.69333	-1.08409	4.54e-08	2.38e-07	yes	--	PREDICTED: wall-associated receptor kinase 3 [Jatropha curcas]	-	-	-	-	-	-	-
Pm013987	737.667	1765.33	21.5467	48.2467	1.16296	9.45e-26	1.81e-24	yes	rplA	PREDICTED: 50S ribosomal protein L1, chloroplastic [Prunus mume]	-	-	-	-	-	-	-
Pm013995	131.667	57.6667	4.85333	2.02	-1.26462	1.31e-10	8.93e-10	yes	PNSB2	PREDICTED: LOW QUALITY PROTEIN: photosynthetic NDH subunit of subcomplex B 2, chloroplastic [Prunus mume]	-	-	-	-	-	GO:0005488//binding	GO:0008152//metabolic process;GO:0044238//primary metabolic process
Pm014000	3371.33	7672	197.227	421.4	1.09534	3.65e-34	1.1e-32	yes	RPL11	PREDICTED: 60S ribosomal protein L11 isoform X1 [Prunus mume]	Genetic Information Processing	Translation	ko03010//Ribosome	K02868	-	-	-
Pm014013	34	75.3333	0.83	1.72333	1.05402	6.29e-06	2.52e-05	yes	PCMP-H29	PREDICTED: LOW QUALITY PROTEIN: pentatricopeptide repeat-containing protein At2g41080 [Prunus mume]	-	-	-	-	-	-	-
Pm014038	16.6667	117.667	0.506667	3.33333	2.71786	1.05e-10	7.2e-10	yes	WSD1	PREDICTED: O-acyltransferase WSD1-like [Prunus mume]	-	-	-	-	-	-	-
Pm014046	9	23.3333	0.173333	0.41	1.24207	0.00177093	0.00467512	yes	At2g19130	PREDICTED: G-type lectin S-receptor-like serine/threonine-protein kinase At2g19130 [Prunus mume]	-	-	-	-	-	-	-
Pm014105	44	184	1.85667	7.39667	1.99416	1.57e-14	1.45e-13	yes	--	PREDICTED: zinc finger CCCH domain-containing protein 2-like [Prunus mume]	-	-	-	-	-	-	-
Pm014113	28.3833	3.41	0.843333	0.0966667	-3.12501	1.62e-12	1.29e-11	yes	AFS1	PREDICTED: (E,E)-alpha-farnesene synthase-like [Prunus mume]	-	-	-	-	-	-	-
Pm014121	51	223	2.35667	9.70333	2.04173	1.47e-29	3.48e-28	yes	--	PREDICTED: GATA zinc finger domain-containing protein 14 [Prunus mume]	-	-	-	-	-	-	-
Pm014123	1456.33	676.333	34.89	15.3767	-1.18207	2.86e-22	4.45e-21	yes	GLK1	PREDICTED: transcription activator GLK1 isoform X1 [Prunus mume]	-	-	-	-	-	-	-
Pm014152	127.333	43	4.39	1.40667	-1.64194	3.11e-09	1.85e-08	yes	PEX1	PREDICTED: leucine-rich repeat extensin-like protein 4 [Prunus mume]	-	-	-	-	-	-	-
Pm014154	231.667	99	11.3667	4.56333	-1.31665	1.66e-11	1.22e-10	yes	SPL4	PREDICTED: squamosa promoter-binding-like protein 3 [Prunus mume]	-	-	-	-	-	-	-
Pm014169	455.48	217	16.2833	7.25	-1.16734	5.58e-13	4.6e-12	yes	WSD1	PREDICTED: O-acyltransferase WSD1-like [Prunus mume]	-	-	-	-	-	-	-
Pm014199	239.333	45.6667	9.30667	1.62333	-2.51931	1.31e-10	8.89e-10	yes	ROMT	PREDICTED: trans-resveratrol di-O-methyltransferase-like [Prunus mume]	-	-	-	-	-	-	-
Pm014200	156.87	13.6667	6.1	0.51	-3.58024	2e-29	4.67e-28	yes	ROMT	PREDICTED: trans-resveratrol di-O-methyltransferase-like [Prunus mume]	-	-	-	-	-	-	-
Pm014207	28.4633	5.33333	1.19333	0.21	-2.50654	2.33e-07	1.13e-06	yes	ROMT	PREDICTED: trans-resveratrol di-O-methyltransferase-like [Prunus mume]	-	-	-	-	-	-	-
Pm014214	863	2412	34.2	88.41	1.37021	3.03e-46	1.57e-44	yes	PHB6	PREDICTED: prohibitin-1, mitochondrial [Prunus mume]	-	-	-	-	GO:0044455//mitochondrial membrane part;GO:0031090//organelle membrane;GO:0005623//cell;GO:0043229//intracellular organelle;GO:0031967//organelle envelope;GO:0044446//intracellular organelle part;GO:0044424//intracellular part;GO:0044464//cell part;GO:0005737//cytoplasm;GO:0044444//cytoplasmic part;GO:0031975//envelope;GO:0005743//mitochondrial inner membrane;GO:0019866//organelle inner membrane;…	-	-
Pm014267	15.7667	5.33333	1.17333	0.383333	-1.61394	0.00096485	0.00268045	yes	--	PREDICTED: uncharacterized protein LOC103328525 [Prunus mume]	-	-	-	-	-	-	-
Pm014269	79.2533	37.8433	5.01333	2.27	-1.14308	7.35e-07	3.36e-06	yes	--	PREDICTED: uncharacterized protein LOC103328524 [Prunus mume]	-	-	-	-	-	-	-
Pm014272	86.6667	258.667	2.34	6.55667	1.48645	4.07e-16	4.24e-15	yes	At2g20710	PREDICTED: pentatricopeptide repeat-containing protein At2g20710, mitochondrial-like [Prunus mume]	-	-	-	-	-	-	-
Pm014280	1101.33	540.333	97.5633	44.9767	-1.11716	2.37e-15	2.35e-14	yes	--	PREDICTED: uncharacterized protein LOC103328536 [Prunus mume]	-	-	-	-	-	-	-
Pm014336	9907	5091.67	207.093	100.46	-1.04366	9.22e-29	2.08e-27	yes	--	DUF2359 domain-containing protein [Cephalotus follicularis]	-	-	-	-	-	-	-
Pm014337	526.667	1929	39.4233	136.07	1.78723	1.12e-66	1.15e-64	yes	RSI-1	PREDICTED: protein RSI-1 [Prunus mume]	-	-	-	-	GO:0005911//cell-cell junction;GO:0030054//cell junction	-	GO:0009266//response to temperature stimulus;GO:0001101//response to acid chemical;GO:0042221//response to chemical;GO:0009408//response to heat;GO:0050896//response to stimulus;GO:0006950//response to stress;GO:0009628//response to abiotic stimulus
Pm014370	23.2133	9.55	0.28	0.11	-1.34792	0.00314166	0.00786589	yes	pol	PREDICTED: uncharacterized protein LOC103328625 [Prunus mume]	-	-	-	-	-	-	-
Pm014377	246.333	560.667	7.28333	15.5067	1.09022	2.9e-15	2.83e-14	yes	PK	PREDICTED: pyridoxal kinase isoform X1 [Prunus mume]	Metabolism	Metabolism of cofactors and vitamins;Global and Overview	ko01100//Metabolic pathways;ko00750//Vitamin B6 metabolism	K00868	-	GO:0003824//catalytic activity;GO:0016301//kinase activity;GO:0016740//transferase activity;GO:0016772//transferase activity, transferring phosphorus-containing groups	GO:0018130//heterocycle biosynthetic process;GO:0044237//cellular metabolic process;GO:0090407//organophosphate biosynthetic process;GO:0072525//pyridine-containing compound biosynthetic process;GO:0050896//response to stimulus;GO:0006732//coenzyme metabolic process;GO:0006793//phosphorus metabolic process;GO:0044271//cellular nitrogen compound biosynthetic process;GO:0044249//cellular biosynthet…
Pm014379	376.333	106.333	14.6867	3.86667	-1.92534	3.13e-29	7.25e-28	yes	AVT1	PREDICTED: vacuolar amino acid transporter 1-like [Prunus mume]	-	-	-	-	-	-	-
Pm014379	97.3333	525.667	3.52	18.0333	2.35702	8.97e-54	5.91e-52	yes	AVT1	PREDICTED: vacuolar amino acid transporter 1-like isoform X1 [Prunus mume]	-	-	-	-	-	-	-
Pm014382	15	5.33333	0.306667	0.103333	-1.56937	0.00274388	0.00697273	yes	RH28	PREDICTED: DEAD-box ATP-dependent RNA helicase 28-like [Prunus mume]	-	-	-	-	-	-	-
Pm014386	3793.05	1860.68	236.3	109.697	-1.1071	1.06e-28	2.38e-27	yes	--	PREDICTED: uncharacterized protein LOC103328632 [Prunus mume]	-	-	-	-	-	-	-
Pm014388	829.403	317.127	95.1467	34.6133	-1.45883	2.78e-21	4.04e-20	yes	--	PREDICTED: uncharacterized protein LOC103328664 [Prunus mume]	-	-	-	-	-	-	-
Pm014414	1425.67	3208.33	29.0467	60.9333	1.06886	8.14e-31	2.03e-29	yes	At1g18390	PREDICTED: LEAF RUST 10 DISEASE-RESISTANCE LOCUS RECEPTOR-LIKE PROTEIN KINASE-like 1.3 isoform X1 [Prunus mume]	-	-	-	-	-	GO:0016772//transferase activity, transferring phosphorus-containing groups;GO:0003824//catalytic activity;GO:0004672//protein kinase activity;GO:0016301//kinase activity;GO:0005488//binding;GO:0016740//transferase activity;GO:0016773//phosphotransferase activity, alcohol group as acceptor	GO:0008152//metabolic process;GO:0019538//protein metabolic process;GO:0044238//primary metabolic process;GO:0036211//protein modification process;GO:0043412//macromolecule modification;GO:0044260//cellular macromolecule metabolic process;GO:0044237//cellular metabolic process;GO:0006464//cellular protein modification process;GO:0043170//macromolecule metabolic process;GO:0071704//organic substan…
Pm014440	644.667	282.667	14.0233	5.80667	-1.27205	3.69e-27	7.63e-26	yes	PMI2	PREDICTED: protein PLASTID MOVEMENT IMPAIRED 15 isoform X1 [Prunus mume]	-	-	-	-	-	-	-
Pm014442	88	217	2.91667	6.75333	1.21128	8.2e-12	6.19e-11	yes	--	Phox/Bem1p [Cynara cardunculus var. scolymus] [Cynara cardunculus]	-	-	-	-	-	-	-
Pm014460	20.3333	8.66667	0.536667	0.223333	-1.26483	0.00994604	0.0222341	yes	DTXL3	PREDICTED: protein DETOXIFICATION 8 [Prunus mume]	-	-	-	-	GO:0016020//membrane;GO:0031224//intrinsic component of membrane;GO:0044425//membrane part	GO:0015291//secondary active transmembrane transporter activity;GO:0022857//transmembrane transporter activity;GO:0005215//transporter activity;GO:0022804//active transmembrane transporter activity	GO:0044699//single-organism process;GO:0009987//cellular process;GO:0044763//single-organism cellular process
Pm014485	526	1436	39.6	101.343	1.35568	5.98e-40	2.31e-38	yes	CPN10	PREDICTED: 10 kDa chaperonin-like [Prunus mume]	-	-	-	-	-	-	-
Pm014494	0	3	0.001	0.14	7.12928	0.00890725	0.0201424	yes	YDA	PREDICTED: mitogen-activated protein kinase kinase kinase YODA-like [Prunus mume]	-	-	-	-	-	-	-
Pm014502	0	2.66667	0.001	0.126667	6.98489	0.0153702	0.0327386	yes	Os01g0639100	PREDICTED: DEAD-box ATP-dependent RNA helicase 2-like [Prunus mume]	Genetic Information Processing	Transcription;Translation	ko03040//Spliceosome;ko03013//RNA transport;ko03015//mRNA surveillance pathway	K13025	-	-	-
Pm014551	65.3333	14	1.91667	0.396667	-2.2726	9.48e-10	5.95e-09	yes	TMM	PREDICTED: LOW QUALITY PROTEIN: protein TOO MANY MOUTHS [Prunus mume]	-	-	-	-	-	-	-
Pm014564	13.6667	2.33333	0.503333	0.08	-2.65344	1.1e-05	4.26e-05	yes	AGL1	PREDICTED: floral homeotic protein AGAMOUS [Prunus mume]	-	-	-	-	-	-	-
Pm014571	1358.67	631.667	58.88	25.51	-1.20671	7.93e-20	1.05e-18	yes	PDF1	PREDICTED: protodermal factor 1 [Prunus mume]	-	-	-	-	-	-	-
Pm014589	358	1436.67	8.89	33.49	1.91348	7.67e-84	1.24e-81	yes	RSL1D1	PREDICTED: ribosomal L1 domain-containing protein 1-like [Prunus mume]	-	-	-	-	-	-	-
Pm014592	47	125.667	2.58667	6.50667	1.33082	1.19e-08	6.66e-08	yes	PAR2	PREDICTED: transcription factor PAR1 [Prunus mume]	-	-	-	-	-	-	-
Pm014595	498.333	1225.63	18.81	43.42	1.20686	5.89e-32	1.54e-30	yes	PRS4	PREDICTED: LOW QUALITY PROTEIN: ribose-phosphate pyrophosphokinase 4 [Prunus mume]	-	-	-	-	-	-	-
Pm014597	14	4	0.62	0.17	-1.86673	0.000610323	0.00176431	yes	--	peptidase [Medicago truncatula]	-	-	-	-	-	-	-
Pm014600	31	12.3333	0.84	0.313333	-1.42269	3.84e-05	0.000137025	yes	PCMP-E75	PREDICTED: pentatricopeptide repeat-containing protein At2g42920, chloroplastic-like [Prunus mume]	-	-	-	-	-	-	-
Pm014642	80.3367	219.517	2.52667	6.40667	1.34234	6.53e-08	3.36e-07	yes	UGT85A24	PREDICTED: 7-deoxyloganetin glucosyltransferase-like isoform X1 [Prunus mume]	-	-	-	-	-	-	-
Pm014646	35.2433	109.96	1.07333	3.14333	1.5502	2.25e-13	1.93e-12	yes	UGT85A24	PREDICTED: 7-deoxyloganetin glucosyltransferase-like isoform X1 [Prunus mume]	-	-	-	-	-	-	-
Pm014664	7.09667	1.66667	0.6	0.13	-2.20645	0.00491616	0.0118139	yes	ZMYM1	PREDICTED: zinc finger MYM-type protein 1-like [Prunus mume]	-	-	-	-	-	-	-
Pm014664	35.9033	8.66667	1.26667	0.296667	-2.09412	2.8e-06	1.18e-05	yes	ZMYM1	PREDICTED: zinc finger MYM-type protein 1-like [Prunus mume]	-	-	-	-	-	-	-
Pm014664	7.66667	0.666667	0.506667	0.0433333	-3.54749	0.000214366	0.000673765	yes	ZMYM1	PREDICTED: zinc finger MYM-type protein 1-like [Prunus mume]	-	-	-	-	-	-	-
Pm014669	2789	1431	83.09	40.2167	-1.04688	7.54e-24	1.28e-22	yes	endoub	PREDICTED: poly(U)-specific endoribonuclease-B [Prunus mume]	-	-	-	-	-	-	-
Pm014679	18039	8112.67	281.013	118.56	-1.24502	4.29e-37	1.48e-35	yes	LON2	PREDICTED: lon protease homolog 2, peroxisomal [Prunus mume]	-	-	-	-	-	-	-
Pm014687	973	497.667	9.91333	4.78667	-1.05035	3.53e-25	6.54e-24	yes	--	PREDICTED: uncharacterized protein LOC103328882 [Prunus mume]	-	-	-	-	-	-	-
Pm014691	5.66667	0.666667	0.0733333	0.00666667	-3.45943	0.00290433	0.0073423	yes	CLSY3	PREDICTED: SNF2 domain-containing protein CLASSY 4-like [Prunus mume]	Genetic Information Processing	Replication and repair	ko03440//Homologous recombination	K10875	-	-	-
Pm014694	60.6667	20.3333	4.16	1.35333	-1.62007	5.38e-05	0.000187367	yes	PMEI	Pectinesterase inhibitor [Corchorus capsularis]	-	-	-	-	-	-	-
Pm014700	101	224.333	1.68667	3.51667	1.06003	4.93e-09	2.87e-08	yes	YMF11	PREDICTED: uncharacterized mitochondrial protein ymf11 [Prunus mume]	-	-	-	-	-	GO:0016779//nucleotidyltransferase activity;GO:0034061//DNA polymerase activity;GO:0003824//catalytic activity;GO:0016772//transferase activity, transferring phosphorus-containing groups;GO:0016740//transferase activity	GO:1901576//organic substance biosynthetic process;GO:0090304//nucleic acid metabolic process;GO:0006725//cellular aromatic compound metabolic process;GO:0009058//biosynthetic process;GO:0006260//DNA replication;GO:0044237//cellular metabolic process;GO:0034645//cellular macromolecule biosynthetic process;GO:0006259//DNA metabolic process;GO:0008152//metabolic process;GO:0043170//macromolecule me…
Pm014715	22	49.3333	0.463333	0.98	1.08073	0.000123437	0.000403633	yes	PCMP-E56	PREDICTED: pentatricopeptide repeat-containing protein At1g32415, mitochondrial [Prunus mume]	-	-	-	-	-	-	-
Pm014728	380.543	1536.52	7.73	29.2933	1.92203	9.53e-66	9.57e-64	yes	At1g50920	PREDICTED: nucleolar GTP-binding protein 1-like [Prunus mume]	Genetic Information Processing	Translation	ko03008//Ribosome biogenesis in eukaryotes	K06943	-	-	-
Pm014740	4.71	1.04333	0.213333	0.0433333	-2.29956	0.0199565	0.0412654	yes	At4g10955	PREDICTED: GDSL esterase/lipase At4g10955-like [Prunus mume]	-	-	-	-	-	-	-
Pm014754	1970.67	4797.33	32.96	75.37	1.19327	8.77e-42	3.68e-40	yes	RPL18A	PREDICTED: aspartyl protease family protein At5g10770 [Prunus mume]	-	-	-	-	-	-	-
Pm014760	402.333	161.667	14.5633	5.53333	-1.39612	1.7e-21	2.53e-20	yes	At2g42990	PREDICTED: GDSL esterase/lipase At2g42990 [Prunus mume]	-	-	-	-	-	-	-
Pm014764	5.66667	1.33333	0.243333	0.0566667	-2.10236	0.0145334	0.0311588	yes	JUB1	PREDICTED: LOW QUALITY PROTEIN: transcription factor JUNGBRUNNEN 1 [Prunus mume]	-	-	-	-	-	-	-
Pm014766	25447.3	10113	1176.31	436.98	-1.42863	2.86e-39	1.08e-37	yes	GSTF9	PREDICTED: glutathione S-transferase F9-like [Prunus mume]	Metabolism	Metabolism of other amino acids	ko00480//Glutathione metabolism	K00799	-	-	-
Pm014768	1102	2723.33	31.18	71.2733	1.19274	2.27e-31	5.81e-30	yes	GSTF9	PREDICTED: glutathione S-transferase F9-like isoform X1 [Prunus mume]	Metabolism	Metabolism of other amino acids	ko00480//Glutathione metabolism	K00799	-	-	-
Pm014789	1786	856.333	36.91	16.6533	-1.1482	4.67e-42	1.99e-40	yes	PAP27	PREDICTED: probable inactive purple acid phosphatase 27 [Prunus mume]	-	-	-	-	GO:0071944//cell periphery;GO:0030312//external encapsulating structure;GO:0005623//cell;GO:0044464//cell part	GO:0043169//cation binding;GO:0005488//binding;GO:0043167//ion binding;GO:0003824//catalytic activity	GO:0044237//cellular metabolic process;GO:0009987//cellular process;GO:0006793//phosphorus metabolic process;GO:0008152//metabolic process;GO:0006796//phosphate-containing compound metabolic process
Pm014829	44718	19428	1329.81	543.933	-1.28971	1.52e-26	3.07e-25	yes	TPRP-F1	PREDICTED: LOW QUALITY PROTEIN: 36.4 kDa proline-rich protein [Prunus mume]	-	-	-	-	-	-	-
Pm014831	83.3333	19	2.35667	0.51	-2.20818	4.18e-08	2.2e-07	yes	CYP71A1	PREDICTED: cytochrome P450 71A1-like [Prunus mume]	-	-	-	-	-	-	-
Pm014833	312	127	8.91	3.44667	-1.37022	1.93e-12	1.53e-11	yes	GT6	PREDICTED: anthocyanidin 3-O-glucosyltransferase 2-like [Prunus mume]	-	-	-	-	-	-	-
Pm014836	97.6667	373	2.73333	9.78333	1.83966	6.12e-26	1.19e-24	yes	GT6	PREDICTED: UDP-glycosyltransferase 71A16-like [Prunus mume]	-	-	-	-	-	-	-
Pm014839	78.3333	387.333	2	9.37	2.22805	9.83e-37	3.35e-35	yes	GT6	PREDICTED: UDP-glycosyltransferase 71A16-like [Prunus mume]	-	-	-	-	-	-	-
Pm014844	285.6	758.37	6.83	17.0933	1.32348	2.39e-24	4.18e-23	yes	GT6	PREDICTED: UDP-glycosyltransferase 71A16-like [Prunus mume]	-	-	-	-	-	-	-
Pm014849	57.01	15.4133	2.20333	0.54	-2.02866	0.000624394	0.00180137	yes	ZIP1	PREDICTED: zinc transporter 8-like [Prunus mume]	-	-	-	-	GO:0031224//intrinsic component of membrane;GO:0044425//membrane part;GO:0016020//membrane	GO:0005215//transporter activity;GO:0016628//oxidoreductase activity, acting on the CH-CH group of donors, NAD or NADP as acceptor;GO:0008324//cation transmembrane transporter activity;GO:0022891//substrate-specific transmembrane transporter activity;GO:0016491//oxidoreductase activity;GO:0022890//inorganic cation transmembrane transporter activity;GO:0016627//oxidoreductase activity, acting on t…	GO:0051234//establishment of localization;GO:0006811//ion transport;GO:0051179//localization;GO:0044699//single-organism process;GO:0009987//cellular process;GO:0030001//metal ion transport;GO:0044765//single-organism transport;GO:0072511//divalent inorganic cation transport;GO:0006829//zinc II ion transport;GO:0000041//transition metal ion transport;GO:0044710//single-organism metabolic process;…
Pm014855	112	52.6667	3.94333	1.72	-1.19701	7.08e-06	2.82e-05	yes	PME8	PREDICTED: probable pectinesterase 8 [Prunus mume]	-	-	-	-	-	GO:0016788//hydrolase activity, acting on ester bonds;GO:0003824//catalytic activity;GO:0052689//carboxylic ester hydrolase activity;GO:0016787//hydrolase activity	GO:0016043//cellular component organization;GO:0071840//cellular component organization or biogenesis;GO:0009987//cellular process;GO:0071554//cell wall organization or biogenesis;GO:0045229//external encapsulating structure organization;GO:0071555//cell wall organization
Pm014856	248	602	12.68	28.7767	1.18234	3.93e-17	4.36e-16	yes	VQ22	PREDICTED: VQ motif-containing protein 22 [Prunus mume]	-	-	-	-	-	-	-
Pm014864	3348.67	7790	46.32	101.437	1.13087	1.09e-29	2.58e-28	yes	--	PREDICTED: flagellar attachment zone protein 1 [Prunus mume]	-	-	-	-	-	-	-
Pm014867	1974	4460.67	270.383	573.92	1.08584	8.53e-26	1.64e-24	yes	RPL27C	PREDICTED: 60S ribosomal protein L27, partial [Prunus mume]	Genetic Information Processing	Translation	ko03010//Ribosome	K02901	-	-	-
Pm014876	110.333	49	8.89333	3.72	-1.25742	1.06e-06	4.72e-06	yes	TIFY5A	PREDICTED: protein TIFY 5A-like isoform X1 [Prunus mume]	-	-	-	-	-	-	-
Pm014886	488.667	2057.64	11.3433	44.6733	1.97757	5.93e-54	3.92e-52	yes	UGT85A24	PREDICTED: 7-deoxyloganetin glucosyltransferase-like [Prunus mume]	-	-	-	-	-	-	-
Pm014887	4.66667	188.697	0.123333	4.73	5.26121	2.5e-61	2.16e-59	yes	UGT85A24	PREDICTED: 7-deoxyloganetin glucosyltransferase-like [Prunus mume]	-	-	-	-	-	-	-
Pm014895	14.0733	5.95	0.48	0.193333	-1.31194	0.0188711	0.0392626	yes	UGT85A24	PREDICTED: 7-deoxyloganetin glucosyltransferase-like [Prunus mume]	-	-	-	-	-	-	-
Pm014907	1343.33	3373.33	28.59	67.59	1.2413	2.7e-44	1.29e-42	yes	RH53	PREDICTED: DEAD-box ATP-dependent RNA helicase 53-like [Prunus mume]	-	-	-	-	-	-	-
Pm014910	208	109.667	5.35333	2.66	-1.00901	2.92e-07	1.4e-06	yes	APL	PREDICTED: myb family transcription factor APL-like isoform X2 [Prunus mume]	-	-	-	-	-	-	-
Pm014919	83.6667	41.6667	2.15667	1.02	-1.08023	1.22e-06	5.41e-06	yes	bmt5	PREDICTED: uncharacterized protein LOC103329149 isoform X1 [Prunus mume]	-	-	-	-	-	-	-
Pm014928	1921.95	381.683	38.27	7.19	-2.41215	4.96e-79	7.09e-77	yes	AIR3	PREDICTED: subtilisin-like protease SBT5.3 isoform X1 [Prunus mume]	-	-	-	-	-	-	-
Pm014930	345.047	84.65	7.23333	1.67333	-2.11194	4.29e-44	2.03e-42	yes	AIR3	PREDICTED: subtilisin-like protease SBT5.3 [Prunus mume]	-	-	-	-	-	-	-
Pm014931	301	48.3333	8.63667	1.32	-2.70994	7.84e-48	4.31e-46	yes	CYP724B1	PREDICTED: cytochrome P450 724B1-like [Prunus mume]	Metabolism	Metabolism of terpenoids and polyketides;Global and Overview	ko01100//Metabolic pathways;ko01110//Biosynthesis of secondary metabolites;ko00905//Brassinosteroid biosynthesis	K12639	-	-	-
Pm014932	122.333	267	4.39667	9.04333	1.04044	1.09e-10	7.47e-10	yes	CAD1	PREDICTED: probable cinnamyl alcohol dehydrogenase 1 [Prunus mume]	Metabolism	Biosynthesis of other secondary metabolites;Global and Overview	ko01100//Metabolic pathways;ko01110//Biosynthesis of secondary metabolites;ko00940//Phenylpropanoid biosynthesis	K00083	-	-	-
Pm014962	86.6667	192	2.83	5.88333	1.05583	4.57e-10	2.95e-09	yes	--	PREDICTED: uncharacterized protein LOC103329167 [Prunus mume]	-	-	-	-	-	-	-
Pm014970	60.6667	27	4.51333	1.84667	-1.28927	0.000866478	0.00243195	yes	MPC3	PREDICTED: mitochondrial pyruvate carrier 3-like [Prunus mume]	-	-	-	-	-	-	-
Pm014971	22	8.33333	1.29	0.456667	-1.49816	0.000369021	0.00111436	yes	MPC4	PREDICTED: mitochondrial pyruvate carrier 4-like [Prunus mume]	-	-	-	-	-	-	-
Pm014992	75	36.3333	3.98	1.81	-1.13678	8.38e-07	3.8e-06	yes	--	PREDICTED: uncharacterized protein LOC103329194 [Prunus mume]	-	-	-	-	-	-	-
Pm015021	230.667	951.667	5.47	21.3833	1.96687	3.89e-45	1.93e-43	yes	PAT1	PREDICTED: scarecrow-like transcription factor PAT1 [Prunus mume]	-	-	-	-	-	-	-
Pm015022	86	385	5.32	22.4933	2.08	4.34e-30	1.05e-28	yes	At1g11820	PREDICTED: glucan endo-1,3-beta-glucosidase 4 [Prunus mume]	-	-	-	-	-	-	-
Pm015026	1697	4194.33	28.4567	66.3867	1.22213	1.05e-39	4.01e-38	yes	SHD	PREDICTED: heat shock protein 90-6, mitochondrial [Prunus mume]	Organismal Systems;Genetic Information Processing	Folding, sorting and degradation;Environmental adaptation	ko04141//Protein processing in endoplasmic reticulum;ko04626//Plant-pathogen interaction	K09487	-	GO:0005515//protein binding;GO:0005488//binding	GO:0044237//cellular metabolic process;GO:0019538//protein metabolic process;GO:0044238//primary metabolic process;GO:0043170//macromolecule metabolic process;GO:0044267//cellular protein metabolic process;GO:0071704//organic substance metabolic process;GO:0008152//metabolic process;GO:0044260//cellular macromolecule metabolic process;GO:0050896//response to stimulus;GO:0009987//cellular process
Pm015031	69.3333	153.333	0.873333	1.83	1.06724	3.94e-05	0.000140361	yes	ACA12	PREDICTED: calcium-transporting ATPase 12, plasma membrane-type-like [Prunus mume]	-	-	-	-	-	-	-
Pm015038	13.3333	5.33333	0.843333	0.306667	-1.45943	0.00614161	0.0144472	yes	SNE	PREDICTED: F-box protein SNE [Prunus mume]	-	-	-	-	-	-	-
Pm015051	38.6667	188.333	2.07	9.52333	2.20184	8.69e-19	1.08e-17	yes	--	PREDICTED: probable ubiquitin carboxyl-terminal hydrolase creB [Malus domestica]	-	-	-	-	-	-	-
Pm015058	55	162	2.88	8.01333	1.47633	7.92e-15	7.5e-14	yes	--	PREDICTED: myelin transcription factor 1-like protein [Vitis vinifera]	-	-	-	-	-	-	-
Pm015060	280.667	141.667	9.03	4.28667	-1.07487	6.67e-05	0.000228744	yes	FLA2	PREDICTED: fasciclin-like arabinogalactan protein 2 [Prunus mume]	-	-	-	-	-	-	-
Pm015096	529	1952.33	21.61	75.2433	1.79986	1.75e-52	1.1e-50	yes	2020-04-01	PREDICTED: 5'-adenylylsulfate reductase 1, chloroplastic-like [Prunus mume]	Metabolism	Global and Overview;Energy metabolism	ko01120//Microbial metabolism in diverse environments;ko00920//Sulfur metabolism	K05907	GO:0044424//intracellular part;GO:0005737//cytoplasm;GO:0044464//cell part;GO:0043227//membrane-bounded organelle;GO:0044444//cytoplasmic part;GO:0043231//intracellular membrane-bounded organelle;GO:0005622//intracellular;GO:0009536//plastid;GO:0043226//organelle;GO:0043229//intracellular organelle;GO:0005623//cell	-	GO:0006790//sulfur compound metabolic process;GO:0009987//cellular process;GO:0008152//metabolic process;GO:0044237//cellular metabolic process
Pm015098	2276	1192.33	50.6767	24.95	-1.02228	2.42e-26	4.81e-25	yes	Bp10	PREDICTED: L-ascorbate oxidase homolog [Prunus mume]	-	-	-	-	-	GO:0016679//oxidoreductase activity, acting on diphenols and related substances as donors;GO:0003824//catalytic activity;GO:0016491//oxidoreductase activity;GO:0016682//oxidoreductase activity, acting on diphenols and related substances as donors, oxygen as acceptor	GO:0008152//metabolic process;GO:0044710//single-organism metabolic process;GO:0044699//single-organism process
Pm015119	3.33333	9	0.123333	0.323333	1.39046	0.0227758	0.046321	yes	Rqcd1	PREDICTED: cell differentiation protein RCD1 homolog [Prunus mume]	Genetic Information Processing	Folding, sorting and degradation	ko03018//RNA degradation	K12606	-	-	-
Pm015123	10302.3	3938	257.627	92.4867	-1.47796	2.69e-44	1.29e-42	yes	CYP74B2	PREDICTED: linolenate hydroperoxide lyase, chloroplastic [Prunus mume]	Metabolism	Global and Overview;Lipid metabolism	ko01110//Biosynthesis of secondary metabolites;ko00592//alpha-Linolenic acid metabolism	K10528	-	GO:0005488//binding;GO:0046872//metal ion binding;GO:0003824//catalytic activity;GO:0043169//cation binding;GO:0046906//tetrapyrrole binding;GO:0043167//ion binding;GO:0097159//organic cyclic compound binding;GO:0016491//oxidoreductase activity;GO:0016835//carbon-oxygen lyase activity;GO:0016836//hydro-lyase activity;GO:0016829//lyase activity;GO:0046914//transition metal ion binding;GO:1901363//…	GO:0044710//single-organism metabolic process;GO:0044699//single-organism process;GO:0008152//metabolic process
Pm015131	417.667	188.667	17.28	7.36	-1.23133	3.16e-21	4.57e-20	yes	--	Guanosine-5'-triphosphate,3'-diphosphate pyrophosphatase [Gossypium arboreum]	-	-	-	-	-	-	-
Pm015132	107	53	2.54667	1.19	-1.09765	2.03e-08	1.11e-07	yes	--	Lycopene_cycl domain-containing protein [Cephalotus follicularis]	-	-	-	-	-	-	-
Pm015136	38.3333	19.3333	1.61	0.77	-1.06413	0.00427014	0.0104025	yes	H1	PREDICTED: homeobox protein knotted-1-like LET6 [Prunus mume]	-	-	-	-	-	-	-
Pm015138	62.3333	141	4.34	9.20667	1.08498	6.05e-09	3.49e-08	yes	RBG4	PREDICTED: glycine-rich RNA-binding protein 4, mitochondrial [Prunus mume]	-	-	-	-	-	-	-
Pm015141	1821.67	455.333	41.1067	9.68667	-2.0853	2.23e-101	5.23e-99	yes	NPF6.4	PREDICTED: protein NRT1/ PTR FAMILY 6.4 [Prunus mume]	-	-	-	-	-	-	GO:0051234//establishment of localization;GO:0051179//localization
Pm015155	65	234	2.00667	6.80333	1.76144	2.41e-13	2.05e-12	yes	ADS3	PREDICTED: palmitoyl-monogalactosyldiacylglycerol delta-7 desaturase, chloroplastic-like [Prunus mume]	Metabolism	Lipid metabolism;Global and Overview	ko01212//Fatty acid metabolism;ko01040//Biosynthesis of unsaturated fatty acids	K00507	-	-	-
Pm015181	22.3333	57.3333	2.66667	6.45333	1.27501	1.45e-06	6.37e-06	yes	--	DUF4228 domain-containing protein [Cephalotus follicularis]	-	-	-	-	-	-	-
Pm015185	6566.33	3227.67	96.5	44.9133	-1.10339	1.78e-37	6.31e-36	yes	GLR3.4	PREDICTED: glutamate receptor 3.4 [Prunus mume]	-	-	-	-	-	-	-
Pm015194	301	59	15.46	2.95667	-2.3865	9.7e-20	1.28e-18	yes	--	PREDICTED: uncharacterized protein LOC103329395 isoform X1 [Prunus mume]	-	-	-	-	-	-	-
Pm015198	2610.33	1169.67	157.597	66.1667	-1.25206	1.34e-36	4.53e-35	yes	CPC	PREDICTED: transcription factor CPC-like [Prunus mume]	-	-	-	-	-	GO:0005488//binding	-
Pm015210	111.667	50.6667	5.28	2.25333	-1.22848	8.73e-10	5.5e-09	yes	CYCU1-1	PREDICTED: cyclin-U1-1 [Prunus mume]	-	-	-	-	-	GO:0019900//kinase binding;GO:0019899//enzyme binding;GO:0005488//binding;GO:0005515//protein binding	-
Pm015246	28.1633	12.8667	1.13	0.486667	-1.21532	0.000250201	0.000777552	yes	--	PREDICTED: GATA zinc finger domain-containing protein 14-like [Prunus mume]	-	-	-	-	-	-	-
Pm015248	732.59	387.62	19.4267	9.68333	-1.00446	2.09e-22	3.28e-21	yes	TPS9	PREDICTED: probable terpene synthase 9 [Prunus mume]	-	-	-	-	-	-	-
Pm015249	1027.74	441.047	24.8733	9.99333	-1.31556	1.01e-27	2.15e-26	yes	TPS9	PREDICTED: probable terpene synthase 9 [Prunus mume]	-	-	-	-	-	-	-
Pm015256	809	344.333	20.2467	8.08333	-1.32466	7.09e-19	8.89e-18	yes	At3g22104	PREDICTED: BTB/POZ domain-containing protein At3g22104 isoform X1 [Prunus mume]	-	-	-	-	-	-	-
Pm015259	37.3333	10	0.966667	0.246667	-1.97046	1.64e-07	8.08e-07	yes	--	PREDICTED: uncharacterized protein LOC107881008 [Prunus mume]	-	-	-	-	-	-	-
Pm015261	83771	13701	3311.39	504.293	-2.7151	1.45e-63	1.33e-61	yes	XTH9	PREDICTED: xyloglucan endotransglucosylase/hydrolase protein 9 [Prunus mume]	-	-	-	-	-	-	-
Pm015294	32	70	1.15333	2.37667	1.04313	0.000905609	0.00253227	yes	BBX32	PREDICTED: zinc finger protein CONSTANS-LIKE 1-like [Prunus mume]	-	-	-	-	-	-	-
Pm015297	46.6667	22.3333	2.94	1.32333	-1.15164	0.000526564	0.00154185	yes	--	PREDICTED: universal stress protein A-like protein [Prunus mume]	-	-	-	-	-	-	-
Pm015319	6.33333	18	0.646667	1.78333	1.46348	0.011499	0.0252804	yes	--	Wound-responsive family protein [Theobroma cacao]	-	-	-	-	-	-	-
Pm015323	193.667	936.667	15.12	69.3567	2.19758	8.08e-28	1.73e-26	yes	--	PREDICTED: uncharacterized protein LOC107880955 [Prunus mume]	-	-	-	-	-	-	-
Pm015324	31.6667	249.333	2.52667	18.7433	2.89107	1.55e-28	3.47e-27	yes	--	2-nonaprenyl-3-methyl-6-methoxy-1,4-benzoquinol hydroxylase [Theobroma cacao]	-	-	-	-	-	-	-
Pm015325	1	60.6667	0.0866667	5.17333	5.89947	2.02e-24	3.55e-23	yes	--	Wound-responsive family protein [Theobroma cacao]	-	-	-	-	-	-	-
Pm015342	23.6667	60	0.866667	2.04	1.23502	5.5e-05	0.000191171	yes	PCMP-E78	PPR domain-containing protein/PPR_2 domain-containing protein/PPR_3 domain-containing protein [Cephalotus follicularis]	-	-	-	-	-	-	-
Pm015352	640.333	268.333	27.19	10.75	-1.33874	8.6e-30	2.06e-28	yes	Ftcd	PREDICTED: glutamate formimidoyltransferase-like [Prunus mume]	-	-	-	-	-	GO:0003824//catalytic activity	-
Pm015355	242.667	689	4.54	12.1267	1.41742	3.53e-34	1.06e-32	yes	NAF1	PREDICTED: H/ACA ribonucleoprotein complex non-core subunit NAF1 isoform X1 [Prunus mume]	-	-	-	-	-	-	-
Pm015364	210.333	72.3333	4.25	1.37333	-1.62978	1.23e-17	1.42e-16	yes	GH3.5	PREDICTED: jasmonic acid-amido synthetase JAR1 [Prunus mume]	Environmental Information Processing	Signal transduction	ko04075//Plant hormone signal transduction	K14487	-	-	-
Pm015366	13.6667	35.6667	0.21	0.513333	1.28951	0.000461621	0.00136757	yes	LIS	PREDICTED: S-linalool synthase-like [Prunus mume]	Metabolism	Metabolism of terpenoids and polyketides	ko00904//Diterpenoid biosynthesis	K17982	-	-	-
Pm015378	9.66667	2.66667	0.39	0.1	-1.96347	0.00198333	0.00518628	yes	PSOMT1	PREDICTED: (R,S)-reticuline 7-O-methyltransferase-like [Prunus mume]	-	-	-	-	-	GO:0003824//catalytic activity;GO:0016740//transferase activity	-
Pm015379	36	3	1.31333	0.106667	-3.62205	1.25e-13	1.09e-12	yes	PSOMT1	PREDICTED: (R,S)-reticuline 7-O-methyltransferase-like [Prunus mume]	-	-	-	-	-	GO:0008171//O-methyltransferase activity;GO:0003824//catalytic activity;GO:0016741//transferase activity, transferring one-carbon groups;GO:0005488//binding;GO:0016740//transferase activity;GO:0005515//protein binding;GO:0008168//methyltransferase activity	GO:0008152//metabolic process
Pm015386	5	27	0.35	1.76333	2.33288	1.46e-06	6.4e-06	yes	--	germination family protein [Populus trichocarpa]	-	-	-	-	-	-	-
Pm015390	851.667	2318	18.1733	46.48	1.35479	1.09e-51	6.65e-50	yes	At3g02320	PREDICTED: probable tRNA (guanine(26)-N(2))-dimethyltransferase 2 [Prunus mume]	-	-	-	-	-	-	-
Pm015403	697.667	312	26.4633	11.2033	-1.24007	1.53e-19	1.98e-18	yes	COL4A1	PREDICTED: collagen alpha-2(IV) chain-like [Prunus mume]	-	-	-	-	-	-	-
Pm015410	226.667	661.333	12.7633	34.8967	1.45108	8.61e-30	2.06e-28	yes	Imp3	PREDICTED: U3 small nucleolar ribonucleoprotein protein IMP3 [Prunus mume]	Genetic Information Processing	Translation	ko03008//Ribosome biogenesis in eukaryotes	K14560	GO:0044423//virion part;GO:0044464//cell part;GO:0019028//viral capsid;GO:0005623//cell;GO:0032991//macromolecular complex;GO:0019012//virion	GO:0005488//binding;GO:1901363//heterocyclic compound binding;GO:0003723//RNA binding;GO:0003676//nucleic acid binding;GO:0097159//organic cyclic compound binding	-
Pm015416	11	1	0.403333	0.0333333	-3.59694	4.35e-06	1.79e-05	yes	GLIP7	PREDICTED: GDSL esterase/lipase 7 [Prunus mume]	-	-	-	-	-	GO:0016787//hydrolase activity;GO:0003824//catalytic activity	-
Pm015434	26.6667	91.3333	1.67333	5.47	1.70882	2.39e-06	1.02e-05	yes	BZIP43	PREDICTED: basic leucine zipper 43-like [Prunus mume]	-	-	-	-	-	GO:0003677//DNA binding;GO:0097159//organic cyclic compound binding;GO:1901363//heterocyclic compound binding;GO:0003676//nucleic acid binding;GO:0005488//binding	GO:0008152//metabolic process;GO:0019438//aromatic compound biosynthetic process;GO:0009058//biosynthetic process;GO:1901576//organic substance biosynthetic process;GO:0010467//gene expression;GO:1901362//organic cyclic compound biosynthetic process;GO:0006351//transcription, DNA-templated;GO:0044249//cellular biosynthetic process;GO:0046483//heterocycle metabolic process;GO:0016070//RNA metaboli…
Pm015460	425.333	922.667	12.0133	24.6	1.03402	5.41e-26	1.06e-24	yes	RRP7A	PREDICTED: eukaryotic translation initiation factor 5B-like isoform X1 [Pyrus x bretschneideri]	Genetic Information Processing	Translation	ko03008//Ribosome biogenesis in eukaryotes	K14545	-	-	-
Pm015461	26590.3	71853.7	691.567	1754.68	1.34327	1.23e-32	3.37e-31	yes	SAMDC	PREDICTED: S-adenosylmethionine decarboxylase proenzyme [Prunus mume]	Metabolism	Amino acid metabolism;Global and Overview	ko01100//Metabolic pathways;ko00270//Cysteine and methionine metabolism;ko00330//Arginine and proline metabolism	K01611	-	-	-
Pm015464	507.667	1298.67	13.47	31.9567	1.24637	4.13e-08	2.17e-07	yes	POX2	PREDICTED: proline dehydrogenase 2, mitochondrial [Prunus mume]	Metabolism	Amino acid metabolism;Global and Overview	ko01100//Metabolic pathways;ko01110//Biosynthesis of secondary metabolites;ko01130//Biosynthesis of antibiotics;ko00330//Arginine and proline metabolism	K00318	-	GO:0003824//catalytic activity	GO:0009607//response to biotic stimulus;GO:0006807//nitrogen compound metabolic process;GO:0006520//cellular amino acid metabolic process;GO:0006560//proline metabolic process;GO:0044237//cellular metabolic process;GO:0009617//response to bacterium;GO:1901564//organonitrogen compound metabolic process;GO:0043648//dicarboxylic acid metabolic process;GO:0006950//response to stress;GO:0044699//singl…
Pm015471	35.6667	5	1.34333	0.18	-2.89975	1.67e-09	1.02e-08	yes	TBL19	PREDICTED: protein trichome birefringence-like 19 [Prunus mume]	-	-	-	-	-	-	-
Pm015479	56	26	1.86667	0.8	-1.22239	0.00217719	0.00564418	yes	TBL19	PREDICTED: protein trichome birefringence-like 19 [Prunus mume]	-	-	-	-	-	-	-
Pm015500	199	1907.33	7.84	70.6133	3.17102	3.52e-124	1.45e-121	yes	RAV2	PREDICTED: AP2/ERF and B3 domain-containing transcription repressor RAV2-like [Prunus mume]	-	-	-	-	-	-	-
Pm015517	82.6667	32	3.85	1.39333	-1.46632	1.75e-08	9.65e-08	yes	CXE17	PREDICTED: probable carboxylesterase 17 [Prunus mume]	-	-	-	-	-	-	-
Pm015523	55.6667	4.66667	1.52667	0.123333	-3.62975	2.13e-15	2.11e-14	yes	CYP735A1	PREDICTED: cytokinin hydroxylase-like [Prunus mume]	Metabolism	Global and Overview;Metabolism of terpenoids and polyketides	ko01100//Metabolic pathways;ko01110//Biosynthesis of secondary metabolites;ko00908//Zeatin biosynthesis	K10717	-	GO:0043169//cation binding;GO:1901363//heterocyclic compound binding;GO:0046872//metal ion binding;GO:0005488//binding;GO:0097159//organic cyclic compound binding;GO:0016627//oxidoreductase activity, acting on the CH-CH group of donors;GO:0046906//tetrapyrrole binding;GO:0043167//ion binding;GO:0016491//oxidoreductase activity;GO:0016634//oxidoreductase activity, acting on the CH-CH group of dono…	GO:0044710//single-organism metabolic process;GO:0044699//single-organism process;GO:0008152//metabolic process
Pm015540	652.333	2063	22.0733	65.92	1.57841	1.66e-26	3.34e-25	yes	LBD41	PREDICTED: LOB domain-containing protein 41 [Prunus mume]	-	-	-	-	-	-	-
Pm015545	12.6667	64.3333	0.693333	2.82333	2.02578	2.13e-13	1.82e-12	yes	elmoA	PREDICTED: ELMO domain-containing protein B isoform X1 [Prunus mume]	-	-	-	-	-	-	-
Pm015563	200.667	599.333	3.25667	9.23	1.50293	1.15e-15	1.17e-14	yes	RCOM_0530710	PREDICTED: glycosyltransferase family 92 protein RCOM_0530710 [Prunus mume]	-	-	-	-	-	-	-
Pm015564	1	418.667	0.0566667	21.8533	8.59114	1.22e-117	4.24e-115	yes	MYB315	PREDICTED: myb-related protein 315-like [Prunus mume]	-	-	-	-	-	-	-
Pm015571	29.3633	164.667	1.83	9.66	2.40018	3.11e-25	5.8e-24	yes	--	PREDICTED: uncharacterized protein LOC103329734 [Prunus mume]	-	-	-	-	-	-	-
Pm015575	7	33	0.333333	1.49667	2.16672	9.35e-09	5.3e-08	yes	At5g40670	PREDICTED: cystinosin homolog isoform X1 [Prunus mume]	-	-	-	-	-	-	-
Pm015590	5.33333	119.667	0.303333	6.49333	4.41998	7.13e-28	1.53e-26	yes	BAG2	PREDICTED: BAG family molecular chaperone regulator 2 [Prunus mume]	-	-	-	-	-	-	-
Pm015592	24.6667	89.3333	0.916667	3.11	1.76245	7.84e-12	5.93e-11	yes	9612	PREDICTED: pectate lyase-like [Prunus mume]	Metabolism	Carbohydrate metabolism	ko00040//Pentose and glucuronate interconversions	K01728	-	GO:0016829//lyase activity;GO:0003824//catalytic activity;GO:0016835//carbon-oxygen lyase activity;GO:0016837//carbon-oxygen lyase activity, acting on polysaccharides	-
Pm015602	9	27	0.52	1.49	1.51873	0.000153989	0.000495897	yes	--	Methyltransf_11 domain-containing protein [Cephalotus follicularis]	-	-	-	-	-	-	-
Pm015603	0	229	0.001	7.56667	12.8854	5.86e-83	9.09e-81	yes	CYP724B1	PREDICTED: cytochrome P450 724B1 [Prunus mume]	Metabolism	Global and Overview;Metabolism of terpenoids and polyketides	ko01100//Metabolic pathways;ko01110//Biosynthesis of secondary metabolites;ko00905//Brassinosteroid biosynthesis	K12639	-	GO:0097159//organic cyclic compound binding;GO:0003824//catalytic activity;GO:0005488//binding;GO:0046914//transition metal ion binding;GO:1901363//heterocyclic compound binding;GO:0043167//ion binding;GO:0043169//cation binding;GO:0016491//oxidoreductase activity;GO:0046872//metal ion binding;GO:0046906//tetrapyrrole binding	GO:0044710//single-organism metabolic process;GO:0044699//single-organism process;GO:0008152//metabolic process
Pm015612	2.66667	18.3333	0.106667	0.71	2.73471	5.04e-06	2.05e-05	yes	At5g14450	PREDICTED: GDSL esterase/lipase At5g14450-like [Prunus mume]	-	-	-	-	-	-	-
Pm015613	3238.67	9461.33	99.9	277.367	1.47324	5.45e-64	5.16e-62	yes	At5g14450	PREDICTED: GDSL esterase/lipase At5g14450-like isoform X1 [Prunus mume]	-	-	-	-	-	-	-
Pm015616	2729	1415	79.13	38.7267	-1.0309	8.3e-29	1.88e-27	yes	--	PREDICTED: uncharacterized protein LOC103329778 [Prunus mume]	-	-	-	-	-	-	-
Pm015625	30.6667	142	0.923333	4.06333	2.13774	2.99e-12	2.32e-11	yes	NAC008	PREDICTED: NAC domain-containing protein 8 [Prunus mume]	-	-	-	-	-	-	-
Pm015638	3234.67	7715.67	209.763	469.093	1.16111	2.22e-33	6.35e-32	yes	RPL27AC	PREDICTED: 60S ribosomal protein L27a-3-like [Prunus mume]	Genetic Information Processing	Translation	ko03010//Ribosome	K02900	-	-	-
Pm015646	2092.67	5856.67	51.4	135.257	1.39586	2.58e-47	1.4e-45	yes	CHLREDRAFT_206018	PREDICTED: pescadillo homolog [Prunus mume]	-	-	-	-	-	-	-
Pm015657	622.333	1666	9.82	24.76	1.33422	7.05e-25	1.28e-23	yes	RFS5	PREDICTED: probable galactinol--sucrose galactosyltransferase 5 [Prunus mume]	Metabolism	Carbohydrate metabolism	ko00052//Galactose metabolism	K06617	-	GO:0008378//galactosyltransferase activity;GO:0016740//transferase activity;GO:0003824//catalytic activity;GO:0016758//transferase activity, transferring hexosyl groups;GO:0016757//transferase activity, transferring glycosyl groups	-
Pm015665	108.667	52.6667	4.43667	2	-1.14948	5.23e-06	2.12e-05	yes	dnaJ	PREDICTED: J protein JJJ1-like [Fragaria vesca subsp. vesca] [Fragaria vesca]	-	-	-	-	-	-	-
Pm015668	12.3333	31.3333	0.28	0.663333	1.24431	0.000527428	0.00154415	yes	PCMP-E76	PREDICTED: pentatricopeptide repeat-containing protein At2g13600-like [Prunus mume]	-	-	-	-	-	GO:0032549//ribonucleoside binding;GO:0042623//ATPase activity, coupled;GO:0016462//pyrophosphatase activity;GO:0003824//catalytic activity;GO:0001882//nucleoside binding;GO:0016887//ATPase activity;GO:0097367//carbohydrate derivative binding;GO:0032550//purine ribonucleoside binding;GO:0017111//nucleoside-triphosphatase activity;GO:0016817//hydrolase activity, acting on acid anhydrides;GO:001678…	GO:0044237//cellular metabolic process;GO:1901135//carbohydrate derivative metabolic process;GO:0009056//catabolic process;GO:0009166//nucleotide catabolic process;GO:1901361//organic cyclic compound catabolic process;GO:0009150//purine ribonucleotide metabolic process;GO:0006163//purine nucleotide metabolic process;GO:0006725//cellular aromatic compound metabolic process;GO:0071704//organic subs…
Pm015674	190.667	906.333	2.77	12.3767	2.15966	2.93e-67	3.05e-65	yes	PNP2	PREDICTED: polyribonucleotide nucleotidyltransferase 2, mitochondrial [Prunus mume]	Genetic Information Processing;Metabolism	Nucleotide metabolism;Folding, sorting and degradation	ko00230//Purine metabolism;ko00240//Pyrimidine metabolism;ko03018//RNA degradation	K00962	-	-	-
Pm015677	1319.67	3602	102.903	264.65	1.3628	1.14e-52	7.21e-51	yes	GRXC2	PREDICTED: glutaredoxin [Prunus mume]	-	-	-	-	-	-	-
Pm015679	165.667	358.667	5.70333	11.5667	1.0201	2.44e-10	1.62e-09	yes	Trmt61a	PREDICTED: tRNA (adenine(58)-N(1))-methyltransferase catalytic subunit trmt61a [Prunus mume]	-	-	-	-	GO:0043527//tRNA methyltransferase complex;GO:0034708//methyltransferase complex;GO:0044464//cell part;GO:0043234//protein complex;GO:0005622//intracellular;GO:0005737//cytoplasm;GO:0044444//cytoplasmic part;GO:1990234//transferase complex;GO:0044424//intracellular part;GO:0032991//macromolecular complex;GO:1902494//catalytic complex;GO:0005623//cell	GO:0016426//tRNA (adenine) methyltransferase activity;GO:0008168//methyltransferase activity;GO:0003824//catalytic activity;GO:0016741//transferase activity, transferring one-carbon groups;GO:0008175//tRNA methyltransferase activity;GO:0008757//S-adenosylmethionine-dependent methyltransferase activity;GO:0016740//transferase activity;GO:0008173//RNA methyltransferase activity	GO:0043170//macromolecule metabolic process;GO:0032259//methylation;GO:0001510//RNA methylation;GO:0044237//cellular metabolic process;GO:0044238//primary metabolic process;GO:0043414//macromolecule methylation;GO:0043412//macromolecule modification;GO:0006725//cellular aromatic compound metabolic process;GO:0071704//organic substance metabolic process;GO:0090304//nucleic acid metabolic process;G…
Pm015692	5.33333	0.333333	0.36	0.0233333	-3.94753	0.00129098	0.00350159	yes	MYB305	PREDICTED: myb-related protein 305 [Prunus mume]	-	-	-	-	-	GO:0005488//binding	GO:1901360//organic cyclic compound metabolic process;GO:0019438//aromatic compound biosynthetic process;GO:0006139//nucleobase-containing compound metabolic process;GO:0010467//gene expression;GO:0016070//RNA metabolic process;GO:0044260//cellular macromolecule metabolic process;GO:0046483//heterocycle metabolic process;GO:0044249//cellular biosynthetic process;GO:0009987//cellular process;GO:00…
Pm015693	3529	1828.67	92.0467	44.9833	-1.03297	4.75e-32	1.25e-30	yes	At3g27820	PREDICTED: monodehydroascorbate reductase 4, peroxisomal [Prunus mume]	Metabolism	Global and Overview;Carbohydrate metabolism	ko01100//Metabolic pathways;ko00053//Ascorbate and aldarate metabolism	K08232	-	GO:0000166//nucleotide binding;GO:0036094//small molecule binding;GO:1901265//nucleoside phosphate binding;GO:0005488//binding;GO:0003824//catalytic activity;GO:0016491//oxidoreductase activity;GO:1901363//heterocyclic compound binding;GO:0016651//oxidoreductase activity, acting on NAD(P)H;GO:0097159//organic cyclic compound binding;GO:0016655//oxidoreductase activity, acting on NAD(P)H, quinone …	GO:0044710//single-organism metabolic process;GO:0044699//single-organism process;GO:0008152//metabolic process
Pm015705	1610	350.333	71.13	15.8333	-2.16749	3.17e-34	9.6e-33	yes	BCA1	PREDICTED: carbonic anhydrase 2-like isoform X1 [Prunus mume]	Metabolism	Energy metabolism	ko00910//Nitrogen metabolism	K01673	-	-	-
Pm015707	224.333	1692.33	4.79667	33.9433	2.82302	1e-100	2.32e-98	yes	AO	PREDICTED: L-aspartate oxidase, chloroplastic isoform X1 [Prunus mume]	Metabolism	Metabolism of cofactors and vitamins;Global and Overview;Amino acid metabolism	ko01100//Metabolic pathways;ko00250//Alanine, aspartate and glutamate metabolism;ko00760//Nicotinate and nicotinamide metabolism	K00278	-	-	-
Pm015709	1015.33	358.667	18.08	6.04667	-1.58018	1.43e-32	3.9e-31	yes	nphp3	Tetratricopeptide repeat-like superfamily protein [Theobroma cacao]	-	-	-	-	-	-	-
Pm015711	0	6	0.001	0.3	8.22882	4.66e-05	0.000164361	yes	EO	PREDICTED: 2-methylene-furan-3-one reductase-like [Prunus mume]	-	-	-	-	-	GO:0043169//cation binding;GO:0046914//transition metal ion binding;GO:0046872//metal ion binding;GO:0003824//catalytic activity;GO:0043167//ion binding;GO:0005488//binding	GO:0044699//single-organism process;GO:0008152//metabolic process;GO:0044710//single-organism metabolic process
Pm015720	868.333	2019.67	35.4733	76.6867	1.11224	3.85e-12	2.97e-11	yes	At5g40300	PREDICTED: CASP-like protein 4A1 [Prunus mume]	-	-	-	-	-	-	-
Pm015726	140	316.667	4.57333	9.72	1.08771	3.95e-15	3.83e-14	yes	HT1	PREDICTED: serine/threonine-protein kinase HT1 [Prunus mume]	-	-	-	-	-	GO:0004672//protein kinase activity;GO:0032549//ribonucleoside binding;GO:0003824//catalytic activity;GO:0032550//purine ribonucleoside binding;GO:0001883//purine nucleoside binding;GO:1901363//heterocyclic compound binding;GO:0005488//binding;GO:0016773//phosphotransferase activity, alcohol group as acceptor;GO:0016772//transferase activity, transferring phosphorus-containing groups;GO:0001882//…	GO:0008152//metabolic process;GO:0006468//protein phosphorylation;GO:0071704//organic substance metabolic process;GO:0044238//primary metabolic process;GO:0006793//phosphorus metabolic process;GO:0044237//cellular metabolic process;GO:0044267//cellular protein metabolic process;GO:0043412//macromolecule modification;GO:0006464//cellular protein modification process;GO:0043170//macromolecule metab…
Pm015738	12.3333	4.66667	0.54	0.19	-1.50696	0.00650678	0.015191	yes	At5g18500	PREDICTED: probable receptor-like protein kinase At5g18500 [Prunus mume]	-	-	-	-	-	GO:0003824//catalytic activity;GO:0097159//organic cyclic compound binding;GO:0004672//protein kinase activity;GO:0097367//carbohydrate derivative binding;GO:0016773//phosphotransferase activity, alcohol group as acceptor;GO:0032550//purine ribonucleoside binding;GO:0016740//transferase activity;GO:0016772//transferase activity, transferring phosphorus-containing groups;GO:0001882//nucleoside bin…	GO:0019538//protein metabolic process;GO:0044238//primary metabolic process;GO:0008152//metabolic process;GO:0044267//cellular protein metabolic process;GO:0036211//protein modification process;GO:0043170//macromolecule metabolic process;GO:0006796//phosphate-containing compound metabolic process;GO:0006464//cellular protein modification process;GO:0044237//cellular metabolic process;GO:0043412//…
Pm015762	6542.67	1820	300.273	78.3367	-1.93852	1.49e-60	1.24e-58	yes	GASA14	PREDICTED: gibberellin-regulated protein 14 [Prunus mume]	-	-	-	-	-	-	-
Pm015763	126.333	54.3333	10.2367	4.15	-1.30256	9.07e-06	3.56e-05	yes	--	PREDICTED: uncharacterized protein LOC103329907 [Prunus mume]	-	-	-	-	-	-	-
Pm015768	308.94	72.99	18.8533	4.13667	-2.18828	8.56e-21	1.21e-19	yes	PSOMT2	PREDICTED: (RS)-norcoclaurine 6-O-methyltransferase-like isoform X2 [Prunus mume]	-	-	-	-	-	-	-
Pm015772	241	721.333	9.41667	26.5467	1.49524	2.3e-38	8.44e-37	yes	PER63	PREDICTED: LOW QUALITY PROTEIN: peroxidase 63 [Prunus mume]	Metabolism	Global and Overview;Biosynthesis of other secondary metabolites	ko01100//Metabolic pathways;ko01110//Biosynthesis of secondary metabolites;ko00940//Phenylpropanoid biosynthesis	K00430	-	-	-
Pm015783	66.46	137.58	3.43333	7.03667	1.03528	1.66e-06	7.23e-06	yes	gpmA	PREDICTED: 2,3-bisphosphoglycerate-dependent phosphoglycerate mutase-like [Prunus mume]	Metabolism	Amino acid metabolism;Carbohydrate metabolism;Global and Overview	ko01100//Metabolic pathways;ko01110//Biosynthesis of secondary metabolites;ko01130//Biosynthesis of antibiotics;ko01120//Microbial metabolism in diverse environments;ko01200//Carbon metabolism;ko01230//Biosynthesis of amino acids;ko00010//Glycolysis / Gluconeogenesis;ko00260//Glycine, serine and threonine metabolism	K01834	-	-	-
Pm015799	85	345.667	3.02	11.4967	1.9286	4.97e-19	6.28e-18	yes	GATL10	PREDICTED: probable galacturonosyltransferase-like 10 [Prunus mume]	-	-	-	-	-	GO:0003824//catalytic activity;GO:0016740//transferase activity	-
Pm015808	5.33333	94	0.49	8.34	4.08919	1.21e-23	2.02e-22	yes	--	PREDICTED: ABC transporter F family member 4 [Cucumis melo]	-	-	-	-	-	-	-
Pm015814	714	343	20.4833	9.28	-1.14225	3.97e-20	5.36e-19	yes	GPAT6	PREDICTED: glycerol-3-phosphate 2-O-acyltransferase 6-like [Prunus mume]	-	-	-	-	-	-	-
Pm015819	593.14	2025.88	13.3133	42.6767	1.68058	3.56e-61	3.06e-59	yes	bcsl1b	PREDICTED: AAA-ATPase At3g28580-like [Prunus mume]	-	-	-	-	-	-	-
Pm015820	72.86	364.123	1.06667	5.04667	2.24222	9.12e-40	3.49e-38	yes	bcsl1b	PREDICTED: AAA-ATPase At3g28580-like isoform X1 [Prunus mume]	-	-	-	-	-	-	-
Pm015828	0.333333	4.66667	0.0133333	0.16	3.58496	0.00206617	0.00538128	yes	--	DUF569 domain-containing protein [Cephalotus follicularis]	-	-	-	-	-	-	-
Pm015832	1633.33	645	24.3733	9.12	-1.4182	4.01e-26	7.88e-25	yes	LHA1	PREDICTED: plasma membrane ATPase 1-like [Prunus mume]	Metabolism	Energy metabolism	ko00190//Oxidative phosphorylation	K01535	-	-	-
Pm015835	33.3333	119.333	2.19333	7.41667	1.75765	9.98e-09	5.63e-08	yes	--	PREDICTED: uncharacterized protein LOC103329965 [Prunus mume]	-	-	-	-	-	-	-
Pm015839	2727	6053	104.557	217.94	1.05965	1.47e-33	4.25e-32	yes	POR1	PREDICTED: mitochondrial outer membrane protein porin of 34 kDa-like [Prunus mume]	-	-	-	-	-	-	-
Pm015850	560.333	1315.33	16.3867	36.44	1.153	3.97e-23	6.49e-22	yes	PCO2	PREDICTED: plant cysteine oxidase 2-like [Prunus mume]	Metabolism	Metabolism of other amino acids;Global and Overview	ko01100//Metabolic pathways;ko00430//Taurine and hypotaurine metabolism	K10712	-	-	-
Pm015860	104.333	383.667	2.15667	7.58	1.81339	1.87e-15	1.86e-14	yes	At5g15080	PREDICTED: probable receptor-like protein kinase At5g15080 [Prunus mume]	-	-	-	-	-	-	-
Pm015864	16.6667	2131	0.78	95.0133	6.92851	1.42e-158	1.06e-155	yes	PRE5	PREDICTED: transcription factor PRE6-like [Prunus mume]	-	-	-	-	-	-	-
Pm015868	6221.33	13761	348.103	723.033	1.05455	1.58e-32	4.28e-31	yes	RPS9C	PREDICTED: 40S ribosomal protein S9-2 [Prunus mume]	Genetic Information Processing	Translation	ko03010//Ribosome	K02997	GO:0044444//cytoplasmic part;GO:0030529//intracellular ribonucleoprotein complex;GO:0005622//intracellular;GO:0032991//macromolecular complex;GO:0043232//intracellular non-membrane-bounded organelle;GO:1990904//ribonucleoprotein complex;GO:0005840//ribosome;GO:0043228//non-membrane-bounded organelle;GO:0005623//cell;GO:0044424//intracellular part;GO:0044446//intracellular organelle part;GO:004322…	GO:0003723//RNA binding;GO:1901363//heterocyclic compound binding;GO:0097159//organic cyclic compound binding;GO:0005488//binding;GO:0005198//structural molecule activity;GO:0003676//nucleic acid binding	GO:0008152//metabolic process;GO:0071704//organic substance metabolic process;GO:0043170//macromolecule metabolic process;GO:0010467//gene expression
Pm015872	413.667	937	17.25	36.8967	1.09689	1.01e-26	2.05e-25	yes	Os02g0576700	PREDICTED: NAP1-related protein 2-like [Prunus mume]	-	-	-	-	-	-	-
Pm015888	28.3333	72.6667	0.79	1.89333	1.261	2.59e-06	1.1e-05	yes	PCMP-E44	PREDICTED: pentatricopeptide repeat-containing protein At2g36730 [Prunus mume]	-	-	-	-	-	GO:0016887//ATPase activity;GO:0097159//organic cyclic compound binding;GO:0008233//peptidase activity;GO:0032549//ribonucleoside binding;GO:0016817//hydrolase activity, acting on acid anhydrides;GO:0042623//ATPase activity, coupled;GO:0032550//purine ribonucleoside binding;GO:0036094//small molecule binding;GO:0004175//endopeptidase activity;GO:1901363//heterocyclic compound binding;GO:0097367//…	GO:0043170//macromolecule metabolic process;GO:0006807//nitrogen compound metabolic process;GO:0044238//primary metabolic process;GO:0010467//gene expression;GO:0044712//single-organism catabolic process;GO:0009117//nucleotide metabolic process;GO:0044281//small molecule metabolic process;GO:0006753//nucleoside phosphate metabolic process;GO:0072523//purine-containing compound catabolic process;G…
Pm015898	47	200.667	2.46333	9.89333	2.00584	4.37e-18	5.2e-17	yes	CML45	PREDICTED: probable calcium-binding protein CML45 [Prunus mume]	Environmental Information Processing;Organismal Systems	Environmental adaptation;Signal transduction	ko04626//Plant-pathogen interaction;ko04070//Phosphatidylinositol signaling system	K02183	-	-	-
Pm015907	34	78.6667	1.07667	2.36	1.13222	0.000696571	0.00199222	yes	--	PREDICTED: uncharacterized protein LOC103330027 [Prunus mume]	-	-	-	-	-	-	-
[truncated: 1,385 more rows]
