# Supplementary material for: Comparative gene expression analysis reveals that multiple mechanisms regulate the weeping trait in Prunus mume
Source: Sci Rep. 2021 Jan 29;11:2675. doi: 10.1038/s41598-021-81892-3 (PMC7846751; doi:10.1038/s41598-021-81892-3)
Supplement: Supplementary file 9 — Supplementary Information 9 [file 41598_2021_81892_MOESM9_ESM.xlsx]

## Sheet: sheet1
Gene ID	Umock_count	Umock_count	UIAA_fpkm	UIAA_fpkm	log2(FC)	Pvalue	FDR	significant	Symbol	Description	KEGG_A_class	KEGG_B_class	Pathway	K_ID	GO Component	GO Function	GO Process
Pm000012	851.667	305.333	21.3367	8.28	-1.36563	7.88e-24	1.21e-22	yes	PTC52	PREDICTED: protochlorophyllide-dependent translocon component 52, chloroplastic [Prunus mume]	-	-	-	-	-	GO:0043167//ion binding;GO:0005488//binding;GO:0051536//iron-sulfur cluster binding;GO:0051540//metal cluster binding;GO:0043169//cation binding;GO:0003824//catalytic activity	GO:0044699//single-organism process;GO:0044710//single-organism metabolic process;GO:0008152//metabolic process
Pm000019	6.33333	16.6667	0.23	0.656667	1.51353	0.00145856	0.00378671	yes	--	PREDICTED: uncharacterized protein LOC107881262 [Prunus mume]	-	-	-	-	-	-	-
Pm000021	973.4	103.36	27.7533	3.23	-3.10305	6.83e-79	8.36e-77	yes	CYP71A24	PREDICTED: cytochrome P450 71A24-like [Prunus mume]	-	-	-	-	-	-	-
Pm000028	1514.67	560	40.43	16.3567	-1.30555	5.94e-19	6.84e-18	yes	At3g13620	PREDICTED: probable polyamine transporter At3g13620 [Prunus mume]	-	-	-	-	-	-	-
Pm000029	322.333	102.667	7.48333	2.59333	-1.52887	9.41e-19	1.07e-17	yes	At3g13620	PREDICTED: probable polyamine transporter At3g13620 [Prunus mume]	-	-	-	-	-	-	-
Pm000030	305	107	7.51667	2.91333	-1.36742	1.9e-12	1.41e-11	yes	At3g13620	PREDICTED: probable polyamine transporter At3g13620 [Prunus mume]	-	-	-	-	GO:0016020//membrane;GO:0044425//membrane part;GO:0031224//intrinsic component of membrane	GO:0022892//substrate-specific transporter activity;GO:0008509//anion transmembrane transporter activity;GO:0005342//organic acid transmembrane transporter activity;GO:0015075//ion transmembrane transporter activity;GO:0022891//substrate-specific transmembrane transporter activity;GO:0046943//carboxylic acid transmembrane transporter activity;GO:0022857//transmembrane transporter activity;GO:0008…	-
Pm000034	2086	3842.67	35.44	71.2367	1.00724	1.77e-26	3.13e-25	yes	RH37	PREDICTED: DEAD-box ATP-dependent RNA helicase 37-like [Prunus mume]	-	-	-	-	-	-	-
Pm000046	0.666667	22.6767	0.0166667	0.593333	5.15381	1.47e-10	9.36e-10	yes	Bp10	PREDICTED: L-ascorbate oxidase homolog [Prunus mume]	Metabolism	Global and Overview;Carbohydrate metabolism	ko01100//Metabolic pathways;ko00053//Ascorbate and aldarate metabolism	K00423	-	-	-
Pm000049	0	26.8367	0.001	0.723333	9.49852	1.6e-16	1.6e-15	yes	Bp10	PREDICTED: L-ascorbate oxidase homolog [Prunus mume]	Metabolism	Global and Overview;Carbohydrate metabolism	ko01100//Metabolic pathways;ko00053//Ascorbate and aldarate metabolism	K00423	-	-	-
Pm000050	0.666667	33.1567	0.0133333	0.896667	6.07146	5.03e-20	6.2e-19	yes	Bp10	PREDICTED: L-ascorbate oxidase homolog [Prunus mume]	Metabolism	Carbohydrate metabolism;Global and Overview	ko01100//Metabolic pathways;ko00053//Ascorbate and aldarate metabolism	K00423	-	-	-
Pm000054	146.333	64	2.41	1.10333	-1.12716	0.000941017	0.0025411	yes	Kifc3	PREDICTED: kinesin-like protein KIF22 [Prunus mume]	-	-	-	-	-	-	-
Pm000063	1339.33	2678	29.3433	64.3733	1.13343	1.02e-29	2.12e-28	yes	At4g26390	PREDICTED: pyruvate kinase, cytosolic isozyme [Prunus mume]	Metabolism	Carbohydrate metabolism;Nucleotide metabolism;Global and Overview	ko01100//Metabolic pathways;ko01110//Biosynthesis of secondary metabolites;ko01130//Biosynthesis of antibiotics;ko01120//Microbial metabolism in diverse environments;ko01200//Carbon metabolism;ko01230//Biosynthesis of amino acids;ko00230//Purine metabolism;ko00010//Glycolysis / Gluconeogenesis;ko00620//Pyruvate metabolism	K00873	-	GO:0003824//catalytic activity;GO:0046872//metal ion binding;GO:0016301//kinase activity;GO:0031420//alkali metal ion binding;GO:0043167//ion binding;GO:0016772//transferase activity, transferring phosphorus-containing groups;GO:0043169//cation binding;GO:0005488//binding;GO:0016740//transferase activity	GO:0006796//phosphate-containing compound metabolic process;GO:0009987//cellular process;GO:0008152//metabolic process;GO:0006793//phosphorus metabolic process;GO:0006091//generation of precursor metabolites and energy;GO:0044237//cellular metabolic process
Pm000067	2718	815.333	72.2667	23.8733	-1.59793	8.32e-36	2.32e-34	yes	BCDH	PREDICTED: 2-oxoisovalerate dehydrogenase subunit beta 1, mitochondrial [Prunus mume]	Metabolism	Global and Overview;Amino acid metabolism;Carbohydrate metabolism	ko01100//Metabolic pathways;ko01110//Biosynthesis of secondary metabolites;ko01130//Biosynthesis of antibiotics;ko00280//Valine, leucine and isoleucine degradation;ko00640//Propanoate metabolism	K00167	-	-	-
Pm000069	212	86.6667	4.38	1.95	-1.16746	1.02e-08	5.41e-08	yes	SBT3.3	PREDICTED: subtilisin-like protease SBT3.18 [Prunus mume]	-	-	-	-	-	-	-
Pm000091	124.333	53	8.66333	4.02	-1.10773	1.2e-05	4.43e-05	yes	PAP12	PREDICTED: probable plastid-lipid-associated protein 12, chloroplastic [Prunus mume]	-	-	-	-	-	-	-
Pm000122	236	453.667	4.99333	10.4	1.05851	1.9e-11	1.3e-10	yes	NOA1	PREDICTED: GTP-binding protein BRASSINAZOLE INSENSITIVE PALE GREEN 2, chloroplastic [Prunus mume]	-	-	-	-	-	-	-
Pm000132	11024.3	4399.33	416.933	181.063	-1.20332	9.17e-24	1.4e-22	yes	pod	PREDICTED: peroxidase A2-like [Prunus mume]	Metabolism	Global and Overview;Biosynthesis of other secondary metabolites	ko01100//Metabolic pathways;ko01110//Biosynthesis of secondary metabolites;ko00940//Phenylpropanoid biosynthesis	K00430	-	-	-
Pm000135	14.3333	38	0.613333	1.74667	1.50986	0.00251467	0.0062351	yes	HRPN	PREDICTED: peroxidase 59 [Prunus mume]	Metabolism	Global and Overview;Biosynthesis of other secondary metabolites	ko01100//Metabolic pathways;ko01110//Biosynthesis of secondary metabolites;ko00940//Phenylpropanoid biosynthesis	K00430	-	-	-
Pm000137	223	96	9.72667	4.57	-1.08975	1.3e-06	5.52e-06	yes	PAP12	PREDICTED: probable plastid-lipid-associated protein 12, chloroplastic isoform X1 [Prunus mume]	-	-	-	-	-	-	-
Pm000139	15.6667	4.66667	0.796667	0.26	-1.61546	0.00198374	0.00501914	yes	PNC1	PREDICTED: cationic peroxidase 1-like [Prunus mume]	Metabolism	Biosynthesis of other secondary metabolites;Global and Overview	ko01100//Metabolic pathways;ko01110//Biosynthesis of secondary metabolites;ko00940//Phenylpropanoid biosynthesis	K00430	-	GO:0043167//ion binding;GO:0005488//binding;GO:0003824//catalytic activity;GO:0097159//organic cyclic compound binding;GO:1901363//heterocyclic compound binding;GO:0046906//tetrapyrrole binding;GO:0043169//cation binding	GO:0050896//response to stimulus;GO:0008152//metabolic process;GO:0006950//response to stress;GO:0044699//single-organism process;GO:0044710//single-organism metabolic process
Pm000140	3.66667	0	0.203333	0.001	-7.6677	0.00706972	0.0158829	yes	--	PREDICTED: serine/threonine-protein phosphatase 7 long form homolog [Malus domestica]	-	-	-	-	-	-	-
Pm000143	174	50	12.36	3.93333	-1.65185	4.18e-13	3.29e-12	yes	SCRM2	PREDICTED: transcription factor SCREAM2-like [Prunus mume]	-	-	-	-	-	-	-
Pm000168	1.66667	7.33333	0.116667	0.626667	2.42531	0.0117159	0.0249179	yes	At1g07650	PREDICTED: probable LRR receptor-like serine/threonine-protein kinase At1g07650 [Prunus mume]	-	-	-	-	-	-	-
Pm000171	38.6667	8	1.38	0.303333	-2.18569	1.2e-06	5.11e-06	yes	At2g30310	PREDICTED: LOW QUALITY PROTEIN: GDSL esterase/lipase At2g30310-like [Prunus mume]	-	-	-	-	-	-	-
Pm000176	5.33333	0.333333	0.13	0.01	-3.70044	0.00157734	0.00406788	yes	LAC3	PREDICTED: laccase-13 [Prunus mume]	-	-	-	-	GO:0005576//extracellular region	GO:0016679//oxidoreductase activity, acting on diphenols and related substances as donors;GO:0016491//oxidoreductase activity;GO:0043167//ion binding;GO:0003824//catalytic activity;GO:0005488//binding;GO:0016682//oxidoreductase activity, acting on diphenols and related substances as donors, oxygen as acceptor;GO:0043169//cation binding	GO:0009987//cellular process;GO:0008152//metabolic process;GO:0044763//single-organism cellular process;GO:0044710//single-organism metabolic process;GO:0071704//organic substance metabolic process;GO:1901360//organic cyclic compound metabolic process;GO:0009698//phenylpropanoid metabolic process;GO:0044237//cellular metabolic process;GO:0009808//lignin metabolic process;GO:0044699//single-organi…
Pm000182	120	44.6667	5.01667	2.06333	-1.28175	9.72e-08	4.69e-07	yes	At2g30170	PREDICTED: probable protein phosphatase 2C 26 isoform X1 [Prunus mume]	-	-	-	-	-	-	-
Pm000186	132	243	4.16333	8.40667	1.01379	4.79e-07	2.14e-06	yes	UGT87A1	PREDICTED: UDP-glycosyltransferase 87A1-like [Prunus mume]	-	-	-	-	-	-	-
Pm000192	260	48.6667	11.4233	2.35333	-2.27921	2.17e-25	3.61e-24	yes	CIA2	PREDICTED: zinc finger protein CONSTANS-LIKE 7 [Prunus mume]	-	-	-	-	-	-	-
Pm000198	7344.67	13719.7	295.257	604.567	1.03393	2.65e-28	5.17e-27	yes	RPS4	PREDICTED: 40S ribosomal protein S4 [Prunus mume]	Genetic Information Processing	Translation	ko03010//Ribosome	K02987	GO:0044446//intracellular organelle part;GO:0070013//intracellular organelle lumen;GO:0043232//intracellular non-membrane-bounded organelle;GO:0032991//macromolecular complex;GO:0044422//organelle part;GO:0043228//non-membrane-bounded organelle;GO:0005623//cell;GO:0043227//membrane-bounded organelle;GO:0016020//membrane;GO:0005634//nucleus;GO:0005773//vacuole;GO:0031981//nuclear lumen;GO:0043229/…	GO:0005198//structural molecule activity	GO:0010467//gene expression;GO:0043170//macromolecule metabolic process;GO:0071704//organic substance metabolic process;GO:0008152//metabolic process
Pm000199	195.333	641	8.82	31.68	1.84472	2.02e-30	4.36e-29	yes	TIM22-1	PREDICTED: mitochondrial import inner membrane translocase subunit TIM22-4-like isoform X1 [Prunus mume]	-	-	-	-	GO:0031224//intrinsic component of membrane;GO:0044425//membrane part;GO:0016020//membrane	-	-
Pm000207	522.667	1487	11.7833	36.5867	1.63457	5.48e-45	2.25e-43	yes	DDB_G0267514	PREDICTED: probable LIM domain-containing serine/threonine-protein kinase DDB_G0287001 [Prunus mume]	-	-	-	-	-	GO:0004672//protein kinase activity;GO:0003824//catalytic activity;GO:0005488//binding;GO:0016772//transferase activity, transferring phosphorus-containing groups;GO:0016773//phosphotransferase activity, alcohol group as acceptor;GO:0001883//purine nucleoside binding;GO:0032550//purine ribonucleoside binding;GO:0032549//ribonucleoside binding;GO:0004713//protein tyrosine kinase activity;GO:000188…	GO:0036211//protein modification process;GO:0043170//macromolecule metabolic process;GO:0044238//primary metabolic process;GO:0006464//cellular protein modification process;GO:0008152//metabolic process;GO:0071704//organic substance metabolic process;GO:0006468//protein phosphorylation;GO:0009987//cellular process;GO:0016310//phosphorylation;GO:0044267//cellular protein metabolic process;GO:00067…
Pm000215	294	123.667	12.4733	5.71333	-1.12644	3.6e-11	2.41e-10	yes	ndhN	PREDICTED: NAD(P)H-quinone oxidoreductase subunit N, chloroplastic [Prunus mume]	-	-	-	-	-	-	-
Pm000221	634.333	1181.67	49.9867	101.797	1.02608	3.79e-22	5.31e-21	yes	--	PREDICTED: cytochrome b-c1 complex subunit 8 [Prunus mume]	-	-	-	-	-	-	-
Pm000232	696	2376	20.47	77.1467	1.91409	4.52e-63	3.49e-61	yes	PTI6	PREDICTED: pathogenesis-related genes transcriptional activator PTI6-like [Prunus mume]	Organismal Systems	Environmental adaptation	ko04626//Plant-pathogen interaction	K13434	-	-	-
Pm000243	84.3333	166.333	5.74667	12.6367	1.13682	0.02246	0.0444227	yes	PARA	PREDICTED: probable glutathione S-transferase parA [Prunus mume]	Metabolism	Metabolism of other amino acids	ko00480//Glutathione metabolism	K00799	-	GO:0003824//catalytic activity	-
Pm000258	3605.33	35715	139.28	1532.33	3.45966	1.27e-89	2.07e-87	yes	EXPA8	PREDICTED: expansin-A8-like [Prunus mume]	-	-	-	-	-	-	-
Pm000269	212.667	68.6667	6.08333	2.18667	-1.47613	7.33e-11	4.79e-10	yes	PDS1	PREDICTED: phytoene dehydrogenase, chloroplastic/chromoplastic [Prunus mume]	-	-	-	-	-	-	-
Pm000278	776.663	49.3333	30.6633	2.20667	-3.79657	7.66e-08	3.74e-07	yes	GSVIVT00023967001	PREDICTED: peroxidase 4 [Prunus mume]	Metabolism	Global and Overview;Biosynthesis of other secondary metabolites	ko01100//Metabolic pathways;ko01110//Biosynthesis of secondary metabolites;ko00940//Phenylpropanoid biosynthesis	K00430	-	-	-
Pm000280	2.67	0	0.0933333	0.001	-6.54432	0.0135494	0.028372	yes	GSVIVT00023967001	PREDICTED: peroxidase 4-like [Prunus mume]	Metabolism	Global and Overview;Biosynthesis of other secondary metabolites	ko01100//Metabolic pathways;ko01110//Biosynthesis of secondary metabolites;ko00940//Phenylpropanoid biosynthesis	K00430	-	-	-
Pm000287	2630.67	6498.33	141.307	382.627	1.43711	4.19e-49	1.99e-47	yes	RPL18C	PREDICTED: 60S ribosomal protein L18-2 [Prunus mume]	Genetic Information Processing	Translation	ko03010//Ribosome	K02883	-	-	-
Pm000290	12.6667	3.33333	1.49333	0.43	-1.79613	0.0122022	0.025836	yes	GST1	PREDICTED: glutathione S-transferase 1-like [Prunus mume]	Metabolism	Amino acid metabolism;Global and Overview	ko01100//Metabolic pathways;ko01120//Microbial metabolism in diverse environments;ko00350//Tyrosine metabolism	K01800	-	-	-
Pm000292	4119.67	1771.33	230.037	108.91	-1.07873	8.24e-26	1.41e-24	yes	PSAG	PREDICTED: photosystem I reaction center subunit V, chloroplastic [Prunus mume]	Metabolism	Global and Overview;Energy metabolism	ko01100//Metabolic pathways;ko00195//Photosynthesis	K08905	-	GO:0097159//organic cyclic compound binding;GO:1901363//heterocyclic compound binding;GO:0005488//binding;GO:0046906//tetrapyrrole binding	GO:0008152//metabolic process;GO:0009987//cellular process;GO:0044237//cellular metabolic process
Pm000306	37.3167	153.967	0.656667	2.85333	2.11942	4.15e-11	2.76e-10	yes	BRL1	PREDICTED: receptor-like protein kinase BRI1-like 3 [Prunus mume]	-	-	-	-	-	-	-
Pm000315	20043.7	7514.67	1058.19	435.697	-1.28021	2.2e-31	4.95e-30	yes	CBSX3	PREDICTED: CBS domain-containing protein CBSX3, mitochondrial [Prunus mume]	-	-	-	-	-	GO:0046872//metal ion binding;GO:0036094//small molecule binding;GO:0043167//ion binding;GO:1901363//heterocyclic compound binding;GO:0097159//organic cyclic compound binding;GO:0017076//purine nucleotide binding;GO:0046914//transition metal ion binding;GO:0000166//nucleotide binding;GO:0005488//binding;GO:1901265//nucleoside phosphate binding;GO:0043169//cation binding	GO:0044763//single-organism cellular process;GO:0065007//biological regulation;GO:0009987//cellular process;GO:0042592//homeostatic process;GO:0065008//regulation of biological quality;GO:0019725//cellular homeostasis;GO:0044699//single-organism process
Pm000320	278.887	1185.8	8.86667	41.19	2.21583	1.28e-11	8.84e-11	yes	GT6	PREDICTED: UDP-glycosyltransferase 71A16-like [Prunus mume]	-	-	-	-	-	-	-
Pm000324	2221.67	307.333	46.3633	7.08667	-2.70981	3.75e-73	3.8e-71	yes	CSLE1	PREDICTED: cellulose synthase-like protein E1 [Prunus mume]	-	-	-	-	-	-	-
Pm000334	404.333	971.333	12.98	33.9433	1.38684	2.89e-26	5.07e-25	yes	POLR1C	PREDICTED: DNA-directed RNA polymerases I and III subunit RPAC1 [Prunus mume]	Metabolism;Genetic Information Processing	Global and Overview;Nucleotide metabolism;Transcription	ko01100//Metabolic pathways;ko00230//Purine metabolism;ko00240//Pyrimidine metabolism;ko03020//RNA polymerase	K03027	-	-	-
Pm000337	314.667	1036.67	5.84333	21.6133	1.88706	4.17e-15	3.81e-14	yes	OPT5	PREDICTED: oligopeptide transporter 1-like [Prunus mume]	-	-	-	-	-	-	-
Pm000338	8597.54	3348.84	140.8	60.2033	-1.22573	1.29e-32	3.11e-31	yes	OPT1	PREDICTED: oligopeptide transporter 1-like [Prunus mume]	-	-	-	-	-	-	-
Pm000367	10383	26760	199.083	559.61	1.49105	1.38e-47	6.31e-46	yes	HSC80	PREDICTED: heat shock protein 90-2 [Prunus mume]	Organismal Systems;Genetic Information Processing	Folding, sorting and degradation;Environmental adaptation	ko04141//Protein processing in endoplasmic reticulum;ko04626//Plant-pathogen interaction	K04079	-	GO:0005488//binding;GO:0005515//protein binding	GO:0043170//macromolecule metabolic process;GO:0050896//response to stimulus;GO:0044237//cellular metabolic process;GO:0009987//cellular process;GO:0044260//cellular macromolecule metabolic process;GO:0008152//metabolic process;GO:0044267//cellular protein metabolic process;GO:0044238//primary metabolic process;GO:0019538//protein metabolic process;GO:0071704//organic substance metabolic process
Pm000368	135.667	53	8.02333	3.51333	-1.19136	9.58e-09	5.08e-08	yes	FKBP16-1	PREDICTED: peptidyl-prolyl cis-trans isomerase FKBP16-1, chloroplastic [Prunus mume]	-	-	-	-	-	-	-
Pm000370	279.333	70	3.64	1	-1.86394	1.68e-23	2.53e-22	yes	At4g26540	PREDICTED: LOW QUALITY PROTEIN: probable LRR receptor-like serine/threonine-protein kinase At4g26540 [Prunus mume]	-	-	-	-	-	-	-
Pm000377	471	44	18.0167	1.83333	-3.29679	9.61e-42	3.53e-40	yes	At4g26520	PREDICTED: fructose-bisphosphate aldolase, cytoplasmic isozyme 1 [Prunus mume]	Metabolism	Carbohydrate metabolism;Energy metabolism;Global and Overview	ko01100//Metabolic pathways;ko01110//Biosynthesis of secondary metabolites;ko01130//Biosynthesis of antibiotics;ko01120//Microbial metabolism in diverse environments;ko01200//Carbon metabolism;ko01230//Biosynthesis of amino acids;ko00010//Glycolysis / Gluconeogenesis;ko00710//Carbon fixation in photosynthetic organisms;ko00051//Fructose and mannose metabolism;ko00030//Pentose phosphate pathway	K01623	-	-	-
Pm000379	49	95	1.64	3.47667	1.08401	8.92e-06	3.37e-05	yes	YLS9	PREDICTED: protein YLS9-like [Populus euphratica]	-	-	-	-	-	-	-
Pm000396	268.667	58	5.25333	1.24333	-2.07902	2.13e-22	3.03e-21	yes	SBT5.4	PREDICTED: subtilisin-like protease SBT5.4 [Prunus mume]	-	-	-	-	-	-	-
Pm000414	2190.33	5116.33	39.18	98.8467	1.33507	1.24e-21	1.68e-20	yes	RFS1	PREDICTED: probable galactinol--sucrose galactosyltransferase 1 [Prunus mume]	Metabolism	Carbohydrate metabolism	ko00052//Galactose metabolism	K06617	-	GO:0016740//transferase activity;GO:0016758//transferase activity, transferring hexosyl groups;GO:0003824//catalytic activity;GO:0016757//transferase activity, transferring glycosyl groups;GO:0008378//galactosyltransferase activity	-
Pm000418	1467	450.667	40.6133	14.1467	-1.52149	1.05e-30	2.31e-29	yes	AAP7	PREDICTED: probable amino acid permease 7 isoform X1 [Prunus mume]	-	-	-	-	-	-	-
Pm000422	844	271.667	24.9333	8.85	-1.49433	9.12e-15	8.13e-14	yes	--	PREDICTED: uncharacterized protein LOC103319361 [Prunus mume]	-	-	-	-	-	-	-
Pm000428	1395.33	506.667	46.7933	18.52	-1.33722	3.82e-33	9.43e-32	yes	CML21	PREDICTED: probable calcium-binding protein CML21 [Prunus mume]	Organismal Systems	Environmental adaptation	ko04626//Plant-pathogen interaction	K13448	GO:0005622//intracellular;GO:0044424//intracellular part;GO:0005623//cell;GO:0044464//cell part	-	-
Pm000431	32	5.66667	0.896667	0.173333	-2.37102	2.67e-08	1.36e-07	yes	PCMP-H61	PREDICTED: pentatricopeptide repeat-containing protein At5g66520-like [Prunus mume]	-	-	-	-	-	-	-
Pm000442	0	2.33333	0.001	0.196667	7.61961	0.0243785	0.0478143	yes	Os01g0866400	PREDICTED: fructose-1,6-bisphosphatase, cytosolic-like [Prunus mume]	Metabolism	Energy metabolism;Carbohydrate metabolism;Global and Overview	ko01100//Metabolic pathways;ko01110//Biosynthesis of secondary metabolites;ko01130//Biosynthesis of antibiotics;ko01120//Microbial metabolism in diverse environments;ko01200//Carbon metabolism;ko00010//Glycolysis / Gluconeogenesis;ko00710//Carbon fixation in photosynthetic organisms;ko00051//Fructose and mannose metabolism;ko00030//Pentose phosphate pathway	K03841	-	-	-
Pm000444	263	522.333	7.13667	15.4933	1.11833	1.42e-16	1.43e-15	yes	--	PREDICTED: uncharacterized protein LOC103319518 [Prunus mume]	-	-	-	-	-	-	-
Pm000447	805	280.333	18.17	6.88333	-1.40038	5.12e-28	9.87e-27	yes	BHLH122	PREDICTED: transcription factor bHLH130-like [Prunus mume]	-	-	-	-	-	-	-
Pm000448	15241.3	4968.33	498.77	178.14	-1.48536	4.06e-46	1.75e-44	yes	DRT100	PREDICTED: DNA-damage-repair/toleration protein DRT100 [Prunus mume]	-	-	-	-	-	-	-
Pm000449	824.333	1947.33	59.06	153.263	1.37576	8.27e-40	2.73e-38	yes	RPL31	PREDICTED: 60S ribosomal protein L31-like [Prunus mume]	Genetic Information Processing	Translation	ko03010//Ribosome	K02910	-	-	-
Pm000453	4060.33	8428.33	57.0433	128.13	1.16748	4.8e-26	8.33e-25	yes	--	Alpha-L-arabinofuranosidase B [Corchorus capsularis]	-	-	-	-	-	-	-
Pm000455	148	1427	4.94	52.0133	3.3963	3.45e-138	1.37e-135	yes	UCNL	PREDICTED: serine/threonine-protein kinase UCNL [Prunus mume]	-	-	-	-	-	GO:0097367//carbohydrate derivative binding;GO:0032550//purine ribonucleoside binding;GO:0016301//kinase activity;GO:0001882//nucleoside binding;GO:0016740//transferase activity;GO:0001883//purine nucleoside binding;GO:0016772//transferase activity, transferring phosphorus-containing groups;GO:0032549//ribonucleoside binding;GO:0097159//organic cyclic compound binding;GO:0005488//binding;GO:00167…	GO:0006793//phosphorus metabolic process;GO:0044267//cellular protein metabolic process;GO:0036211//protein modification process;GO:0043412//macromolecule modification;GO:0044238//primary metabolic process;GO:0006464//cellular protein modification process;GO:0044260//cellular macromolecule metabolic process;GO:0009987//cellular process;GO:0071704//organic substance metabolic process;GO:0019538//p…
Pm000471	156.333	60	5.41333	2.26	-1.26019	2.87e-08	1.46e-07	yes	WIP2	PREDICTED: zinc finger protein WIP2-like [Prunus mume]	-	-	-	-	-	-	-
Pm000473	180.333	506.333	7.09333	21.7233	1.61471	1.53e-26	2.72e-25	yes	ccmE	PREDICTED: cytochrome c-type biogenesis protein CcmE [Prunus mume]	-	-	-	-	-	-	-
Pm000485	215.667	414	5.01333	10.4133	1.05459	4.42e-09	2.43e-08	yes	At5g41260	PREDICTED: probable serine/threonine-protein kinase At5g41260 isoform X1 [Prunus mume]	Environmental Information Processing	Signal transduction	ko04075//Plant hormone signal transduction	K14500	-	-	-
Pm000489	246	574.667	8.16333	20.67	1.34031	2.03e-20	2.55e-19	yes	IPCS3	PREDICTED: phosphatidylinositol:ceramide inositolphosphotransferase 3 [Prunus mume]	-	-	-	-	-	-	-
Pm000505	7.66667	25	0.203333	0.726667	1.83745	1.91e-05	6.87e-05	yes	--	PREDICTED: uncharacterized protein LOC103320258 [Prunus mume]	-	-	-	-	-	-	-
Pm000506	3.66667	0.333333	0.11	0.01	-3.45943	0.0186018	0.0375046	yes	--	PREDICTED: uncharacterized protein LOC103320274 [Prunus mume]	-	-	-	-	-	-	-
Pm000514	6046.33	2081.33	355.377	134.493	-1.40181	6.29e-31	1.39e-29	yes	--	Maternal effect embryo arrest 59 [Theobroma cacao]	-	-	-	-	-	-	-
Pm000523	1428	579.667	99.6433	44.4167	-1.16567	2.28e-24	3.61e-23	yes	--	PREDICTED: acyl-coenzyme A thioesterase 13-like [Malus domestica]	-	-	-	-	-	-	-
Pm000528	1267.33	540	30.35	14.0033	-1.11593	4.33e-21	5.69e-20	yes	IRX12	PREDICTED: laccase-4 [Prunus mume]	-	-	-	-	GO:0005576//extracellular region	GO:0043169//cation binding;GO:0005488//binding;GO:0016679//oxidoreductase activity, acting on diphenols and related substances as donors;GO:0016682//oxidoreductase activity, acting on diphenols and related substances as donors, oxygen as acceptor;GO:0003824//catalytic activity;GO:0016491//oxidoreductase activity;GO:0043167//ion binding	GO:0006725//cellular aromatic compound metabolic process;GO:0071704//organic substance metabolic process;GO:0009808//lignin metabolic process;GO:0044763//single-organism cellular process;GO:0044237//cellular metabolic process;GO:0019748//secondary metabolic process;GO:0044699//single-organism process;GO:1901360//organic cyclic compound metabolic process;GO:0009987//cellular process;GO:0009698//ph…
Pm000536	567.667	176	44.7333	15.25	-1.55254	2.47e-25	4.1e-24	yes	--	PREDICTED: uncharacterized protein LOC103320580 [Prunus mume]	-	-	-	-	-	-	-
Pm000539	862.333	1585.33	24.46	49.42	1.01467	1.44e-22	2.08e-21	yes	--	Gastrula zinc finger xFG20-1 [Gossypium arboreum]	-	-	-	-	-	-	-
Pm000544	585.333	4797.67	12.6067	113.667	3.17255	1.09e-179	8.15e-177	yes	ASA2	PREDICTED: anthranilate synthase alpha subunit 2, chloroplastic [Prunus mume]	Metabolism	Amino acid metabolism;Global and Overview	ko01100//Metabolic pathways;ko01110//Biosynthesis of secondary metabolites;ko01130//Biosynthesis of antibiotics;ko01230//Biosynthesis of amino acids;ko00400//Phenylalanine, tyrosine and tryptophan biosynthesis	K01657	-	-	-
Pm000545	2002	642	97.3033	34.3667	-1.50148	4.7e-29	9.48e-28	yes	At5g58800	PREDICTED: probable NAD(P)H dehydrogenase (quinone) FQR1-like 3 isoform X1 [Prunus mume]	Metabolism	Metabolism of cofactors and vitamins;Global and Overview	ko01110//Biosynthesis of secondary metabolites;ko00130//Ubiquinone and other terpenoid-quinone biosynthesis	K03809	-	GO:0003824//catalytic activity	GO:0010467//gene expression;GO:0009059//macromolecule biosynthetic process;GO:0044699//single-organism process;GO:0008152//metabolic process;GO:0044271//cellular nitrogen compound biosynthetic process;GO:0044260//cellular macromolecule metabolic process;GO:1901360//organic cyclic compound metabolic process;GO:0034645//cellular macromolecule biosynthetic process;GO:0009058//biosynthetic process;GO…
Pm000549	118.667	27	3.69	0.926667	-1.9935	3.34e-12	2.42e-11	yes	UGT71D1	PREDICTED: UDP-glycosyltransferase 71K1-like [Prunus mume]	-	-	-	-	-	-	-
Pm000560	28.7933	68.4733	0.31	0.806667	1.3797	1.77e-05	6.39e-05	yes	ABCG36	PREDICTED: LOW QUALITY PROTEIN: ABC transporter G family member 29 [Prunus mume]	-	-	-	-	-	-	-
Pm000571	69.6667	133.667	1.56667	3.43667	1.13331	5.35e-07	2.37e-06	yes	PLC4	PREDICTED: phosphoinositide phospholipase C 4-like isoform X1 [Prunus mume]	Metabolism;Environmental Information Processing	Carbohydrate metabolism;Global and Overview;Signal transduction	ko01100//Metabolic pathways;ko04070//Phosphatidylinositol signaling system;ko00562//Inositol phosphate metabolism	K05857	-	-	-
Pm000574	118	282.333	2.32667	6.08333	1.3866	7.65e-13	5.88e-12	yes	CCR4	PREDICTED: putative serine/threonine-protein kinase-like protein CCR3 [Prunus mume]	-	-	-	-	-	-	-
Pm000581	949	2997.67	33.6267	115.223	1.77676	2.77e-27	5.16e-26	yes	FAD7A-1	PREDICTED: acyl-lipid omega-3 desaturase (cytochrome b5), endoplasmic reticulum-like [Prunus mume]	Metabolism	Lipid metabolism;Global and Overview	ko01212//Fatty acid metabolism;ko01040//Biosynthesis of unsaturated fatty acids	K10257	-	-	-
Pm000587	19	81.3333	1.41	6.52333	2.20991	3.73e-12	2.69e-11	yes	At1g07170	BnaC04g40780D [Brassica napus]	Genetic Information Processing	Transcription	ko03040//Spliceosome	K12834	GO:0005634//nucleus;GO:0043226//organelle;GO:0044422//organelle part;GO:1990904//ribonucleoprotein complex;GO:0043227//membrane-bounded organelle;GO:0044464//cell part;GO:0005622//intracellular;GO:0005623//cell;GO:0044446//intracellular organelle part;GO:0043231//intracellular membrane-bounded organelle;GO:0043229//intracellular organelle;GO:0030529//intracellular ribonucleoprotein complex;GO:004…	-	GO:0044237//cellular metabolic process;GO:1901360//organic cyclic compound metabolic process;GO:0006396//RNA processing;GO:0034641//cellular nitrogen compound metabolic process;GO:0006139//nucleobase-containing compound metabolic process;GO:0009987//cellular process;GO:0043170//macromolecule metabolic process;GO:0044238//primary metabolic process;GO:0006725//cellular aromatic compound metabolic p…
Pm000588	5.66667	875.667	0.233333	39.7967	7.41411	1.93e-208	2.16e-205	yes	GA2OX8	PREDICTED: gibberellin 2-beta-dioxygenase 8 [Prunus mume]	-	-	-	-	-	-	-
Pm000591	401.667	943.333	12.87	33.1667	1.36572	6.52e-28	1.25e-26	yes	PMR5	PREDICTED: protein PMR5 [Prunus mume]	-	-	-	-	-	-	-
Pm000592	47537.3	19737	983.87	451.68	-1.12317	1.58e-12	1.18e-11	yes	AS	PREDICTED: asparagine synthetase [glutamine-hydrolyzing] [Prunus mume]	Metabolism	Amino acid metabolism;Global and Overview	ko01100//Metabolic pathways;ko01110//Biosynthesis of secondary metabolites;ko00250//Alanine, aspartate and glutamate metabolism	K01953	-	-	-
Pm000594	273	1209	9.09667	43.7133	2.26466	5.32e-58	3.51e-56	yes	mkkA	PREDICTED: mitogen-activated protein kinase kinase kinase NPK1 [Prunus mume]	-	-	-	-	-	-	-
Pm000596	663.333	54.6667	12.9633	1.15	-3.49473	6.88e-36	1.93e-34	yes	POT1	PREDICTED: potassium transporter 1 [Prunus mume]	-	-	-	-	-	-	-
Pm000609	24.3333	59.6667	1.74333	4.64333	1.41331	4.09e-06	1.62e-05	yes	--	transmembrane protein [Arabidopsis thaliana]	-	-	-	-	-	-	-
Pm000612	112.13	28.5067	2.68	0.74	-1.85664	2.03e-09	1.16e-08	yes	rglB	PREDICTED: probable rhamnogalacturonate lyase B [Prunus mume]	-	-	-	-	-	GO:0005488//binding;GO:0003824//catalytic activity	GO:0044238//primary metabolic process;GO:0008152//metabolic process
Pm000630	15.8467	37.66	0.483333	1.18	1.2877	0.0057981	0.0132682	yes	--	PREDICTED: zinc finger MYM-type protein 1-like [Prunus mume]	-	-	-	-	-	-	-
Pm000637	0.333333	10.6667	0.0133333	0.393333	4.88264	1.93e-07	8.94e-07	yes	UGT76E2	PREDICTED: UDP-glycosyltransferase 76E2-like [Prunus mume]	-	-	-	-	-	-	-
Pm000638	134	33.3333	4.41667	1.19333	-1.88796	1.12e-13	9.2e-13	yes	UGT76A2	PREDICTED: UDP-glucose iridoid glucosyltransferase-like [Prunus mume]	-	-	-	-	-	-	-
Pm000645	30.6667	72	0.893333	2.25333	1.33479	0.000109407	0.000348376	yes	--	PREDICTED: uncharacterized protein LOC103321619 [Prunus mume]	-	-	-	-	-	-	-
Pm000647	324	628.667	9.92667	20.85	1.07067	1.55e-14	1.36e-13	yes	--	G patch domain-containing 3 [Gossypium arboreum]	-	-	-	-	-	-	-
Pm000649	28	54.3333	0.916667	1.92667	1.07164	0.00030735	0.000905147	yes	mshA	PREDICTED: D-inositol 3-phosphate glycosyltransferase [Prunus mume]	-	-	-	-	-	-	-
Pm000652	294	112.667	5.57	2.31667	-1.26563	1.11e-10	7.15e-10	yes	SBT4.14	PREDICTED: subtilisin-like protease SBT4.3 [Prunus mume]	-	-	-	-	-	-	-
Pm000669	6.33333	0.333333	0.246667	0.0133333	-4.20945	0.000331751	0.000971482	yes	At1g07440	PREDICTED: tropinone reductase homolog At1g07440-like [Prunus mume]	Metabolism	Biosynthesis of other secondary metabolites;Global and Overview	ko01100//Metabolic pathways;ko01110//Biosynthesis of secondary metabolites;ko00960//Tropane, piperidine and pyridine alkaloid biosynthesis	K08081	-	-	-
Pm000669	435.99	155	16.2533	6.59333	-1.30166	2.52e-12	1.85e-11	yes	TKPR1	PREDICTED: tetraketide alpha-pyrone reductase 1-like isoform X1 [Prunus mume]	-	-	-	-	-	GO:0016491//oxidoreductase activity;GO:0003824//catalytic activity;GO:0005488//binding;GO:0048037//cofactor binding;GO:0016616//oxidoreductase activity, acting on the CH-OH group of donors, NAD or NADP as acceptor;GO:0016614//oxidoreductase activity, acting on CH-OH group of donors	GO:0044699//single-organism process;GO:0008152//metabolic process;GO:0044710//single-organism metabolic process
Pm000675	94.9833	41.8167	7.23333	3.51	-1.04319	7.29e-05	0.000238997	yes	At1g07440	PREDICTED: tropinone reductase homolog At1g07440-like [Prunus mume]	Metabolism	Biosynthesis of other secondary metabolites;Global and Overview	ko01100//Metabolic pathways;ko01110//Biosynthesis of secondary metabolites;ko00960//Tropane, piperidine and pyridine alkaloid biosynthesis	K08081	-	-	-
Pm000677	488.017	199.183	33.6967	15.1633	-1.15202	1.66e-11	1.14e-10	yes	At1g07440	PREDICTED: tropinone reductase homolog At1g07440-like [Prunus mume]	Metabolism	Biosynthesis of other secondary metabolites;Global and Overview	ko01100//Metabolic pathways;ko01110//Biosynthesis of secondary metabolites;ko00960//Tropane, piperidine and pyridine alkaloid biosynthesis	K08081	-	-	-
Pm000678	640	199	30.7267	10.4933	-1.55002	5.77e-26	9.96e-25	yes	At1g07440	PREDICTED: tropinone reductase homolog At1g07440-like [Prunus mume]	Metabolism	Biosynthesis of other secondary metabolites;Global and Overview	ko01100//Metabolic pathways;ko01110//Biosynthesis of secondary metabolites;ko00960//Tropane, piperidine and pyridine alkaloid biosynthesis	K08081	-	-	-
Pm000681	4644.33	1712.67	105.9	43.0333	-1.29918	6.63e-31	1.47e-29	yes	TIC62	PREDICTED: protein plastid transcriptionally active 16, chloroplastic [Prunus mume]	-	-	-	-	-	-	-
Pm000685	1517.33	554	35.9967	14.4633	-1.31546	9.83e-33	2.38e-31	yes	At5g59250	PREDICTED: D-xylose-proton symporter-like 3, chloroplastic isoform X1 [Prunus mume]	-	-	-	-	-	-	-
Pm000686	4603	1167.33	123.277	34.3267	-1.8445	4.11e-68	3.76e-66	yes	RCA1	PREDICTED: ribulose bisphosphate carboxylase/oxygenase activase, chloroplastic-like [Prunus mume]	-	-	-	-	-	-	-
Pm000688	17.3333	37.6667	0.996667	2.39667	1.26585	0.000389945	0.00112637	yes	PCMP-E19	PREDICTED: pentatricopeptide repeat-containing protein At2g33680-like [Prunus mume]	-	-	-	-	-	-	-
Pm000697	1713.33	740	60.88	28.8667	-1.07656	1.66e-24	2.64e-23	yes	SDIR1	PREDICTED: E3 ubiquitin-protein ligase SDIR1-like [Prunus mume]	-	-	-	-	-	-	-
Pm000698	40	17.3333	1.38	0.653333	-1.07878	0.00306473	0.00743729	yes	ZIP1	PREDICTED: LOW QUALITY PROTEIN: zinc transporter 2 [Prunus mume]	-	-	-	-	-	GO:0022892//substrate-specific transporter activity;GO:0022891//substrate-specific transmembrane transporter activity;GO:0016491//oxidoreductase activity;GO:0022857//transmembrane transporter activity;GO:0015075//ion transmembrane transporter activity;GO:0022890//inorganic cation transmembrane transporter activity;GO:0008324//cation transmembrane transporter activity;GO:0016628//oxidoreductase ac…	GO:0051234//establishment of localization;GO:0006811//ion transport;GO:0006812//cation transport;GO:0044710//single-organism metabolic process;GO:0009987//cellular process;GO:0044765//single-organism transport;GO:0044699//single-organism process;GO:1902578//single-organism localization;GO:0008152//metabolic process;GO:0051179//localization;GO:0044763//single-organism cellular process;GO:0006810//…
Pm000712	37.3333	328	0.676667	6.46	3.25502	9.25e-50	4.61e-48	yes	SCL14	PREDICTED: scarecrow-like protein 30 [Prunus mume]	-	-	-	-	-	-	-
Pm000716	82.8567	195.12	1.38333	3.57667	1.37047	2.11e-09	1.2e-08	yes	SCL14	PREDICTED: scarecrow-like protein 11 [Prunus mume]	-	-	-	-	-	-	-
Pm000717	548	1416	10	28.4167	1.50674	9.16e-41	3.19e-39	yes	SCL14	PREDICTED: scarecrow-like protein 14 [Prunus mume]	-	-	-	-	-	-	-
Pm000718	175.667	444.667	2.81667	7.67	1.44524	2.47e-16	2.46e-15	yes	SCL14	PREDICTED: scarecrow-like protein 33 [Prunus mume]	-	-	-	-	-	-	-
Pm000727	29.6667	13.3333	0.716667	0.353333	-1.02027	0.0161336	0.0330934	yes	At3g47570	PREDICTED: probable LRR receptor-like serine/threonine-protein kinase At3g47570 [Prunus mume]	-	-	-	-	-	-	-
Pm000747	240	522.667	8.72	20.59	1.23954	1.28e-16	1.29e-15	yes	--	PREDICTED: vicilin-like seed storage protein At2g18540 [Prunus mume]	-	-	-	-	-	-	-
Pm000762	95.6667	10.3333	4.81667	0.566667	-3.08746	1.59e-23	2.39e-22	yes	--	PREDICTED: chitinase 2-like [Prunus mume]	-	-	-	-	-	GO:0003824//catalytic activity;GO:0016798//hydrolase activity, acting on glycosyl bonds;GO:0016787//hydrolase activity;GO:0004553//hydrolase activity, hydrolyzing O-glycosyl compounds	GO:0044238//primary metabolic process;GO:0008152//metabolic process
Pm000764	813.333	145.667	39.23	7.83	-2.32487	5.68e-36	1.6e-34	yes	COL3	PREDICTED: two-component response regulator-like APRR7 [Pyrus x bretschneideri]	-	-	-	-	-	-	-
Pm000765	114.667	241	2.62667	5.90333	1.1683	9.48e-08	4.58e-07	yes	RPP30	PREDICTED: uncharacterized protein LOC103322506 isoform X1 [Prunus mume]	Genetic Information Processing	Translation	ko03013//RNA transport;ko03008//Ribosome biogenesis in eukaryotes	K03539	-	-	-
Pm000767	54.5733	16.8633	1.10667	0.36	-1.62015	2.26e-05	8.03e-05	yes	HERK1	PREDICTED: receptor-like protein kinase HERK 1 [Prunus mume]	-	-	-	-	-	-	-
Pm000799	516	167	18.1967	6.58667	-1.46605	7.26e-12	5.13e-11	yes	GLUB5	PREDICTED: 12S seed storage protein CRD-like [Prunus mume]	-	-	-	-	-	-	-
Pm000802	102	33	2.68	0.95	-1.49623	8.89e-09	4.74e-08	yes	RIBA3	PREDICTED: monofunctional riboflavin biosynthesis protein RIBA 3, chloroplastic [Prunus mume]	Metabolism	Metabolism of cofactors and vitamins;Global and Overview	ko01100//Metabolic pathways;ko01110//Biosynthesis of secondary metabolites;ko00740//Riboflavin metabolism	K14652	-	GO:0016830//carbon-carbon lyase activity;GO:0016829//lyase activity;GO:0003824//catalytic activity	GO:0009987//cellular process;GO:0044763//single-organism cellular process;GO:0006807//nitrogen compound metabolic process;GO:0044281//small molecule metabolic process;GO:0008152//metabolic process;GO:1901360//organic cyclic compound metabolic process;GO:0042726//flavin-containing compound metabolic process;GO:0034641//cellular nitrogen compound metabolic process;GO:0006766//vitamin metabolic proc…
Pm000803	2286.33	4470.33	141.293	300.123	1.08686	1.43e-26	2.55e-25	yes	RPL23A	PREDICTED: 60S ribosomal protein L23a-like [Prunus mume]	Genetic Information Processing	Translation	ko03010//Ribosome	K02893	-	-	-
Pm000805	54.3333	241	2.37	11.4067	2.26692	8.57e-18	9.26e-17	yes	--	PREDICTED: uncharacterized protein LOC103322754 [Prunus mume]	-	-	-	-	-	-	-
Pm000806	1600.09	311.97	79.1867	16.82	-2.23508	2.06e-60	1.48e-58	yes	TIP1-3	PREDICTED: probable aquaporin TIP1-2 [Prunus mume]	-	-	-	-	GO:0016020//membrane;GO:0044425//membrane part;GO:0031224//intrinsic component of membrane	-	GO:0051234//establishment of localization;GO:0051179//localization
Pm000806	594.907	108.697	60.5167	12.2	-2.31045	2.55e-45	1.07e-43	yes	TIP1-1	PREDICTED: aquaporin TIP1-1-like [Prunus mume]	-	-	-	-	GO:0031224//intrinsic component of membrane;GO:0044425//membrane part;GO:0016020//membrane	-	GO:0051234//establishment of localization;GO:0051179//localization
Pm000809	765.667	83.6667	30.3333	3.55667	-3.09231	8.8e-51	4.5e-49	yes	MYB48	PREDICTED: transcription factor MYB59 [Prunus mume]	-	-	-	-	-	-	-
Pm000813	32.3333	11.6667	1.37	0.53	-1.37011	0.000236921	0.000712072	yes	MBD7	PREDICTED: methyl-CpG-binding domain-containing protein 7 isoform X1 [Prunus mume]	-	-	-	-	-	-	-
Pm000820	1981.33	4654	127.83	328.21	1.36039	2.63e-44	1.05e-42	yes	RPS15AA	PREDICTED: 40S ribosomal protein S15a-1 [Jatropha curcas]	Genetic Information Processing	Translation	ko03010//Ribosome	K02957	GO:1990904//ribonucleoprotein complex;GO:0030529//intracellular ribonucleoprotein complex;GO:0032991//macromolecular complex;GO:0044424//intracellular part;GO:0005623//cell;GO:0005622//intracellular;GO:0044464//cell part	-	GO:0010467//gene expression;GO:0008152//metabolic process;GO:0043170//macromolecule metabolic process;GO:0071704//organic substance metabolic process
Pm000823	0.333333	4.33333	0.01	0.14	3.80735	0.00742871	0.0165989	yes	RPP5	PREDICTED: disease resistance protein RPS6-like [Prunus mume]	-	-	-	-	-	-	-
Pm000824	6.66667	15.4667	0.613333	1.59	1.37428	0.0179076	0.0362712	yes	TIR	PREDICTED: toll/interleukin-1 receptor-like protein [Prunus mume]	-	-	-	-	-	-	-
Pm000860	53.2167	16.79	1.17667	0.4	-1.55663	7.23e-07	3.16e-06	yes	CRK25	PREDICTED: cysteine-rich receptor-like protein kinase 25 [Prunus mume]	-	-	-	-	-	-	-
Pm000860	5917.68	1649.63	221.103	66.9733	-1.72306	1.19e-34	3.16e-33	yes	PSOMT2	PREDICTED: (RS)-norcoclaurine 6-O-methyltransferase-like [Prunus mume]	-	-	-	-	-	-	-
Pm000862	985.333	452	30.4433	15.16	-1.00586	1.03e-16	1.04e-15	yes	DOF3.6	PREDICTED: dof zinc finger protein DOF2.4 [Prunus mume]	-	-	-	-	-	-	-
Pm000870	1046.33	2274	33.09	78.5133	1.24654	1.79e-31	4.05e-30	yes	AC97	PREDICTED: actin [Prunus mume]	-	-	-	-	-	-	-
Pm000872	173.667	55.6667	7.00667	2.38	-1.55777	2.61e-06	1.07e-05	yes	SPCC794.11c	PREDICTED: epsin-3 [Prunus mume]	Cellular Processes	Transport and catabolism	ko04144//Endocytosis	K12471	-	-	-
Pm000877	467	1160.33	39.3267	107.507	1.45085	4.87e-34	1.25e-32	yes	TRX1	PREDICTED: thioredoxin H-type [Prunus mume]	-	-	-	-	-	GO:0015036//disulfide oxidoreductase activity;GO:0016491//oxidoreductase activity;GO:0003824//catalytic activity;GO:0016667//oxidoreductase activity, acting on a sulfur group of donors	GO:0044699//single-organism process;GO:0009987//cellular process;GO:0008152//metabolic process;GO:0044710//single-organism metabolic process;GO:0065008//regulation of biological quality;GO:0044763//single-organism cellular process;GO:0042592//homeostatic process;GO:0065007//biological regulation;GO:0019725//cellular homeostasis
Pm000884	787.333	1620.67	48.4867	108.933	1.16779	9.03e-32	2.08e-30	yes	TIM9	PREDICTED: mitochondrial import inner membrane translocase subunit Tim9 [Prunus mume]	-	-	-	-	-	-	-
Pm000904	96	222.333	1.66	4.25667	1.35854	2.84e-11	1.91e-10	yes	--	PREDICTED: uncharacterized protein LOC103323432 [Prunus mume]	-	-	-	-	-	-	-
Pm000908	2786.67	8981	97.3867	346.813	1.83236	1.74e-49	8.51e-48	yes	EXPA4	PREDICTED: expansin-A4 [Prunus mume]	-	-	-	-	-	-	-
Pm000912	0	5.33333	0.001	0.33	8.36632	8.25e-05	0.000268511	yes	--	PREDICTED: uncharacterized protein LOC103328048 [Prunus mume]	-	-	-	-	-	-	-
Pm000913	1198.67	527.333	95.2733	45.9833	-1.05096	2.63e-18	2.92e-17	yes	--	PREDICTED: uncharacterized protein LOC103324219 [Prunus mume]	-	-	-	-	-	-	-
Pm000915	139	53	4.46	1.81	-1.30105	2.67e-06	1.09e-05	yes	At2g27800	PREDICTED: pentatricopeptide repeat-containing protein At2g27800, mitochondrial-like [Prunus mume]	-	-	-	-	-	-	-
Pm000918	21723.7	47986.7	598.383	1446.53	1.27346	1.04e-41	3.8e-40	yes	EF1A	PREDICTED: elongation factor 1-alpha [Prunus mume]	Genetic Information Processing	Translation	ko03013//RNA transport	K03231	-	-	-
Pm000922	652	1364.67	7.72667	17.73	1.19827	1.15e-23	1.75e-22	yes	--	PREDICTED: uncharacterized protein LOC103324332 isoform X1 [Prunus mume]	-	-	-	-	-	-	-
Pm000927	78.7867	151.36	5.05	10.39	1.04084	0.000366722	0.0010637	yes	PRUA1	PREDICTED: major allergen Pru ar 1-like [Prunus mume]	-	-	-	-	-	-	-
Pm000939	1293	2502.67	15.13	32.07	1.08381	3.02e-22	4.27e-21	yes	CARB	PREDICTED: carbamoyl-phosphate synthase large chain, chloroplastic [Prunus mume]	Metabolism	Global and Overview;Nucleotide metabolism;Amino acid metabolism	ko01100//Metabolic pathways;ko00240//Pyrimidine metabolism;ko00250//Alanine, aspartate and glutamate metabolism	K01955	-	-	-
Pm000942	372	718.333	28.33	60.4867	1.09429	4.03e-12	2.9e-11	yes	RPS21C	PREDICTED: 40S ribosomal protein S21-2-like [Prunus mume]	Genetic Information Processing	Translation	ko03010//Ribosome	K02971	-	-	-
Pm000944	4.66667	0.666667	0.0933333	0.0133333	-2.80735	0.0109389	0.0234333	yes	AZF2	PREDICTED: zinc finger protein ZAT3-like [Pyrus x bretschneideri]	-	-	-	-	-	-	-
Pm000958	346.333	1384.33	11.5067	50.79	2.14207	7.16e-51	3.69e-49	yes	DOF2.1	PREDICTED: dof zinc finger protein DOF2.1 [Prunus mume]	-	-	-	-	-	-	-
Pm000965	274	86.3333	5.16667	1.76667	-1.5482	8.13e-17	8.28e-16	yes	NPF2.7	PREDICTED: protein NRT1/ PTR FAMILY 2.7-like [Prunus mume]	-	-	-	-	GO:0016020//membrane	-	GO:0051179//localization;GO:0051234//establishment of localization;GO:0006810//transport
Pm000967	9564.33	21040.3	320.757	775.77	1.27415	5.72e-33	1.4e-31	yes	APX1	PREDICTED: L-ascorbate peroxidase, cytosolic [Prunus mume]	Metabolism	Carbohydrate metabolism;Metabolism of other amino acids	ko00480//Glutathione metabolism;ko00053//Ascorbate and aldarate metabolism	K00434	-	GO:0097159//organic cyclic compound binding;GO:1901363//heterocyclic compound binding;GO:0046906//tetrapyrrole binding;GO:0005488//binding	GO:0044699//single-organism process;GO:0044710//single-organism metabolic process;GO:0006950//response to stress;GO:0050896//response to stimulus;GO:0008152//metabolic process
Pm000993	6318.67	2258.33	176.087	70.5633	-1.3193	3.07e-25	5.07e-24	yes	Os05g0125500	PREDICTED: isovaleryl-CoA dehydrogenase, mitochondrial isoform X1 [Prunus mume]	Metabolism	Amino acid metabolism;Global and Overview	ko01100//Metabolic pathways;ko00280//Valine, leucine and isoleucine degradation	K00253	-	GO:0000166//nucleotide binding;GO:0005488//binding;GO:0003824//catalytic activity;GO:0016627//oxidoreductase activity, acting on the CH-CH group of donors;GO:0036094//small molecule binding;GO:1901265//nucleoside phosphate binding;GO:0097159//organic cyclic compound binding;GO:1901363//heterocyclic compound binding;GO:0003995//acyl-CoA dehydrogenase activity;GO:0016491//oxidoreductase activity	GO:0044699//single-organism process;GO:0044710//single-organism metabolic process;GO:0008152//metabolic process
Pm000994	762.333	8057.33	11.78	136.097	3.53022	9.81e-84	1.36e-81	yes	ARF4	PREDICTED: auxin response factor 4 isoform X1 [Prunus mume]	-	-	-	-	-	-	-
Pm000996	210.333	483.667	4.81667	12.3	1.35255	4.81e-09	2.64e-08	yes	MLO6	PREDICTED: MLO-like protein 6 [Prunus mume]	-	-	-	-	-	-	-
Pm001000	8	1.66667	0.31	0.0633333	-2.29123	0.00765705	0.0170562	yes	SYP71	PREDICTED: syntaxin-71 [Prunus mume]	Genetic Information Processing	Folding, sorting and degradation	ko04130//SNARE interactions in vesicular transport	K08506	-	-	-
Pm001004	640.333	63.6667	29.0367	3.23333	-3.16678	2.09e-06	8.64e-06	yes	FLA11	PREDICTED: fasciclin-like arabinogalactan protein 12 [Prunus mume]	-	-	-	-	-	-	-
Pm001005	332.333	18.3333	14.45	0.89	-4.02112	3.33e-11	2.23e-10	yes	FLA11	PREDICTED: fasciclin-like arabinogalactan protein 12 isoform X1 [Prunus mume]	-	-	-	-	-	-	-
Pm001006	132	8	7.05667	0.46	-3.93928	1.22e-13	1e-12	yes	FLA11	PREDICTED: fasciclin-like arabinogalactan protein 12 [Prunus mume]	-	-	-	-	-	-	-
Pm001008	1996.33	304.333	78.8167	13.0333	-2.59629	3.87e-64	3.14e-62	yes	FLA12	PREDICTED: fasciclin-like arabinogalactan protein 12 [Prunus mume]	-	-	-	-	-	-	-
Pm001026	141.043	301.293	5.67	13.3433	1.2347	4.79e-11	3.17e-10	yes	--	PREDICTED: vegetative cell wall protein gp1-like [Prunus mume]	-	-	-	-	-	-	-
Pm001031	3044	1290	118.393	55.0467	-1.10486	1.89e-23	2.84e-22	yes	PIP2-2	aquaporin PIP2-2 [Prunus mume]	-	-	-	-	-	-	-
Pm001032	2564.33	5568.67	147.733	350.787	1.2476	1.86e-41	6.75e-40	yes	RPL12	PREDICTED: 60S ribosomal protein L12 [Prunus mume]	Genetic Information Processing	Translation	ko03010//Ribosome	K02870	-	-	-
Pm001041	35	352.667	1.95	21.4467	3.45921	2.22e-36	6.34e-35	yes	LOG1	PREDICTED: cytokinin riboside 5'-monophosphate phosphoribohydrolase LOG1 [Prunus mume]	-	-	-	-	-	-	-
Pm001047	1496.67	4071.33	26.7933	79.4233	1.56769	6.09e-62	4.54e-60	yes	--	PREDICTED: uncharacterized protein LOC103325597 [Prunus mume]	-	-	-	-	-	-	-
Pm001063	16.3333	5.66667	1.03	0.383333	-1.42597	0.00724467	0.0162272	yes	grip22	PREDICTED: LOW QUALITY PROTEIN: kiwellin-like [Prunus mume]	-	-	-	-	-	-	-
Pm001068	11	1.33333	0.91	0.113333	-3.00529	0.000318266	0.000934976	yes	At1g12300	PREDICTED: pentatricopeptide repeat-containing protein At1g63330-like [Prunus mume]	-	-	-	-	-	-	-
Pm001069	565	151	13.8233	3.96667	-1.80111	8.07e-21	1.04e-19	yes	--	PREDICTED: uncharacterized protein LOC103325701 [Prunus mume]	-	-	-	-	-	-	-
Pm001082	73	30.6667	5.09	2.31	-1.13977	0.000115395	0.000366173	yes	--	transmembrane protein [Arabidopsis thaliana]	-	-	-	-	-	-	-
Pm001093	4821.33	9048	96.1933	196.85	1.03309	1.88e-27	3.55e-26	yes	ABCF1	PREDICTED: ABC transporter F family member 1 [Prunus mume]	-	-	-	-	-	-	-
Pm001096	864.333	3149.33	28.4467	113.6	1.99763	2.44e-58	1.63e-56	yes	HIPP26	PREDICTED: heavy metal-associated isoprenylated plant protein 3-like [Prunus mume]	-	-	-	-	-	-	-
Pm001150	457.333	1156.67	15.2933	41.9867	1.45703	5.51e-23	8.1e-22	yes	--	PREDICTED: protein enabled homolog [Prunus mume]	-	-	-	-	-	-	-
Pm001162	1	5.33333	0.0333333	0.2	2.58496	0.00928746	0.0202676	yes	STOP1	PREDICTED: zinc finger protein STOP1 homolog [Prunus mume]	-	-	-	-	-	-	-
Pm001163	458	997.333	6.52333	15.3433	1.23393	4.45e-21	5.83e-20	yes	SKIV2L2	PREDICTED: DExH-box ATP-dependent RNA helicase DExH9 [Prunus mume]	Genetic Information Processing	Folding, sorting and degradation	ko03018//RNA degradation	K12598	-	GO:0001883//purine nucleoside binding;GO:0005488//binding;GO:0016887//ATPase activity;GO:1901363//heterocyclic compound binding;GO:0017111//nucleoside-triphosphatase activity;GO:0036094//small molecule binding;GO:0016817//hydrolase activity, acting on acid anhydrides;GO:0042623//ATPase activity, coupled;GO:0032549//ribonucleoside binding;GO:0016818//hydrolase activity, acting on acid anhydrides, …	GO:0019439//aromatic compound catabolic process;GO:0044270//cellular nitrogen compound catabolic process;GO:0072521//purine-containing compound metabolic process;GO:1901292//nucleoside phosphate catabolic process;GO:1901360//organic cyclic compound metabolic process;GO:0046434//organophosphate catabolic process;GO:1901565//organonitrogen compound catabolic process;GO:0044699//single-organism proc…
Pm001183	252	80.3333	7.12333	2.50667	-1.50678	8.68e-14	7.19e-13	yes	Prcp	PREDICTED: lysosomal Pro-X carboxypeptidase-like [Prunus mume]	-	-	-	-	-	GO:0070011//peptidase activity, acting on L-amino acid peptides;GO:0008233//peptidase activity;GO:0003824//catalytic activity;GO:0016787//hydrolase activity	GO:0051604//protein maturation;GO:0006508//proteolysis;GO:0010467//gene expression;GO:0071704//organic substance metabolic process;GO:0016485//protein processing;GO:0008152//metabolic process;GO:0044238//primary metabolic process;GO:0043170//macromolecule metabolic process;GO:0019538//protein metabolic process
Pm001186	2040.67	6871.33	29.6	109.947	1.89313	1.84e-55	1.13e-53	yes	AGO5	PREDICTED: protein argonaute 5 [Prunus mume]	-	-	-	-	-	-	-
Pm001193	24.3333	136.333	0.903333	5.41667	2.58407	1.1e-17	1.18e-16	yes	rbrA	PREDICTED: probable E3 ubiquitin-protein ligase rbrA [Prunus mume]	-	-	-	-	-	-	-
Pm001211	50	17.3333	1.72	0.66	-1.38187	1.04e-05	3.89e-05	yes	--	PREDICTED: MADS-box transcription factor 47-like [Brassica oleracea var. oleracea] [Brassica oleracea]	-	-	-	-	-	-	-
Pm001222	5558.33	12088.7	214.367	509.09	1.24784	1.81e-43	7.02e-42	yes	HDT1	PREDICTED: histone deacetylase HDT1-like [Prunus mume]	-	-	-	-	-	-	-
Pm001243	145	59	3.66667	1.62667	-1.17255	1.56e-07	7.32e-07	yes	At5g22620	PREDICTED: probable 2-carboxy-D-arabinitol-1-phosphatase [Prunus mume]	Metabolism	Carbohydrate metabolism;Amino acid metabolism;Global and Overview	ko01100//Metabolic pathways;ko01110//Biosynthesis of secondary metabolites;ko01130//Biosynthesis of antibiotics;ko01120//Microbial metabolism in diverse environments;ko01200//Carbon metabolism;ko01230//Biosynthesis of amino acids;ko00010//Glycolysis / Gluconeogenesis;ko00260//Glycine, serine and threonine metabolism	K15634	-	-	-
Pm001244	107.333	220	6.66333	15.0633	1.17673	5.19e-08	2.58e-07	yes	--	PREDICTED: uncharacterized protein LOC103327695 [Prunus mume]	-	-	-	-	-	-	-
Pm001254	140	278.667	3.92333	8.46667	1.10971	4.95e-10	2.99e-09	yes	MLO1	PREDICTED: MLO-like protein 1 [Prunus mume]	-	-	-	-	GO:0016020//membrane	-	GO:0050896//response to stimulus
Pm001259	1145	356	12.3933	4.16333	-1.57375	3.83e-29	7.76e-28	yes	PDR2	PREDICTED: LOW QUALITY PROTEIN: pleiotropic drug resistance protein 2-like [Prunus mume]	-	-	-	-	-	-	-
Pm001266	1	6.66667	0.01	0.08	3	0.00228931	0.00572027	yes	PDR2	PREDICTED: pleiotropic drug resistance protein 2-like isoform X1 [Prunus mume]	-	-	-	-	-	-	-
Pm001278	72.6667	173.667	2.48333	6.43333	1.37329	2.67e-10	1.65e-09	yes	D6PKL2	PREDICTED: LOW QUALITY PROTEIN: serine/threonine-protein kinase D6PKL2 [Prunus mume]	-	-	-	-	-	-	-
Pm001289	2119.33	4291	149.373	331.637	1.15068	5.63e-27	1.03e-25	yes	RPP2B	PREDICTED: 60S acidic ribosomal protein P2B-like [Prunus mume]	Genetic Information Processing	Translation	ko03010//Ribosome	K02943	-	-	-
Pm001301	940.333	1771.33	58.5467	120.82	1.0452	1.32e-26	2.36e-25	yes	rpsQ	PREDICTED: 30S ribosomal protein S17-like [Prunus mume]	Genetic Information Processing	Translation	ko03010//Ribosome	K02961	GO:1990904//ribonucleoprotein complex;GO:0005622//intracellular;GO:0030529//intracellular ribonucleoprotein complex;GO:0044424//intracellular part;GO:0005623//cell;GO:0032991//macromolecular complex;GO:0044464//cell part	-	GO:0008152//metabolic process;GO:0071704//organic substance metabolic process;GO:0043170//macromolecule metabolic process;GO:0010467//gene expression
Pm001303	284.667	129.333	11.6733	5.80667	-1.00743	7.09e-08	3.47e-07	yes	OHP1	PREDICTED: histidine-containing phosphotransfer protein 1-like isoform X1 [Prunus mume]	Environmental Information Processing	Signal transduction	ko04075//Plant hormone signal transduction	K14490	-	-	-
Pm001305	8.66667	1	0.263333	0.0333333	-2.98185	0.00145242	0.0037722	yes	--	PREDICTED: TGF-beta-activated kinase 1 and MAP3K7-binding protein 3-like [Malus domestica]	-	-	-	-	-	-	-
Pm001306	78.76	17.3333	1.17	0.276667	-2.08029	6.53e-11	4.28e-10	yes	At1g53440	PREDICTED: probable LRR receptor-like serine/threonine-protein kinase At1g53420 [Prunus mume]	-	-	-	-	-	-	-
Pm001315	35.6667	7.33333	1.23667	0.273333	-2.17772	1.23e-05	4.54e-05	yes	DPBF2	PREDICTED: ABSCISIC ACID-INSENSITIVE 5-like protein 1 [Prunus mume]	Environmental Information Processing	Signal transduction	ko04075//Plant hormone signal transduction	K14432	-	-	-
Pm001318	33.3333	14.3333	1.21667	0.563333	-1.11087	0.00209487	0.00527322	yes	At1g67190	PREDICTED: LOW QUALITY PROTEIN: F-box/LRR-repeat protein At1g67190-like [Prunus mume]	-	-	-	-	-	-	-
Pm001328	1654.67	3281	90.6167	196.343	1.11553	1.66e-31	3.77e-30	yes	FD3	PREDICTED: ferredoxin, root R-B1 [Prunus mume]	Metabolism	Energy metabolism	ko00195//Photosynthesis	K02639	-	GO:0043169//cation binding;GO:0051536//iron-sulfur cluster binding;GO:0005488//binding;GO:0043167//ion binding;GO:0051540//metal cluster binding	GO:0006091//generation of precursor metabolites and energy;GO:0008152//metabolic process;GO:0044237//cellular metabolic process;GO:0009987//cellular process
Pm001341	42.9067	13.6667	0.633333	0.226667	-1.48239	2.62e-05	9.23e-05	yes	At1g53440	PREDICTED: probable LRR receptor-like serine/threonine-protein kinase At1g53420 [Prunus mume]	-	-	-	-	-	-	-
Pm001344	9009.33	2730.67	228.023	76.3433	-1.57861	1.23e-26	2.21e-25	yes	CYP94C1	PREDICTED: cytochrome P450 94C1 [Prunus mume]	-	-	-	-	-	-	-
Pm001350	90.7767	26.9267	2.67333	0.84	-1.67018	5.57e-06	2.17e-05	yes	FAR3	PREDICTED: fatty acyl-CoA reductase 3-like [Prunus mume]	Metabolism;Cellular Processes	Transport and catabolism;Lipid metabolism	ko04146//Peroxisome;ko00073//Cutin, suberine and wax biosynthesis	K13356	-	-	-
Pm001353	237.813	58.5633	6.9	1.74	-1.98751	6.29e-05	0.00020792	yes	FAR3	PREDICTED: fatty acyl-CoA reductase 3-like [Prunus mume]	Cellular Processes;Metabolism	Transport and catabolism;Lipid metabolism	ko04146//Peroxisome;ko00073//Cutin, suberine and wax biosynthesis	K13356	-	-	-
Pm001365	47.3333	16.6667	0.913333	0.35	-1.38379	2.47e-05	8.75e-05	yes	AIR3	PREDICTED: subtilisin-like protease SBT5.3 [Prunus mume]	-	-	-	-	-	GO:0005515//protein binding;GO:0016787//hydrolase activity;GO:0003824//catalytic activity;GO:0070011//peptidase activity, acting on L-amino acid peptides;GO:0005488//binding;GO:0008233//peptidase activity	GO:0010467//gene expression;GO:0051604//protein maturation;GO:0043170//macromolecule metabolic process;GO:0065009//regulation of molecular function;GO:0044238//primary metabolic process;GO:0016485//protein processing;GO:0071704//organic substance metabolic process;GO:0006508//proteolysis;GO:0065007//biological regulation;GO:0008152//metabolic process;GO:0019538//protein metabolic process;GO:00440…
Pm001369	327.333	144.333	7.39333	3.54	-1.06248	2.39e-10	1.49e-09	yes	ST3GAL1	PREDICTED: beta-1,6-galactosyltransferase GALT29A [Prunus mume]	-	-	-	-	GO:0044464//cell part;GO:0031300//intrinsic component of organelle membrane;GO:0031224//intrinsic component of membrane;GO:0098588//bounding membrane of organelle;GO:0044446//intracellular organelle part;GO:0005622//intracellular;GO:0016020//membrane;GO:0043229//intracellular organelle;GO:0043227//membrane-bounded organelle;GO:0044424//intracellular part;GO:0000139//Golgi membrane;GO:0031090//org…	GO:0016757//transferase activity, transferring glycosyl groups;GO:0003824//catalytic activity;GO:0016740//transferase activity	GO:0009987//cellular process;GO:0044267//cellular protein metabolic process;GO:0043412//macromolecule modification;GO:0043170//macromolecule metabolic process;GO:0006464//cellular protein modification process;GO:0008152//metabolic process;GO:0044260//cellular macromolecule metabolic process;GO:0044237//cellular metabolic process;GO:0071704//organic substance metabolic process;GO:0036211//protein …
Pm001412	235.333	614.333	14.48	41.3767	1.51476	3.61e-27	6.67e-26	yes	RPS14C	PREDICTED: 40S ribosomal protein S14 [Prunus mume]	Genetic Information Processing	Translation	ko03010//Ribosome	K02955	-	-	-
Pm001441	25.3333	2.66667	1.51	0.18	-3.06848	5.28e-09	2.88e-08	yes	Os04g0179200	PREDICTED: secoisolariciresinol dehydrogenase-like [Prunus mume]	-	-	-	-	-	GO:0003824//catalytic activity	GO:0044710//single-organism metabolic process;GO:0008152//metabolic process;GO:0044699//single-organism process
Pm001442	84.6667	7.33333	4.07333	0.383333	-3.40954	1.2e-22	1.73e-21	yes	Os04g0179200	PREDICTED: secoisolariciresinol dehydrogenase-like [Prunus mume]	-	-	-	-	-	GO:0003824//catalytic activity	GO:0044710//single-organism metabolic process;GO:0044699//single-organism process;GO:0008152//metabolic process
Pm001455	4044	1671	270.867	123.33	-1.13506	1.71e-27	3.23e-26	yes	PSAO	PREDICTED: photosystem I subunit O [Prunus mume]	Metabolism	Energy metabolism	ko00195//Photosynthesis	K14332	-	-	-
Pm001463	918.667	2260.67	16.7667	45.0267	1.42518	2.37e-34	6.16e-33	yes	At5g41620	PREDICTED: uncharacterized protein LOC103329275 [Prunus mume]	-	-	-	-	-	-	-
Pm001489	66.6667	167	1.51333	4.17667	1.46462	3.18e-12	2.31e-11	yes	At5g22090	PREDICTED: protein FAF-like, chloroplastic [Prunus mume]	-	-	-	-	-	-	-
Pm001568	985	244	35.11	9.52	-1.88285	2.85e-43	1.1e-41	yes	CXE15	PREDICTED: probable carboxylesterase 15 [Prunus mume]	-	-	-	-	-	-	-
Pm001569	79	29.6667	4.95333	2.03333	-1.28455	4.55e-06	1.8e-05	yes	--	PREDICTED: protein disulfide-isomerase LQY1, chloroplastic-like [Pyrus x bretschneideri]	-	-	-	-	-	-	-
Pm001661	217	424	9.67667	20.71	1.09775	3.42e-09	1.9e-08	yes	YLS9	PREDICTED: protein YLS9 [Prunus mume]	-	-	-	-	-	-	-
Pm001676	553.777	221.327	14.99	6.50333	-1.20475	3.32e-17	3.45e-16	yes	BGLU11	PREDICTED: beta-glucosidase 11-like [Prunus mume]	Metabolism	Metabolism of other amino acids;Global and Overview;Biosynthesis of other secondary metabolites;Carbohydrate metabolism	ko01100//Metabolic pathways;ko01110//Biosynthesis of secondary metabolites;ko00500//Starch and sucrose metabolism;ko00940//Phenylpropanoid biosynthesis;ko00460//Cyanoamino acid metabolism	K01188	-	-	-
Pm001690	6173	2826.67	149.267	73.9167	-1.01392	2.5e-17	2.62e-16	yes	CIPK3	PREDICTED: CBL-interacting serine/threonine-protein kinase 3 [Prunus mume]	-	-	-	-	GO:0005623//cell;GO:0044464//cell part;GO:0043229//intracellular organelle;GO:0043231//intracellular membrane-bounded organelle;GO:0005622//intracellular;GO:0043227//membrane-bounded organelle;GO:0005737//cytoplasm;GO:0043226//organelle;GO:0044424//intracellular part;GO:0044444//cytoplasmic part	GO:0016301//kinase activity;GO:0016772//transferase activity, transferring phosphorus-containing groups;GO:1901363//heterocyclic compound binding;GO:0003824//catalytic activity;GO:0032549//ribonucleoside binding;GO:0004674//protein serine/threonine kinase activity;GO:0016740//transferase activity;GO:0032550//purine ribonucleoside binding;GO:0001882//nucleoside binding;GO:0016773//phosphotransfera…	GO:0006793//phosphorus metabolic process;GO:0009725//response to hormone;GO:0044763//single-organism cellular process;GO:0019538//protein metabolic process;GO:0044237//cellular metabolic process;GO:0008152//metabolic process;GO:0044238//primary metabolic process;GO:0001101//response to acid chemical;GO:0010033//response to organic substance;GO:0036211//protein modification process;GO:0042221//res…
Pm001695	1473.33	4335.07	37.9467	121.573	1.67978	6e-38	1.84e-36	yes	hpxO	PREDICTED: FAD-dependent urate hydroxylase-like [Prunus mume]	-	-	-	-	-	GO:0003824//catalytic activity	GO:0008152//metabolic process;GO:0044710//single-organism metabolic process;GO:0044699//single-organism process
Pm001696	1068.67	4548.6	27.2633	126.383	2.21277	8.66e-69	8.09e-67	yes	hpxO	PREDICTED: FAD-dependent urate hydroxylase-like [Prunus mume]	-	-	-	-	-	GO:0003824//catalytic activity	GO:0008152//metabolic process;GO:0044710//single-organism metabolic process;GO:0044699//single-organism process
Pm001734	144.667	45	11.7133	3.96	-1.56458	8.78e-10	5.19e-09	yes	ASR2	PREDICTED: abscisic stress-ripening protein 3-like [Prunus mume]	-	-	-	-	-	-	-
Pm001765	50.6667	13.6667	0.983333	0.286667	-1.77831	6.05e-08	2.98e-07	yes	RLK1	PREDICTED: G-type lectin S-receptor-like serine/threonine-protein kinase RLK1 [Prunus mume]	-	-	-	-	-	-	-
Pm001782	58.9233	192.667	1.48	5.3	1.8404	5.82e-18	6.35e-17	yes	VIT_19s0014g04930	PREDICTED: (-)-germacrene D synthase-like [Prunus mume]	-	-	-	-	-	-	-
Pm001821	902	2336.33	12.2167	34.3133	1.48992	3.25e-38	1.01e-36	yes	At1g10490	PREDICTED: RNA cytidine acetyltransferase 1 [Prunus mume]	Genetic Information Processing	Translation	ko03008//Ribosome biogenesis in eukaryotes	K14521	-	-	-
Pm001825	15.3333	55	0.893333	3.48333	1.9632	8.04e-09	4.31e-08	yes	WRKY51	PREDICTED: probable WRKY transcription factor 51 isoform X1 [Prunus mume]	-	-	-	-	-	-	-
Pm001838	34.54	71.3667	0.646667	1.47333	1.18799	0.000282846	0.000838732	yes	PCMP-E52	PREDICTED: pentatricopeptide repeat-containing protein At4g39530 [Prunus mume]	-	-	-	-	-	-	-
Pm001845	193.667	64.6667	8.01	2.93	-1.4509	1.1e-12	8.33e-12	yes	--	PREDICTED: uncharacterized protein LOC103331836 [Prunus mume]	-	-	-	-	-	-	-
Pm001846	1113.67	370.667	22.8133	8.3	-1.45869	1.59e-36	4.55e-35	yes	DPEP	PREDICTED: 4-alpha-glucanotransferase, chloroplastic/amyloplastic [Prunus mume]	Metabolism	Global and Overview;Carbohydrate metabolism	ko01100//Metabolic pathways;ko00500//Starch and sucrose metabolism	K00705	-	-	-
Pm001870	378	124.667	22.32	8.05	-1.47128	5.4e-19	6.22e-18	yes	ATL78	PREDICTED: RING-H2 finger protein ATL78 [Prunus mume]	-	-	-	-	-	GO:0005488//binding;GO:0043167//ion binding;GO:0043169//cation binding	-
Pm001883	533	1042.36	20.27	43.3833	1.09779	7.17e-23	1.05e-21	yes	rplO	PREDICTED: 50S ribosomal protein L15-like [Prunus mume]	Genetic Information Processing	Translation	ko03010//Ribosome	K02876	-	-	-
Pm001885	196.333	77.3333	6.53667	2.83333	-1.20605	3.75e-09	2.07e-08	yes	PAP7	PREDICTED: probable plastid-lipid-associated protein 7, chloroplastic [Prunus mume]	-	-	-	-	-	-	-
Pm001912	277.333	73.6667	10.23	2.97667	-1.78104	4.7e-19	5.44e-18	yes	At5g64700	PREDICTED: WAT1-related protein At5g64700 [Prunus mume]	-	-	-	-	-	-	-
Pm001913	45.6667	97.6667	0.866667	1.99667	1.20404	1.31e-05	4.84e-05	yes	--	LOW QUALITY PROTEIN: NYN domain-containing protein/OST-HTH domain-containing protein/OHA domain-containing protein [Cephalotus follicularis]	-	-	-	-	-	-	-
Pm001926	25.6667	73.3333	0.58	1.83333	1.66034	5.35e-09	2.91e-08	yes	AAO	PREDICTED: L-ascorbate oxidase isoform X1 [Prunus mume]	-	-	-	-	-	-	-
Pm001948	120.333	37.3333	3.3	1.12	-1.55897	3.25e-06	1.31e-05	yes	CNGC1	PREDICTED: cyclic nucleotide-gated ion channel 1-like [Prunus mume]	Organismal Systems	Environmental adaptation	ko04626//Plant-pathogen interaction	K05391	-	-	-
Pm001954	51	160	3.27667	11.4233	1.80168	5.51e-12	3.92e-11	yes	--	PREDICTED: LOW QUALITY PROTEIN: uncharacterized protein LOC103332683 [Prunus mume]	-	-	-	-	-	-	-
Pm001959	14316.7	5398	773.96	318.983	-1.27878	3.19e-32	7.47e-31	yes	--	PREDICTED: lipoxygenase homology domain-containing protein 1-like [Malus domestica]	-	-	-	-	GO:0005622//intracellular;GO:0031976//plastid thylakoid;GO:0043226//organelle;GO:0009534//chloroplast thylakoid;GO:0005737//cytoplasm;GO:0044444//cytoplasmic part;GO:0044464//cell part;GO:0009579//thylakoid;GO:0009536//plastid;GO:0009507//chloroplast;GO:0044435//plastid part;GO:0016020//membrane;GO:0043229//intracellular organelle;GO:0043231//intracellular membrane-bounded organelle;GO:0044434//c…	-	-
Pm001964	120.333	277	2.40333	6.05333	1.33269	1.42e-13	1.16e-12	yes	--	PREDICTED: homeobox protein 5 [Prunus mume]	-	-	-	-	-	-	-
Pm001968	3.66667	8.66667	0.13	0.33	1.34395	0.0223035	0.0441477	yes	CRK26	PREDICTED: cysteine-rich receptor-like protein kinase 10 [Prunus mume]	-	-	-	-	-	-	-
Pm001987	3.33333	13	0.1	0.436667	2.12653	0.00193512	0.00490596	yes	KAM1	PREDICTED: probable xyloglucan galactosyltransferase GT17 [Prunus mume]	-	-	-	-	-	-	-
Pm001988	12.3333	1	0.326667	0.0266667	-3.61471	0.000158012	0.000489481	yes	Os03g0144800	PREDICTED: probable xyloglucan galactosyltransferase GT17 [Prunus mume]	-	-	-	-	-	-	-
Pm001989	12.6667	1.66667	0.743333	0.103333	-2.8467	3.06e-05	0.000106661	yes	--	PREDICTED: LOW QUALITY PROTEIN: uncharacterized protein LOC103332896 [Prunus mume]	-	-	-	-	-	-	-
Pm001998	530.333	1081	10.4333	23.0367	1.14273	9.9e-20	1.19e-18	yes	ASN3	PREDICTED: asparagine synthetase [glutamine-hydrolyzing] 2 [Prunus mume]	Metabolism	Amino acid metabolism;Global and Overview	ko01100//Metabolic pathways;ko01110//Biosynthesis of secondary metabolites;ko00250//Alanine, aspartate and glutamate metabolism	K01953	-	-	-
Pm002021	263.667	93.3333	8.65667	3.35667	-1.36678	6.64e-14	5.53e-13	yes	--	PREDICTED: wall-associated receptor kinase-like 20 [Malus domestica]	-	-	-	-	-	-	-
Pm002022	279.333	77.3333	7.95	2.42667	-1.71198	1.11e-12	8.4e-12	yes	UGT85A24	PREDICTED: 7-deoxyloganetin glucosyltransferase-like [Prunus mume]	-	-	-	-	-	-	-
Pm002023	5213.33	2320.33	150.013	73.38	-1.03163	5.18e-22	7.21e-21	yes	UGT85A24	PREDICTED: 7-deoxyloganetin glucosyltransferase-like [Prunus mume]	-	-	-	-	-	-	-
Pm002035	517.957	1370.44	11.87	34.0233	1.5192	2.74e-38	8.54e-37	yes	DCAF13	PREDICTED: DDB1- and CUL4-associated factor 13-like isoform X1 [Prunus mume]	-	-	-	-	-	-	-
Pm002037	745.333	297	21.43	9.38333	-1.19146	2.59e-18	2.88e-17	yes	TGA1	PREDICTED: transcription factor TGA1 isoform X1 [Prunus mume]	Environmental Information Processing	Signal transduction	ko04075//Plant hormone signal transduction	K14431	-	-	-
Pm002058	8.66667	2	0.216667	0.05	-2.11548	0.00366897	0.00877181	yes	IP5P5	PREDICTED: type I inositol polyphosphate 5-phosphatase 5 isoform X1 [Prunus mume]	-	-	-	-	-	-	GO:0044710//single-organism metabolic process;GO:0006650//glycerophospholipid metabolic process;GO:0071704//organic substance metabolic process;GO:0006629//lipid metabolic process;GO:0044707//single-multicellular organism process;GO:0048731//system development;GO:0046486//glycerolipid metabolic process;GO:0044763//single-organism cellular process;GO:0006644//phospholipid metabolic process;GO:0090…
Pm002083	148.667	347.333	5.43333	13.9267	1.35794	1.35e-17	1.45e-16	yes	PER17	PREDICTED: peroxidase 17-like [Prunus mume]	Metabolism	Global and Overview;Biosynthesis of other secondary metabolites	ko01100//Metabolic pathways;ko01110//Biosynthesis of secondary metabolites;ko00940//Phenylpropanoid biosynthesis	K00430	-	-	-
Pm002084	71.6667	19.6667	3.34333	1.02667	-1.70332	4.13e-05	0.000140353	yes	PER17	PREDICTED: peroxidase 17-like [Prunus mume]	Metabolism	Global and Overview;Biosynthesis of other secondary metabolites	ko01100//Metabolic pathways;ko01110//Biosynthesis of secondary metabolites;ko00940//Phenylpropanoid biosynthesis	K00430	-	-	-
Pm002086	65.37	228.333	2.57667	9.92333	1.94532	6.54e-22	9.04e-21	yes	PER17	PREDICTED: peroxidase 17-like [Prunus mume]	Metabolism	Biosynthesis of other secondary metabolites;Global and Overview	ko01100//Metabolic pathways;ko01110//Biosynthesis of secondary metabolites;ko00940//Phenylpropanoid biosynthesis	K00430	GO:0005737//cytoplasm;GO:0044464//cell part;GO:0005623//cell;GO:0005622//intracellular;GO:0044444//cytoplasmic part;GO:0044424//intracellular part	GO:0005488//binding;GO:0097159//organic cyclic compound binding;GO:0046906//tetrapyrrole binding;GO:0043167//ion binding;GO:1901363//heterocyclic compound binding;GO:0043169//cation binding;GO:0003824//catalytic activity	GO:0044710//single-organism metabolic process;GO:0006950//response to stress;GO:0050896//response to stimulus;GO:0044699//single-organism process;GO:0008152//metabolic process
Pm002087	729.333	2634.67	32.7967	129.83	1.985	3.11e-74	3.32e-72	yes	rps6	PREDICTED: 40S ribosomal protein S6 [Prunus mume]	Genetic Information Processing	Translation	ko03010//Ribosome	K02991	-	-	-
Pm002105	1826.33	300.333	99.6567	17.9167	-2.47566	8.01e-96	1.47e-93	yes	--	PREDICTED: uncharacterized protein LOC103334057 [Prunus mume]	-	-	-	-	-	-	-
Pm002106	183.667	73	10.28	4.45667	-1.2058	2.63e-06	1.07e-05	yes	--	PREDICTED: uncharacterized protein LOC103334067 isoform X1 [Prunus mume]	-	-	-	-	-	-	-
Pm002111	110.333	25.3333	3.66667	0.92	-1.99476	4.87e-09	2.67e-08	yes	BHLH94	PREDICTED: transcription factor bHLH94 [Prunus mume]	-	-	-	-	-	-	-
Pm002116	33.3333	590.333	1.84	35.9567	4.28848	1.52e-107	3.37e-105	yes	MIZ1	PREDICTED: protein MIZU-KUSSEI 1-like [Prunus mume]	-	-	-	-	-	-	-
Pm002120	81.6667	594	2.50667	20.0867	3.0024	8.7e-47	3.86e-45	yes	ATL6	PREDICTED: E3 ubiquitin-protein ligase ATL31-like [Prunus mume]	-	-	-	-	-	-	-
Pm002129	154.667	374	3.96667	10.5367	1.40942	4.63e-14	3.91e-13	yes	TT12	PREDICTED: protein DETOXIFICATION 27-like [Prunus mume]	-	-	-	-	-	-	-
Pm002170	5.66667	0.333333	0.22	0.0133333	-4.04439	0.00169086	0.00433738	yes	RPM1	PREDICTED: disease resistance protein RPM1-like [Prunus mume]	Organismal Systems	Environmental adaptation	ko04626//Plant-pathogen interaction	K13457	-	-	-
Pm002174	15.57	6.46	0.263333	0.123333	-1.09433	0.022915	0.045256	yes	RPM1	PREDICTED: disease resistance protein RPM1-like [Prunus mume]	Organismal Systems	Environmental adaptation	ko04626//Plant-pathogen interaction	K13457	-	-	-
Pm002199	12.3333	4676.67	0.333333	142.813	8.74295	0	0	yes	ACS-1	PREDICTED: 1-aminocyclopropane-1-carboxylate synthase [Prunus mume]	Metabolism	Amino acid metabolism;Global and Overview	ko01100//Metabolic pathways;ko01110//Biosynthesis of secondary metabolites;ko00270//Cysteine and methionine metabolism	K01762	-	-	-
Pm002200	15	3.66667	0.553333	0.14	-1.98272	0.00143782	0.00374007	yes	RAX3	PREDICTED: transcription factor RAX3 [Prunus mume]	-	-	-	-	-	-	-
Pm002209	148.667	47	1.88333	0.64	-1.55714	4.02e-07	1.8e-06	yes	At4g38062	PREDICTED: uncharacterized protein At4g38062 [Prunus mume]	-	-	-	-	-	-	-
Pm002213	1137.33	450.333	47.01	20.4333	-1.20204	9.81e-26	1.67e-24	yes	NIC1	PREDICTED: nicotinamidase 1 [Prunus mume]	-	-	-	-	-	-	-
Pm002217	1730.67	664.333	29.17	12.2833	-1.24778	2.84e-25	4.71e-24	yes	NAT11	PREDICTED: LOW QUALITY PROTEIN: nucleobase-ascorbate transporter 11 [Prunus mume]	-	-	-	-	-	-	-
Pm002227	628	1456	15.1967	38.6933	1.34833	2.46e-33	6.11e-32	yes	RBK1	PREDICTED: receptor-like cytosolic serine/threonine-protein kinase RBK1 [Prunus mume]	-	-	-	-	-	-	-
Pm002243	78.3333	34	2.38333	1.12	-1.08948	3.57e-05	0.000123054	yes	DOF5.7	PREDICTED: dof zinc finger protein DOF5.7 [Prunus mume]	-	-	-	-	-	-	-
Pm002246	0	41	0.001	1.88	10.8765	9.63e-11	6.23e-10	yes	CAD	PREDICTED: probable mannitol dehydrogenase [Prunus mume]	Metabolism	Biosynthesis of other secondary metabolites;Global and Overview	ko01100//Metabolic pathways;ko01110//Biosynthesis of secondary metabolites;ko00940//Phenylpropanoid biosynthesis	K00083	-	GO:0043167//ion binding;GO:0016614//oxidoreductase activity, acting on CH-OH group of donors;GO:0016491//oxidoreductase activity;GO:0005488//binding;GO:0016616//oxidoreductase activity, acting on the CH-OH group of donors, NAD or NADP as acceptor;GO:0043169//cation binding;GO:0003824//catalytic activity	GO:0044699//single-organism process;GO:0044710//single-organism metabolic process;GO:0008152//metabolic process
Pm002247	0	37.6667	0.001	1.75333	10.7759	1.16e-20	1.47e-19	yes	CAD	PREDICTED: probable mannitol dehydrogenase [Prunus mume]	Metabolism	Biosynthesis of other secondary metabolites;Global and Overview	ko01100//Metabolic pathways;ko01110//Biosynthesis of secondary metabolites;ko00940//Phenylpropanoid biosynthesis	K00083	-	-	-
Pm002255	2.33333	165.667	0.08	6.42	6.32643	1.33e-26	2.38e-25	yes	CAD	PREDICTED: probable mannitol dehydrogenase [Prunus mume]	Metabolism	Biosynthesis of other secondary metabolites;Global and Overview	ko01100//Metabolic pathways;ko01110//Biosynthesis of secondary metabolites;ko00940//Phenylpropanoid biosynthesis	K00083	-	-	-
Pm002257	17.6667	201	0.653333	8.42333	3.6885	2.32e-16	2.31e-15	yes	CAD	PREDICTED: probable mannitol dehydrogenase [Prunus mume]	Metabolism	Global and Overview;Biosynthesis of other secondary metabolites	ko01100//Metabolic pathways;ko01110//Biosynthesis of secondary metabolites;ko00940//Phenylpropanoid biosynthesis	K00083	-	-	-
Pm002258	30.8533	164.017	1.12	6.57667	2.55386	6.84e-17	6.99e-16	yes	CAD	PREDICTED: probable mannitol dehydrogenase [Prunus mume]	Metabolism	Global and Overview;Biosynthesis of other secondary metabolites	ko01100//Metabolic pathways;ko01110//Biosynthesis of secondary metabolites;ko00940//Phenylpropanoid biosynthesis	K00083	-	-	-
Pm002263	211.333	413.667	8.05333	17.14	1.08971	1.75e-05	6.34e-05	yes	CAD	PREDICTED: probable mannitol dehydrogenase [Prunus mume]	Metabolism	Global and Overview;Biosynthesis of other secondary metabolites	ko01100//Metabolic pathways;ko01110//Biosynthesis of secondary metabolites;ko00940//Phenylpropanoid biosynthesis	K00083	-	-	-
Pm002264	237.667	935	8.53333	37.66	2.14185	4.7e-14	3.97e-13	yes	CAD	PREDICTED: probable mannitol dehydrogenase isoform X1 [Prunus mume]	Metabolism	Global and Overview;Biosynthesis of other secondary metabolites	ko01100//Metabolic pathways;ko01110//Biosynthesis of secondary metabolites;ko00940//Phenylpropanoid biosynthesis	K00083	-	-	-
Pm002266	902.333	215.667	29.6333	7.76667	-1.93185	1.66e-46	7.28e-45	yes	CAD	PREDICTED: 8-hydroxygeraniol dehydrogenase-like isoform X1 [Prunus mume]	Metabolism	Biosynthesis of other secondary metabolites;Global and Overview	ko01100//Metabolic pathways;ko01110//Biosynthesis of secondary metabolites;ko00940//Phenylpropanoid biosynthesis	K00083	-	-	-
Pm002268	87	32.3333	1.54333	0.64	-1.26991	4.74e-05	0.000159501	yes	rglB	PREDICTED: probable rhamnogalacturonate lyase B [Prunus mume]	-	-	-	-	-	-	-
Pm002274	3822	1315	85.2267	32.2067	-1.40395	2.3e-43	8.89e-42	yes	SHM1	PREDICTED: serine hydroxymethyltransferase, mitochondrial [Prunus mume]	Metabolism	Global and Overview;Metabolism of other amino acids;Metabolism of cofactors and vitamins;Amino acid metabolism;Carbohydrate metabolism	ko01100//Metabolic pathways;ko01110//Biosynthesis of secondary metabolites;ko01130//Biosynthesis of antibiotics;ko01120//Microbial metabolism in diverse environments;ko01200//Carbon metabolism;ko01230//Biosynthesis of amino acids;ko00460//Cyanoamino acid metabolism;ko00260//Glycine, serine and threonine metabolism;ko00630//Glyoxylate and dicarboxylate metabolism;ko00670//One carbon pool by folate	K00600	-	-	-
Pm002282	1690.67	522.667	32.4533	10.92	-1.57139	2.93e-42	1.1e-40	yes	BXL6	PREDICTED: probable beta-D-xylosidase 6 isoform X1 [Prunus mume]	-	-	-	-	-	-	-
Pm002285	437.333	1502.67	26.7967	99.8767	1.89809	3.24e-56	2.01e-54	yes	At5g65660	Hydroxyproline-rich glycoprotein family protein [Theobroma cacao]	-	-	-	-	-	-	-
Pm002286	1588.67	8454	45.0433	258.967	2.52338	1.37e-73	1.43e-71	yes	IAA9	PREDICTED: auxin-responsive protein IAA9 [Prunus mume]	Environmental Information Processing	Signal transduction	ko04075//Plant hormone signal transduction	K14484	-	GO:0005488//binding;GO:0005515//protein binding	GO:0006807//nitrogen compound metabolic process;GO:1901360//organic cyclic compound metabolic process;GO:0090304//nucleic acid metabolic process;GO:0034654//nucleobase-containing compound biosynthetic process;GO:0006351//transcription, DNA-templated;GO:0008152//metabolic process;GO:0044271//cellular nitrogen compound biosynthetic process;GO:0009058//biosynthetic process;GO:0044238//primary metabo…
Pm002304	350.667	20	10.69	0.68	-3.97458	2.1e-51	1.1e-49	yes	BHLH25	PREDICTED: transcription factor bHLH18 [Prunus mume]	-	-	-	-	-	-	-
Pm002305	96.6667	30.3333	2.87333	0.983333	-1.54697	8.96e-10	5.29e-09	yes	BHLH25	PREDICTED: transcription factor bHLH25-like [Prunus mume]	-	-	-	-	-	-	-
Pm002308	25.3333	511	0.613333	13.74	4.48557	1.42e-89	2.3e-87	yes	CYP82A3	PREDICTED: cytochrome P450 CYP82D47-like [Prunus mume]	-	-	-	-	-	-	-
Pm002311	4642.33	13094	61.39	189.32	1.62475	2.89e-59	1.99e-57	yes	HSL2	PREDICTED: LRR receptor-like serine/threonine-protein kinase HSL2 [Prunus mume]	-	-	-	-	GO:0016020//membrane	GO:0005488//binding;GO:1901363//heterocyclic compound binding;GO:0016773//phosphotransferase activity, alcohol group as acceptor;GO:0004674//protein serine/threonine kinase activity;GO:0016301//kinase activity;GO:0016772//transferase activity, transferring phosphorus-containing groups;GO:0036094//small molecule binding;GO:0097159//organic cyclic compound binding;GO:0003824//catalytic activity;GO:…	GO:0006793//phosphorus metabolic process;GO:0006464//cellular protein modification process;GO:0006468//protein phosphorylation;GO:0044237//cellular metabolic process;GO:0043170//macromolecule metabolic process;GO:0044267//cellular protein metabolic process;GO:0008152//metabolic process;GO:0036211//protein modification process;GO:0044699//single-organism process;GO:0044260//cellular macromolecule …
Pm002314	79	213	1.82667	5.27333	1.5295	5.66e-10	3.4e-09	yes	--	Cys-Gly metallodipeptidase DUG1 [Gossypium arboreum]	-	-	-	-	-	-	-
Pm002325	25356.3	2582.33	985.31	110.467	-3.15697	3.91e-49	1.86e-47	yes	XTH7	PREDICTED: probable xyloglucan endotransglucosylase/hydrolase protein 7 [Prunus mume]	-	-	-	-	-	-	-
Pm002327	479.667	999	18.6033	42.1367	1.17952	3.47e-24	5.44e-23	yes	HAT22	PREDICTED: homeobox-leucine zipper protein HAT22 [Prunus mume]	-	-	-	-	GO:0005623//cell;GO:0043227//membrane-bounded organelle;GO:0044464//cell part;GO:0043226//organelle;GO:0005622//intracellular;GO:0044424//intracellular part;GO:0043231//intracellular membrane-bounded organelle;GO:0043229//intracellular organelle	GO:0003677//DNA binding;GO:0097159//organic cyclic compound binding;GO:0005488//binding;GO:0003676//nucleic acid binding;GO:0001071//nucleic acid binding transcription factor activity;GO:1901363//heterocyclic compound binding	GO:0019438//aromatic compound biosynthetic process;GO:0034645//cellular macromolecule biosynthetic process;GO:0043170//macromolecule metabolic process;GO:0006725//cellular aromatic compound metabolic process;GO:0009987//cellular process;GO:0016070//RNA metabolic process;GO:0034654//nucleobase-containing compound biosynthetic process;GO:0008152//metabolic process;GO:1901362//organic cyclic compoun…
Pm002344	343.333	959	8.83	26.6733	1.59491	2.33e-28	4.56e-27	yes	RH16	PREDICTED: DEAD-box ATP-dependent RNA helicase 16 [Prunus mume]	-	-	-	-	-	-	-
Pm002353	111	211.667	5.32333	11.1433	1.06578	4.55e-06	1.79e-05	yes	BZIP43	PREDICTED: light-inducible protein CPRF2 [Prunus mume]	-	-	-	-	-	-	-
Pm002355	223.667	92	26.5467	12.0067	-1.1447	1.51e-09	8.73e-09	yes	PSK3	PREDICTED: phytosulfokines 3-like [Prunus mume]	-	-	-	-	-	-	-
Pm002360	159.667	638.333	7.51667	32.7533	2.12348	8.17e-44	3.21e-42	yes	VQ29	PREDICTED: VQ motif-containing protein 29-like [Pyrus x bretschneideri]	-	-	-	-	-	-	-
Pm002361	3	10.3333	0.193333	0.72	1.89691	0.00570637	0.0130924	yes	VQ29	PREDICTED: VQ motif-containing protein 29-like [Pyrus x bretschneideri]	-	-	-	-	-	-	-
Pm002363	12.3333	0.333333	0.69	0.02	-5.10852	1.34e-07	6.35e-07	yes	--	PREDICTED: uncharacterized protein LOC103336427 [Prunus mume]	-	-	-	-	-	-	-
Pm002387	3251	6708	201	453.06	1.17251	2.89e-38	8.98e-37	yes	RPL26A	PREDICTED: 60S ribosomal protein L26-1-like [Prunus mume]	Genetic Information Processing	Translation	ko03010//Ribosome	K02898	-	-	-
Pm002393	60.3333	136.667	1.94	4.7	1.2766	1.56e-06	6.58e-06	yes	BT4	PREDICTED: BTB/POZ and TAZ domain-containing protein 4 [Prunus mume]	-	-	-	-	-	-	-
Pm002395	1100.67	395.333	26.9833	10.7133	-1.33266	1.78e-22	2.54e-21	yes	A6	PREDICTED: glucan endo-1,3-beta-glucosidase 12 [Prunus mume]	-	-	-	-	-	GO:0003824//catalytic activity;GO:0016787//hydrolase activity	-
Pm002398	220.667	1620	3.93	31.1833	2.98817	2.54e-80	3.25e-78	yes	NPY2	PREDICTED: BTB/POZ domain-containing protein NPY5-like [Prunus mume]	-	-	-	-	-	-	-
Pm002401	229.667	1144	8.55333	46.86	2.4538	9.78e-61	7.08e-59	yes	DDB_G0288723	PREDICTED: UPF0553 protein-like [Prunus mume]	-	-	-	-	-	-	-
Pm002402	2265.33	356.333	58.91	10.4467	-2.49547	4.17e-72	4.13e-70	yes	fmdA	PREDICTED: formamidase-like isoform X1 [Prunus mume]	Metabolism	Global and Overview;Metabolism of other amino acids;Energy metabolism;Carbohydrate metabolism	ko01200//Carbon metabolism;ko00460//Cyanoamino acid metabolism;ko00630//Glyoxylate and dicarboxylate metabolism;ko00910//Nitrogen metabolism	K01455	-	-	-
Pm002409	554.333	222.667	22.6933	9.82333	-1.20798	5.99e-12	4.25e-11	yes	--	PREDICTED: uncharacterized protein LOC103336902 [Prunus mume]	-	-	-	-	-	-	-
Pm002410	2119.33	898.333	45.6333	21.1833	-1.10716	1.3e-29	2.68e-28	yes	At5g67385	PREDICTED: BTB/POZ domain-containing protein At5g67385 isoform X1 [Prunus mume]	-	-	-	-	-	-	-
Pm002411	1145.67	3176.33	55.8733	171.333	1.61657	3.93e-18	4.34e-17	yes	PP2A1	PREDICTED: protein PHLOEM PROTEIN 2-LIKE A1-like [Prunus mume]	-	-	-	-	-	-	-
Pm002416	3653.67	1414.33	117.4	49.6933	-1.24031	5.18e-39	1.67e-37	yes	ACBP3	PREDICTED: acyl-CoA-binding domain-containing protein 3-like [Prunus mume]	-	-	-	-	-	-	-
Pm002419	387.667	106	13.0833	3.93333	-1.73391	1.28e-23	1.93e-22	yes	ycf36	DUF1230 domain-containing protein [Cephalotus follicularis]	-	-	-	-	-	-	-
Pm002431	3111.19	993.963	43.3667	14.9433	-1.53708	7.91e-48	3.62e-46	yes	--	DNA damage-binding protein 2 [Morus notabilis]	-	-	-	-	-	-	-
Pm002432	15.4733	32.37	0.733333	1.65333	1.17284	0.00140811	0.00367131	yes	PUB4	PREDICTED: U-box domain-containing protein 4 [Prunus mume]	Cellular Processes	Transport and catabolism	ko04140//Regulation of autophagy	K08332	-	GO:0016874//ligase activity;GO:0003824//catalytic activity	-
Pm002438	27	3362.67	0.64	85.5833	7.06311	3.03e-286	8.74e-283	yes	GH3.1	PREDICTED: probable indole-3-acetic acid-amido synthetase GH3.1 [Prunus mume]	Environmental Information Processing	Signal transduction	ko04075//Plant hormone signal transduction	K14487	-	-	-
Pm002447	25.4767	174.39	0.75	5.64333	2.91159	9.39e-13	7.16e-12	yes	CYP81E8	PREDICTED: cytochrome P450 81E8-like [Prunus mume]	-	-	-	-	-	-	-
Pm002448	171	1801.33	5.45667	63.3767	3.53786	4.08e-21	5.36e-20	yes	CYP81E8	PREDICTED: isoflavone 3'-hydroxylase-like [Prunus mume]	-	-	-	-	-	-	-
Pm002450	4614	945.333	122.723	27.78	-2.14329	2.34e-25	3.89e-24	yes	CYP81E8	PREDICTED: cytochrome P450 81E8-like isoform X1 [Prunus mume]	Metabolism	Biosynthesis of other secondary metabolites;Global and Overview	ko01110//Biosynthesis of secondary metabolites;ko00943//Isoflavonoid biosynthesis	K13260	-	-	-
Pm002462	1017	388.667	18.64	7.72333	-1.27111	1.49e-24	2.38e-23	yes	At2g23200	PREDICTED: probable receptor-like protein kinase At2g23200 [Prunus mume]	-	-	-	-	-	-	-
Pm002468	2	73	0.0733333	2.92667	5.31865	1.34e-14	1.18e-13	yes	CAD	PREDICTED: cinnamyl alcohol dehydrogenase 1-like [Prunus mume]	Metabolism	Global and Overview;Biosynthesis of other secondary metabolites	ko01100//Metabolic pathways;ko01110//Biosynthesis of secondary metabolites;ko00940//Phenylpropanoid biosynthesis	K00083	-	GO:0003824//catalytic activity;GO:0016491//oxidoreductase activity;GO:0043169//cation binding;GO:0043167//ion binding;GO:0005488//binding;GO:0016614//oxidoreductase activity, acting on CH-OH group of donors;GO:0016616//oxidoreductase activity, acting on the CH-OH group of donors, NAD or NADP as acceptor	GO:0008152//metabolic process;GO:0044699//single-organism process;GO:0044710//single-organism metabolic process
Pm002476	822.667	1560.67	15.98	32.97	1.04489	3.77e-23	5.6e-22	yes	SKIP2	PREDICTED: F-box protein SKIP2 [Prunus mume]	-	-	-	-	-	-	-
Pm002482	200.333	50	5.25333	1.43333	-1.87386	7.36e-18	8e-17	yes	At3g47200	PREDICTED: UPF0481 protein At3g47200 [Prunus mume]	-	-	-	-	-	-	-
Pm002488	1268.67	514.667	36.3367	15.8467	-1.19725	3.74e-13	2.95e-12	yes	IRX15-L	PREDICTED: protein IRX15-LIKE [Prunus mume]	-	-	-	-	-	-	-
Pm002500	22	8.33333	0.453333	0.183333	-1.3061	0.00477118	0.0111353	yes	MCM8	PREDICTED: probable DNA helicase MCM8 [Prunus mume]	-	-	-	-	-	-	-
Pm002515	273.667	766.667	6.87667	20.7567	1.59379	5.16e-27	9.46e-26	yes	RH57	PREDICTED: DEAD-box ATP-dependent RNA helicase 57 [Prunus mume]	-	-	-	-	-	GO:0032550//purine ribonucleoside binding;GO:0016818//hydrolase activity, acting on acid anhydrides, in phosphorus-containing anhydrides;GO:0005488//binding;GO:0016887//ATPase activity;GO:0017111//nucleoside-triphosphatase activity;GO:0097367//carbohydrate derivative binding;GO:0032549//ribonucleoside binding;GO:0001883//purine nucleoside binding;GO:0003824//catalytic activity;GO:0042623//ATPase …	GO:0006725//cellular aromatic compound metabolic process;GO:0009261//ribonucleotide catabolic process;GO:0044763//single-organism cellular process;GO:0009056//catabolic process;GO:0006796//phosphate-containing compound metabolic process;GO:0009987//cellular process;GO:0071704//organic substance metabolic process;GO:0019439//aromatic compound catabolic process;GO:0044237//cellular metabolic proces…
Pm002521	187	39.6667	7.03667	1.59333	-2.14284	1.98e-13	1.59e-12	yes	PER21	PREDICTED: peroxidase 21 [Prunus mume]	Metabolism	Global and Overview;Biosynthesis of other secondary metabolites	ko01100//Metabolic pathways;ko01110//Biosynthesis of secondary metabolites;ko00940//Phenylpropanoid biosynthesis	K00430	-	-	-
Pm002522	653	227.333	23.13	8.71667	-1.40792	4.51e-18	4.96e-17	yes	--	PREDICTED: transcription initiation factor TFIID subunit 7-like [Ziziphus jujuba]	-	-	-	-	-	-	-
Pm002525	39.9167	74.7233	2.26333	4.63333	1.0336	6.97e-05	0.00022928	yes	--	PREDICTED: cytosolic purine 5'-nucleotidase-like [Prunus mume]	-	-	-	-	-	-	-
Pm002535	4186	17001	110.473	492.22	2.15561	1.73e-64	1.43e-62	yes	DCR	PREDICTED: BAHD acyltransferase DCR [Prunus mume]	-	-	-	-	-	-	-
Pm002540	633	119.333	23.6733	4.89667	-2.27339	2.2e-46	9.62e-45	yes	--	8-amino-7-oxononanoate synthase [Theobroma cacao]	-	-	-	-	-	-	-
Pm002544	42	104.667	1.21667	3.31333	1.44535	1.09e-09	6.4e-09	yes	ANTR3	PREDICTED: LOW QUALITY PROTEIN: probable anion transporter 3, chloroplastic [Prunus mume]	-	-	-	-	-	-	GO:0044699//single-organism process;GO:0044763//single-organism cellular process;GO:0009987//cellular process
Pm002557	19.3333	41	0.556667	1.27667	1.1975	0.000551111	0.00154913	yes	At3g59150	PREDICTED: F-box/LRR-repeat protein At3g58900-like [Prunus mume]	-	-	-	-	-	-	-
Pm002567	266	558.667	13.6467	31.9333	1.22651	3.83e-07	1.72e-06	yes	--	PREDICTED: heme-binding protein 1 [Juglans regia]	-	-	-	-	GO:0043227//membrane-bounded organelle;GO:0043229//intracellular organelle;GO:0044424//intracellular part;GO:0016020//membrane;GO:0005622//intracellular;GO:0043231//intracellular membrane-bounded organelle;GO:0005623//cell;GO:0043226//organelle;GO:0044464//cell part	-	GO:0007154//cell communication;GO:0051716//cellular response to stimulus;GO:0050789//regulation of biological process;GO:0009987//cellular process;GO:0044700//single organism signaling;GO:0050794//regulation of cellular process;GO:0023052//signaling;GO:0050896//response to stimulus;GO:0065007//biological regulation;GO:0044699//single-organism process;GO:0044763//single-organism cellular process;G…
Pm002572	604.333	208	20.96	7.86333	-1.41443	1.96e-22	2.79e-21	yes	FBP	PREDICTED: fructose-1,6-bisphosphatase, chloroplastic [Prunus mume]	Metabolism	Global and Overview;Energy metabolism;Carbohydrate metabolism	ko01100//Metabolic pathways;ko01110//Biosynthesis of secondary metabolites;ko01130//Biosynthesis of antibiotics;ko01120//Microbial metabolism in diverse environments;ko01200//Carbon metabolism;ko00010//Glycolysis / Gluconeogenesis;ko00710//Carbon fixation in photosynthetic organisms;ko00051//Fructose and mannose metabolism;ko00030//Pentose phosphate pathway	K03841	-	GO:0050308//sugar-phosphatase activity;GO:0016787//hydrolase activity;GO:0016491//oxidoreductase activity;GO:0016791//phosphatase activity;GO:0016788//hydrolase activity, acting on ester bonds;GO:0016627//oxidoreductase activity, acting on the CH-CH group of donors;GO:0019203//carbohydrate phosphatase activity;GO:0042578//phosphoric ester hydrolase activity;GO:0016628//oxidoreductase activity, ac…	GO:0044710//single-organism metabolic process;GO:0009987//cellular process;GO:0006796//phosphate-containing compound metabolic process;GO:0044237//cellular metabolic process;GO:0008152//metabolic process;GO:0044699//single-organism process;GO:0006793//phosphorus metabolic process
Pm002578	738.667	1827.67	19.4533	52.72	1.43833	3.54e-24	5.54e-23	yes	At5g41260	PREDICTED: probable serine/threonine-protein kinase At5g41260 [Prunus mume]	-	-	-	-	-	GO:0016772//transferase activity, transferring phosphorus-containing groups;GO:0097159//organic cyclic compound binding;GO:0016740//transferase activity;GO:0001882//nucleoside binding;GO:0003824//catalytic activity;GO:0005488//binding;GO:0036094//small molecule binding;GO:0032549//ribonucleoside binding;GO:0097367//carbohydrate derivative binding;GO:1901363//heterocyclic compound binding;GO:00018…	GO:0044237//cellular metabolic process;GO:0006796//phosphate-containing compound metabolic process;GO:0006793//phosphorus metabolic process;GO:0019538//protein metabolic process;GO:0036211//protein modification process;GO:0044267//cellular protein metabolic process;GO:0044238//primary metabolic process;GO:0043412//macromolecule modification;GO:0008152//metabolic process;GO:0006464//cellular prote…
Pm002590	35	4.33333	2.65333	0.36	-2.88174	1.49e-09	8.65e-09	yes	HSP18.2	PREDICTED: 18.1 kDa class I heat shock protein-like [Prunus mume]	Genetic Information Processing	Folding, sorting and degradation	ko04141//Protein processing in endoplasmic reticulum	K13993	-	-	GO:0050896//response to stimulus;GO:0009628//response to abiotic stimulus;GO:0006950//response to stress
Pm002592	13.6667	0.666667	1.47	0.0833333	-4.14078	8.38e-08	4.06e-07	yes	COPT2	PREDICTED: copper transporter 2-like [Prunus mume]	-	-	-	-	-	-	-
Pm002593	102	20.6667	4.74333	1.06	-2.16184	4.04e-14	3.43e-13	yes	COPT6	PREDICTED: copper transporter 6-like [Prunus mume]	-	-	-	-	-	-	-
Pm002595	2156	4674.67	49.1767	116.53	1.24466	5.63e-37	1.65e-35	yes	--	PREDICTED: uncharacterized protein LOC103338584 [Prunus mume]	-	-	-	-	-	-	-
Pm002601	340	45.6667	10.95	1.58667	-2.78686	2.63e-35	7.22e-34	yes	--	PREDICTED: non-specific lipid-transfer protein Cw18 [Prunus mume]	-	-	-	-	-	-	-
Pm002606	376.667	128.667	11.84	4.38667	-1.43247	1.87e-17	1.98e-16	yes	RH48	PREDICTED: probable DEAD-box ATP-dependent RNA helicase 48 [Gossypium raimondii]	-	-	-	-	-	-	-
Pm002607	10631	1213.67	216.157	27.0033	-3.00087	1.06e-117	3.05e-115	yes	NPF5.6	PREDICTED: protein NRT1/ PTR FAMILY 5.6 [Prunus mume]	-	-	-	-	-	-	-
Pm002628	101	461	4	19.81	2.30816	8.24e-40	2.73e-38	yes	SPBC776.07	succinate dehydrogenase subunit 4 family protein [Populus trichocarpa]	-	-	-	-	-	-	-
Pm002629	98.3333	304.333	4.11667	13.6733	1.73182	1.23e-16	1.24e-15	yes	AKR4C9	PREDICTED: aldo-keto reductase family 4 member C9-like [Prunus mume]	-	-	-	-	-	-	-
Pm002630	446	922.333	16.1333	36.2667	1.1686	1.68e-14	1.47e-13	yes	AKR4C9	PREDICTED: aldo-keto reductase family 4 member C9-like [Prunus mume]	-	-	-	-	-	GO:0003824//catalytic activity	GO:0044710//single-organism metabolic process;GO:0008152//metabolic process;GO:0044699//single-organism process
Pm002633	53.7533	17.7133	1.20333	0.446667	-1.42977	0.000192186	0.000586702	yes	LECRK41	PREDICTED: L-type lectin-domain containing receptor kinase IV.1-like [Prunus mume]	-	-	-	-	-	-	-
Pm002639	144.127	52.9533	3.32667	1.34333	-1.30826	1.95e-07	9.01e-07	yes	LECRK41	PREDICTED: L-type lectin-domain containing receptor kinase IV.1-like [Prunus mume]	-	-	-	-	-	-	-
Pm002640	522.633	198.337	10.2233	4.22	-1.27655	7.77e-13	5.96e-12	yes	LECRK41	PREDICTED: L-type lectin-domain containing receptor kinase IV.1-like [Prunus mume]	-	-	-	-	-	-	-
Pm002651	11.3333	69.3333	0.306667	2.00333	2.70766	3.02e-13	2.4e-12	yes	RCA1	PREDICTED: ribulose bisphosphate carboxylase/oxygenase activase, chloroplastic-like [Prunus mume]	-	-	-	-	-	-	-
Pm002652	113.667	646	2.07667	12.97	2.64284	1.74e-67	1.58e-65	yes	LECRKS4	PREDICTED: L-type lectin-domain containing receptor kinase S.4-like [Prunus mume]	-	-	-	-	-	GO:0016740//transferase activity;GO:0016773//phosphotransferase activity, alcohol group as acceptor;GO:1901363//heterocyclic compound binding;GO:0004674//protein serine/threonine kinase activity;GO:0097159//organic cyclic compound binding;GO:0005488//binding;GO:0097367//carbohydrate derivative binding;GO:0001883//purine nucleoside binding;GO:0036094//small molecule binding;GO:0003824//catalytic a…	GO:0044699//single-organism process;GO:0043412//macromolecule modification;GO:0044260//cellular macromolecule metabolic process;GO:0019538//protein metabolic process;GO:0044237//cellular metabolic process;GO:0006464//cellular protein modification process;GO:0009987//cellular process;GO:0043170//macromolecule metabolic process;GO:0006796//phosphate-containing compound metabolic process;GO:0044267/…
Pm002654	26.74	6.23	0.61	0.153333	-1.99214	8.12e-06	3.09e-05	yes	LECRK41	PREDICTED: L-type lectin-domain containing receptor kinase IV.1-like [Prunus mume]	-	-	-	-	-	-	-
Pm002660	733	261.667	55.8533	21.8967	-1.35093	5.36e-19	6.18e-18	yes	HLIP	PREDICTED: high-light-induced protein, chloroplastic [Prunus mume]	-	-	-	-	-	-	-
Pm002663	30.6667	5	1.35333	0.243333	-2.47551	2.03e-08	1.05e-07	yes	SRG1	PREDICTED: protein SRG1-like [Prunus mume]	-	-	-	-	-	-	-
Pm002666	1350.67	327	45.7433	11.94	-1.93776	1.85e-45	7.82e-44	yes	SRG1	PREDICTED: protein SRG1-like isoform X1 [Prunus mume]	-	-	-	-	-	-	-
Pm002667	20	5.66667	0.66	0.203333	-1.69862	0.000274553	0.000815821	yes	SRG1	PREDICTED: protein SRG1-like [Prunus mume]	-	-	-	-	-	-	-
Pm002669	5.33333	30	0.2	1.27333	2.67054	8.74e-09	4.66e-08	yes	SRG1	PREDICTED: protein SRG1-like [Prunus mume]	-	-	-	-	-	-	-
Pm002670	346.667	715	10.8667	24.3967	1.16677	9.79e-20	1.18e-18	yes	fes1	PREDICTED: hsp70 nucleotide exchange factor fes1-like [Prunus mume]	Genetic Information Processing	Folding, sorting and degradation	ko04141//Protein processing in endoplasmic reticulum	K09562	-	-	-
Pm002672	1836	721.667	65.99	28.6	-1.20623	8.67e-26	1.48e-24	yes	--	PREDICTED: uncharacterized protein LOC103339189 [Prunus mume]	-	-	-	-	-	-	-
Pm002674	117.333	1946.33	2.61667	47.6533	4.18678	2.32e-76	2.62e-74	yes	PCS1	PREDICTED: aspartic proteinase PCS1 [Prunus mume]	-	-	-	-	-	GO:0016787//hydrolase activity;GO:0003824//catalytic activity	GO:0044238//primary metabolic process;GO:0016485//protein processing;GO:0008152//metabolic process;GO:0071704//organic substance metabolic process;GO:0010467//gene expression;GO:0019538//protein metabolic process;GO:0006508//proteolysis;GO:0051604//protein maturation;GO:0043170//macromolecule metabolic process
Pm002678	912.333	296	22.5733	7.80333	-1.53246	3.85e-13	3.03e-12	yes	LAC17	PREDICTED: laccase-17-like [Prunus mume]	-	-	-	-	-	-	-
Pm002679	76	165.667	3.14667	7.57	1.26647	4.87e-07	2.17e-06	yes	WRKY49	PREDICTED: probable WRKY transcription factor 49 [Prunus mume]	-	-	-	-	-	-	-
Pm002681	4583	1131.67	169.7	45.73	-1.89177	5.25e-75	5.79e-73	yes	SPAC24B11.05	PREDICTED: suppressor of disruption of TFIIS-like [Pyrus x bretschneideri]	-	-	-	-	-	-	-
Pm002686	2616.33	1038.67	53.7733	23.4033	-1.20018	1.44e-27	2.73e-26	yes	TRP3	PREDICTED: telomere repeat-binding protein 5-like [Prunus mume]	-	-	-	-	-	-	-
Pm002691	1300	3455.33	48.11	140.51	1.54626	1.81e-31	4.09e-30	yes	EXPA3	PREDICTED: expansin-A6 [Prunus mume]	-	-	-	-	GO:0005623//cell;GO:0071944//cell periphery;GO:0044464//cell part;GO:0030312//external encapsulating structure	-	GO:0045229//external encapsulating structure organization;GO:0071840//cellular component organization or biogenesis;GO:0009987//cellular process;GO:0071554//cell wall organization or biogenesis;GO:0071555//cell wall organization;GO:0016043//cellular component organization
Pm002698	255.667	519.667	6.76667	14.9533	1.14395	6.93e-17	7.08e-16	yes	NAK	PREDICTED: probable serine/threonine-protein kinase NAK [Prunus mume]	-	-	-	-	-	-	-
Pm002705	49.3333	190.333	4.24333	17.75	2.06455	9.05e-22	1.24e-20	yes	TIM9	PREDICTED: mitochondrial import inner membrane translocase subunit Tim9-like [Prunus mume]	-	-	-	-	-	-	-
Pm002714	243.333	104	7.11333	3.31	-1.10369	1.55e-07	7.3e-07	yes	CNGC1	PREDICTED: cyclic nucleotide-gated ion channel 1-like [Prunus mume]	Organismal Systems	Environmental adaptation	ko04626//Plant-pathogen interaction	K05391	-	-	-
Pm002724	5043	9332	424.407	861.183	1.02087	2.67e-25	4.43e-24	yes	RPL36B	PREDICTED: 60S ribosomal protein L36-2 [Prunus mume]	Genetic Information Processing	Translation	ko03010//Ribosome	K02920	-	-	-
Pm002733	11056.3	40532.7	220.807	879.937	1.99462	6.13e-75	6.72e-73	yes	MED37E	PREDICTED: probable mediator of RNA polymerase II transcription subunit 37e [Prunus mume]	Cellular Processes;Genetic Information Processing	Transport and catabolism;Folding, sorting and degradation;Transcription	ko04141//Protein processing in endoplasmic reticulum;ko03040//Spliceosome;ko04144//Endocytosis	K03283	-	GO:1901363//heterocyclic compound binding;GO:0005488//binding;GO:0001882//nucleoside binding;GO:0016627//oxidoreductase activity, acting on the CH-CH group of donors;GO:0032549//ribonucleoside binding;GO:0003824//catalytic activity;GO:0016628//oxidoreductase activity, acting on the CH-CH group of donors, NAD or NADP as acceptor;GO:0001883//purine nucleoside binding;GO:0016491//oxidoreductase acti…	GO:0044710//single-organism metabolic process;GO:0008152//metabolic process;GO:0044699//single-organism process;GO:0050896//response to stimulus
Pm002740	16.6667	6.66667	0.326667	0.143333	-1.18845	0.0118307	0.0251223	yes	CHX20	PREDICTED: cation/H(+) antiporter 20-like [Prunus mume]	-	-	-	-	-	-	-
Pm002746	400.667	106.333	10.4267	3.05	-1.7734	6.67e-22	9.21e-21	yes	At3g09470	PREDICTED: UNC93-like protein 3 [Prunus mume]	-	-	-	-	-	-	-
Pm002750	268	632.667	15.1333	39.0433	1.36735	1.16e-24	1.87e-23	yes	RBG6	PREDICTED: glycine-rich RNA-binding protein 6, mitochondrial [Prunus mume]	-	-	-	-	-	-	-
Pm002754	31.3333	109.667	2.26333	8.70333	1.94312	4e-15	3.67e-14	yes	At2g28720	PREDICTED: probable histone H2B.3 [Prunus mume]	-	-	-	-	GO:0005622//intracellular;GO:0043229//intracellular organelle;GO:0043228//non-membrane-bounded organelle;GO:0043231//intracellular membrane-bounded organelle;GO:0043226//organelle;GO:0044424//intracellular part;GO:0005623//cell;GO:0043232//intracellular non-membrane-bounded organelle;GO:0044464//cell part;GO:0043227//membrane-bounded organelle	GO:0005488//binding;GO:0003676//nucleic acid binding;GO:0097159//organic cyclic compound binding;GO:1901363//heterocyclic compound binding;GO:0046983//protein dimerization activity;GO:0005515//protein binding	GO:0071824//protein-DNA complex subunit organization;GO:0009987//cellular process;GO:0071822//protein complex subunit organization;GO:0071840//cellular component organization or biogenesis;GO:0016043//cellular component organization;GO:0051276//chromosome organization;GO:0006325//chromatin organization;GO:0006996//organelle organization;GO:0034728//nucleosome organization;GO:0043933//macromolecul…
Pm002755	873	1612	39.46	79.66	1.01346	5.99e-21	7.79e-20	yes	--	PREDICTED: uncharacterized protein LOC103339895 [Prunus mume]	-	-	-	-	-	-	-
Pm002763	761	322	10.6667	4.97333	-1.10082	1.67e-07	7.79e-07	yes	TKRP125	PREDICTED: 125 kDa kinesin-related protein [Prunus mume]	-	-	-	-	-	-	-
Pm002765	66.6667	15.6667	1.59333	0.413333	-1.94667	2.74e-10	1.69e-09	yes	At2g39490	PREDICTED: F-box protein At2g39490 [Prunus mume]	-	-	-	-	-	-	-
Pm002799	442.333	118.333	8.67333	2.49667	-1.79658	4.81e-21	6.29e-20	yes	At5g02620	PREDICTED: ankyrin repeat-containing protein At5g02620 [Prunus mume]	-	-	-	-	-	-	-
Pm002800	153	39.3333	5.58333	1.55667	-1.84267	6.74e-15	6.08e-14	yes	MAKR4	PREDICTED: probable membrane-associated kinase regulator 4 [Prunus mume]	-	-	-	-	-	-	-
Pm002809	12.3333	27	0.636667	1.55667	1.28985	0.000817497	0.00223354	yes	--	PREDICTED: uncharacterized protein LOC103340218 [Prunus mume]	-	-	-	-	-	-	-
Pm002820	40	76.6667	1.01667	2.12	1.06022	0.00119188	0.00314901	yes	Os06g0717800	PREDICTED: probable protein phosphatase 2C 48 [Prunus mume]	-	-	-	-	-	-	-
Pm002830	807.667	2097.33	25.1767	72.1567	1.51905	9.34e-51	4.76e-49	yes	ADK	PREDICTED: adenylate kinase 1, chloroplastic [Prunus mume]	Metabolism	Global and Overview;Nucleotide metabolism	ko01100//Metabolic pathways;ko01110//Biosynthesis of secondary metabolites;ko01130//Biosynthesis of antibiotics;ko00230//Purine metabolism	K00939	-	-	-
Pm002836	374.333	168	6.91	3.36667	-1.03736	8.04e-09	4.31e-08	yes	At5g02830	PREDICTED: pentatricopeptide repeat-containing protein At5g02830, chloroplastic isoform X1 [Prunus mume]	-	-	-	-	-	-	-
Pm002839	319	72	21.77	5.28333	-2.04282	8.1e-21	1.04e-19	yes	--	PREDICTED: uncharacterized serine-rich protein C1E8.05 [Prunus mume]	-	-	-	-	-	-	-
Pm002841	4566.67	12976.3	135.217	419.697	1.63407	7.83e-58	5.13e-56	yes	RPL4	PREDICTED: 60S ribosomal protein L4 [Prunus mume]	Genetic Information Processing	Translation	ko03010//Ribosome	K02930	-	-	-
Pm002843	290	100.333	9.35333	3.49667	-1.4195	1.45e-12	1.09e-11	yes	TBL34	PREDICTED: protein trichome birefringence-like 34 [Prunus mume]	-	-	-	-	-	-	-
Pm002844	1004.67	229.667	39.29	9.96	-1.97994	3.73e-14	3.18e-13	yes	PYL4	PREDICTED: abscisic acid receptor PYL4 [Prunus mume]	Environmental Information Processing	Signal transduction	ko04075//Plant hormone signal transduction	K14496	-	-	-
Pm002858	449	1091	7.16333	18.8967	1.39943	1.49e-25	2.51e-24	yes	KPNB1	PREDICTED: importin subunit beta-1-like [Prunus mume]	Genetic Information Processing	Translation	ko03013//RNA transport	K14293	-	GO:0005515//protein binding;GO:0019899//enzyme binding;GO:0005488//binding;GO:0051020//GTPase binding;GO:0017016//Ras GTPase binding;GO:0031267//small GTPase binding	-
Pm002870	26.37	8.33	0.38	0.126667	-1.58496	0.000188491	0.00057638	yes	RLP12	PREDICTED: receptor-like protein 12 isoform X1 [Prunus mume]	-	-	-	-	-	-	-
Pm002878	41	7.66667	0.61	0.13	-2.2303	1.23e-06	5.24e-06	yes	RLP12	PREDICTED: probable LRR receptor-like serine/threonine-protein kinase At4g36180 [Prunus mume]	-	-	-	-	-	-	-
Pm002882	4.66667	0.333333	0.0733333	0.00666667	-3.45943	0.00472757	0.0110472	yes	RLP12	PREDICTED: receptor-like protein 12 [Prunus mume]	-	-	-	-	-	-	-
Pm002886	3671.33	10309	70.0267	214.977	1.6182	3.66e-46	1.58e-44	yes	PDC1	PREDICTED: pyruvate decarboxylase 2 [Prunus mume]	Metabolism	Global and Overview;Carbohydrate metabolism	ko01100//Metabolic pathways;ko01110//Biosynthesis of secondary metabolites;ko01130//Biosynthesis of antibiotics;ko00010//Glycolysis / Gluconeogenesis	K01568	-	-	-
Pm002887	3.33333	9.66667	0.09	0.29	1.68806	0.0170177	0.0346638	yes	PDC1	PREDICTED: pyruvate decarboxylase 2-like [Prunus mume]	Metabolism	Carbohydrate metabolism;Global and Overview	ko01100//Metabolic pathways;ko01110//Biosynthesis of secondary metabolites;ko01130//Biosynthesis of antibiotics;ko00010//Glycolysis / Gluconeogenesis	K01568	-	-	-
Pm002891	3913	10117.7	119.013	335.24	1.49407	1.25e-49	6.16e-48	yes	EBP1	PREDICTED: ERBB-3 BINDING PROTEIN 1 [Prunus mume]	-	-	-	-	-	GO:0008233//peptidase activity;GO:0070011//peptidase activity, acting on L-amino acid peptides;GO:0016787//hydrolase activity;GO:0008237//metallopeptidase activity;GO:0003824//catalytic activity	GO:0016485//protein processing;GO:0044238//primary metabolic process;GO:0006508//proteolysis;GO:0010467//gene expression;GO:0008152//metabolic process;GO:0051604//protein maturation;GO:0043170//macromolecule metabolic process;GO:0019538//protein metabolic process;GO:0071704//organic substance metabolic process
Pm002893	8.33333	1	1.08667	0.136667	-2.99118	0.0101014	0.0218143	yes	SLE3	PREDICTED: late embryogenesis abundant protein EMB564-like [Prunus mume]	-	-	-	-	-	-	-
Pm002898	9454	2909.67	147.973	49.4767	-1.58052	4.63e-53	2.59e-51	yes	AMPD	PREDICTED: AMP deaminase isoform X1 [Prunus mume]	Metabolism	Global and Overview;Nucleotide metabolism	ko01100//Metabolic pathways;ko01110//Biosynthesis of secondary metabolites;ko01130//Biosynthesis of antibiotics;ko00230//Purine metabolism	K01490	-	-	-
Pm002915	68.6667	19.6667	3.35333	1.02667	-1.70763	4.66e-08	2.32e-07	yes	PHL1	PREDICTED: protein PHR1-LIKE 1-like [Prunus mume]	-	-	-	-	-	-	-
Pm002923	1287.67	5554	43.6033	206.58	2.24419	2.94e-84	4.16e-82	yes	PDX1	PREDICTED: pyridoxal 5'-phosphate synthase subunit PDX1.3 [Prunus mume]	Metabolism	Metabolism of cofactors and vitamins	ko00750//Vitamin B6 metabolism	K06215	-	-	-
Pm002933	70.6667	32	3.06	1.47	-1.05772	0.00126698	0.00332827	yes	rnf8	PREDICTED: E3 ubiquitin-protein ligase RNF8-B [Prunus mume]	-	-	-	-	-	-	-
Pm002952	3.27667	0	0.0533333	0.001	-5.73697	0.00483179	0.0112537	yes	At3g47570	PREDICTED: probable LRR receptor-like serine/threonine-protein kinase At3g47570 [Prunus mume]	-	-	-	-	-	-	-
Pm002960	9.66667	485.333	0.49	26.27	5.74449	3.78e-115	1e-112	yes	At1g80120	PREDICTED: protein LURP-one-related 5-like [Prunus mume]	-	-	-	-	-	-	-
Pm002961	8	82.6667	0.47	5.44667	3.53464	7.76e-23	1.13e-21	yes	--	PREDICTED: uncharacterized protein LOC103342393 [Prunus mume]	-	-	-	-	-	-	-
Pm002976	43.3333	103	2.15333	5.58333	1.37456	1.18e-06	5.04e-06	yes	BETVIII	PREDICTED: calcium-binding protein CML42 [Prunus mume]	Organismal Systems	Environmental adaptation	ko04626//Plant-pathogen interaction	K13448	-	-	-
Pm002987	738.333	1760	32.3767	83.5867	1.36832	7.25e-29	1.45e-27	yes	RER3	PREDICTED: protein RETICULATA-RELATED 3, chloroplastic [Prunus mume]	-	-	-	-	-	-	-
Pm002993	1019.79	324.007	15.1033	5.29	-1.51353	1.91e-25	3.2e-24	yes	At1g06840	PREDICTED: probable LRR receptor-like serine/threonine-protein kinase At1g06840 isoform X1 [Prunus mume]	-	-	-	-	GO:0031224//intrinsic component of membrane;GO:0044425//membrane part;GO:0016020//membrane	GO:0016773//phosphotransferase activity, alcohol group as acceptor;GO:0032550//purine ribonucleoside binding;GO:0001883//purine nucleoside binding;GO:0036094//small molecule binding;GO:0005057//receptor signaling protein activity;GO:0001882//nucleoside binding;GO:0003824//catalytic activity;GO:0097367//carbohydrate derivative binding;GO:0032549//ribonucleoside binding;GO:0016740//transferase acti…	GO:0044710//single-organism metabolic process;GO:0001932//regulation of protein phosphorylation;GO:0009893//positive regulation of metabolic process;GO:0032268//regulation of cellular protein metabolic process;GO:0032147//activation of protein kinase activity;GO:0042327//positive regulation of phosphorylation;GO:0019222//regulation of metabolic process;GO:0031399//regulation of protein modificati…
Pm002995	837	364	18.5	8.74	-1.08182	1.1e-16	1.11e-15	yes	At3g08570	PREDICTED: BTB/POZ domain-containing protein At3g08570 [Prunus mume]	-	-	-	-	-	-	-
Pm002999	38	7	2.69333	0.543333	-2.30948	2.12e-08	1.09e-07	yes	--	PREDICTED: uncharacterized protein LOC103342767 isoform X1 [Prunus mume]	-	-	-	-	-	-	-
Pm003007	1801.33	683	48.1333	19.6633	-1.29153	1.03e-14	9.15e-14	yes	MAN6	PREDICTED: mannan endo-1,4-beta-mannosidase 6 [Prunus mume]	Metabolism	Carbohydrate metabolism	ko00051//Fructose and mannose metabolism	K19355	-	-	-
Pm003008	760	278.333	20.8967	8.39	-1.31653	2e-23	3e-22	yes	STN8	PREDICTED: serine/threonine-protein kinase STN8, chloroplastic [Prunus mume]	-	-	-	-	-	-	-
Pm003016	86.3333	327	4.48	18.7967	2.06891	4.56e-26	7.92e-25	yes	--	DUF599 domain-containing protein [Cephalotus follicularis]	-	-	-	-	-	-	-
Pm003036	9	2.66667	0.676667	0.216667	-1.64297	0.0117825	0.0250385	yes	LTP2	PREDICTED: non-specific lipid-transfer protein 1-like [Prunus mume]	-	-	-	-	-	-	-
Pm003054	1763	487.333	29.81	8.98	-1.73101	4.26e-58	2.82e-56	yes	WNK5	PREDICTED: probable serine/threonine-protein kinase WNK5 [Prunus mume]	-	-	-	-	-	-	-
Pm003074	467	28	33.53	2.26	-3.89106	4.97e-27	9.14e-26	yes	--	PREDICTED: transcription factor SCREAM2-like isoform X1 [Malus domestica]	-	-	-	-	-	-	-
Pm003076	33	82	1.07333	2.88	1.42397	2.85e-05	9.98e-05	yes	At5g24080	PREDICTED: G-type lectin S-receptor-like serine/threonine-protein kinase SD2-5 [Prunus mume]	-	-	-	-	-	-	-
Pm003078	2807.67	696.667	75.84	20.5933	-1.88078	1.69e-34	4.43e-33	yes	AGT3	PREDICTED: alanine--glyoxylate aminotransferase 2 homolog 2, mitochondrial-like [Prunus mume]	Metabolism	Amino acid metabolism;Global and Overview	ko01100//Metabolic pathways;ko01110//Biosynthesis of secondary metabolites;ko00270//Cysteine and methionine metabolism;ko00260//Glycine, serine and threonine metabolism;ko00280//Valine, leucine and isoleucine degradation;ko00250//Alanine, aspartate and glutamate metabolism	K00827	-	-	-
Pm003119	403.333	868.333	18.57	43.63	1.23235	9.74e-23	1.41e-21	yes	At4g11060	PREDICTED: single-stranded DNA-binding protein, mitochondrial isoform X1 [Prunus mume]	-	-	-	-	-	GO:1901363//heterocyclic compound binding;GO:0043566//structure-specific DNA binding;GO:0005488//binding;GO:0003676//nucleic acid binding;GO:0003677//DNA binding;GO:0097159//organic cyclic compound binding	GO:0034641//cellular nitrogen compound metabolic process;GO:0044238//primary metabolic process;GO:0006259//DNA metabolic process;GO:1901360//organic cyclic compound metabolic process;GO:0009987//cellular process;GO:0043170//macromolecule metabolic process;GO:0046483//heterocycle metabolic process;GO:0090304//nucleic acid metabolic process;GO:0071704//organic substance metabolic process;GO:0006807…
Pm003128	0.333333	7	0.0166667	0.443333	4.73335	6.07e-05	0.000201154	yes	GATA17	PREDICTED: GATA transcription factor 17-like [Prunus mume]	-	-	-	-	-	-	-
Pm003132	830.333	353.333	19.6367	9.03333	-1.12022	6.21e-16	6e-15	yes	ppx	PREDICTED: exopolyphosphatase isoform X1 [Prunus mume]	-	-	-	-	-	-	-
Pm003133	667.333	160	14.0267	3.67333	-1.93301	4.32e-41	1.54e-39	yes	EXD3	PREDICTED: exonuclease mut-7 homolog isoform X1 [Juglans regia]	-	-	-	-	-	-	-
Pm003151	56423.3	22810.7	941.54	418.48	-1.16986	4.66e-28	9.02e-27	yes	AVP1	PREDICTED: pyrophosphate-energized vacuolar membrane proton pump 1-like [Prunus mume]	Metabolism	Energy metabolism	ko00190//Oxidative phosphorylation	K01507	-	GO:0016628//oxidoreductase activity, acting on the CH-CH group of donors, NAD or NADP as acceptor;GO:0022804//active transmembrane transporter activity;GO:0003824//catalytic activity;GO:0005215//transporter activity;GO:0016627//oxidoreductase activity, acting on the CH-CH group of donors;GO:0022857//transmembrane transporter activity;GO:0016491//oxidoreductase activity;GO:0015405//P-P-bond-hydrol…	GO:0009987//cellular process;GO:0051234//establishment of localization;GO:0008152//metabolic process;GO:0006818//hydrogen transport;GO:0044763//single-organism cellular process;GO:0044765//single-organism transport;GO:0051179//localization;GO:1902578//single-organism localization;GO:0006810//transport;GO:0044699//single-organism process;GO:0044710//single-organism metabolic process
Pm003156	680	2030.67	9.20333	29.95	1.70233	5.23e-63	4.02e-61	yes	Os07g0689300	PREDICTED: LOW QUALITY PROTEIN: lon protease homolog 1, mitochondrial [Prunus mume]	-	-	-	-	-	-	-
Pm003158	36.3333	76.3333	1.39	3.25333	1.22683	0.000311807	0.000917203	yes	CHLN	PREDICTED: nicotianamine synthase [Prunus mume]	-	-	-	-	-	GO:0016765//transferase activity, transferring alkyl or aryl (other than methyl) groups;GO:0003824//catalytic activity;GO:0016740//transferase activity	GO:0044237//cellular metabolic process;GO:0044249//cellular biosynthetic process;GO:0009058//biosynthetic process;GO:0008152//metabolic process;GO:0046483//heterocycle metabolic process;GO:0009987//cellular process;GO:0018130//heterocycle biosynthetic process
Pm003162	321	618	6.97	14.7167	1.07822	5.38e-10	3.24e-09	yes	RABEPK	PREDICTED: rho GTPase-activating protein gacHH-like isoform X1 [Prunus mume]	-	-	-	-	-	-	-
Pm003169	71	29.6667	1.61	0.73	-1.14109	2.58e-05	9.1e-05	yes	PCMP-H38	PREDICTED: pentatricopeptide repeat-containing protein At5g66520-like [Prunus mume]	-	-	-	-	-	-	-
Pm003171	724.333	1561.33	37.25	87.4267	1.23083	5.64e-26	9.75e-25	yes	BHLH149	PREDICTED: transcription factor bHLH149 [Prunus mume]	-	-	-	-	-	-	-
Pm003184	436.667	866.667	15.2467	32.97	1.11266	3.81e-16	3.74e-15	yes	CAMBP25	PREDICTED: calmodulin-binding protein 25-like [Prunus mume]	-	-	-	-	-	-	-
Pm003185	138.667	390.667	3.85	11.6867	1.60193	3.83e-19	4.46e-18	yes	Xpnpep3	PREDICTED: probable Xaa-Pro aminopeptidase 3 [Prunus mume]	-	-	-	-	-	-	-
Pm003189	19.6667	51.3333	0.496667	1.40667	1.50193	2.09e-06	8.6e-06	yes	PCMP-E76	PPR domain-containing protein/PPR_2 domain-containing protein [Cephalotus follicularis]	-	-	-	-	-	-	-
Pm003220	77.3333	25.3333	4.87	1.74667	-1.47932	1.66e-05	6.02e-05	yes	--	PREDICTED: protein NIM1-INTERACTING 1 [Prunus mume]	-	-	-	-	-	-	-
Pm003236	24.6667	230	0.266667	2.64667	3.31107	9.37e-24	1.43e-22	yes	PDR3	PREDICTED: pleiotropic drug resistance protein 3-like [Prunus mume]	-	-	-	-	-	-	-
Pm003239	53	24	1.14	0.566667	-1.00846	0.00331626	0.00798815	yes	Gsg2	PREDICTED: serine/threonine-protein kinase haspin [Prunus mume]	-	-	-	-	-	GO:0003824//catalytic activity;GO:0016772//transferase activity, transferring phosphorus-containing groups;GO:0016740//transferase activity	GO:0008152//metabolic process;GO:0006793//phosphorus metabolic process;GO:0009987//cellular process;GO:0006796//phosphate-containing compound metabolic process;GO:0044237//cellular metabolic process
Pm003250	18.3333	8.33333	1.29333	0.64	-1.01495	0.0196155	0.0393401	yes	At3g53970	PREDICTED: probable proteasome inhibitor [Prunus mume]	Genetic Information Processing	Folding, sorting and degradation	ko03050//Proteasome	K06700	-	-	-
Pm003252	4583	1977.33	116.447	55.0733	-1.08024	3.99e-28	7.75e-27	yes	RAP	PREDICTED: aspartic proteinase-like [Prunus mume]	-	-	-	-	-	-	-
Pm003263	853	309.333	73.48	29.4733	-1.31794	3.27e-15	3.02e-14	yes	RCI2A	PREDICTED: hydrophobic protein RCI2B [Prunus mume]	-	-	-	-	GO:0044425//membrane part;GO:0031224//intrinsic component of membrane;GO:0016020//membrane	-	GO:0006950//response to stress;GO:0050896//response to stimulus;GO:0042044//fluid transport;GO:0042221//response to chemical;GO:0001101//response to acid chemical;GO:0009628//response to abiotic stimulus;GO:0044699//single-organism process;GO:0010035//response to inorganic substance;GO:0051234//establishment of localization;GO:0044765//single-organism transport;GO:0016043//cellular component orga…
Pm003266	3340	1319.33	50.1633	21.5633	-1.21805	1.5e-31	3.41e-30	yes	--	PREDICTED: titin-like isoform X1 [Prunus mume]	-	-	-	-	-	-	-
Pm003267	357	885.333	8.31	22.6	1.4434	8.72e-28	1.67e-26	yes	MYB86	PREDICTED: transcription factor MYB86 [Prunus mume]	-	-	-	-	-	-	-
Pm003273	3090.67	1360.67	132.163	63.1267	-1.066	5.35e-18	5.85e-17	yes	GLP4	PREDICTED: germin-like protein subfamily 2 member 1 [Prunus mume]	-	-	-	-	-	GO:0005488//binding;GO:0003824//catalytic activity;GO:0043169//cation binding;GO:0046914//transition metal ion binding;GO:0046872//metal ion binding;GO:0043167//ion binding	GO:0044699//single-organism process;GO:0044710//single-organism metabolic process;GO:0008152//metabolic process
Pm003287	306	572.667	5.89667	11.88	1.01056	1.75e-09	1.01e-08	yes	SNF4	PREDICTED: sucrose nonfermenting 4-like protein [Prunus mume]	-	-	-	-	-	-	-
Pm003299	398.667	849.667	11.7733	27.3433	1.21567	6.7e-25	1.09e-23	yes	HTRA2	PREDICTED: putative protease Do-like 14 [Prunus mume]	-	-	-	-	-	GO:0004175//endopeptidase activity;GO:0003824//catalytic activity;GO:0016627//oxidoreductase activity, acting on the CH-CH group of donors;GO:0016787//hydrolase activity;GO:0008233//peptidase activity;GO:0016628//oxidoreductase activity, acting on the CH-CH group of donors, NAD or NADP as acceptor;GO:0070011//peptidase activity, acting on L-amino acid peptides;GO:0016491//oxidoreductase activity	GO:0044710//single-organism metabolic process;GO:0010467//gene expression;GO:0071704//organic substance metabolic process;GO:0051604//protein maturation;GO:0043170//macromolecule metabolic process;GO:0044699//single-organism process;GO:0019538//protein metabolic process;GO:0008152//metabolic process;GO:0006508//proteolysis;GO:0044238//primary metabolic process;GO:0016485//protein processing
Pm003308	29	54.6667	1.98667	4.03667	1.02281	0.00156713	0.0040436	yes	RALFL33	PREDICTED: rapid alkalinization factor [Prunus mume]	-	-	-	-	-	-	-
Pm003318	718	278.667	20.22	8.66	-1.22334	4.95e-18	5.44e-17	yes	Hgsnat	PREDICTED: heparan-alpha-glucosaminide N-acetyltransferase isoform X1 [Prunus mume]	Metabolism	Global and Overview;Glycan biosynthesis and metabolism	ko01100//Metabolic pathways;ko00531//Glycosaminoglycan degradation	K10532	-	-	-
Pm003325	23973.3	10297.3	1401.32	661.397	-1.0832	1.76e-13	1.42e-12	yes	--	PREDICTED: dormancy-associated protein homolog 3 isoform X1 [Pyrus x bretschneideri]	-	-	-	-	-	-	-
Pm003344	72.3333	28.3333	0.566667	0.24	-1.23947	0.000167139	0.000515539	yes	At3g47570	PREDICTED: probable LRR receptor-like serine/threonine-protein kinase At3g47570 [Fragaria vesca subsp. vesca] [Fragaria vesca]	-	-	-	-	-	-	-
Pm003364	103.667	28.3333	2.77333	0.82	-1.75793	1.36e-11	9.41e-11	yes	CPT1	PREDICTED: root phototropism protein 3-like [Prunus mume]	-	-	-	-	-	-	-
Pm003377	36	15.6667	0.97	0.463333	-1.06593	0.00519458	0.0120303	yes	CDL1	PREDICTED: serine/threonine-protein kinase CDL1 [Prunus mume]	-	-	-	-	-	-	-
Pm003381	248.667	585.667	7.1	18.2167	1.35937	1.43e-18	1.61e-17	yes	Trmt11	PREDICTED: tRNA (guanine(10)-N2)-methyltransferase homolog [Prunus mume]	-	-	-	-	-	-	-
Pm003389	1589	661.333	60.8633	27.75	-1.13309	1.04e-26	1.88e-25	yes	At1g54780	PREDICTED: UPF0603 protein At1g54780, chloroplastic [Prunus mume]	-	-	-	-	-	-	-
Pm003395	827	1509.33	21.1533	42.4633	1.00533	6.12e-21	7.95e-20	yes	GSH2	PREDICTED: glutathione synthetase, chloroplastic [Prunus mume]	Metabolism	Global and Overview;Metabolism of other amino acids;Amino acid metabolism	ko01100//Metabolic pathways;ko00480//Glutathione metabolism;ko00270//Cysteine and methionine metabolism	K01920	-	-	-
Pm003404	1456.33	666.667	35.6467	17.5433	-1.02284	2.54e-12	1.86e-11	yes	At1g54730	PREDICTED: sugar transporter ERD6-like 5 isoform X1 [Prunus mume]	-	-	-	-	-	-	-
Pm003411	0	2.66667	0.001	0.0766667	6.26053	0.0150188	0.0310688	yes	RKF3	PREDICTED: probable LRR receptor-like serine/threonine-protein kinase RKF3 [Prunus mume]	-	-	-	-	-	-	-
Pm003414	2609	214.667	127.343	11.4867	-3.47069	6.49e-108	1.46e-105	yes	AHP1	PREDICTED: histidine-containing phosphotransfer protein 1-like [Prunus mume]	Environmental Information Processing	Signal transduction	ko04075//Plant hormone signal transduction	K14490	-	GO:0060089//molecular transducer activity;GO:0016628//oxidoreductase activity, acting on the CH-CH group of donors, NAD or NADP as acceptor;GO:0016627//oxidoreductase activity, acting on the CH-CH group of donors;GO:0003824//catalytic activity;GO:0016491//oxidoreductase activity	GO:0044710//single-organism metabolic process;GO:0008152//metabolic process;GO:0044699//single-organism process
Pm003415	746.333	163.667	13.43	3.16333	-2.08594	8.88e-33	2.15e-31	yes	rihA	Inosine-uridine preferring nucleoside hydrolase family protein [Theobroma cacao]	-	-	-	-	-	-	-
Pm003417	9225.67	3855	208.43	95.4933	-1.12609	1.71e-29	3.51e-28	yes	GID1C	PREDICTED: gibberellin receptor GID1C [Prunus mume]	Environmental Information Processing	Signal transduction	ko04075//Plant hormone signal transduction	K14493	-	-	-
Pm003419	838.667	250	31.6267	10.3667	-1.60919	3.47e-33	8.58e-32	yes	--	A_TM021B04.11 protein [Theobroma cacao]	-	-	-	-	-	-	-
Pm003429	910	6357	21.38	155.037	2.85828	4.33e-156	2.36e-153	yes	EMB3004	PREDICTED: bifunctional 3-dehydroquinate dehydratase/shikimate dehydrogenase, chloroplastic-like isoform X1 [Prunus mume]	Metabolism	Global and Overview;Amino acid metabolism	ko01100//Metabolic pathways;ko01110//Biosynthesis of secondary metabolites;ko01130//Biosynthesis of antibiotics;ko01230//Biosynthesis of amino acids;ko00400//Phenylalanine, tyrosine and tryptophan biosynthesis	K13832	-	-	-
Pm003443	23.3333	4.66667	0.89	0.183333	-2.27934	0.000661075	0.00183674	yes	--	PREDICTED: uncharacterized protein LOC107880069 [Prunus mume]	-	-	-	-	-	-	-
Pm003455	2005.33	4996.33	51.0667	138.213	1.43644	1.47e-46	6.48e-45	yes	NOP5-2	PREDICTED: probable nucleolar protein 5-2 [Prunus mume]	Genetic Information Processing	Translation	ko03008//Ribosome biogenesis in eukaryotes	K14565	-	-	-
Pm003457	2306	887	79.2867	33.3367	-1.24997	6.29e-30	1.33e-28	yes	--	PREDICTED: sialidase-like [Malus domestica]	-	-	-	-	-	-	-
Pm003458	202.333	67	10.5267	3.80333	-1.46871	1.75e-11	1.2e-10	yes	--	PREDICTED: major prion protein homolog [Pyrus x bretschneideri]	-	-	-	-	-	-	-
Pm003473	220	47	8.43333	2.03667	-2.04989	2.16e-15	2.02e-14	yes	CYSD1	PREDICTED: cysteine synthase-like isoform X1 [Prunus mume]	Metabolism	Amino acid metabolism;Energy metabolism;Global and Overview	ko01100//Metabolic pathways;ko01110//Biosynthesis of secondary metabolites;ko01130//Biosynthesis of antibiotics;ko01120//Microbial metabolism in diverse environments;ko01200//Carbon metabolism;ko01230//Biosynthesis of amino acids;ko00270//Cysteine and methionine metabolism;ko00920//Sulfur metabolism	K01738	-	GO:0043167//ion binding;GO:0043168//anion binding;GO:0003824//catalytic activity;GO:0005488//binding	GO:0050801//ion homeostasis;GO:0008152//metabolic process;GO:0044237//cellular metabolic process;GO:0055080//cation homeostasis;GO:0000096//sulfur amino acid metabolic process;GO:1901566//organonitrogen compound biosynthetic process;GO:0071704//organic substance metabolic process;GO:0044710//single-organism metabolic process;GO:0000097//sulfur amino acid biosynthetic process;GO:0006563//L-serine …
Pm003476	871	351	34.2633	15.18	-1.17449	1.48e-21	2e-20	yes	rub	PREDICTED: rubredoxin [Prunus mume]	-	-	-	-	-	-	-
Pm003479	18.3333	1	0.956667	0.06	-3.99498	8.16e-09	4.37e-08	yes	guaD	PREDICTED: tRNA(adenine(34)) deaminase, chloroplastic-like [Prunus mume]	-	-	-	-	-	GO:0043167//ion binding;GO:0043169//cation binding;GO:0046872//metal ion binding;GO:0046914//transition metal ion binding;GO:0005488//binding;GO:0003824//catalytic activity	-
Pm003495	303	93.6667	21.3933	7.29333	-1.55251	1.02e-15	9.78e-15	yes	ZDS	PREDICTED: uncharacterized protein LOC103318612 isoform X1 [Prunus mume]	-	-	-	-	-	-	-
Pm003506	21	6	1.05333	0.316667	-1.73393	0.00266443	0.00656369	yes	--	PREDICTED: slit homolog 2 protein-like [Ziziphus jujuba]	-	-	-	-	-	-	-
Pm003513	298.333	567.667	10.8833	22.9533	1.07658	8.7e-08	4.21e-07	yes	AKR1	PREDICTED: probable aldo-keto reductase 1 [Prunus mume]	-	-	-	-	-	-	-
Pm003520	18716.7	8236.67	519.017	250.857	-1.04892	6.4e-27	1.17e-25	yes	At5g28840	PREDICTED: GDP-mannose 3,5-epimerase 2 [Prunus mume]	Metabolism	Global and Overview;Carbohydrate metabolism	ko01100//Metabolic pathways;ko01110//Biosynthesis of secondary metabolites;ko00520//Amino sugar and nucleotide sugar metabolism;ko00053//Ascorbate and aldarate metabolism	K10046	-	GO:0048037//cofactor binding;GO:0003824//catalytic activity;GO:0016857//racemase and epimerase activity, acting on carbohydrates and derivatives;GO:0016853//isomerase activity;GO:0016854//racemase and epimerase activity;GO:0005488//binding	GO:0008152//metabolic process
Pm003528	0.333333	4.33333	0.0466667	0.626667	3.74723	0.00374254	0.00893185	yes	CEF1	PREDICTED: cell division cycle 5-related protein-like [Prunus mume]	Genetic Information Processing	Transcription	ko03040//Spliceosome	K12860	-	-	GO:0002253//activation of immune response;GO:0043207//response to external biotic stimulus;GO:0051707//response to other organism;GO:0048518//positive regulation of biological process;GO:0009605//response to external stimulus;GO:0048583//regulation of response to stimulus;GO:0051704//multi-organism process;GO:0031347//regulation of defense response;GO:0002218//activation of innate immune response…
Pm003530	6986.67	14741.7	282.8	651.873	1.20481	3.72e-37	1.09e-35	yes	IAA16	PREDICTED: auxin-responsive protein IAA16 [Prunus mume]	Environmental Information Processing	Signal transduction	ko04075//Plant hormone signal transduction	K14484	-	GO:0005488//binding;GO:0005515//protein binding	GO:0009987//cellular process;GO:0044249//cellular biosynthetic process;GO:0050789//regulation of biological process;GO:0006807//nitrogen compound metabolic process;GO:0034641//cellular nitrogen compound metabolic process;GO:0006351//transcription, DNA-templated;GO:0010033//response to organic substance;GO:0070887//cellular response to chemical stimulus;GO:0071495//cellular response to endogenous …
Pm003532	1.33333	7	0.103333	0.576667	2.48043	0.0175795	0.0356714	yes	HEL	PREDICTED: pathogenesis-related protein PR-4 [Prunus mume]	-	-	-	-	-	-	-
Pm003544	33	13	1.1	0.473333	-1.21658	0.000857441	0.00233289	yes	WRKY74	PREDICTED: probable WRKY transcription factor 74 [Prunus mume]	-	-	-	-	-	-	-
Pm003576	673.333	2085.33	41.06	138.22	1.75116	2.64e-59	1.83e-57	yes	CYP19-3	PREDICTED: peptidyl-prolyl cis-trans isomerase CYP19-3 [Prunus mume]	-	-	-	-	-	-	-
Pm003579	20.3333	87	0.87	4.12333	2.24472	4.62e-15	4.21e-14	yes	ERF1B	PREDICTED: ethylene-responsive transcription factor 1B-like [Prunus mume]	Environmental Information Processing	Signal transduction	ko04075//Plant hormone signal transduction	K14516	-	-	-
Pm003585	340.667	1217.67	9.35333	36.2467	1.9543	8e-43	3.04e-41	yes	PPCK1	PREDICTED: phosphoenolpyruvate carboxylase kinase 1-like [Prunus mume]	-	-	-	-	-	GO:0001883//purine nucleoside binding;GO:0005488//binding;GO:0032549//ribonucleoside binding;GO:0016740//transferase activity;GO:0036094//small molecule binding;GO:0016301//kinase activity;GO:0097367//carbohydrate derivative binding;GO:1901363//heterocyclic compound binding;GO:0004672//protein kinase activity;GO:0016773//phosphotransferase activity, alcohol group as acceptor;GO:0003824//catalytic…	GO:0009267//cellular response to starvation;GO:0007154//cell communication;GO:0042221//response to chemical;GO:0010033//response to organic substance;GO:0009605//response to external stimulus;GO:0050896//response to stimulus;GO:0010243//response to organonitrogen compound;GO:0043170//macromolecule metabolic process;GO:0006793//phosphorus metabolic process;GO:1901698//response to nitrogen compound…
Pm003586	383	744.667	15.8967	33.6267	1.08088	4.63e-18	5.09e-17	yes	--	PREDICTED: LOW QUALITY PROTEIN: uncharacterized protein LOC103318689 [Prunus mume]	-	-	-	-	-	-	-
Pm003590	664.333	221.667	17.7433	6.44333	-1.4614	1.07e-25	1.82e-24	yes	LSH1	PREDICTED: protein LIGHT-DEPENDENT SHORT HYPOCOTYLS 1 [Prunus mume]	-	-	-	-	-	-	-
Pm003597	3255	1309.33	75.9033	34.2767	-1.14694	6.65e-29	1.33e-27	yes	--	PREDICTED: uncharacterized protein LOC103318705 isoform X1 [Prunus mume]	-	-	-	-	-	-	-
Pm003598	100.333	21.3333	3.28	0.75	-2.12873	2.8e-12	2.04e-11	yes	JASON	PREDICTED: protein JASON-like [Prunus mume]	-	-	-	-	-	-	-
Pm003602	1420.67	2653.33	92.6667	188.91	1.02758	5.77e-27	1.06e-25	yes	RPL23A	PREDICTED: 60S ribosomal protein L23 [Fragaria vesca subsp. vesca] [Fragaria vesca]	Genetic Information Processing	Translation	ko03010//Ribosome	K02894	GO:0005622//intracellular;GO:0044446//intracellular organelle part;GO:0005634//nucleus;GO:0005737//cytoplasm;GO:0044391//ribosomal subunit;GO:0044444//cytoplasmic part;GO:0031981//nuclear lumen;GO:0015934//large ribosomal subunit;GO:0030529//intracellular ribonucleoprotein complex;GO:0043226//organelle;GO:1990904//ribonucleoprotein complex;GO:0044424//intracellular part;GO:0043232//intracellular …	-	GO:0034641//cellular nitrogen compound metabolic process;GO:0006807//nitrogen compound metabolic process;GO:1901360//organic cyclic compound metabolic process;GO:0009987//cellular process;GO:0010467//gene expression;GO:0044238//primary metabolic process;GO:0043412//macromolecule modification;GO:0008152//metabolic process;GO:0046483//heterocycle metabolic process;GO:0044237//cellular metabolic pro…
Pm003626	1635	497.333	29.57	9.84	-1.5874	1.14e-49	5.63e-48	yes	AMT1-2	PREDICTED: LOW QUALITY PROTEIN: ammonium transporter 1 member 2 [Prunus mume]	Genetic Information Processing	Folding, sorting and degradation	ko03018//RNA degradation	K07573	-	-	-
Pm003647	317.333	134	8.73	4.01333	-1.12118	3.29e-10	2.02e-09	yes	VDE1	PREDICTED: violaxanthin de-epoxidase, chloroplastic [Prunus mume]	Metabolism	Global and Overview;Metabolism of terpenoids and polyketides	ko01100//Metabolic pathways;ko01110//Biosynthesis of secondary metabolites;ko00906//Carotenoid biosynthesis	K09839	-	GO:0016491//oxidoreductase activity;GO:0003824//catalytic activity	GO:0044699//single-organism process;GO:0008152//metabolic process;GO:0044710//single-organism metabolic process
Pm003650	394.667	733	13.3333	27.1433	1.02556	7.64e-14	6.33e-13	yes	PP2B1	PREDICTED: F-box protein PP2-B10-like [Pyrus x bretschneideri]	-	-	-	-	-	-	-
Pm003665	704.473	236.667	10.01	3.65333	-1.45416	6.37e-26	1.1e-24	yes	CHR4	PREDICTED: uncharacterized protein LOC103318753 [Prunus mume]	-	-	-	-	-	-	-
Pm003667	164.333	317.667	3.54	7.45333	1.07414	9.44e-09	5.01e-08	yes	UGT80A2	PREDICTED: sterol 3-beta-glucosyltransferase UGT80A2-like [Prunus mume]	-	-	-	-	-	-	-
Pm003689	589.333	221.333	12.8733	5.19667	-1.30873	3.01e-14	2.58e-13	yes	--	PREDICTED: uncharacterized protein LOC103318783 [Prunus mume]	-	-	-	-	-	-	-
Pm003693	535.333	184.667	32.0533	11.91	-1.4283	2.78e-16	2.75e-15	yes	RIC4	PREDICTED: CRIB domain-containing protein RIC4 [Prunus mume]	-	-	-	-	-	-	-
Pm003694	7580	2912.33	389.003	164.077	-1.24541	2.65e-34	6.83e-33	yes	PSAL	PREDICTED: photosystem I reaction center subunit XI, chloroplastic [Prunus mume]	Metabolism	Energy metabolism;Global and Overview	ko01100//Metabolic pathways;ko00195//Photosynthesis	K02699	-	-	-
Pm003698	18.3333	35.6667	0.863333	1.84333	1.09433	0.00118198	0.00312614	yes	PCMP-E53	PREDICTED: pentatricopeptide repeat-containing protein At4g25270, chloroplastic-like [Prunus mume]	-	-	-	-	-	-	-
Pm003702	79	158	6.35333	13.94	1.13364	5.84e-07	2.57e-06	yes	--	Basic leucine zipper and W2 domain-containing protein 2 [Morus notabilis]	-	-	-	-	-	-	-
Pm003710	828.667	1653.33	16.6867	36.3167	1.12194	7.7e-29	1.54e-27	yes	kri1	PREDICTED: protein kri1 [Prunus mume]	-	-	-	-	-	-	-
Pm003722	1150	2243.53	123.563	263.81	1.09425	1.21e-27	2.29e-26	yes	RPL38A	PREDICTED: 60S ribosomal protein L38 [Prunus mume]	Genetic Information Processing	Translation	ko03010//Ribosome	K02923	-	-	-
Pm003733	1	5.66667	0.0866667	0.59	2.76717	0.01263	0.0266543	yes	HD3A	protein HEADING DATE 3A [Prunus mume]	Organismal Systems	Environmental adaptation	ko04712//Circadian rhythm - plant	K16223	-	-	-
Pm003765	808.043	1538.23	17.13	35.6367	1.05684	5.73e-20	7.04e-19	yes	DCAF13	PREDICTED: DDB1- and CUL4-associated factor 13-like isoform X1 [Prunus mume]	-	-	-	-	-	-	-
Pm003766	2102.72	795.383	52.91	22.0133	-1.26516	8.57e-24	1.31e-22	yes	AGT2	PREDICTED: alanine--glyoxylate aminotransferase 2 homolog 1, mitochondrial-like [Prunus mume]	Metabolism	Global and Overview;Amino acid metabolism	ko01100//Metabolic pathways;ko01110//Biosynthesis of secondary metabolites;ko00270//Cysteine and methionine metabolism;ko00260//Glycine, serine and threonine metabolism;ko00280//Valine, leucine and isoleucine degradation;ko00250//Alanine, aspartate and glutamate metabolism	K00827	-	-	-
Pm003786	736.333	1757	9.25667	23.9733	1.37287	4.22e-31	9.42e-30	yes	POLR1B	PREDICTED: DNA-directed RNA polymerase I subunit 2 isoform X1 [Prunus mume]	Metabolism;Genetic Information Processing	Global and Overview;Nucleotide metabolism;Transcription	ko01100//Metabolic pathways;ko00230//Purine metabolism;ko00240//Pyrimidine metabolism;ko03020//RNA polymerase	K03002	-	-	-
Pm003800	1347	550.667	24.0233	10.7033	-1.16638	1.63e-22	2.33e-21	yes	FRO7	PREDICTED: ferric reduction oxidase 7, chloroplastic-like [Prunus mume]	-	-	-	-	GO:0031224//intrinsic component of membrane;GO:0044425//membrane part;GO:0016020//membrane	GO:0016491//oxidoreductase activity;GO:0003824//catalytic activity;GO:0050664//oxidoreductase activity, acting on NAD(P)H, oxygen as acceptor;GO:0016651//oxidoreductase activity, acting on NAD(P)H	GO:0044710//single-organism metabolic process;GO:0044699//single-organism process;GO:0008152//metabolic process
Pm003825	105	4615.67	2.37	114.137	5.58973	0	0	yes	NPF4.3	PREDICTED: protein NRT1/ PTR FAMILY 4.3-like [Prunus mume]	-	-	-	-	-	-	-
Pm003828	214.667	93.6667	11.68	5.64	-1.05027	1.58e-05	5.75e-05	yes	--	PREDICTED: extensin [Pyrus x bretschneideri]	-	-	-	-	-	-	-
Pm003833	872.333	329.667	24.9833	10.1933	-1.29334	7.72e-15	6.93e-14	yes	--	LOW QUALITY PROTEIN: DUF482 domain-containing protein, partial [Cephalotus follicularis]	-	-	-	-	-	-	-
Pm003837	287	1017.67	8.04	31.0567	1.94964	2.7e-54	1.58e-52	yes	WDR74	PREDICTED: WD repeat-containing protein DDB_G0290555 isoform X1 [Prunus mume]	-	-	-	-	-	-	-
Pm003882	398.333	1259	10.4533	36.1667	1.7907	3.81e-51	1.97e-49	yes	PUR2	PREDICTED: phosphoribosylamine--glycine ligase [Prunus mume]	Metabolism	Global and Overview;Nucleotide metabolism	ko01100//Metabolic pathways;ko01110//Biosynthesis of secondary metabolites;ko01130//Biosynthesis of antibiotics;ko00230//Purine metabolism	K01945	-	-	-
Pm003896	671.333	1548	23.4067	58.62	1.32447	1.09e-34	2.92e-33	yes	RPL3	PREDICTED: 60S ribosomal protein L3-2 [Prunus mume]	Genetic Information Processing	Translation	ko03010//Ribosome	K02925	-	-	-
Pm003906	17573.7	7374.67	815.14	373.227	-1.127	2.12e-21	2.84e-20	yes	--	Glyoxalase_2 domain-containing protein [Cephalotus follicularis]	-	-	-	-	-	-	-
Pm003924	45	14.6667	1.96667	0.71	-1.46986	0.0001222	0.000385988	yes	At5g23170	PREDICTED: serine/threonine-protein kinase-like protein At5g23170 [Prunus mume]	-	-	-	-	-	GO:0016772//transferase activity, transferring phosphorus-containing groups;GO:0016740//transferase activity;GO:0004672//protein kinase activity;GO:0016773//phosphotransferase activity, alcohol group as acceptor;GO:0003824//catalytic activity;GO:0016301//kinase activity	GO:0044237//cellular metabolic process;GO:0006796//phosphate-containing compound metabolic process;GO:0006793//phosphorus metabolic process;GO:0008152//metabolic process;GO:0009987//cellular process
Pm003934	4.43333	0.676667	0.0766667	0.0133333	-2.52356	0.0222939	0.0441331	yes	FLS2	PREDICTED: receptor-like protein 12 [Prunus mume]	-	-	-	-	-	-	-
Pm003940	490	1077.33	11.8733	28.3333	1.25478	1.1e-27	2.09e-26	yes	CBF5	PREDICTED: LOW QUALITY PROTEIN: H/ACA ribonucleoprotein complex subunit 4-like [Prunus mume]	Genetic Information Processing	Translation	ko03008//Ribosome biogenesis in eukaryotes	K11131	-	-	-
Pm003942	29.6667	183	1.07	7.36333	2.78275	3.09e-20	3.87e-19	yes	--	PREDICTED: uncharacterized protein LOC103319200 [Prunus mume]	-	-	-	-	-	-	-
Pm003943	3730	1450	49.5333	20.9967	-1.23824	5.16e-34	1.32e-32	yes	AKT2	PREDICTED: potassium channel AKT2/3 [Prunus mume]	-	-	-	-	GO:0044425//membrane part;GO:0031224//intrinsic component of membrane;GO:0016020//membrane	GO:0022890//inorganic cation transmembrane transporter activity;GO:0022857//transmembrane transporter activity;GO:0022838//substrate-specific channel activity;GO:0015075//ion transmembrane transporter activity;GO:0015077//monovalent inorganic cation transmembrane transporter activity;GO:0005261//cation channel activity;GO:0005216//ion channel activity;GO:0022803//passive transmembrane transporter…	GO:0006812//cation transport;GO:0034220//ion transmembrane transport;GO:0044699//single-organism process;GO:0009987//cellular process;GO:0055085//transmembrane transport;GO:0006810//transport;GO:0051179//localization;GO:0044765//single-organism transport;GO:0044763//single-organism cellular process;GO:0030001//metal ion transport;GO:1902578//single-organism localization;GO:0051234//establishment …
Pm003955	884.667	2460	11.2167	33.81	1.59181	1.38e-38	4.34e-37	yes	kap123	PREDICTED: importin-4 [Prunus mume]	-	-	-	-	-	-	-
Pm003967	352.667	141.667	7.51	3.25667	-1.20542	1.92e-10	1.21e-09	yes	At1g10910	PREDICTED: pentatricopeptide repeat-containing protein At1g10910, chloroplastic [Prunus mume]	-	-	-	-	-	-	-
Pm003978	319.333	131	9.54667	4.27333	-1.15964	1.02e-08	5.41e-08	yes	At1g10780	PREDICTED: F-box protein At1g10780 [Prunus mume]	-	-	-	-	-	-	-
Pm004003	13.3333	3.66667	0.6	0.173333	-1.79141	0.00237585	0.00591341	yes	FLA19	PREDICTED: fasciclin-like arabinogalactan protein 19 [Prunus mume]	-	-	-	-	-	-	-
Pm004005	4.40667	0	0.21	0.001	-7.71425	0.000821464	0.00224347	yes	At3g24230	PREDICTED: pectate lyase 1 [Malus domestica]	Metabolism	Carbohydrate metabolism	ko00040//Pentose and glucuronate interconversions	K01728	-	-	-
Pm004026	71.78	143.48	5.15667	11.1	1.10605	7.15e-07	3.13e-06	yes	rplT	PREDICTED: 50S ribosomal protein L20-like [Prunus mume]	Genetic Information Processing	Translation	ko03010//Ribosome	K02887	-	-	-
Pm004039	447.667	143	35.8733	12.5667	-1.51331	5.01e-21	6.55e-20	yes	ARPN	PREDICTED: basic blue protein-like [Prunus mume]	-	-	-	-	-	-	-
Pm004078	204.333	57.6667	12	3.70667	-1.69484	4.6e-16	4.49e-15	yes	NAM-B1	PREDICTED: NAC domain-containing protein 104 isoform X1 [Prunus mume]	-	-	-	-	-	-	-
Pm004079	3381	1173	55.8533	21.2433	-1.39463	1.87e-42	7.07e-41	yes	ARC5	PREDICTED: dynamin-like protein ARC5 [Prunus mume]	-	-	-	-	-	GO:0005488//binding;GO:0001882//nucleoside binding;GO:0016817//hydrolase activity, acting on acid anhydrides;GO:0032549//ribonucleoside binding;GO:0001883//purine nucleoside binding;GO:1901363//heterocyclic compound binding;GO:0016818//hydrolase activity, acting on acid anhydrides, in phosphorus-containing anhydrides;GO:0032550//purine ribonucleoside binding;GO:0016462//pyrophosphatase activity;G…	GO:0072521//purine-containing compound metabolic process;GO:1901292//nucleoside phosphate catabolic process;GO:0009056//catabolic process;GO:0044248//cellular catabolic process;GO:0044712//single-organism catabolic process;GO:0044710//single-organism metabolic process;GO:1901575//organic substance catabolic process;GO:0044238//primary metabolic process;GO:0055086//nucleobase-containing small mole…
Pm004128	4821.67	1364	61.4633	18.9333	-1.6988	3.71e-66	3.24e-64	yes	IKU2	PREDICTED: receptor-like protein kinase HAIKU2 [Prunus mume]	-	-	-	-	-	-	-
Pm004137	350.333	933.333	8.81	25.4867	1.53253	6.94e-35	1.87e-33	yes	utp7	PREDICTED: probable U3 small nucleolar RNA-associated protein 7 [Prunus mume]	-	-	-	-	-	-	-
Pm004170	310.667	799.667	4.87	13.51	1.47203	8.84e-25	1.43e-23	yes	--	Serine/threonine-protein phosphatase 1 regulatory subunit 10 [Anthurium amnicola]	-	-	-	-	-	-	-
Pm004181	78.3333	145.333	2.89333	5.99667	1.05143	9.69e-06	3.64e-05	yes	BHLH80	PREDICTED: LOW QUALITY PROTEIN: transcription factor bHLH80 [Prunus mume]	-	-	-	-	-	-	-
Pm004188	670.36	245.977	9.83333	3.94667	-1.31705	7.53e-15	6.77e-14	yes	Rf1	PPR domain-containing protein/PPR_1 domain-containing protein/PPR_2 domain-containing protein [Cephalotus follicularis]	-	-	-	-	-	-	-
Pm004188	248.973	101.69	5.39	2.39333	-1.17126	1.45e-09	8.43e-09	yes	Rf1	PPR domain-containing protein/PPR_1 domain-containing protein/PPR_2 domain-containing protein [Cephalotus follicularis]	-	-	-	-	-	-	-
Pm004189	164.333	61.3333	6.37667	2.59	-1.29985	1.13e-07	5.4e-07	yes	CMBL	PREDICTED: carboxymethylenebutenolidase homolog [Prunus mume]	-	-	-	-	-	GO:0003824//catalytic activity	-
Pm004220	164.667	38.6667	8.5	2.18667	-1.95873	2.49e-17	2.61e-16	yes	cmbl	PREDICTED: endo-1,3;1,4-beta-D-glucanase-like [Prunus mume]	-	-	-	-	-	-	-
Pm004221	1008	1899.33	30.2767	62.3233	1.04157	7.44e-24	1.14e-22	yes	Os02g0220500	PREDICTED: elongation factor 1-gamma-like [Prunus mume]	-	-	-	-	-	-	-
Pm004225	678	2063	21.1267	69.57	1.7194	2.98e-45	1.24e-43	yes	OPR2	PREDICTED: 12-oxophytodienoate reductase 2-like [Prunus mume]	Metabolism	Global and Overview;Lipid metabolism	ko01100//Metabolic pathways;ko01110//Biosynthesis of secondary metabolites;ko00592//alpha-Linolenic acid metabolism	K05894	-	-	-
Pm004226	433.333	1449.33	14.5667	53.7567	1.88377	4.72e-07	2.1e-06	yes	OPR2	PREDICTED: 12-oxophytodienoate reductase 2-like [Prunus mume]	Metabolism	Lipid metabolism;Global and Overview	ko01100//Metabolic pathways;ko01110//Biosynthesis of secondary metabolites;ko00592//alpha-Linolenic acid metabolism	K05894	-	-	-
Pm004228	10.6667	172.667	0.48	8.54333	4.15369	2.3e-05	8.16e-05	yes	OPR2	PREDICTED: 12-oxophytodienoate reductase 2-like [Prunus mume]	Metabolism	Global and Overview;Lipid metabolism	ko01100//Metabolic pathways;ko01110//Biosynthesis of secondary metabolites;ko00592//alpha-Linolenic acid metabolism	K05894	-	-	-
Pm004235	13.1633	81.6033	0.433333	2.92333	2.75407	2.04e-11	1.39e-10	yes	OPR2	PREDICTED: 12-oxophytodienoate reductase 2-like [Prunus mume]	Metabolism	Global and Overview;Lipid metabolism	ko01100//Metabolic pathways;ko01110//Biosynthesis of secondary metabolites;ko00592//alpha-Linolenic acid metabolism	K05894	-	-	-
Pm004236	464.29	908.587	5.62333	11.83	1.07295	2.61e-13	2.08e-12	yes	bms1	PREDICTED: ribosome biogenesis protein BMS1 homolog [Prunus mume]	Genetic Information Processing	Translation	ko03008//Ribosome biogenesis in eukaryotes	K14569	-	-	-
Pm004239	48	21.3333	2.43333	1.18	-1.04415	0.00564213	0.0129583	yes	AGL12	PREDICTED: agamous-like MADS-box protein AGL12 [Prunus mume]	-	-	-	-	GO:0043229//intracellular organelle;GO:0043226//organelle;GO:0044464//cell part;GO:0005623//cell;GO:0043231//intracellular membrane-bounded organelle;GO:0043227//membrane-bounded organelle;GO:0044424//intracellular part;GO:0005622//intracellular	GO:0001071//nucleic acid binding transcription factor activity;GO:0005488//binding;GO:0005515//protein binding	GO:0006725//cellular aromatic compound metabolic process;GO:0032501//multicellular organismal process;GO:0043170//macromolecule metabolic process;GO:0071704//organic substance metabolic process;GO:0044699//single-organism process;GO:0018130//heterocycle biosynthetic process;GO:0016070//RNA metabolic process;GO:0044271//cellular nitrogen compound biosynthetic process;GO:0046483//heterocycle metabo…
Pm004248	110.333	46.3333	4.45667	2.05	-1.12034	1.45e-05	5.31e-05	yes	At1g33811	PREDICTED: GDSL esterase/lipase At1g33811 [Prunus mume]	-	-	-	-	-	GO:0016787//hydrolase activity;GO:0003824//catalytic activity	-
Pm004257	26.3333	12	2.23	1.07667	-1.05047	0.0173265	0.0352111	yes	RGA2	PREDICTED: disease resistance protein RGA2-like [Prunus mume]	-	-	-	-	-	-	-
Pm004270	10.6667	29.6667	0.893333	2.77	1.63262	1.28e-05	4.72e-05	yes	RPS28	PREDICTED: 40S ribosomal protein S28-like [Prunus mume]	Genetic Information Processing	Translation	ko03010//Ribosome	K02979	-	-	-
Pm004271	48.3333	17.3333	1.48333	0.57	-1.37981	0.000393411	0.00113525	yes	DTXL3	PREDICTED: protein DETOXIFICATION 14-like [Prunus mume]	-	-	-	-	-	-	-
Pm004274	111.257	46.8933	1.85667	0.856667	-1.11591	3.99e-05	0.000136223	yes	RGA2	PREDICTED: disease resistance protein RGA2-like [Prunus mume]	-	-	-	-	-	-	-
Pm004284	827.667	2484.33	55.41	181.597	1.71252	2.91e-62	2.18e-60	yes	CYTC-2	PREDICTED: cytochrome c isoform X1 [Prunus mume]	Metabolism	Global and Overview;Energy metabolism	ko01100//Metabolic pathways;ko01120//Microbial metabolism in diverse environments;ko00920//Sulfur metabolism	K08738	GO:0044444//cytoplasmic part;GO:0016020//membrane;GO:0044464//cell part;GO:0005622//intracellular;GO:0043226//organelle;GO:0044424//intracellular part;GO:0005740//mitochondrial envelope;GO:0044425//membrane part;GO:0031967//organelle envelope;GO:0043229//intracellular organelle;GO:0005623//cell;GO:0044446//intracellular organelle part;GO:0043231//intracellular membrane-bounded organelle;GO:000573…	GO:0046906//tetrapyrrole binding;GO:0097159//organic cyclic compound binding;GO:0043167//ion binding;GO:1901363//heterocyclic compound binding;GO:0046914//transition metal ion binding;GO:0005488//binding;GO:0043169//cation binding;GO:0046872//metal ion binding	GO:0044699//single-organism process;GO:0044710//single-organism metabolic process;GO:0008152//metabolic process
Pm004287	527	186.667	15.0467	5.76333	-1.38447	6.89e-18	7.49e-17	yes	--	PREDICTED: neurofilament medium polypeptide-like [Prunus mume]	-	-	-	-	-	-	-
Pm004294	109	2543.67	4.52667	113.367	4.6464	1.35e-31	3.07e-30	yes	DBR	PREDICTED: 2-alkenal reductase (NADP(+)-dependent)-like [Prunus mume]	-	-	-	-	GO:0005737//cytoplasm;GO:0044444//cytoplasmic part;GO:0005622//intracellular;GO:0030054//cell junction;GO:0044424//intracellular part;GO:0005623//cell;GO:0016020//membrane;GO:0044464//cell part;GO:0005911//cell-cell junction	GO:0005488//binding;GO:0046914//transition metal ion binding;GO:0043167//ion binding;GO:0003824//catalytic activity;GO:0043169//cation binding;GO:0046872//metal ion binding	GO:0050896//response to stimulus;GO:0044699//single-organism process;GO:0008152//metabolic process;GO:0042221//response to chemical;GO:0006950//response to stress;GO:0010038//response to metal ion;GO:0044710//single-organism metabolic process;GO:0010035//response to inorganic substance
Pm004299	940.667	393.667	29.93	13.7733	-1.11971	2.07e-21	2.79e-20	yes	ITPK3	PREDICTED: inositol-tetrakisphosphate 1-kinase 3-like isoform X1 [Prunus mume]	Metabolism;Environmental Information Processing	Global and Overview;Signal transduction;Carbohydrate metabolism	ko01100//Metabolic pathways;ko04070//Phosphatidylinositol signaling system;ko00562//Inositol phosphate metabolism	K00913	-	-	-
Pm004302	1387.67	3024.33	36.52	87.32	1.25763	6.79e-27	1.24e-25	yes	AAP6	PREDICTED: amino acid permease 6-like isoform X1 [Prunus mume]	-	-	-	-	-	-	-
Pm004310	707	304.667	10.3233	4.76667	-1.11486	8.06e-11	5.25e-10	yes	HSL1	PREDICTED: receptor-like protein kinase HSL1 [Prunus mume]	-	-	-	-	GO:0016020//membrane;GO:0031224//intrinsic component of membrane;GO:0044425//membrane part	GO:0036094//small molecule binding;GO:1901363//heterocyclic compound binding;GO:0004702//receptor signaling protein serine/threonine kinase activity;GO:0016772//transferase activity, transferring phosphorus-containing groups;GO:0005057//receptor signaling protein activity;GO:0097159//organic cyclic compound binding;GO:0032549//ribonucleoside binding;GO:0016628//oxidoreductase activity, acting on …	GO:0048518//positive regulation of biological process;GO:0031325//positive regulation of cellular metabolic process;GO:0032147//activation of protein kinase activity;GO:0010562//positive regulation of phosphorus metabolic process;GO:0010604//positive regulation of macromolecule metabolic process;GO:0044093//positive regulation of molecular function;GO:0043085//positive regulation of catalytic act…
Pm004312	3944	8672.67	57.47	138.22	1.26609	1.08e-38	3.43e-37	yes	IKU2	PREDICTED: receptor-like protein kinase HAIKU2 [Prunus mume]	-	-	-	-	GO:0044425//membrane part;GO:0016020//membrane;GO:0031224//intrinsic component of membrane	GO:0097367//carbohydrate derivative binding;GO:0016491//oxidoreductase activity;GO:1901363//heterocyclic compound binding;GO:0004672//protein kinase activity;GO:0003824//catalytic activity;GO:0036094//small molecule binding;GO:0097159//organic cyclic compound binding;GO:0032550//purine ribonucleoside binding;GO:0016301//kinase activity;GO:0016740//transferase activity;GO:0016627//oxidoreductase a…	GO:0044260//cellular macromolecule metabolic process;GO:0006464//cellular protein modification process;GO:0043170//macromolecule metabolic process;GO:0006468//protein phosphorylation;GO:0009987//cellular process;GO:0071704//organic substance metabolic process;GO:0036211//protein modification process;GO:0044710//single-organism metabolic process;GO:0006796//phosphate-containing compound metabolic …
Pm004325	717	235.667	15.14	5.45	-1.47404	8.02e-09	4.3e-08	yes	PCKA	PREDICTED: phosphoenolpyruvate carboxykinase [ATP]-like [Prunus mume]	Metabolism	Carbohydrate metabolism;Energy metabolism;Global and Overview	ko01100//Metabolic pathways;ko01110//Biosynthesis of secondary metabolites;ko01130//Biosynthesis of antibiotics;ko01120//Microbial metabolism in diverse environments;ko01200//Carbon metabolism;ko00010//Glycolysis / Gluconeogenesis;ko00620//Pyruvate metabolism;ko00710//Carbon fixation in photosynthetic organisms;ko00020//Citrate cycle (TCA cycle)	K01610	-	-	-
Pm004326	4087	1857.67	86.22	43.0367	-1.00246	6.67e-25	1.09e-23	yes	HEMA1	PREDICTED: glutamyl-tRNA reductase 1, chloroplastic [Prunus mume]	Metabolism	Global and Overview;Metabolism of cofactors and vitamins	ko01100//Metabolic pathways;ko01110//Biosynthesis of secondary metabolites;ko01120//Microbial metabolism in diverse environments;ko00860//Porphyrin and chlorophyll metabolism	K02492	-	-	-
Pm004328	4655	21559	120.873	615.16	2.34747	7.55e-60	5.31e-58	yes	IAA8	PREDICTED: auxin-responsive protein IAA8-like isoform X1 [Prunus mume]	Environmental Information Processing	Signal transduction	ko04075//Plant hormone signal transduction	K14484	-	-	-
Pm004329	1766.33	198.333	91.8633	11.3233	-3.02019	7.81e-107	1.7e-104	yes	At5g65660	PREDICTED: uncharacterized protein At5g65660-like [Prunus mume]	-	-	-	-	-	-	-
Pm004340	243.333	98.6667	4.59333	2.03667	-1.17333	2.17e-10	1.36e-09	yes	PCMP-H40	PREDICTED: pentatricopeptide repeat-containing protein At4g14850-like [Prunus mume]	-	-	-	-	-	-	-
Pm004352	90.3333	41.6667	2.46333	1.21333	-1.02164	0.00121397	0.00320403	yes	rglB	PREDICTED: probable rhamnogalacturonate lyase B [Prunus mume]	-	-	-	-	-	GO:0005488//binding;GO:0003824//catalytic activity	GO:0008152//metabolic process;GO:0044238//primary metabolic process
Pm004366	223.537	73.16	5.28	1.85333	-1.51042	1.65e-10	1.04e-09	yes	rglB	PREDICTED: probable rhamnogalacturonate lyase B [Prunus mume]	-	-	-	-	-	GO:0003824//catalytic activity;GO:0005488//binding	GO:0008152//metabolic process;GO:0044238//primary metabolic process
Pm004375	0.333333	55.15	0.0133333	2	7.22882	1.27e-28	2.51e-27	yes	GA20OX3	PREDICTED: gibberellin 20 oxidase 3-like [Prunus mume]	Metabolism	Metabolism of terpenoids and polyketides;Global and Overview	ko01100//Metabolic pathways;ko01110//Biosynthesis of secondary metabolites;ko00904//Diterpenoid biosynthesis	K05282	-	-	-
Pm004376	0	24.1833	0.001	0.86	9.74819	1.37e-15	1.3e-14	yes	GA20OX3	PREDICTED: gibberellin 20 oxidase 3-like [Prunus mume]	Metabolism	Metabolism of terpenoids and polyketides;Global and Overview	ko01100//Metabolic pathways;ko01110//Biosynthesis of secondary metabolites;ko00904//Diterpenoid biosynthesis	K05282	-	-	-
Pm004378	514.333	1104.33	16.8067	39.3533	1.22745	2.39e-29	4.9e-28	yes	NGDN	PREDICTED: neuroguidin [Prunus mume]	-	-	-	-	-	-	-
Pm004385	1740.74	4323.75	95.9033	260.753	1.44303	3.69e-46	1.59e-44	yes	RPS10	PREDICTED: 40S ribosomal protein S10-like [Prunus mume]	Genetic Information Processing	Translation	ko03010//Ribosome	K02947	-	-	-
Pm004388	3.33333	0.333333	0.16	0.0166667	-3.26303	0.0248962	0.0486831	yes	At3g25182	B3 domain-containing protein At3g25182 family [Cajanus cajan]	-	-	-	-	-	-	-
Pm004391	18.6667	36	0.513333	1.06667	1.05514	0.00279603	0.00685776	yes	UGT91C1	PREDICTED: UDP-glycosyltransferase 91C1 [Prunus mume]	-	-	-	-	-	GO:0016758//transferase activity, transferring hexosyl groups;GO:0016740//transferase activity;GO:0003824//catalytic activity;GO:0016757//transferase activity, transferring glycosyl groups	-
Pm004396	7	1.66667	0.5	0.126667	-1.98089	0.0109563	0.0234557	yes	AGL80	PREDICTED: agamous-like MADS-box protein AGL80 [Prunus mume]	-	-	-	-	-	-	-
Pm004403	624.333	142	19.4433	4.80667	-2.01617	5.07e-35	1.37e-33	yes	CER2	PREDICTED: protein ECERIFERUM 1 [Prunus mume]	-	-	-	-	-	-	-
Pm004423	1132	297.667	45.8033	13.1367	-1.80185	1.65e-52	8.95e-51	yes	BCA5	PREDICTED: beta carbonic anhydrase 5, chloroplastic isoform X1 [Prunus mume]	Metabolism	Energy metabolism	ko00910//Nitrogen metabolism	K01673	-	-	-
Pm004430	358.667	1520	9.40333	43.6567	2.21496	1.28e-85	1.82e-83	yes	AHL17	PREDICTED: AT-hook motif nuclear-localized protein 17 [Prunus mume]	-	-	-	-	-	-	-
Pm004434	7871.67	911	232.637	29.76	-2.96663	1.81e-99	3.59e-97	yes	nep1	PREDICTED: aspartyl protease AED3 [Prunus mume]	-	-	-	-	-	-	-
Pm004438	0	7.33333	0.001	0.23	7.84549	5.52e-05	0.000184307	yes	PME7	PREDICTED: probable pectinesterase/pectinesterase inhibitor 20 [Prunus mume]	Metabolism	Global and Overview;Carbohydrate metabolism	ko01100//Metabolic pathways;ko00500//Starch and sucrose metabolism;ko00040//Pentose and glucuronate interconversions	K01051	-	-	-
Pm004439	167.333	489	5.33	16.7867	1.65511	7.94e-21	1.02e-19	yes	PUMP5	PREDICTED: mitochondrial uncoupling protein 5-like [Prunus mume]	-	-	-	-	-	-	-
Pm004445	123.883	12.8767	3.62	0.403333	-3.16595	4.78e-13	3.74e-12	yes	UGT85A24	PREDICTED: 7-deoxyloganetin glucosyltransferase-like [Prunus mume]	-	-	-	-	-	-	-
Pm004452	29.0467	5.17667	0.866667	0.17	-2.34994	9.66e-07	4.18e-06	yes	UGT85A24	PREDICTED: 7-deoxyloganetin glucosyltransferase-like [Prunus mume]	-	-	-	-	-	-	-
Pm004456	383.49	2166.27	15.4133	95.3333	2.6288	2.4e-34	6.23e-33	yes	EXO	PREDICTED: protein EXORDIUM-like [Prunus mume]	-	-	-	-	-	-	-
Pm004457	276.333	1522.67	11.1533	67.2533	2.59213	2.77e-33	6.86e-32	yes	EXO	PREDICTED: protein EXORDIUM-like [Prunus mume]	-	-	-	-	-	-	-
Pm004463	9026.33	18064.3	423.41	928.383	1.13267	4.18e-34	1.08e-32	yes	rps6	PREDICTED: 40S ribosomal protein S6-like [Prunus mume]	Genetic Information Processing	Translation	ko03010//Ribosome	K02991	-	-	-
Pm004465	1675.33	705.667	56.6833	25.78	-1.13667	1.58e-20	1.99e-19	yes	SAPK2	PREDICTED: serine/threonine-protein kinase SAPK2-like [Prunus mume]	Environmental Information Processing	Signal transduction	ko04075//Plant hormone signal transduction	K14498	GO:0043231//intracellular membrane-bounded organelle;GO:0043226//organelle;GO:0005623//cell;GO:0044464//cell part;GO:0043229//intracellular organelle;GO:0005622//intracellular;GO:0043227//membrane-bounded organelle;GO:0044424//intracellular part	GO:0004672//protein kinase activity;GO:0032550//purine ribonucleoside binding;GO:0016773//phosphotransferase activity, alcohol group as acceptor;GO:0097367//carbohydrate derivative binding;GO:0097159//organic cyclic compound binding;GO:0032549//ribonucleoside binding;GO:0016740//transferase activity;GO:0003824//catalytic activity;GO:0036094//small molecule binding;GO:0016301//kinase activity;GO:0…	GO:0009628//response to abiotic stimulus;GO:0006950//response to stress;GO:0071704//organic substance metabolic process;GO:0044238//primary metabolic process;GO:0043412//macromolecule modification;GO:0044267//cellular protein metabolic process;GO:0043170//macromolecule metabolic process;GO:0050896//response to stimulus;GO:0036211//protein modification process;GO:0044237//cellular metabolic proces…
Pm004474	18	59.3333	2.06333	7.4	1.84255	1.74e-09	1e-08	yes	--	PREDICTED: uncharacterized protein LOC103319625, partial [Prunus mume]	-	-	-	-	-	-	-
Pm004476	2552	1141	119.51	57.7533	-1.04916	4.43e-15	4.04e-14	yes	ATHB-16	PREDICTED: homeobox-leucine zipper protein ATHB-6-like, partial [Prunus mume]	-	-	-	-	-	-	-
Pm004480	1517	664	25.3667	12.1567	-1.06119	3.47e-13	2.75e-12	yes	ISA3	PREDICTED: isoamylase 3, chloroplastic [Prunus mume]	-	-	-	-	-	GO:0005488//binding;GO:0003824//catalytic activity;GO:0043167//ion binding;GO:0004133//glycogen debranching enzyme activity;GO:0016787//hydrolase activity;GO:0016798//hydrolase activity, acting on glycosyl bonds	GO:0044264//cellular polysaccharide metabolic process;GO:0006073//cellular glucan metabolic process;GO:0008152//metabolic process;GO:0005976//polysaccharide metabolic process;GO:0071704//organic substance metabolic process;GO:0005975//carbohydrate metabolic process;GO:0044042//glucan metabolic process;GO:0044262//cellular carbohydrate metabolic process;GO:0044260//cellular macromolecule metabolic…
Pm004481	3935	867.333	240.093	57.5433	-2.06087	1.44e-35	3.96e-34	yes	At2g44790	PREDICTED: blue copper protein [Prunus mume]	-	-	-	-	-	-	-
Pm004490	99.6667	223	2.93667	7.27	1.30778	1.39e-07	6.59e-07	yes	ATL6	PREDICTED: RING-H2 finger protein ATL34-like [Prunus mume]	-	-	-	-	-	-	-
Pm004496	391.357	132.743	5.46	1.99667	-1.45131	2.8e-14	2.41e-13	yes	RGA2	PREDICTED: putative disease resistance protein RGA1 [Prunus mume]	-	-	-	-	-	-	-
Pm004499	36.3333	279.667	1.07667	8.91	3.04885	7.65e-21	9.86e-20	yes	TT12	PREDICTED: protein DETOXIFICATION 27-like, partial [Prunus mume]	-	-	-	-	-	-	-
Pm004503	21.6667	364.333	0.75	13.83	4.20477	1.67e-56	1.05e-54	yes	--	PREDICTED: extensin-like [Prunus mume]	-	-	-	-	-	-	-
Pm004505	424.667	147.667	13.91	5.29667	-1.39297	3.85e-12	2.78e-11	yes	PUP3	PREDICTED: purine permease 3-like [Prunus mume]	-	-	-	-	GO:0031224//intrinsic component of membrane;GO:0016020//membrane;GO:0044425//membrane part	-	-
Pm004507	342.667	124.333	12.27	4.79333	-1.35603	5.13e-12	3.67e-11	yes	PUP3	PREDICTED: purine permease 3-like [Prunus mume]	-	-	-	-	GO:0031224//intrinsic component of membrane;GO:0044425//membrane part;GO:0016020//membrane	-	-
Pm004509	27.5433	57.8733	1.59	3.67333	1.20806	0.00106581	0.00284686	yes	GSTU7	PREDICTED: glutathione transferase GST 23-like [Prunus mume]	Metabolism	Metabolism of other amino acids	ko00480//Glutathione metabolism	K00799	-	GO:0003824//catalytic activity	-
Pm004529	120.667	47.3333	3.92333	1.67333	-1.22936	4.27e-08	2.14e-07	yes	CYCD3-1	PREDICTED: cyclin-D2-1-like [Prunus mume]	-	-	-	-	-	-	-
Pm004530	3989.33	1639.33	212.833	95.8767	-1.15047	2.6e-32	6.11e-31	yes	CUTA	PREDICTED: protein CutA, chloroplastic [Prunus mume]	-	-	-	-	-	-	-
Pm004536	917.667	1916.33	27.0433	61.2567	1.17959	5.49e-28	1.06e-26	yes	PUR5	PREDICTED: phosphoribosylformylglycinamidine cyclo-ligase, chloroplastic/mitochondrial [Prunus mume]	Metabolism	Nucleotide metabolism;Global and Overview	ko01100//Metabolic pathways;ko01110//Biosynthesis of secondary metabolites;ko01130//Biosynthesis of antibiotics;ko00230//Purine metabolism	K01933	-	-	-
Pm004538	892.26	250.85	12.5167	3.84667	-1.70217	1.56e-29	3.2e-28	yes	RGA2	PREDICTED: putative disease resistance protein RGA3 [Prunus mume]	-	-	-	-	-	-	-
Pm004538	70.0267	24.3333	1.10667	0.41	-1.43252	3.66e-05	0.00012569	yes	RGA2	PREDICTED: putative disease resistance protein RGA1 [Prunus mume]	-	-	-	-	-	-	-
Pm004544	357.333	139.333	17.8467	7.66333	-1.21961	8.21e-12	5.77e-11	yes	--	PREDICTED: uncharacterized protein LOC103319639 [Prunus mume]	-	-	-	-	-	-	-
Pm004554	401	801	24.2567	53.05	1.12897	2.6e-21	3.46e-20	yes	At1g78190	PREDICTED: multifunctional methyltransferase subunit TRM112-like protein At1g22270 [Prunus mume]	-	-	-	-	-	-	-
Pm004563	3164.33	1251	108.273	47.0533	-1.20231	7.33e-26	1.26e-24	yes	lip3	PREDICTED: lipase 3 isoform X1 [Prunus mume]	-	-	-	-	-	GO:0003824//catalytic activity	-
Pm004564	153	61.3333	4.90667	2.15333	-1.18817	4.04e-08	2.03e-07	yes	PAE9	PREDICTED: pectin acetylesterase 9-like [Prunus mume]	-	-	-	-	-	-	-
Pm004565	1445.33	518.333	56.1633	21.97	-1.35409	5.63e-38	1.73e-36	yes	TFT7	PREDICTED: 14-3-3 protein 7 [Prunus mume]	-	-	-	-	-	-	-
Pm004566	74.6667	32	3.51	1.62667	-1.10955	0.000103474	0.00033126	yes	Ndnl2	PREDICTED: non-structural maintenance of chromosomes element 3 homolog isoform X1 [Prunus mume]	-	-	-	-	-	-	-
Pm004574	3948	610.667	111.16	18.8333	-2.56128	4.28e-113	1.09e-110	yes	UGT85A24	PREDICTED: 7-deoxyloganetin glucosyltransferase-like [Prunus mume]	-	-	-	-	-	-	-
Pm004575	19044	8161.33	509.017	239.757	-1.08614	3.55e-19	4.15e-18	yes	UGT85A24	PREDICTED: 7-deoxyloganetin glucosyltransferase-like [Prunus mume]	-	-	-	-	-	-	-
Pm004577	14.7167	3.66667	0.493333	0.133333	-1.88753	0.00203086	0.00512937	yes	UGT85A24	PREDICTED: 7-deoxyloganetin glucosyltransferase-like [Prunus mume]	-	-	-	-	-	-	-
Pm004586	32.4333	557.923	1.17333	22.14	4.23797	1.83e-99	3.59e-97	yes	RD22	PREDICTED: LOW QUALITY PROTEIN: BURP domain protein RD22-like [Prunus mume]	-	-	-	-	-	-	-
Pm004600	1699.33	62.3333	121.48	4.89333	-4.63376	1.43e-78	1.7e-76	yes	CjBAp12	PREDICTED: EG45-like domain containing protein [Prunus mume]	-	-	-	-	-	-	-
Pm004602	65.6667	121	1.43667	2.91	1.01829	3.81e-06	1.52e-05	yes	PCMP-H28	PREDICTED: pentatricopeptide repeat-containing protein At4g21065-like [Prunus mume]	-	-	-	-	-	-	-
Pm004612	219.333	70.3333	13.07	4.6	-1.50655	2.09e-13	1.68e-12	yes	--	PREDICTED: chaperone protein DnaJ-like [Prunus mume]	-	-	-	-	-	-	-
Pm004613	17.6667	2.33333	0.723333	0.1	-2.85466	1.56e-06	6.56e-06	yes	CXE6	PREDICTED: probable carboxylesterase 17 [Prunus mume]	-	-	-	-	-	-	-
Pm004616	334.333	107	13.5567	4.76	-1.50997	8.67e-17	8.82e-16	yes	SHN3	PREDICTED: ethylene-responsive transcription factor SHINE 2-like [Prunus mume]	-	-	-	-	-	-	-
Pm004627	7.33333	1424	0.33	69.8733	7.72613	1.84e-205	1.86e-202	yes	IAA29	PREDICTED: auxin-responsive protein IAA29 [Prunus mume]	Environmental Information Processing	Signal transduction	ko04075//Plant hormone signal transduction	K14484	-	-	-
Pm004634	2919.33	467	128.72	22.5467	-2.51325	5.61e-89	8.85e-87	yes	APT5	PREDICTED: adenine phosphoribosyltransferase 5 isoform X1 [Prunus mume]	Metabolism	Nucleotide metabolism;Global and Overview	ko01100//Metabolic pathways;ko00230//Purine metabolism	K00759	-	-	-
Pm004636	2206	918.667	136.307	62.16	-1.1328	7.95e-27	1.44e-25	yes	AZI1	PREDICTED: 14 kDa proline-rich protein DC2.15-like [Prunus mume]	-	-	-	-	-	-	-
Pm004640	6.33333	32.3333	0.173333	1	2.52838	0.0175575	0.035634	yes	ACR2	PREDICTED: ACT domain-containing protein ACR2 isoform X1 [Prunus mume]	-	-	-	-	-	GO:0036094//small molecule binding;GO:0005488//binding;GO:0043167//ion binding;GO:0031406//carboxylic acid binding;GO:0043177//organic acid binding;GO:0043168//anion binding	-
Pm004650	290	86	6.96333	2.28667	-1.60653	3.22e-11	2.16e-10	yes	At5g34940	PREDICTED: heparanase-like protein 3 isoform X1 [Prunus mume]	Metabolism	Glycan biosynthesis and metabolism;Global and Overview	ko01100//Metabolic pathways;ko00531//Glycosaminoglycan degradation	K07964	-	GO:0003824//catalytic activity;GO:0016787//hydrolase activity	-
Pm004655	457.333	3843	6.14667	56.3533	3.19662	6.67e-170	4.34e-167	yes	TPR1	PREDICTED: protein TPR3-like isoform X1 [Prunus mume]	-	-	-	-	-	-	-
Pm004700	72.3333	30.6667	2.35	1.11333	-1.07778	0.000437292	0.00125256	yes	At4g08455	PREDICTED: BTB/POZ domain-containing protein At4g08455-like [Prunus mume]	-	-	-	-	-	-	-
Pm004702	22.3333	7	1.17667	0.39	-1.59316	0.00120432	0.00318065	yes	At4g08455	PREDICTED: BTB/POZ domain-containing protein At4g08455-like [Prunus mume]	-	-	-	-	-	-	-
Pm004712	793	257.667	39.2133	13.93	-1.49315	5.45e-30	1.16e-28	yes	ndhM	PREDICTED: NAD(P)H-quinone oxidoreductase subunit M, chloroplastic [Prunus mume]	-	-	-	-	GO:0005623//cell;GO:0043226//organelle;GO:0005737//cytoplasm;GO:0044434//chloroplast part;GO:0043229//intracellular organelle;GO:0043227//membrane-bounded organelle;GO:0043231//intracellular membrane-bounded organelle;GO:0009536//plastid;GO:0044422//organelle part;GO:0044464//cell part;GO:0009534//chloroplast thylakoid;GO:0009579//thylakoid;GO:0044424//intracellular part;GO:0031984//organelle sub…	GO:0048037//cofactor binding;GO:0005488//binding;GO:0003824//catalytic activity;GO:0016651//oxidoreductase activity, acting on NAD(P)H;GO:0016491//oxidoreductase activity	GO:0071840//cellular component organization or biogenesis;GO:0016043//cellular component organization;GO:0070271//protein complex biogenesis;GO:0006461//protein complex assembly;GO:0044710//single-organism metabolic process;GO:0065003//macromolecular complex assembly;GO:0022607//cellular component assembly;GO:0010257//NADH dehydrogenase complex assembly;GO:0044085//cellular component biogenesis;G…
Pm004726	4	0	0.12	0.001	-6.90689	0.00713452	0.0160213	yes	BAT1	PREDICTED: amino-acid permease BAT1-like [Prunus mume]	-	-	-	-	GO:0016020//membrane;GO:0031224//intrinsic component of membrane;GO:0044425//membrane part	GO:0022891//substrate-specific transmembrane transporter activity;GO:0008514//organic anion transmembrane transporter activity;GO:0005215//transporter activity;GO:0005342//organic acid transmembrane transporter activity;GO:0008509//anion transmembrane transporter activity;GO:0046943//carboxylic acid transmembrane transporter activity;GO:0022892//substrate-specific transporter activity;GO:0015075/…	-
Pm004734	21.3333	8.33333	0.583333	0.273333	-1.09366	0.0062059	0.0141071	yes	AAP3	PREDICTED: amino acid permease 3-like isoform X1 [Prunus mume]	-	-	-	-	-	-	-
Pm004736	1930	397.667	48.0067	10.92	-2.13626	3.5e-42	1.3e-40	yes	AAP3	PREDICTED: amino acid permease 3-like [Prunus mume]	-	-	-	-	-	-	-
Pm004739	4021.67	1388.33	75.3233	28.5733	-1.39843	9e-37	2.6e-35	yes	tolB	WD40-like Beta Propeller [Corchorus capsularis]	-	-	-	-	-	-	-
Pm004750	104.667	270.333	5.46333	15.52	1.50628	1.37e-10	8.74e-10	yes	--	PREDICTED: probable ion channel CASTOR [Ricinus communis]	-	-	-	-	-	-	-
Pm004755	5.33333	1	0.0966667	0.02	-2.27302	0.016157	0.0331279	yes	BGAL16	PREDICTED: beta-galactosidase 16 [Prunus mume]	-	-	-	-	-	-	-
Pm004765	2443.33	5225	61.8733	145.143	1.23009	2.62e-40	8.86e-39	yes	ALDH3H1	PREDICTED: aldehyde dehydrogenase family 3 member H1 isoform X2 [Prunus mume]	Metabolism	Metabolism of other amino acids;Global and Overview;Carbohydrate metabolism;Amino acid metabolism;Lipid metabolism	ko01100//Metabolic pathways;ko01110//Biosynthesis of secondary metabolites;ko01130//Biosynthesis of antibiotics;ko01120//Microbial metabolism in diverse environments;ko00040//Pentose and glucuronate interconversions;ko00010//Glycolysis / Gluconeogenesis;ko00620//Pyruvate metabolism;ko00561//Glycerolipid metabolism;ko00280//Valine, leucine and isoleucine degradation;ko00330//Arginine and proline m…	K00128	-	-	-
Pm004790	1636.67	598.667	73.16	29.3467	-1.31786	3.18e-27	5.9e-26	yes	PSBS	PREDICTED: photosystem II 22 kDa protein, chloroplastic [Prunus mume]	Metabolism	Energy metabolism;Global and Overview	ko01100//Metabolic pathways;ko00195//Photosynthesis	K03542	-	-	GO:0050896//response to stimulus;GO:0061024//membrane organization;GO:0009657//plastid organization;GO:0044763//single-organism cellular process;GO:0009987//cellular process;GO:0044802//single-organism membrane organization;GO:0009416//response to light stimulus;GO:0016043//cellular component organization;GO:1990066//energy quenching;GO:0044699//single-organism process;GO:0071840//cellular compon…
Pm004799	709.333	3194	10.6233	52.09	2.29377	7.64e-111	1.82e-108	yes	--	PREDICTED: protein PLASTID MOVEMENT IMPAIRED 1 [Prunus mume]	-	-	-	-	-	-	-
Pm004807	45.3333	91.3333	1.52	3.36	1.14439	0.000520791	0.00146984	yes	GA20OX1	PREDICTED: protein DMR6-LIKE OXYGENASE 1-like [Prunus mume]	-	-	-	-	-	-	-
Pm004814	66.3333	26.6667	3.13	1.40667	-1.15388	0.000749613	0.00206287	yes	--	UspA [Corchorus capsularis]	-	-	-	-	-	-	-
Pm004823	5	36.3333	0.17	1.28	2.91254	2.27e-07	1.04e-06	yes	At1g21890	PREDICTED: WAT1-related protein At1g21890 [Prunus mume]	-	-	-	-	-	-	-
Pm004826	344	13.3333	11.17	0.466667	-4.58109	2.03e-75	2.26e-73	yes	TPPD	PREDICTED: probable trehalose-phosphate phosphatase D [Prunus mume]	Metabolism	Carbohydrate metabolism;Global and Overview	ko01100//Metabolic pathways;ko00500//Starch and sucrose metabolism	K01087	-	-	-
Pm004833	888	4595.67	15.06	84.4733	2.48777	3.38e-51	1.75e-49	yes	TTL1	PREDICTED: TPR repeat-containing thioredoxin TTL1 [Prunus mume]	-	-	-	-	-	-	-
Pm004835	286	644.333	6.73667	16.63	1.30368	2.28e-21	3.05e-20	yes	--	PREDICTED: striatin homolog [Prunus mume]	-	-	-	-	-	-	-
Pm004843	2.66667	0	0.0333333	0.001	-5.05889	0.0194579	0.0390706	yes	At1g35710	PREDICTED: probable leucine-rich repeat receptor-like protein kinase At1g35710 [Prunus mume]	-	-	-	-	-	-	-
Pm004850	35.6667	11.6667	0.433333	0.156667	-1.46778	0.00027968	0.000830077	yes	At1g35710	PREDICTED: probable leucine-rich repeat receptor-like protein kinase At1g35710 [Prunus mume]	-	-	-	-	-	-	-
Pm004858	2564	5467	118.617	276.743	1.22224	4.71e-36	1.33e-34	yes	RPS5	PREDICTED: 40S ribosomal protein S5 [Prunus mume]	Genetic Information Processing	Translation	ko03010//Ribosome	K02989	-	-	-
Pm004864	1737.33	3518.33	52.5	116.447	1.14928	1.01e-33	2.56e-32	yes	ybdL	PREDICTED: probable N-succinyldiaminopimelate aminotransferase DapC [Prunus mume]	-	-	-	-	-	GO:0005488//binding;GO:0008483//transaminase activity;GO:0070546//L-phenylalanine aminotransferase activity;GO:0043167//ion binding;GO:0016769//transferase activity, transferring nitrogenous groups;GO:0043168//anion binding;GO:0003824//catalytic activity;GO:0016740//transferase activity	GO:0008152//metabolic process
Pm004870	24.6667	244.333	1.16	12.2067	3.39547	3.82e-25	6.29e-24	yes	ERF012	PREDICTED: ethylene-responsive transcription factor ERF012 [Prunus mume]	-	-	-	-	-	-	GO:0097659//nucleic acid-templated transcription;GO:0009058//biosynthetic process;GO:0044260//cellular macromolecule metabolic process;GO:0009059//macromolecule biosynthetic process;GO:0019438//aromatic compound biosynthetic process;GO:0080090//regulation of primary metabolic process;GO:0016070//RNA metabolic process;GO:0034654//nucleobase-containing compound biosynthetic process;GO:0008152//meta…
Pm004883	17	37.5433	0.65	1.58667	1.28749	0.000129853	0.000408203	yes	--	PREDICTED: uncharacterized protein LOC103319958 [Prunus mume]	-	-	-	-	-	-	-
Pm004886	12458.5	3694.98	553.76	181.18	-1.61184	5.22e-17	5.38e-16	yes	BURP3	PREDICTED: BURP domain protein RD22-like, partial [Prunus mume]	-	-	-	-	-	-	-
Pm004890	5473.04	2131.63	233.537	100.573	-1.2154	7.24e-08	3.54e-07	yes	BURP3	PREDICTED: BURP domain protein RD22-like, partial [Prunus mume]	-	-	-	-	-	-	-
Pm004905	3338.41	465.593	138.34	21.1567	-2.70903	7.23e-31	1.6e-29	yes	RD22	PREDICTED: BURP domain protein RD22-like isoform X1 [Prunus mume]	-	-	-	-	-	-	-
Pm004908	610.61	231.303	25.5833	10.8267	-1.24062	6.14e-05	0.000203404	yes	RD22	PREDICTED: BURP domain protein RD22-like isoform X1 [Prunus mume]	-	-	-	-	-	-	-
Pm004919	2	9.66667	0.146667	0.813333	2.47131	0.0069916	0.0157196	yes	fam32al	PREDICTED: protein FAM32A-like [Prunus mume]	-	-	-	-	-	-	-
Pm004927	511	216.333	19.7633	9.14	-1.11256	7.38e-15	6.63e-14	yes	--	PREDICTED: uncharacterized protein LOC103319995 [Prunus mume]	-	-	-	-	-	-	-
Pm004929	766.667	1868	15.92	42.1267	1.40389	1.51e-29	3.11e-28	yes	PMRT15	PREDICTED: protein arginine N-methyltransferase 1.5 [Prunus mume]	Genetic Information Processing	Translation	ko03013//RNA transport	K02516	-	GO:0008170//N-methyltransferase activity;GO:0016273//arginine N-methyltransferase activity;GO:0008276//protein methyltransferase activity;GO:0003824//catalytic activity;GO:0016741//transferase activity, transferring one-carbon groups;GO:0008757//S-adenosylmethionine-dependent methyltransferase activity;GO:0016772//transferase activity, transferring phosphorus-containing groups;GO:0016274//protein…	GO:0006796//phosphate-containing compound metabolic process;GO:0044238//primary metabolic process;GO:0043414//macromolecule methylation;GO:1902589//single-organism organelle organization;GO:0006793//phosphorus metabolic process;GO:0016568//chromatin modification;GO:0016571//histone methylation;GO:0044710//single-organism metabolic process;GO:0044237//cellular metabolic process;GO:0006325//chromat…
Pm004942	35	15.6667	2.15667	1.02333	-1.07553	0.00841478	0.0185902	yes	--	PREDICTED: uncharacterized protein LOC103320006 [Prunus mume]	-	-	-	-	-	-	-
Pm004943	1455.33	640	38.33	18.3267	-1.06453	3.41e-13	2.7e-12	yes	--	PREDICTED: uncharacterized protein LOC103320008 [Prunus mume]	-	-	-	-	-	-	-
Pm004948	124.667	52	3.79333	1.73667	-1.12715	2.66e-05	9.36e-05	yes	MOT1	PREDICTED: LOW QUALITY PROTEIN: molybdate transporter 1 [Prunus mume]	-	-	-	-	-	-	-
Pm004961	212	63.6667	14.3967	4.72333	-1.60786	1.11e-15	1.06e-14	yes	PNSB3	PREDICTED: photosynthetic NDH subunit of subcomplex B 3, chloroplastic [Prunus mume]	-	-	-	-	-	-	-
Pm004970	44.7	4.66667	1.77333	0.2	-3.14839	5.33e-12	3.81e-11	yes	AOP1.2	PREDICTED: probable 2-oxoglutarate-dependent dioxygenase AOP1 [Prunus mume]	-	-	-	-	-	-	-
Pm004972	18.6667	5.66667	0.706667	0.233333	-1.59864	0.00221349	0.00554486	yes	YUC4	PREDICTED: probable indole-3-pyruvate monooxygenase YUCCA4 [Prunus mume]	Metabolism	Amino acid metabolism;Global and Overview	ko01100//Metabolic pathways;ko00380//Tryptophan metabolism	K11816	-	GO:0000166//nucleotide binding;GO:1901265//nucleoside phosphate binding;GO:0004497//monooxygenase activity;GO:0005488//binding;GO:0036094//small molecule binding;GO:0016709//oxidoreductase activity, acting on paired donors, with incorporation or reduction of molecular oxygen, NAD(P)H as one donor, and incorporation of one atom of oxygen;GO:1901363//heterocyclic compound binding;GO:0016705//oxidor…	GO:0044710//single-organism metabolic process;GO:0008152//metabolic process;GO:0044699//single-organism process
Pm004982	1359	373	71.2233	21.1967	-1.74851	1.14e-40	3.97e-39	yes	--	PREDICTED: uncharacterized protein LOC103320038 [Prunus mume]	-	-	-	-	-	-	-
Pm004995	6.33333	15.3333	0.543333	1.40333	1.36895	0.0150251	0.0310785	yes	--	PREDICTED: uncharacterized protein LOC103320041 [Prunus mume]	-	-	-	-	-	-	-
Pm005011	433.667	171	8.33667	3.6	-1.21147	5.34e-13	4.16e-12	yes	BOR4	PREDICTED: boron transporter 4 [Prunus mume]	-	-	-	-	-	-	-
Pm005012	0.333333	7	0.00666667	0.133333	4.32193	6.88e-05	0.000226445	yes	AKT1	PREDICTED: potassium channel AKT1-like [Prunus mume]	-	-	-	-	GO:0016020//membrane;GO:0031224//intrinsic component of membrane;GO:0044425//membrane part	GO:0022892//substrate-specific transporter activity;GO:0005216//ion channel activity;GO:0005261//cation channel activity;GO:0015077//monovalent inorganic cation transmembrane transporter activity;GO:0008324//cation transmembrane transporter activity;GO:0005215//transporter activity;GO:0022838//substrate-specific channel activity;GO:0015075//ion transmembrane transporter activity;GO:0022890//inorg…	GO:0006810//transport;GO:0030001//metal ion transport;GO:0051179//localization;GO:0044699//single-organism process;GO:0051234//establishment of localization;GO:0006812//cation transport;GO:1902578//single-organism localization;GO:0044765//single-organism transport;GO:0044763//single-organism cellular process;GO:0006811//ion transport;GO:0009987//cellular process;GO:0034220//ion transmembrane tran…
Pm005015	20567	67025.7	685.08	2462.11	1.84555	3.43e-64	2.79e-62	yes	--	DUF642 [Vitis quinquangularis]	-	-	-	-	-	-	-
Pm005035	295	604	10.13	22.5467	1.15428	1.04e-14	9.23e-14	yes	PER16	PREDICTED: peroxidase 16-like [Prunus mume]	Metabolism	Global and Overview;Biosynthesis of other secondary metabolites	ko01100//Metabolic pathways;ko01110//Biosynthesis of secondary metabolites;ko00940//Phenylpropanoid biosynthesis	K00430	-	-	-
Pm005040	324.333	40.3333	9.99	1.36	-2.87688	9.87e-31	2.16e-29	yes	--	PREDICTED: micronuclear linker histone polyprotein [Prunus mume]	-	-	-	-	-	-	-
Pm005066	693	1465.33	8.52	19.82	1.21803	4.02e-21	5.29e-20	yes	topA	PREDICTED: DNA topoisomerase 1 isoform X1 [Prunus mume]	-	-	-	-	-	-	-
Pm005070	9.66667	1.33333	0.18	0.0266667	-2.75489	0.000191671	0.000585393	yes	PUB35	PREDICTED: U-box domain-containing protein 52 [Prunus mume]	-	-	-	-	-	GO:0097367//carbohydrate derivative binding;GO:0016740//transferase activity;GO:0097159//organic cyclic compound binding;GO:0036094//small molecule binding;GO:0001882//nucleoside binding;GO:0032549//ribonucleoside binding;GO:0005488//binding;GO:0003824//catalytic activity;GO:0016773//phosphotransferase activity, alcohol group as acceptor;GO:1901363//heterocyclic compound binding;GO:0004713//prote…	GO:0006464//cellular protein modification process;GO:0006468//protein phosphorylation;GO:0071704//organic substance metabolic process;GO:0043170//macromolecule metabolic process;GO:0036211//protein modification process;GO:0009987//cellular process;GO:0006793//phosphorus metabolic process;GO:0050896//response to stimulus;GO:0006796//phosphate-containing compound metabolic process;GO:0044267//cellu…
Pm005072	2849	1135.33	152.21	69.4267	-1.1325	5.1e-36	1.44e-34	yes	rnaseh2b	PREDICTED: ribonuclease H2 subunit B [Prunus mume]	Genetic Information Processing	Replication and repair	ko03030//DNA replication	K10744	-	-	-
Pm005076	1165	3130.67	45.2	134.93	1.57782	5.19e-21	6.77e-20	yes	chac1	PREDICTED: gamma-glutamylcyclotransferase 2-1-like [Pyrus x bretschneideri]	-	-	-	-	-	-	-
Pm005078	151.333	63.6667	7.79	3.63667	-1.09901	1.12e-06	4.81e-06	yes	At5g39720	PREDICTED: AIG2-like protein [Prunus mume]	-	-	-	-	-	-	-
Pm005083	87	165.667	4.32667	8.96667	1.05132	1.62e-07	7.59e-07	yes	--	PREDICTED: uncharacterized protein LOC103320131 [Prunus mume]	-	-	-	-	-	-	-
Pm005087	432	873.333	15.6833	34.6167	1.14223	1.53e-23	2.3e-22	yes	BZIP9	PREDICTED: basic leucine zipper 9 [Prunus mume]	-	-	-	-	-	-	-
Pm005097	107.333	207.667	9.00333	19.0733	1.08303	1.6e-07	7.51e-07	yes	GLB3	PREDICTED: two-on-two hemoglobin-3 [Prunus mume]	-	-	-	-	-	-	-
Pm005121	5903.33	1929.33	132.597	47.2833	-1.48764	2.66e-48	1.23e-46	yes	--	TauE domain-containing protein [Cephalotus follicularis]	-	-	-	-	-	-	-
Pm005123	989.333	2174.67	26.4967	62.8167	1.24534	2.73e-19	3.22e-18	yes	LA1	PREDICTED: la protein 1 [Prunus mume]	-	-	-	-	-	-	-
Pm005127	485	144	19.1133	6.22333	-1.61882	3.65e-21	4.82e-20	yes	TOM2AH3	PREDICTED: tetraspanin-19-like isoform X1 [Prunus mume]	Metabolism	Biosynthesis of other secondary metabolites;Global and Overview;Energy metabolism;Amino acid metabolism	ko01100//Metabolic pathways;ko01110//Biosynthesis of secondary metabolites;ko01130//Biosynthesis of antibiotics;ko01120//Microbial metabolism in diverse environments;ko01200//Carbon metabolism;ko01230//Biosynthesis of amino acids;ko00270//Cysteine and methionine metabolism;ko00710//Carbon fixation in photosynthetic organisms;ko00350//Tyrosine metabolism;ko00330//Arginine and proline metabolism;ko…	K14454	-	-	-
Pm005130	602.333	257	18.2333	8.55667	-1.09146	1.48e-12	1.11e-11	yes	DAAT	PREDICTED: D-amino-acid transaminase, chloroplastic-like [Prunus mume]	Metabolism	Metabolism of cofactors and vitamins	ko00790//Folate biosynthesis	K18482	-	-	-
Pm005135	150	303.333	3.94667	8.68	1.13706	8.7e-12	6.09e-11	yes	GULLO3	PREDICTED: L-gulonolactone oxidase 3 [Prunus mume]	-	-	-	-	-	GO:0016899//oxidoreductase activity, acting on the CH-OH group of donors, oxygen as acceptor;GO:0016614//oxidoreductase activity, acting on CH-OH group of donors;GO:1901363//heterocyclic compound binding;GO:1901265//nucleoside phosphate binding;GO:0003824//catalytic activity;GO:0005488//binding;GO:0016616//oxidoreductase activity, acting on the CH-OH group of donors, NAD or NADP as acceptor;GO:00…	GO:0044699//single-organism process;GO:0044710//single-organism metabolic process;GO:0008152//metabolic process
Pm005136	47.3333	118.333	2.56333	6.94	1.43691	8.09e-08	3.93e-07	yes	--	PREDICTED: WAS/WASL-interacting protein family member 3 [Prunus mume]	-	-	-	-	-	-	-
Pm005141	675.667	274.333	25.8633	11.5333	-1.1651	2.01e-11	1.37e-10	yes	BSPA	PREDICTED: bark storage protein A-like [Prunus mume]	-	-	-	-	-	-	GO:0044238//primary metabolic process;GO:1901360//organic cyclic compound metabolic process;GO:0009987//cellular process;GO:0044763//single-organism cellular process;GO:0034641//cellular nitrogen compound metabolic process;GO:0044699//single-organism process;GO:0071704//organic substance metabolic process;GO:0044710//single-organism metabolic process;GO:0044237//cellular metabolic process;GO:0055…
Pm005147	45	17	1.21333	0.48	-1.33787	0.00133965	0.00350775	yes	CCD1	PREDICTED: carotenoid 9,10(9',10')-cleavage dioxygenase 1-like [Prunus mume]	-	-	-	-	-	-	-
Pm005148	11.3333	3	0.75	0.223333	-1.74769	0.00821131	0.0181725	yes	CCD1	PREDICTED: carotenoid 9,10(9',10')-cleavage dioxygenase 1-like [Prunus mume]	-	-	-	-	-	-	-
Pm005148	8	1	0.353333	0.0466667	-2.92057	0.00117326	0.00310674	yes	CCD1	PREDICTED: carotenoid 9,10(9',10')-cleavage dioxygenase 1-like [Prunus mume]	-	-	-	-	-	-	-
Pm005149	364.667	694	14.9667	30.9867	1.04989	5.26e-17	5.41e-16	yes	RRP46	PREDICTED: exosome complex exonuclease RRP46 homolog [Prunus mume]	Genetic Information Processing	Folding, sorting and degradation	ko03018//RNA degradation	K12590	-	-	-
Pm005151	665	162	30.5133	8.19667	-1.89633	8.5e-30	1.77e-28	yes	DREB3	PREDICTED: dehydration-responsive element-binding protein 3 [Prunus mume]	-	-	-	-	-	-	-
Pm005158	5197.33	1363.33	110.913	31.5467	-1.81387	8.04e-63	6.13e-61	yes	UVR8	PREDICTED: ultraviolet-B receptor UVR8 [Prunus mume]	-	-	-	-	-	-	-
Pm005161	184.333	569	6	20.37	1.76341	4.17e-33	1.03e-31	yes	GATA12	PREDICTED: GATA transcription factor 12 isoform X1 [Prunus mume]	-	-	-	-	-	-	-
Pm005168	288.667	83.1667	14.7	4.61667	-1.67089	3.09e-19	3.63e-18	yes	LFS	PREDICTED: lachrymatory-factor synthase-like [Prunus mume]	-	-	-	-	-	-	-
Pm005171	288.667	83.1667	14.7	4.61667	-1.67089	3.07e-19	3.61e-18	yes	LFS	PREDICTED: lachrymatory-factor synthase-like [Prunus mume]	-	-	-	-	-	-	-
Pm005173	10.3333	3	0.666667	0.206667	-1.68966	0.00479306	0.011176	yes	--	PREDICTED: uncharacterized protein LOC103320232 [Prunus mume]	-	-	-	-	-	-	-
Pm005183	137.667	903.333	4.14667	30.0367	2.8567	1.89e-78	2.24e-76	yes	AAP8	PREDICTED: amino acid permease 8-like [Prunus mume]	-	-	-	-	-	-	-
Pm005185	121	289	1.69	4.41	1.38376	7.28e-15	6.56e-14	yes	HSL1	PREDICTED: receptor-like protein kinase HSL1 [Prunus mume]	-	-	-	-	GO:0044425//membrane part;GO:0016020//membrane;GO:0031224//intrinsic component of membrane	GO:0016740//transferase activity;GO:0016491//oxidoreductase activity;GO:0016628//oxidoreductase activity, acting on the CH-CH group of donors, NAD or NADP as acceptor;GO:0005057//receptor signaling protein activity;GO:0001883//purine nucleoside binding;GO:0001882//nucleoside binding;GO:1901363//heterocyclic compound binding;GO:0097159//organic cyclic compound binding;GO:0016773//phosphotransferas…	GO:0009893//positive regulation of metabolic process;GO:0048522//positive regulation of cellular process;GO:0019220//regulation of phosphate metabolic process;GO:0045860//positive regulation of protein kinase activity;GO:0042327//positive regulation of phosphorylation;GO:0060255//regulation of macromolecule metabolic process;GO:0051174//regulation of phosphorus metabolic process;GO:0080090//regul…
Pm005215	14	182.333	0.513333	7.44333	3.85798	1.94e-26	3.44e-25	yes	GA20OX3	PREDICTED: gibberellin 20 oxidase 2-like [Prunus mume]	Metabolism	Global and Overview;Metabolism of terpenoids and polyketides	ko01100//Metabolic pathways;ko01110//Biosynthesis of secondary metabolites;ko00904//Diterpenoid biosynthesis	K05282	-	-	-
Pm005218	17.6667	4.33333	1.26667	0.32	-1.98489	0.00203999	0.00514534	yes	--	PREDICTED: uncharacterized protein LOC103320276 [Prunus mume]	-	-	-	-	-	-	-
Pm005219	125.333	27	9.47667	2.22667	-2.08949	3.49e-08	1.76e-07	yes	--	PREDICTED: early nodulin-55-2-like [Malus domestica]	-	-	-	-	-	-	-
Pm005225	883.333	2042.33	29.6167	74.78	1.33624	1.15e-38	3.64e-37	yes	--	mRNA for AR781 family protein [Populus trichocarpa]	-	-	-	-	-	-	-
Pm005231	1319	3203	32.7233	86.9433	1.40976	1.03e-44	4.17e-43	yes	RBP47C	PREDICTED: polyadenylate-binding protein RBP47-like isoform X1 [Prunus mume]	-	-	-	-	-	-	-
Pm005248	5	0.666667	0.103333	0.0133333	-2.9542	0.00877639	0.0192983	yes	At1g05700	PREDICTED: probable LRR receptor-like serine/threonine-protein kinase At1g51880 [Prunus mume]	-	-	-	-	-	-	-
Pm005249	593	172	28.8133	9.04333	-1.67181	4.89e-25	8e-24	yes	--	PREDICTED: uncharacterized protein LOC103320317 [Prunus mume]	-	-	-	-	-	-	-
Pm005256	17.6667	53	0.753333	2.54333	1.75536	7.7e-05	0.000251639	yes	Os06g0194400	PREDICTED: B3 domain-containing protein At3g19184-like [Prunus mume]	-	-	-	-	-	-	-
Pm005259	364.333	164.333	15.52	7.63333	-1.02374	2.97e-08	1.51e-07	yes	BKI1	PREDICTED: LOW QUALITY PROTEIN: BRI1 kinase inhibitor 1 [Prunus mume]	Environmental Information Processing	Signal transduction	ko04075//Plant hormone signal transduction	K14499	-	-	-
Pm005269	630	205.333	17.4533	6.09	-1.51899	2.5e-15	2.32e-14	yes	GUX2	PREDICTED: UDP-glucuronate:xylan alpha-glucuronosyltransferase 2 [Prunus mume]	-	-	-	-	-	GO:0008194//UDP-glycosyltransferase activity;GO:0016758//transferase activity, transferring hexosyl groups;GO:0035251//UDP-glucosyltransferase activity;GO:0016757//transferase activity, transferring glycosyl groups;GO:0016740//transferase activity;GO:0003824//catalytic activity;GO:0046527//glucosyltransferase activity	-
Pm005279	240.667	83.3333	13.5133	5.16667	-1.38708	8.95e-10	5.28e-09	yes	At1g07700	PREDICTED: thioredoxin-like 4, chloroplastic [Prunus mume]	-	-	-	-	-	-	-
Pm005285	6	0.666667	0.11	0.0133333	-3.04439	0.00222676	0.00557739	yes	GLR2.6	PREDICTED: glutamate receptor 2.9-like [Prunus mume]	-	-	-	-	-	-	-
Pm005292	121	4292	3.05667	118.427	5.27589	3.87e-284	9.77e-281	yes	LIP	Lipase, class 3 [Corchorus olitorius]	-	-	-	-	-	-	-
Pm005293	13.6667	268.667	0.743333	16.5467	4.47639	9.81e-40	3.22e-38	yes	HEC1	PREDICTED: transcription factor HEC1-like [Prunus mume]	-	-	-	-	-	-	-
Pm005295	548.333	1305.67	16.2633	42.1033	1.37231	4.59e-23	6.79e-22	yes	--	Late embryogenesis abundant protein, LEA-14 [Corchorus capsularis]	-	-	-	-	-	-	-
Pm005298	1121.67	150.187	20.8167	3.07333	-2.75986	2.18e-38	6.81e-37	yes	SBT1.7	PREDICTED: subtilisin-like protease SBT1.9 [Prunus mume]	-	-	-	-	-	-	-
Pm005299	404.11	111.017	7.27	2.20333	-1.72227	1.07e-13	8.79e-13	yes	SBT1.7	PREDICTED: subtilisin-like protease SBT1.9 [Prunus mume]	-	-	-	-	-	-	-
Pm005302	5.66667	12	0.283333	0.643333	1.18307	0.0222253	0.0440201	yes	BHLH95	PREDICTED: transcription factor bHLH95-like [Prunus mume]	-	-	-	-	-	-	-
Pm005308	150.093	982.02	3.99	28.8133	2.85228	9e-77	1.03e-74	yes	At3g50280	PREDICTED: uncharacterized acetyltransferase At3g50280-like [Prunus mume]	-	-	-	-	-	-	-
Pm005309	242.24	99.98	4.59	2.06333	-1.15352	5.88e-09	3.2e-08	yes	At3g50280	PREDICTED: uncharacterized acetyltransferase At3g50280-like [Prunus mume]	-	-	-	-	-	-	-
Pm005311	1747	644.667	87.37	34.97	-1.32102	2.78e-27	5.18e-26	yes	WOX4	PREDICTED: WUSCHEL-related homeobox 4 [Prunus mume]	-	-	-	-	-	-	-
Pm005314	71	292	1.65	7.38	2.16115	7.9e-25	1.28e-23	yes	--	SPla/RYanodine receptor domain-containing protein [Theobroma cacao]	-	-	-	-	-	-	-
Pm005323	160.333	66.6667	5.29667	2.44	-1.1182	4.54e-07	2.03e-06	yes	EMB1444	Serine/threonine-protein kinase WNK-related isoform 1 [Theobroma cacao]	-	-	-	-	-	-	-
Pm005326	400.667	159.333	11.6833	5.08	-1.20155	7.13e-09	3.84e-08	yes	CYCD3-1	PREDICTED: cyclin-D3-1-like [Prunus mume]	Environmental Information Processing	Signal transduction	ko04075//Plant hormone signal transduction	K14505	-	-	GO:0009725//response to hormone;GO:0042221//response to chemical;GO:0009719//response to endogenous stimulus;GO:0050896//response to stimulus;GO:0010033//response to organic substance;GO:0044699//single-organism process;GO:1901700//response to oxygen-containing compound
Pm005327	324.667	2626.67	9.21	79.18	3.10386	4.29e-30	9.11e-29	yes	At3g16150	PREDICTED: probable isoaspartyl peptidase/L-asparaginase 2 [Prunus mume]	-	-	-	-	-	-	-
Pm005328	38	72.6667	2.01	4.16	1.04939	0.00030728	0.000905073	yes	At4g34215	PREDICTED: probable carbohydrate esterase At4g34215 [Prunus mume]	-	-	-	-	-	-	-
Pm005329	143	280	5.72667	12.21	1.0923	1.61e-10	1.02e-09	yes	At4g34215	PREDICTED: probable carbohydrate esterase At4g34215 [Prunus mume]	-	-	-	-	-	-	-
Pm005333	76.3333	430	1.47	8.98	2.6109	9.83e-33	2.38e-31	yes	At5g24080	Pkinase domain-containing protein/S_locus_glycop domain-containing protein/B_lectin domain-containing protein [Cephalotus follicularis]	-	-	-	-	-	-	-
Pm005371	12605.3	3989.67	345.017	119.69	-1.52736	1.42e-33	3.55e-32	yes	VEP1	PREDICTED: 3-oxo-Delta(4,5)-steroid 5-beta-reductase-like isoform X1 [Prunus mume]	-	-	-	-	-	-	-
Pm005374	222	464.333	9.32333	21.1333	1.1806	5.87e-15	5.32e-14	yes	rmt2	PREDICTED: protein arginine N-methyltransferase 2 [Prunus mume]	-	-	-	-	-	-	-
Pm005386	827.333	2523	70.57	234.85	1.73461	3.3e-68	3.04e-66	yes	RPS29	PREDICTED: 40S ribosomal protein S29-like [Prunus mume]	Genetic Information Processing	Translation	ko03010//Ribosome	K02980	-	-	-
Pm005401	6.33333	29	0.323333	1.60333	2.30998	1.18e-06	5.06e-06	yes	VDAC2	PREDICTED: mitochondrial outer membrane protein porin 2-like [Prunus mume]	-	-	-	-	-	-	-
Pm005416	24	2.33333	0.713333	0.0733333	-3.28204	4.28e-07	1.92e-06	yes	NAT7	Xanthine/uracil permease family protein [Theobroma cacao]	-	-	-	-	-	-	-
Pm005417	323	18	20.9867	1.23	-4.09274	1.62e-34	4.27e-33	yes	--	PREDICTED: uncharacterized protein LOC103320478 [Prunus mume]	-	-	-	-	-	-	-
Pm005418	1481.33	2839.67	26.7767	55.9933	1.06428	6.54e-29	1.31e-27	yes	utp4	PREDICTED: U3 small nucleolar RNA-associated protein 4 [Prunus mume]	Genetic Information Processing	Translation	ko03008//Ribosome biogenesis in eukaryotes	K14548	-	-	-
Pm005422	1514.33	506	79.6867	29.35	-1.44098	6.31e-27	1.15e-25	yes	--	PREDICTED: uncharacterized protein LOC103320483 [Prunus mume]	-	-	-	-	-	-	-
Pm005428	56	22.6667	5.36333	2.40667	-1.15609	0.000334612	0.00097917	yes	PSK3	PREDICTED: phytosulfokines 3-like isoform X1 [Prunus mume]	-	-	-	-	-	-	-
Pm005431	18	159	1.12333	10.9167	3.28067	1.34e-20	1.69e-19	yes	O2	PREDICTED: basic leucine zipper 8 [Prunus mume]	-	-	-	-	-	-	-
Pm005455	431	1193	14.7333	44.52	1.59537	6.72e-25	1.09e-23	yes	HAT22	PREDICTED: homeobox-leucine zipper protein HAT22-like [Prunus mume]	-	-	-	-	-	-	-
Pm005456	5738	2292	138.393	60.8067	-1.18647	5.71e-29	1.15e-27	yes	KN1	PREDICTED: homeobox protein knotted-1-like 2 [Prunus mume]	-	-	-	-	-	-	-
Pm005459	7693.33	3284.33	235.32	110.597	-1.08932	7.63e-19	8.74e-18	yes	At4g29190	PREDICTED: zinc finger CCCH domain-containing protein 23 [Prunus mume]	-	-	-	-	-	-	-
Pm005485	1594	641.667	49.5167	21.77	-1.18557	1.49e-27	2.81e-26	yes	SF21	PREDICTED: pollen-specific protein SF21 [Prunus mume]	-	-	-	-	-	-	-
Pm005486	6.33333	310.333	0.296667	15.5833	5.71502	1.52e-66	1.34e-64	yes	At1g17710	PREDICTED: inorganic pyrophosphatase 2-like [Prunus mume]	Metabolism	Metabolism of cofactors and vitamins;Global and Overview	ko01100//Metabolic pathways;ko00750//Vitamin B6 metabolism	K13248	-	-	-
Pm005487	315	120	5.27333	2.20333	-1.25903	1.82e-10	1.14e-09	yes	ATH1	PREDICTED: homeobox protein ATH1 [Prunus mume]	-	-	-	-	-	-	-
Pm005493	133.53	364.517	4.28	12.8133	1.58196	1.26e-23	1.9e-22	yes	CBL10	PREDICTED: calcineurin B-like protein 10 isoform X1 [Prunus mume]	-	-	-	-	-	GO:0046872//metal ion binding;GO:0005488//binding;GO:0043169//cation binding;GO:0043167//ion binding	-
Pm005499	218.667	653	6.89	22.3033	1.69468	3.4e-22	4.78e-21	yes	RTE1	PREDICTED: protein REVERSION-TO-ETHYLENE SENSITIVITY1 [Prunus mume]	-	-	-	-	-	-	-
Pm005502	38.6667	12.3333	1.51667	0.54	-1.48987	0.00128885	0.00337957	yes	GATA21	PREDICTED: GATA transcription factor 21-like [Prunus mume]	-	-	-	-	-	-	-
Pm005505	451.333	863.333	13.6567	28.6333	1.06809	3.84e-19	4.47e-18	yes	ZIP4	PREDICTED: zinc transporter 4, chloroplastic [Prunus mume]	-	-	-	-	GO:0031224//intrinsic component of membrane;GO:0044425//membrane part;GO:0016020//membrane	GO:0016627//oxidoreductase activity, acting on the CH-CH group of donors;GO:0016491//oxidoreductase activity;GO:0022890//inorganic cation transmembrane transporter activity;GO:0008324//cation transmembrane transporter activity;GO:0022857//transmembrane transporter activity;GO:0016628//oxidoreductase activity, acting on the CH-CH group of donors, NAD or NADP as acceptor;GO:0015075//ion transmembra…	GO:0000041//transition metal ion transport;GO:0006811//ion transport;GO:0006810//transport;GO:0044699//single-organism process;GO:0006812//cation transport;GO:0008152//metabolic process;GO:0051179//localization;GO:0009987//cellular process;GO:0006829//zinc II ion transport;GO:0072511//divalent inorganic cation transport;GO:0070838//divalent metal ion transport;GO:0051234//establishment of localiz…
Pm005520	3049.33	1154.67	67.1833	27.8033	-1.27285	4.25e-35	1.16e-33	yes	CYP711A1	PREDICTED: cytochrome P450 711A1-like isoform X1 [Prunus mume]	-	-	-	-	-	GO:0016491//oxidoreductase activity;GO:0005488//binding;GO:0046906//tetrapyrrole binding;GO:0046914//transition metal ion binding;GO:0043167//ion binding;GO:0046872//metal ion binding;GO:1901363//heterocyclic compound binding;GO:0016712//oxidoreductase activity, acting on paired donors, with incorporation or reduction of molecular oxygen, reduced flavin or flavoprotein as one donor, and incorpora…	GO:0008152//metabolic process;GO:0044710//single-organism metabolic process;GO:0044699//single-organism process
Pm005524	511.333	164.667	13.2367	4.69333	-1.49586	1.07e-20	1.36e-19	yes	--	PREDICTED: IQ domain-containing protein IQM1 [Prunus mume]	-	-	-	-	-	-	-
Pm005526	0	10.3333	0.001	0.306667	8.26053	1.01e-07	4.86e-07	yes	--	PREDICTED: IQ domain-containing protein IQM1-like [Prunus mume]	-	-	-	-	-	-	-
Pm005535	96	303.667	2.34	8.08	1.78785	2.37e-24	3.75e-23	yes	Mettl6	Methyltransf_12 domain-containing protein/Methyltransf_16 domain-containing protein [Cephalotus follicularis]	-	-	-	-	-	-	-
Pm005546	531.333	211.667	19.58	8.43667	-1.21464	1.02e-14	9.08e-14	yes	cfa	PREDICTED: (S)-coclaurine N-methyltransferase isoform X1 [Prunus mume]	Metabolism	Global and Overview;Biosynthesis of other secondary metabolites	ko01100//Metabolic pathways;ko01110//Biosynthesis of secondary metabolites;ko00950//Isoquinoline alkaloid biosynthesis	K13384	-	-	-
Pm005564	1322.67	410.667	87.2233	29.7333	-1.55263	2.43e-42	9.15e-41	yes	psbX	Photosystem II PsbX [Corchorus olitorius]	-	-	-	-	-	-	GO:0044237//cellular metabolic process;GO:0009987//cellular process;GO:0008152//metabolic process
Pm005565	658	2068.33	22.1633	75.8767	1.77548	1.93e-36	5.51e-35	yes	ACL5	PREDICTED: thermospermine synthase ACAULIS5 [Prunus mume]	-	-	-	-	-	GO:0003824//catalytic activity;GO:0016740//transferase activity;GO:0016765//transferase activity, transferring alkyl or aryl (other than methyl) groups	-
Pm005568	82.6667	16.6667	4.95667	1.09	-2.18504	3.2e-11	2.15e-10	yes	ndhU	PREDICTED: NAD(P)H-quinone oxidoreductase subunit U, chloroplastic [Prunus mume]	-	-	-	-	-	-	-
Pm005570	92.3333	172.333	3.78	7.64333	1.01582	9.24e-07	4e-06	yes	C1	PREDICTED: myb-related protein Zm38-like [Prunus mume]	-	-	-	-	-	-	-
Pm005571	28.6667	55.3333	1.31667	2.87667	1.12751	0.000960122	0.00258888	yes	C1	PREDICTED: transcription factor WER-like [Prunus mume]	-	-	-	-	-	-	-
Pm005572	266.333	83	10.9367	3.75333	-1.54293	5.98e-14	5e-13	yes	MYB3	PREDICTED: transcription repressor MYB6-like [Prunus mume]	-	-	-	-	-	-	-
Pm005573	4.66667	0.333333	0.223333	0.0166667	-3.74416	0.00880218	0.0193529	yes	C1	PREDICTED: trichome differentiation protein GL1-like [Prunus mume]	-	-	-	-	-	-	-
Pm005575	300	1666	8.36	50.1033	2.58333	4.48e-55	2.71e-53	yes	CYP72A1	PREDICTED: cytochrome P450 CYP72A219-like [Prunus mume]	-	-	-	-	-	-	-
Pm005577	73.6667	30.6667	4.83333	2.13	-1.18217	0.000391439	0.00113004	yes	MYB5	PREDICTED: transcription factor MYB114-like [Prunus mume]	-	-	-	-	-	-	-
Pm005580	398.333	31	10.71	0.88	-3.60531	1.12e-21	1.52e-20	yes	CKX7	PREDICTED: cytokinin dehydrogenase 7 [Prunus mume]	Metabolism	Metabolism of terpenoids and polyketides	ko00908//Zeatin biosynthesis	K00279	-	-	-
Pm005607	180.333	356.667	3.57	7.76	1.12013	1.37e-11	9.47e-11	yes	TOPBP1	PREDICTED: uncharacterized protein LOC103320666 [Prunus mume]	-	-	-	-	-	-	-
Pm005614	413.333	129.333	9.56667	3.20667	-1.57694	1.18e-16	1.19e-15	yes	--	PREDICTED: probable WRKY transcription factor protein 1 isoform X1 [Prunus mume]	-	-	-	-	-	-	-
Pm005619	5	19.3333	0.08	0.326667	2.02975	3.87e-05	0.000132296	yes	AHK5	PREDICTED: histidine kinase 5 [Prunus mume]	-	-	-	-	-	-	-
Pm005624	0.376667	5.03	0.03	0.186667	2.63743	0.00106828	0.00285309	yes	RPL18A	PREDICTED: 60S ribosomal protein L18a-like isoform X2 [Prunus mume]	Genetic Information Processing	Translation	ko03010//Ribosome	K02882	-	-	-
Pm005643	341.027	152.513	9.64667	4.72333	-1.03023	2.59e-10	1.6e-09	yes	ASPG1	PREDICTED: aspartyl protease family protein At5g10770-like [Prunus mume]	-	-	-	-	-	-	-
Pm005644	1206.95	181.12	33.1467	5.48333	-2.59574	1.76e-13	1.42e-12	yes	ASPG1	PREDICTED: aspartyl protease family protein At5g10770-like [Prunus mume]	-	-	-	-	-	-	-
Pm005655	8737	1451.67	217.54	39.65	-2.45589	1.74e-58	1.16e-56	yes	ASPG2	PREDICTED: aspartyl protease family protein At5g10770-like isoform X1 [Prunus mume]	-	-	-	-	-	-	-
Pm005682	558.667	165	20.73	6.32	-1.71372	3.13e-06	1.26e-05	yes	--	PREDICTED: uncharacterized protein LOC103320725 [Prunus mume]	-	-	-	-	-	-	-
Pm005683	219	92.6667	3.09	1.40333	-1.13875	4.63e-07	2.06e-06	yes	PGR3	PREDICTED: pentatricopeptide repeat-containing protein At4g31850, chloroplastic [Prunus mume]	-	-	-	-	-	-	-
Pm005691	484	191.333	13.0633	5.6	-1.22202	9.78e-14	8.07e-13	yes	pldY	PREDICTED: phospholipase D Y-like [Prunus mume]	Metabolism	Global and Overview;Lipid metabolism	ko01100//Metabolic pathways;ko01110//Biosynthesis of secondary metabolites;ko00564//Glycerophospholipid metabolism;ko00565//Ether lipid metabolism	K16860	-	-	-
Pm005692	390.667	1111.33	12.09	37.4333	1.63051	1.42e-45	6e-44	yes	At4g31810	PREDICTED: 3-hydroxyisobutyryl-CoA hydrolase-like protein 2, mitochondrial [Prunus mume]	Metabolism	Amino acid metabolism;Carbohydrate metabolism;Metabolism of other amino acids;Global and Overview	ko01100//Metabolic pathways;ko01200//Carbon metabolism;ko00280//Valine, leucine and isoleucine degradation;ko00410//beta-Alanine metabolism;ko00640//Propanoate metabolism	K05605	-	-	-
Pm005709	86.3333	677.333	2.22667	19.2433	3.1114	6.69e-65	5.65e-63	yes	HHT1	PREDICTED: omega-hydroxypalmitate O-feruloyl transferase [Prunus mume]	Metabolism	Lipid metabolism	ko00073//Cutin, suberine and wax biosynthesis	K15400	-	-	-
Pm005711	149.333	387.667	4.73333	13.29	1.48941	2.6e-09	1.46e-08	yes	CHIT1	PREDICTED: chitotriosidase-1-like [Prunus mume]	Metabolism	Global and Overview;Carbohydrate metabolism	ko01100//Metabolic pathways;ko00520//Amino sugar and nucleotide sugar metabolism	K01183	-	-	-
Pm005712	129.667	441.333	5.61	21.14	1.9139	2.41e-29	4.93e-28	yes	ZFP3	PREDICTED: zinc finger protein 3 [Prunus mume]	-	-	-	-	-	-	-
Pm005713	48.6667	124.667	2.15	6.04333	1.49101	2.09e-10	1.31e-09	yes	MAM33	MAM33 domain-containing protein [Cephalotus follicularis]	-	-	-	-	-	-	-
Pm005714	431	809	21.91	45.2333	1.0458	9.59e-16	9.19e-15	yes	At4g17486	PREDICTED: deSI-like protein At4g17486 [Prunus mume]	-	-	-	-	-	-	-
Pm005715	339	859	9.60667	26.4433	1.4608	1.19e-20	1.52e-19	yes	--	DUF868 domain-containing protein [Cephalotus follicularis]	-	-	-	-	-	-	-
Pm005717	179.667	2363.33	8.02	115.067	3.84272	6.65e-64	5.33e-62	yes	ERF003	PREDICTED: protein PPLZ02 [Prunus mume]	-	-	-	-	-	-	-
Pm005719	1006.67	2211.33	84.6333	204.563	1.27325	2.32e-30	4.99e-29	yes	RPL39A	PREDICTED: 60S ribosomal protein L39-1 [Prunus mume]	Genetic Information Processing	Translation	ko03010//Ribosome	K02924	GO:0005622//intracellular;GO:0043228//non-membrane-bounded organelle;GO:0005623//cell;GO:0005737//cytoplasm;GO:0044464//cell part;GO:0044424//intracellular part;GO:0032991//macromolecular complex;GO:0044422//organelle part;GO:0044446//intracellular organelle part;GO:0043226//organelle;GO:1990904//ribonucleoprotein complex;GO:0043229//intracellular organelle;GO:0044444//cytoplasmic part;GO:0015934…	-	GO:0043170//macromolecule metabolic process;GO:0071704//organic substance metabolic process;GO:0008152//metabolic process;GO:0010467//gene expression
Pm005741	361.667	706	17.69	37.7167	1.09227	6.23e-11	4.09e-10	yes	DOF3.4	PREDICTED: dof zinc finger protein DOF3.4 [Prunus mume]	-	-	-	-	-	-	-
Pm005752	4.33333	45.96	0.12	1.39	3.53398	1.97e-12	1.46e-11	yes	CYP82A3	PREDICTED: cytochrome P450 CYP82D47-like [Prunus mume]	-	-	-	-	-	-	-
Pm005755	66	5.37333	1.86333	0.166667	-3.48285	8.59e-15	7.67e-14	yes	CYP82A3	PREDICTED: cytochrome P450 CYP82D47-like [Prunus mume]	-	-	-	-	-	-	-
Pm005760	596.667	234	10.6167	4.57	-1.21606	3.52e-16	3.46e-15	yes	WAKL14	PREDICTED: wall-associated receptor kinase-like 14 [Prunus mume]	-	-	-	-	-	-	-
Pm005761	3594.33	1252.33	88.9533	33.9033	-1.39162	5.01e-39	1.61e-37	yes	CYP74A	PREDICTED: allene oxide synthase [Prunus mume]	Metabolism	Global and Overview;Lipid metabolism	ko01100//Metabolic pathways;ko01110//Biosynthesis of secondary metabolites;ko00592//alpha-Linolenic acid metabolism	K01723	-	-	-
Pm005762	287.667	685	11.08	28.61	1.36856	8.95e-25	1.44e-23	yes	--	TRNA-processing ribonuclease BN [Theobroma cacao]	-	-	-	-	-	-	-
Pm005763	16.6667	38.6667	0.506667	1.24667	1.29897	0.0113086	0.024128	yes	--	UPF0114 domain-containing protein [Cephalotus follicularis]	-	-	-	-	-	-	-
Pm005775	196	74.6667	7.14667	3.01	-1.24751	3.36e-07	1.52e-06	yes	HOS3	PREDICTED: elongation of fatty acids protein 3-like [Prunus mume]	-	-	-	-	-	-	-
Pm005791	341	115	5.83667	2.14667	-1.44305	4.79e-16	4.68e-15	yes	JAC1	PREDICTED: J domain-containing protein required for chloroplast accumulation response 1 isoform X1 [Prunus mume]	-	-	-	-	-	-	-
Pm005804	1111.33	438.667	44.4533	19.1333	-1.2162	7.15e-24	1.1e-22	yes	--	Aldehyde dehydrogenase [Gossypium arboreum]	-	-	-	-	-	-	-
Pm005807	119.333	44.6667	6.47333	2.69	-1.2669	1.66e-05	6.01e-05	yes	DUT	PREDICTED: deoxyuridine 5'-triphosphate nucleotidohydrolase [Prunus mume]	Metabolism	Nucleotide metabolism;Global and Overview	ko01100//Metabolic pathways;ko00240//Pyrimidine metabolism	K01520	-	-	-
Pm005810	919.333	424	12.3967	6.12333	-1.01756	3.02e-09	1.69e-08	yes	--	PREDICTED: histone-lysine N-methyltransferase, H3 lysine-79 specific isoform X1 [Ziziphus jujuba]	-	-	-	-	-	-	-
Pm005818	320.333	143.333	18.48	9.19	-1.00783	2.83e-08	1.44e-07	yes	--	PREDICTED: uncharacterized protein LOC103320844 [Prunus mume]	-	-	-	-	-	-	-
Pm005822	1261.33	511.667	26.2133	11.4467	-1.19537	1.15e-17	1.24e-16	yes	nt5c2	PREDICTED: 5'-nucleotidase domain-containing protein 4 [Prunus mume]	-	-	-	-	-	-	-
Pm005824	5	23.3333	0.603333	3.09	2.35658	7.85e-07	3.42e-06	yes	RL6	PREDICTED: protein RADIALIS-like 3 [Prunus mume]	-	-	-	-	GO:0044424//intracellular part;GO:0044464//cell part;GO:0005623//cell;GO:0043226//organelle;GO:0043231//intracellular membrane-bounded organelle;GO:0043229//intracellular organelle;GO:0043227//membrane-bounded organelle;GO:0005622//intracellular	GO:0005488//binding	-
Pm005831	423	179	11.8333	5.63667	-1.06994	1.22e-07	5.82e-07	yes	ZHD5	PREDICTED: zinc-finger homeodomain protein 5 isoform X1 [Prunus mume]	-	-	-	-	-	-	-
Pm005834	15	2.66667	0.986667	0.193333	-2.35147	0.000104725	0.000334841	yes	RL6	PREDICTED: protein RADIALIS-like 6 [Prunus mume]	-	-	-	-	GO:0043231//intracellular membrane-bounded organelle;GO:0043229//intracellular organelle;GO:0044464//cell part;GO:0044424//intracellular part;GO:0043227//membrane-bounded organelle;GO:0005623//cell;GO:0005622//intracellular;GO:0043226//organelle	GO:0005488//binding	-
Pm005840	5030.33	2005.67	276.62	121.013	-1.19274	7.75e-31	1.71e-29	yes	--	PREDICTED: uncharacterized protein LOC103320861 [Prunus mume]	-	-	-	-	-	-	-
Pm005847	3458.33	1374	36.18	15.5333	-1.21982	5.52e-25	8.99e-24	yes	AUL1	PREDICTED: auxilin-like protein 1 [Prunus mume]	-	-	-	-	-	-	-
Pm005849	377	699	13.8833	27.9767	1.01087	9.22e-14	7.62e-13	yes	DFR	PREDICTED: LOW QUALITY PROTEIN: bifunctional dihydroflavonol 4-reductase/flavanone 4-reductase [Prunus mume]	Metabolism	Biosynthesis of other secondary metabolites;Global and Overview	ko01100//Metabolic pathways;ko01110//Biosynthesis of secondary metabolites;ko00941//Flavonoid biosynthesis	K13082	-	-	-
Pm005850	597.333	1717	18.8433	59.0033	1.64674	5.02e-20	6.2e-19	yes	MAN7	PREDICTED: mannan endo-1,4-beta-mannosidase 7-like [Prunus mume]	Metabolism	Carbohydrate metabolism	ko00051//Fructose and mannose metabolism	K19355	-	-	-
Pm005855	205.333	400.667	5.28667	11.2033	1.0835	1.66e-08	8.65e-08	yes	CYP707A3	PREDICTED: abscisic acid 8'-hydroxylase 3 isoform X1 [Prunus mume]	-	-	-	-	-	-	-
Pm005862	39.6667	139.667	1.21333	4.74667	1.96794	1.34e-11	9.24e-11	yes	bcs1l	PREDICTED: AAA-ATPase At3g50940-like [Prunus mume]	-	-	-	-	-	-	-
Pm005868	689	300.667	17.7167	8.24333	-1.10381	2.86e-07	1.31e-06	yes	AP4M	PREDICTED: AP-4 complex subunit mu-like isoform X1 [Prunus mume]	-	-	-	-	-	-	-
Pm005869	1024	380	25.73	10.4767	-1.29627	1.17e-26	2.1e-25	yes	NTF3	PREDICTED: mitogen-activated protein kinase homolog NTF3 [Prunus mume]	-	-	-	-	-	GO:0004672//protein kinase activity;GO:0097159//organic cyclic compound binding;GO:0016773//phosphotransferase activity, alcohol group as acceptor;GO:0016301//kinase activity;GO:0005057//receptor signaling protein activity;GO:0004674//protein serine/threonine kinase activity;GO:0004871//signal transducer activity;GO:0036094//small molecule binding;GO:0004702//receptor signaling protein serine/thr…	GO:0009987//cellular process;GO:0044238//primary metabolic process;GO:0043412//macromolecule modification;GO:0071704//organic substance metabolic process;GO:0019538//protein metabolic process;GO:0006464//cellular protein modification process;GO:0043170//macromolecule metabolic process;GO:0006796//phosphate-containing compound metabolic process;GO:0044260//cellular macromolecule metabolic process;…
Pm005873	29.6667	126.667	0.553333	2.48333	2.16606	1.3e-10	8.33e-10	yes	At2g01740	PREDICTED: pentatricopeptide repeat-containing protein At2g01740-like [Prunus mume]	-	-	-	-	-	-	-
Pm005876	454	112	34.1433	9.24	-1.88564	1.79e-25	2.99e-24	yes	--	PREDICTED: uncharacterized protein LOC103320950 [Prunus mume]	-	-	-	-	-	-	-
Pm005881	401.333	1332	12.6367	45.8967	1.86077	2.16e-61	1.58e-59	yes	asd	PREDICTED: LOW QUALITY PROTEIN: aspartate-semialdehyde dehydrogenase [Prunus mume]	Metabolism	Global and Overview;Biosynthesis of other secondary metabolites;Amino acid metabolism	ko01100//Metabolic pathways;ko01110//Biosynthesis of secondary metabolites;ko01130//Biosynthesis of antibiotics;ko01120//Microbial metabolism in diverse environments;ko01230//Biosynthesis of amino acids;ko00270//Cysteine and methionine metabolism;ko00260//Glycine, serine and threonine metabolism;ko01210//2-Oxocarboxylic acid metabolism;ko00300//Lysine biosynthesis;ko00261//Monobactam biosynthesis	K00133	GO:0044435//plastid part;GO:0005737//cytoplasm;GO:0009532//plastid stroma;GO:0044446//intracellular organelle part;GO:0009536//plastid;GO:0043227//membrane-bounded organelle;GO:0005622//intracellular;GO:0043231//intracellular membrane-bounded organelle;GO:0044422//organelle part;GO:0044444//cytoplasmic part;GO:0043226//organelle;GO:0044424//intracellular part;GO:0005623//cell;GO:0044464//cell par…	GO:1901265//nucleoside phosphate binding;GO:0097159//organic cyclic compound binding;GO:0016620//oxidoreductase activity, acting on the aldehyde or oxo group of donors, NAD or NADP as acceptor;GO:0016903//oxidoreductase activity, acting on the aldehyde or oxo group of donors;GO:0005488//binding;GO:0036094//small molecule binding;GO:0005515//protein binding;GO:1901363//heterocyclic compound bindin…	GO:0046394//carboxylic acid biosynthetic process;GO:1901566//organonitrogen compound biosynthetic process;GO:0044711//single-organism biosynthetic process;GO:0044238//primary metabolic process;GO:0044283//small molecule biosynthetic process;GO:0006807//nitrogen compound metabolic process;GO:0009987//cellular process;GO:0006553//lysine metabolic process;GO:0009067//aspartate family amino acid bios…
Pm005892	16.6667	39	0.446667	1.16667	1.38512	0.000512081	0.00144748	yes	SDS	PREDICTED: cyclin-SDS [Prunus mume]	-	-	-	-	-	-	-
Pm005893	9.66667	19.3333	0.343333	0.723333	1.07505	0.024917	0.0487191	yes	BPA1	PREDICTED: binding partner of ACD11 1 [Prunus mume]	-	-	-	-	-	-	-
Pm005894	70.3333	348.333	3.37	18.25	2.43708	8.1e-33	1.97e-31	yes	--	PLATZ domain-containing protein [Cephalotus follicularis]	-	-	-	-	-	-	-
Pm005898	6.66667	1	0.23	0.0366667	-2.64909	0.00463959	0.0108634	yes	At4g32285	PREDICTED: probable clathrin assembly protein At4g32285 [Malus domestica]	-	-	-	-	-	-	-
Pm005901	7000	2877.67	90.11	40.2767	-1.16174	1.35e-25	2.27e-24	yes	AHK4	PREDICTED: histidine kinase 4 [Prunus mume]	Environmental Information Processing	Signal transduction	ko04075//Plant hormone signal transduction	K14489	-	-	-
Pm005904	11.3333	1.66667	0.766667	0.126667	-2.59756	8.9e-05	0.000287599	yes	Os02g0642300	PREDICTED: probable ascorbate-specific transmembrane electron transporter 1 [Prunus mume]	-	-	-	-	-	-	-
Pm005912	38.6667	14.3333	1.56	0.633333	-1.30051	0.00298978	0.00727899	yes	PAP3	PREDICTED: purple acid phosphatase 8-like [Prunus mume]	-	-	-	-	-	-	-
Pm005913	236	59.3333	7.65667	2.13	-1.84586	6.33e-18	6.89e-17	yes	PAP3	PREDICTED: LOW QUALITY PROTEIN: purple acid phosphatase 3-like [Prunus mume]	-	-	-	-	-	GO:0003824//catalytic activity	GO:0006796//phosphate-containing compound metabolic process;GO:0044237//cellular metabolic process;GO:0009987//cellular process;GO:0006793//phosphorus metabolic process;GO:0008152//metabolic process
Pm005916	3	0	0.0666667	0.001	-6.05889	0.0168993	0.03444	yes	IP5P9	PREDICTED: type IV inositol polyphosphate 5-phosphatase 9 [Prunus mume]	-	-	-	-	-	GO:0042578//phosphoric ester hydrolase activity;GO:0003824//catalytic activity;GO:0016787//hydrolase activity;GO:0016791//phosphatase activity;GO:0052745//inositol phosphate phosphatase activity;GO:0046030//inositol trisphosphate phosphatase activity;GO:0052743//inositol tetrakisphosphate phosphatase activity;GO:0016788//hydrolase activity, acting on ester bonds	GO:0006796//phosphate-containing compound metabolic process;GO:0046488//phosphatidylinositol metabolic process;GO:0044710//single-organism metabolic process;GO:0006644//phospholipid metabolic process;GO:0044699//single-organism process;GO:0006629//lipid metabolic process;GO:0046486//glycerolipid metabolic process;GO:0071704//organic substance metabolic process;GO:0044238//primary metabolic proces…
Pm005922	55.3333	105.333	3.06667	6.36667	1.05387	3.43e-05	0.00011847	yes	--	PREDICTED: uncharacterized protein LOC103320989 isoform X1 [Prunus mume]	-	-	-	-	-	-	-
Pm005928	2021	611.667	27.2567	9.01333	-1.59648	5.79e-49	2.74e-47	yes	BRL2	PREDICTED: serine/threonine-protein kinase BRI1-like 2 [Prunus mume]	-	-	-	-	-	-	-
Pm005930	256.333	67.6667	8.54	2.54333	-1.74752	5.16e-09	2.82e-08	yes	GALUR	PREDICTED: D-galacturonate reductase-like [Prunus mume]	Metabolism	Carbohydrate metabolism	ko00053//Ascorbate and aldarate metabolism	K19642	-	-	-
Pm005931	1864.33	711.333	58.67	24.59	-1.25455	1.71e-26	3.04e-25	yes	GALUR	PREDICTED: D-galacturonate reductase-like [Prunus mume]	-	-	-	-	-	-	-
Pm005938	8	48.6667	0.216667	1.47333	2.76553	2.57e-14	2.22e-13	yes	GAD4	PREDICTED: glutamate decarboxylase 4 [Prunus mume]	Metabolism	Global and Overview;Metabolism of other amino acids;Carbohydrate metabolism;Amino acid metabolism	ko01100//Metabolic pathways;ko01110//Biosynthesis of secondary metabolites;ko01120//Microbial metabolism in diverse environments;ko00410//beta-Alanine metabolism;ko00250//Alanine, aspartate and glutamate metabolism;ko00650//Butanoate metabolism;ko00430//Taurine and hypotaurine metabolism	K01580	-	-	-
Pm005940	147	58.6667	3.08333	1.34667	-1.1951	2.5e-07	1.15e-06	yes	NPF8.3	PREDICTED: protein NRT1/ PTR FAMILY 8.3-like isoform X1 [Prunus mume]	-	-	-	-	-	-	-
Pm005941	1401.67	2922	47.93	109.323	1.1896	5.69e-33	1.4e-31	yes	TIF3I1	PREDICTED: eukaryotic translation initiation factor 3 subunit I-like [Prunus mume]	Genetic Information Processing	Translation	ko03013//RNA transport	K03246	GO:0032991//macromolecular complex;GO:1990904//ribonucleoprotein complex;GO:0005622//intracellular;GO:0044424//intracellular part;GO:0044444//cytoplasmic part;GO:0030529//intracellular ribonucleoprotein complex;GO:0005737//cytoplasm;GO:0043234//protein complex;GO:0005623//cell;GO:0044464//cell part;GO:0070993//translation preinitiation complex	GO:0003723//RNA binding;GO:0008135//translation factor activity, RNA binding;GO:0003676//nucleic acid binding;GO:0097159//organic cyclic compound binding;GO:0005488//binding;GO:1901363//heterocyclic compound binding	GO:0006807//nitrogen compound metabolic process;GO:0044237//cellular metabolic process;GO:0019538//protein metabolic process;GO:0044249//cellular biosynthetic process;GO:1901566//organonitrogen compound biosynthetic process;GO:0034645//cellular macromolecule biosynthetic process;GO:0071704//organic substance metabolic process;GO:0043170//macromolecule metabolic process;GO:0044238//primary metabol…
Pm005944	71	24	1.95667	0.72	-1.44233	4.89e-06	1.92e-05	yes	KAN2	PREDICTED: myb family transcription factor APL [Vitis vinifera]	-	-	-	-	-	-	-
Pm005953	348	75	9.64	2.28333	-2.07789	4.24e-28	8.21e-27	yes	BHLH111	PREDICTED: transcription factor bHLH111 [Prunus mume]	-	-	-	-	-	-	-
Pm005955	5576	1655	404.663	130.31	-1.63477	2.35e-54	1.38e-52	yes	PDF2.2	PREDICTED: defensin Ec-AMP-D2-like [Prunus mume]	-	-	-	-	-	-	-
Pm005958	0.333333	13.6667	0.0133333	0.586667	5.45943	5.94e-06	2.3e-05	yes	PER5	PREDICTED: lignin-forming anionic peroxidase-like [Prunus mume]	Metabolism	Biosynthesis of other secondary metabolites;Global and Overview	ko01100//Metabolic pathways;ko01110//Biosynthesis of secondary metabolites;ko00940//Phenylpropanoid biosynthesis	K00430	-	-	-
Pm005962	415	138.5	9.81333	3.58667	-1.4521	3.57e-19	4.17e-18	yes	At5g13770	PREDICTED: pentatricopeptide repeat-containing protein At5g13770, chloroplastic-like [Prunus mume]	-	-	-	-	-	-	-
Pm005963	415	138.5	9.81333	3.58667	-1.4521	3.54e-19	4.15e-18	yes	At5g13770	PREDICTED: pentatricopeptide repeat-containing protein At5g13770, chloroplastic-like [Prunus mume]	-	-	-	-	-	-	-
Pm005964	271.333	830.667	5.14667	17.18	1.73902	2.71e-41	9.74e-40	yes	RH32	PREDICTED: DEAD-box ATP-dependent RNA helicase 32 [Prunus mume]	-	-	-	-	-	-	-
Pm005983	19.6667	738	0.74	30.0033	5.34145	7.86e-143	3.24e-140	yes	GA2OX8	PREDICTED: LOW QUALITY PROTEIN: gibberellin 2-beta-dioxygenase 8-like [Prunus mume]	Metabolism	Metabolism of terpenoids and polyketides;Global and Overview	ko01110//Biosynthesis of secondary metabolites;ko00904//Diterpenoid biosynthesis	K04125	-	GO:0003824//catalytic activity;GO:0016706//oxidoreductase activity, acting on paired donors, with incorporation or reduction of molecular oxygen, 2-oxoglutarate as one donor, and incorporation of one atom each of oxygen into both donors;GO:0016705//oxidoreductase activity, acting on paired donors, with incorporation or reduction of molecular oxygen;GO:0051213//dioxygenase activity;GO:0016491//oxi…	-
Pm005985	89.6667	178	4.43333	9.66333	1.12413	2.26e-07	1.04e-06	yes	clpS	PREDICTED: ATP-dependent Clp protease adapter protein CLPS1, chloroplastic-like [Prunus mume]	-	-	-	-	-	-	-
Pm005989	212.667	77	10.0667	3.83333	-1.39291	5.45e-06	2.12e-05	yes	--	DUF3067 domain-containing protein [Cephalotus follicularis]	-	-	-	-	-	-	-
Pm006000	46	108.667	1.71	4.46333	1.38413	1.12e-08	5.89e-08	yes	At5g37990	PREDICTED: probable S-adenosylmethionine-dependent methyltransferase At5g37990 [Prunus mume]	-	-	-	-	-	-	-
Pm006012	7080.67	19576	149.53	451.08	1.59295	2.36e-53	1.34e-51	yes	Os04g0620700	PREDICTED: nucleolin 2 isoform X1 [Prunus mume]	-	-	-	-	-	-	-
Pm006021	84.6667	36.3333	2.86333	1.36	-1.07409	0.000260019	0.000775371	yes	At5g23160	PREDICTED: endochitinase A-like [Prunus mume]	-	-	-	-	-	-	-
Pm006025	238.273	99.0533	12.22	5.57667	-1.13177	5.63e-10	3.39e-09	yes	ypgQ	Metal-dependent phosphohydrolase [Arabidopsis thaliana]	-	-	-	-	-	-	-
Pm006026	553.667	45	11.95	1.05667	-3.49942	1.91e-33	4.78e-32	yes	CYP86B1	PREDICTED: cytochrome P450 86B1-like [Prunus mume]	Metabolism	Lipid metabolism	ko00073//Cutin, suberine and wax biosynthesis	K15402	-	GO:0046914//transition metal ion binding;GO:0046872//metal ion binding;GO:0016712//oxidoreductase activity, acting on paired donors, with incorporation or reduction of molecular oxygen, reduced flavin or flavoprotein as one donor, and incorporation of one atom of oxygen;GO:0043167//ion binding;GO:0046906//tetrapyrrole binding;GO:0043169//cation binding;GO:1901363//heterocyclic compound binding;GO…	GO:0044699//single-organism process;GO:0044710//single-organism metabolic process;GO:0008152//metabolic process
Pm006028	114.333	46.3333	3	1.37667	-1.12378	0.000843891	0.0022985	yes	SCPL35	PREDICTED: serine carboxypeptidase-like 35 [Prunus mume]	-	-	-	-	-	-	-
Pm006050	288.333	609	11.0533	25.5133	1.20677	6.86e-21	8.88e-20	yes	TOM40-1	PREDICTED: mitochondrial import receptor subunit TOM40-1 isoform X1 [Prunus mume]	-	-	-	-	-	-	GO:0044699//single-organism process;GO:0009987//cellular process;GO:0044763//single-organism cellular process
Pm006054	73.6667	26.6667	3.91	1.56667	-1.31947	1.26e-06	5.36e-06	yes	HMGB7	PREDICTED: high mobility group B protein 7-like [Prunus mume]	-	-	-	-	-	-	-
Pm006057	32.7067	11.42	0.54	0.213333	-1.33985	0.000493934	0.00140129	yes	dapb1	PREDICTED: protease 2-like [Prunus mume]	-	-	-	-	-	-	-
Pm006063	186.333	85	8.49667	4.1	-1.05127	0.000148352	0.000462108	yes	SQS1	PREDICTED: protein pxr1 isoform X1 [Prunus mume]	-	-	-	-	-	-	-
Pm006084	2840.33	1171.67	50.33	22.7267	-1.14703	4.97e-28	9.6e-27	yes	ABCG14	PREDICTED: ABC transporter G family member 14 [Prunus mume]	-	-	-	-	-	-	-
Pm006088	8.33333	2.33333	0.166667	0.05	-1.73697	0.0191708	0.0385363	yes	PUB15	PREDICTED: U-box domain-containing protein 15 [Prunus mume]	-	-	-	-	-	GO:0016740//transferase activity;GO:0019787//ubiquitin-like protein transferase activity;GO:0003824//catalytic activity	GO:0044238//primary metabolic process;GO:0044260//cellular macromolecule metabolic process;GO:0044267//cellular protein metabolic process;GO:0070647//protein modification by small protein conjugation or removal;GO:0008152//metabolic process;GO:0019538//protein metabolic process;GO:0071704//organic substance metabolic process;GO:0006464//cellular protein modification process;GO:0043170//macromolec…
Pm006091	4560.33	1694	68.89	27.9733	-1.30024	1.68e-34	4.42e-33	yes	SBEII	PREDICTED: 1,4-alpha-glucan-branching enzyme 1, chloroplastic/amyloplastic-like [Prunus mume]	Metabolism	Carbohydrate metabolism;Global and Overview	ko01100//Metabolic pathways;ko01110//Biosynthesis of secondary metabolites;ko00500//Starch and sucrose metabolism	K00700	-	-	-
Pm006112	61.6667	185.667	1.64	5.43667	1.72903	3.52e-11	2.35e-10	yes	AATL1	PREDICTED: lysine histidine transporter-like 8 [Prunus mume]	-	-	-	-	GO:0044425//membrane part;GO:0031224//intrinsic component of membrane;GO:0016020//membrane	-	-
Pm006116	121.667	47	3.99667	1.68667	-1.24462	7.37e-08	3.6e-07	yes	At5g42250	PREDICTED: alcohol dehydrogenase-like 7 [Prunus mume]	Metabolism	Global and Overview;Carbohydrate metabolism;Amino acid metabolism;Lipid metabolism	ko01100//Metabolic pathways;ko01110//Biosynthesis of secondary metabolites;ko01130//Biosynthesis of antibiotics;ko01120//Microbial metabolism in diverse environments;ko01200//Carbon metabolism;ko00010//Glycolysis / Gluconeogenesis;ko00350//Tyrosine metabolism;ko00071//Fatty acid degradation;ko01220//Degradation of aromatic compounds	K00121	-	-	-
Pm006120	7064.67	18698.7	155.143	447.913	1.52962	3.45e-49	1.66e-47	yes	Bp10	PREDICTED: L-ascorbate oxidase homolog [Prunus mume]	-	-	-	-	-	GO:0016679//oxidoreductase activity, acting on diphenols and related substances as donors;GO:0016682//oxidoreductase activity, acting on diphenols and related substances as donors, oxygen as acceptor;GO:0016491//oxidoreductase activity;GO:0003824//catalytic activity	GO:0044710//single-organism metabolic process;GO:0044699//single-organism process;GO:0008152//metabolic process
Pm006135	2593.33	1073.33	80.5967	36.4767	-1.14375	3.4e-26	5.93e-25	yes	SKIP23	PREDICTED: F-box protein SKIP23-like [Prunus mume]	-	-	-	-	-	-	-
Pm006136	39.3333	135.333	1.86333	7.14	1.93804	1.94e-10	1.22e-09	yes	Gdap2	PREDICTED: ganglioside-induced differentiation-associated protein 2-like [Prunus mume]	-	-	-	-	-	-	-
Pm006137	361.667	38.6667	9.13667	1.04333	-3.13047	6.75e-36	1.89e-34	yes	HMGB9	PREDICTED: high mobility group B protein 9 isoform X1 [Prunus mume]	-	-	-	-	-	-	-
Pm006143	1167	426.667	29.3633	11.5	-1.35238	3.09e-24	4.87e-23	yes	HT1	PREDICTED: serine/threonine-protein kinase STY46-like isoform X1 [Prunus mume]	-	-	-	-	-	-	-
Pm006144	9312.33	3522.33	471.833	195.873	-1.26836	1.26e-32	3.04e-31	yes	PETE	PREDICTED: plastocyanin [Prunus mume]	Metabolism	Energy metabolism	ko00195//Photosynthesis	K02638	-	-	-
Pm006147	952.667	3440	31.6367	124.827	1.98026	2.38e-66	2.09e-64	yes	SMT2	PREDICTED: 24-methylenesterol C-methyltransferase 2 [Prunus mume]	Metabolism	Global and Overview;Lipid metabolism	ko01110//Biosynthesis of secondary metabolites;ko00100//Steroid biosynthesis	K08242	-	GO:0016741//transferase activity, transferring one-carbon groups;GO:0008168//methyltransferase activity;GO:0003824//catalytic activity;GO:0016740//transferase activity;GO:0008757//S-adenosylmethionine-dependent methyltransferase activity	GO:0008152//metabolic process
Pm006167	273	87	5.61333	1.93	-1.54026	1.48e-12	1.11e-11	yes	CRSP	PREDICTED: CO(2)-response secreted protease-like [Prunus mume]	-	-	-	-	-	-	-
Pm006174	308	76	11.95	3.21	-1.89637	4.09e-22	5.72e-21	yes	EXL3	PREDICTED: GDSL esterase/lipase EXL3-like [Prunus mume]	-	-	-	-	-	-	-
Pm006177	265	676.333	9.27333	25.6367	1.46705	9.58e-26	1.64e-24	yes	ptges2	PREDICTED: prostaglandin E synthase 2-like [Prunus mume]	Metabolism	Lipid metabolism;Global and Overview	ko01100//Metabolic pathways;ko00590//Arachidonic acid metabolism	K05309	-	-	-
Pm006179	8.33333	37	0.206667	1.00667	2.28421	2.09e-08	1.08e-07	yes	PERK9	PREDICTED: proline-rich receptor-like protein kinase PERK15 [Prunus mume]	-	-	-	-	-	-	-
Pm006189	1089.33	2158.33	20.75	44.65	1.10555	1.56e-26	2.76e-25	yes	RH28	PREDICTED: DEAD-box ATP-dependent RNA helicase 28 [Prunus mume]	-	-	-	-	-	-	-
Pm006191	287.667	87.3333	15.92	5.34333	-1.57503	5.42e-11	3.58e-10	yes	--	PREDICTED: uncharacterized protein LOC103321234 [Prunus mume]	-	-	-	-	-	-	-
Pm006193	32.6667	756	1.55	38.5967	4.63814	1.22e-72	1.22e-70	yes	At1g75040	PREDICTED: thaumatin-like protein 1b [Prunus mume]	-	-	-	-	-	-	-
Pm006223	7.33333	0	0.4	0.001	-8.64386	4.54e-05	0.000153438	yes	ZMYM1	PREDICTED: zinc finger MYM-type protein 1-like [Prunus mume]	-	-	-	-	-	-	-
Pm006234	19	409	1.95	45.2367	4.53595	1.84e-87	2.81e-85	yes	ARG7	PREDICTED: auxin-induced protein 15A [Prunus mume]	Environmental Information Processing	Signal transduction	ko04075//Plant hormone signal transduction	K14488	-	-	-
Pm006261	711.333	1383.33	18.8767	39.95	1.08159	8.63e-22	1.19e-20	yes	ltv1	PREDICTED: LOW QUALITY PROTEIN: protein LTV1 homolog [Prunus mume]	-	-	-	-	-	-	-
Pm006262	11.6667	3.33333	0.21	0.0633333	-1.72935	0.00770357	0.017139	yes	Tmco4	PREDICTED: transmembrane and coiled-coil domain-containing protein 4-like [Prunus mume]	-	-	-	-	-	-	-
Pm006269	4331.67	1921.33	149.557	72.6867	-1.04093	4.97e-24	7.72e-23	yes	RD19A	PREDICTED: cysteine proteinase 15A-like [Prunus mume]	-	-	-	-	-	-	-
Pm006271	3895.33	16978.3	103.347	498.9	2.27126	3.37e-61	2.46e-59	yes	WAT1	PREDICTED: protein WALLS ARE THIN 1 [Prunus mume]	-	-	-	-	-	-	-
Pm006274	13.3333	294	0.343333	8.37333	4.60812	2.78e-56	1.73e-54	yes	DREB2D	PREDICTED: dehydration-responsive element-binding protein 2D [Prunus mume]	-	-	-	-	-	-	-
Pm006282	63	128.333	1.32333	3.00333	1.18239	9.82e-07	4.24e-06	yes	JAL3	PREDICTED: jacalin-related lectin 3 isoform X1 [Prunus mume]	-	-	-	-	-	-	-
Pm006289	425	193.333	27.0633	13.4633	-1.0073	4.58e-11	3.04e-10	yes	UBC18	PREDICTED: probable ubiquitin-conjugating enzyme E2 18 [Prunus mume]	Genetic Information Processing	Folding, sorting and degradation	ko04120//Ubiquitin mediated proteolysis	K10688	-	-	-
Pm006290	1267.33	455	23.7533	9.28333	-1.35542	5.93e-35	1.6e-33	yes	BLH3	PREDICTED: BEL1-like homeodomain protein 3 [Prunus mume]	-	-	-	-	-	-	-
Pm006294	3.66667	0.333333	0.136667	0.0133333	-3.35755	0.0129824	0.0273095	yes	PER9	PREDICTED: peroxidase 9 [Prunus mume]	Metabolism	Biosynthesis of other secondary metabolites;Global and Overview	ko01100//Metabolic pathways;ko01110//Biosynthesis of secondary metabolites;ko00940//Phenylpropanoid biosynthesis	K00430	-	-	-
Pm006296	69.6667	29.3333	3.47333	1.59333	-1.12427	2.02e-05	7.22e-05	yes	TMEM136	PREDICTED: transmembrane protein 136 [Prunus mume]	-	-	-	-	-	-	-
Pm006299	11984	3251	707.42	209.643	-1.75463	3.32e-31	7.46e-30	yes	MLP28	PREDICTED: MLP-like protein 31 [Prunus mume]	-	-	-	-	-	-	-
Pm006301	90	12.6667	2.16667	0.33	-2.71494	4.99e-16	4.86e-15	yes	algC	PREDICTED: phosphomannomutase/phosphoglucomutase [Prunus mume]	-	-	-	-	-	GO:0003824//catalytic activity;GO:0016853//isomerase activity;GO:0016866//intramolecular transferase activity	GO:0044238//primary metabolic process;GO:0008152//metabolic process
Pm006307	570	151	36.2167	10.5167	-1.78398	2.43e-25	4.03e-24	yes	ndhL	PREDICTED: NAD(P)H-quinone oxidoreductase subunit L, chloroplastic isoform X1 [Prunus mume]	-	-	-	-	-	-	GO:0044710//single-organism metabolic process;GO:0008152//metabolic process;GO:0044699//single-organism process
Pm006314	743.667	334.667	22.6733	11.2367	-1.01278	4.09e-13	3.22e-12	yes	SMH4	PREDICTED: HMG-Y-related protein B-like [Prunus mume]	-	-	-	-	-	-	-
Pm006324	13565.3	3417	432.097	118.763	-1.86326	8.62e-81	1.11e-78	yes	TIFY6B	PREDICTED: protein TIFY 6B-like [Prunus mume]	Environmental Information Processing	Signal transduction	ko04075//Plant hormone signal transduction	K13464	-	-	-
Pm006355	661.667	2039	12.8967	43.3767	1.74992	1.25e-39	4.11e-38	yes	TOR1	PREDICTED: microtubule-associated protein TORTIFOLIA1 [Fragaria vesca subsp. vesca] [Fragaria vesca]	-	-	-	-	-	-	-
Pm006363	125	55	6.71	3.19333	-1.07125	6.12e-06	2.37e-05	yes	CLE25	PREDICTED: CLAVATA3/ESR (CLE)-related protein 25 [Prunus mume]	-	-	-	-	-	-	-
Pm006371	2448.67	1054	57.8133	27.26	-1.08462	5.59e-26	9.68e-25	yes	TPT	PREDICTED: triose phosphate/phosphate translocator, chloroplastic-like isoform X1 [Prunus mume]	-	-	-	-	-	-	-
Pm006407	2274.67	518.333	34.3967	8.51	-2.01504	3.89e-71	3.81e-69	yes	STP-1	PREDICTED: alpha-1,4 glucan phosphorylase L-2 isozyme, chloroplastic/amyloplastic-like [Prunus mume]	Metabolism	Carbohydrate metabolism;Global and Overview	ko01100//Metabolic pathways;ko01110//Biosynthesis of secondary metabolites;ko00500//Starch and sucrose metabolism	K00688	-	GO:0004645//phosphorylase activity;GO:0043168//anion binding;GO:0003824//catalytic activity;GO:0016758//transferase activity, transferring hexosyl groups;GO:0043167//ion binding;GO:0016740//transferase activity;GO:0005488//binding;GO:0016757//transferase activity, transferring glycosyl groups	GO:0044238//primary metabolic process;GO:0008152//metabolic process
Pm006408	30.6667	7	1.22667	0.32	-1.9386	0.000150883	0.000469197	yes	SNAP33	SNARE domain-containing protein [Cephalotus follicularis]	-	-	-	-	-	-	-
Pm006413	363.333	118.333	10.3133	3.68667	-1.48412	1.98e-16	1.98e-15	yes	At5g61250	PREDICTED: heparanase-like protein 2 isoform X1 [Prunus mume]	Metabolism	Global and Overview;Glycan biosynthesis and metabolism	ko01100//Metabolic pathways;ko00531//Glycosaminoglycan degradation	K07964	-	-	-
Pm006427	52.6667	102.667	0.89	1.89667	1.09159	1.55e-06	6.54e-06	yes	PCMP-E47	PREDICTED: pentatricopeptide repeat-containing protein At2g03380, mitochondrial [Prunus mume]	-	-	-	-	-	-	-
Pm006431	135	272.333	5.38333	11.8267	1.13547	1.66e-09	9.57e-09	yes	CM3	PREDICTED: chorismate mutase 3, chloroplastic [Prunus mume]	Metabolism	Global and Overview;Amino acid metabolism	ko01100//Metabolic pathways;ko01110//Biosynthesis of secondary metabolites;ko01130//Biosynthesis of antibiotics;ko01230//Biosynthesis of amino acids;ko00400//Phenylalanine, tyrosine and tryptophan biosynthesis	K01850	-	-	-
Pm006433	111.333	218.333	4.05667	8.69667	1.10017	1.62e-08	8.44e-08	yes	--	PREDICTED: uncharacterized protein LOC103321519 [Prunus mume]	-	-	-	-	-	-	-
Pm006436	60.3333	22	2.01667	0.8	-1.3339	0.000158039	0.00048949	yes	BUB3.3	PREDICTED: mitotic checkpoint protein BUB3.3 [Prunus mume]	-	-	-	-	-	-	-
Pm006439	290	93.3333	7.4	2.58667	-1.51643	9.88e-14	8.15e-13	yes	--	PREDICTED: uncharacterized protein LOC103321525 isoform X1 [Prunus mume]	-	-	-	-	-	-	-
Pm006445	245.667	957.667	3.52	15.0967	2.10058	5.14e-55	3.08e-53	yes	AGO7	PREDICTED: protein argonaute 7 isoform X1 [Prunus mume]	-	-	-	-	-	-	-
Pm006458	7.97667	20.3767	0.14	0.386667	1.46566	0.00414394	0.00980749	yes	PHO1;H3	PREDICTED: phosphate transporter PHO1 homolog 3-like [Prunus mume]	-	-	-	-	-	-	-
Pm006466	38.6667	11.6667	0.91	0.303333	-1.58496	1.86e-05	6.71e-05	yes	DDB_G0292454	SET domain-containing family protein [Populus trichocarpa]	-	-	-	-	-	-	-
Pm006473	90	36.3333	3.9	1.73333	-1.16993	4.26e-06	1.69e-05	yes	PNSL2	PREDICTED: photosynthetic NDH subunit of lumenal location 2, chloroplastic [Prunus mume]	Metabolism	Energy metabolism;Global and Overview	ko01100//Metabolic pathways;ko00195//Photosynthesis	K08901	-	-	-
Pm006477	3707.33	30327.3	144.067	1299.28	3.1729	8.73e-100	1.75e-97	yes	EXPA1	PREDICTED: expansin-A1 [Prunus mume]	-	-	-	-	-	-	-
Pm006483	11.3333	191	0.533333	9.88	4.2114	1.29e-38	4.06e-37	yes	MYB44	PREDICTED: myb-like protein AA, partial [Prunus mume]	-	-	-	-	-	-	-
Pm006487	433	163	15.28	6.03667	-1.33982	3.48e-06	1.39e-05	yes	APL	PREDICTED: protein PHR1-LIKE 1-like [Malus domestica]	-	-	-	-	-	-	-
Pm006488	173.333	73.6667	4.69667	2.19333	-1.09851	1.3e-06	5.52e-06	yes	HTH	PREDICTED: protein HOTHEAD-like [Prunus mume]	Metabolism	Amino acid metabolism;Global and Overview	ko01100//Metabolic pathways;ko00260//Glycine, serine and threonine metabolism	K00108	-	-	-
Pm006495	46.6667	6.33333	1.63667	0.25	-2.71076	1.32e-10	8.43e-10	yes	AVT1	PREDICTED: vacuolar amino acid transporter 1-like [Prunus mume]	-	-	-	-	GO:0031224//intrinsic component of membrane;GO:0044425//membrane part;GO:0016020//membrane	-	-
Pm006502	699.333	187.333	24.0033	7.05667	-1.76618	1.49e-28	2.94e-27	yes	ZHD11	PREDICTED: zinc-finger homeodomain protein 11-like [Prunus mume]	-	-	-	-	-	-	-
Pm006503	118	35.6667	2.04	0.666667	-1.61353	2.03e-10	1.27e-09	yes	--	DUF1666 domain-containing protein [Cephalotus follicularis]	-	-	-	-	-	-	-
Pm006504	1746	3542.33	118.407	262.787	1.15014	6.3e-28	1.21e-26	yes	RPL34	PREDICTED: 60S ribosomal protein L34 [Prunus mume]	Genetic Information Processing	Translation	ko03010//Ribosome	K02915	-	-	-
Pm006510	874.667	266	22.0767	7.32333	-1.59195	2.39e-37	7.1e-36	yes	PKS2	PREDICTED: protein PHYTOCHROME KINASE SUBSTRATE 2 [Prunus mume]	-	-	-	-	-	-	-
Pm006518	2509	1042	68.29	31.1067	-1.13445	6.93e-26	1.19e-24	yes	TCP14	PREDICTED: transcription factor TCP15 [Prunus mume]	-	-	-	-	-	-	-
Pm006527	12.8333	1342.83	0.866667	96.02	6.79171	1.25e-218	1.48e-215	yes	PRE6	PREDICTED: transcription factor PRE6-like [Prunus mume]	-	-	-	-	-	-	-
Pm006527	12.8333	1342.83	0.866667	96.02	6.79171	1.16e-218	1.47e-215	yes	PRE6	PREDICTED: transcription factor PRE6-like [Prunus mume]	-	-	-	-	-	-	-
Pm006537	556	1065.33	19.56	40.9267	1.06513	1.32e-20	1.67e-19	yes	UTR3	PREDICTED: UDP-galactose/UDP-glucose transporter 3 [Prunus mume]	-	-	-	-	-	-	-
Pm006551	2193.67	892	35.8033	15.8133	-1.17895	2.94e-27	5.47e-26	yes	At1g14390	PREDICTED: probable LRR receptor-like serine/threonine-protein kinase At1g14390 [Prunus mume]	-	-	-	-	-	-	-
Pm006576	148.667	673	3.25333	15.8967	2.28873	1.89e-50	9.58e-49	yes	NPF4.6	PREDICTED: protein NRT1/ PTR FAMILY 4.6 [Prunus mume]	-	-	-	-	-	-	-
Pm006577	41.6667	103.667	1.00667	2.74667	1.4481	7.88e-09	4.23e-08	yes	PCMP-H88	PREDICTED: putative pentatricopeptide repeat-containing protein At5g40405 [Prunus mume]	-	-	-	-	-	-	-
Pm006590	286	811	4.29333	13.1567	1.61562	1.05e-25	1.79e-24	yes	AMPD	PREDICTED: AMP deaminase-like isoform X1 [Prunus mume]	Metabolism	Nucleotide metabolism;Global and Overview	ko01100//Metabolic pathways;ko01110//Biosynthesis of secondary metabolites;ko01130//Biosynthesis of antibiotics;ko00230//Purine metabolism	K01490	-	-	-
Pm006593	1327.33	3146.33	82.3467	214.297	1.37983	1.14e-36	3.28e-35	yes	TRX2	PREDICTED: thioredoxin H2 [Prunus mume]	-	-	-	-	-	-	-
Pm006597	116.333	452.667	2.31667	9.88333	2.09295	1.78e-32	4.22e-31	yes	At1g18390	PREDICTED: LEAF RUST 10 DISEASE-RESISTANCE LOCUS RECEPTOR-LIKE PROTEIN KINASE-like 1.5 [Prunus mume]	-	-	-	-	-	-	-
Pm006608	110	13.3333	4.72	0.586667	-3.00817	1.43e-07	6.73e-07	yes	--	PREDICTED: LOW QUALITY PROTEIN: spindle pole body component 110 [Prunus mume]	-	-	-	-	-	-	-
Pm006609	8421.33	1339	217.357	37.7133	-2.52692	1.28e-77	1.5e-75	yes	BPE	PREDICTED: transcription factor bHLH79 [Prunus mume]	-	-	-	-	-	-	-
Pm006627	30.6667	10.6667	1.13	0.43	-1.39391	0.000188363	0.000576164	yes	At5g40240	PREDICTED: WAT1-related protein At5g40240-like [Prunus mume]	-	-	-	-	-	-	-
Pm006627	156	16	4.95333	0.57	-3.11937	7.21e-22	9.95e-21	yes	At5g40240	PREDICTED: WAT1-related protein At5g40240-like [Prunus mume]	-	-	-	-	-	-	-
Pm006628	282	26	9.62667	0.983333	-3.29128	8.84e-37	2.56e-35	yes	At3g28050	PREDICTED: WAT1-related protein At5g40210-like isoform X1 [Prunus mume]	-	-	-	-	-	-	-
Pm006631	938.333	185	29.7067	6.41667	-2.21089	2.43e-55	1.48e-53	yes	At3g28050	PREDICTED: WAT1-related protein At4g15540-like [Prunus mume]	-	-	-	-	-	-	-
Pm006632	6228.67	1657	220.007	64.4433	-1.77144	8.28e-34	2.1e-32	yes	EMB1444	PREDICTED: transcription factor EMB1444 [Ricinus communis]	-	-	-	-	-	-	-
Pm006634	20	148.667	1.66667	13.4367	3.01114	3.5e-24	5.49e-23	yes	PAR2	PREDICTED: transcription factor PAR2 [Prunus mume]	-	-	-	-	-	-	-
Pm006644	44	17.3333	1.57	0.666667	-1.23573	0.000502334	0.00142232	yes	--	transmembrane protein [Medicago truncatula]	-	-	-	-	-	-	-
Pm006648	4.33333	14.6667	0.286667	1.05	1.87294	0.000485026	0.00137776	yes	--	transmembrane protein [Medicago truncatula]	-	-	-	-	-	-	-
Pm006669	451.667	65	13.96	2.15667	-2.69442	3.43e-37	1.01e-35	yes	DDB_G0272484	PREDICTED: deoxynucleoside triphosphate triphosphohydrolase SAMHD1 homolog [Prunus mume]	-	-	-	-	-	-	-
Pm006675	3627.33	883.667	84.0967	22.5767	-1.89722	8.11e-45	3.3e-43	yes	JP650	PREDICTED: polygalacturonase 1 beta-like protein 3 [Prunus mume]	-	-	-	-	-	-	-
Pm006677	4700.33	1609.67	164.53	62.03	-1.40731	1.01e-41	3.7e-40	yes	At1g23740	PREDICTED: 2-methylene-furan-3-one reductase-like [Prunus mume]	-	-	-	-	-	GO:0046872//metal ion binding;GO:0046914//transition metal ion binding;GO:0043169//cation binding;GO:0003824//catalytic activity;GO:0005488//binding;GO:0043167//ion binding	GO:0008152//metabolic process;GO:0044699//single-organism process;GO:0044710//single-organism metabolic process
Pm006680	360	159.667	12.3233	5.97	-1.04559	3.29e-11	2.21e-10	yes	AMSH2	PREDICTED: AMSH-like ubiquitin thioesterase 2 isoform X1 [Prunus mume]	Cellular Processes	Transport and catabolism	ko04144//Endocytosis	K11866	-	-	-
Pm006697	669	257.667	24.88	10.41	-1.25702	1.91e-19	2.26e-18	yes	GOLS1	PREDICTED: galactinol synthase 1 [Prunus mume]	Metabolism	Carbohydrate metabolism	ko00052//Galactose metabolism	K18819	-	GO:0016740//transferase activity;GO:0003824//catalytic activity	-
Pm006700	660.667	282	20.6533	9.66333	-1.09578	7.89e-18	8.54e-17	yes	MENB	PREDICTED: 1,4-dihydroxy-2-naphthoyl-CoA synthase, peroxisomal [Prunus mume]	Metabolism	Global and Overview;Metabolism of cofactors and vitamins	ko01100//Metabolic pathways;ko01110//Biosynthesis of secondary metabolites;ko00130//Ubiquinone and other terpenoid-quinone biosynthesis	K01661	-	GO:0003824//catalytic activity;GO:0016830//carbon-carbon lyase activity;GO:0016833//oxo-acid-lyase activity;GO:0016829//lyase activity	GO:0009233//menaquinone metabolic process;GO:0071704//organic substance metabolic process;GO:0044710//single-organism metabolic process;GO:0044281//small molecule metabolic process;GO:1901661//quinone metabolic process;GO:0044763//single-organism cellular process;GO:0044699//single-organism process;GO:0009987//cellular process;GO:0044237//cellular metabolic process;GO:0008152//metabolic process;G…
Pm006708	2106.33	4414.67	141.867	326.753	1.20367	1.9e-34	4.96e-33	yes	UBI3	PREDICTED: ubiquitin [Prunus mume]	Genetic Information Processing	Translation	ko03010//Ribosome	K02977	-	-	-
Pm006719	125.667	44	6.72	2.56333	-1.39044	5.01e-09	2.74e-08	yes	MENG	PREDICTED: 2-phytyl-1,4-beta-naphthoquinone methyltransferase, chloroplastic [Prunus mume]	Metabolism	Global and Overview;Metabolism of cofactors and vitamins	ko01100//Metabolic pathways;ko01110//Biosynthesis of secondary metabolites;ko00130//Ubiquinone and other terpenoid-quinone biosynthesis	K03183	-	-	-
Pm006724	127	49	3.03333	1.28667	-1.23727	3.86e-07	1.74e-06	yes	NRT2.5	PREDICTED: high affinity nitrate transporter 2.5 [Prunus mume]	Metabolism	Energy metabolism	ko00910//Nitrogen metabolism	K02575	-	-	-
Pm006727	0	101.053	0.001	4.50667	12.1378	1.39e-37	4.21e-36	yes	TAA1	PREDICTED: L-tryptophan--pyruvate aminotransferase 1-like [Prunus mume]	Metabolism	Amino acid metabolism;Global and Overview	ko01100//Metabolic pathways;ko00380//Tryptophan metabolism	K16903	-	GO:0016829//lyase activity;GO:0043168//anion binding;GO:0043167//ion binding;GO:0003824//catalytic activity;GO:0016846//carbon-sulfur lyase activity;GO:0005488//binding	-
Pm006728	0	551.613	0.001	23.2267	14.5035	4.85e-173	3.26e-170	yes	TAA1	PREDICTED: L-tryptophan--pyruvate aminotransferase 1-like [Prunus mume]	Metabolism	Global and Overview;Amino acid metabolism	ko01100//Metabolic pathways;ko00380//Tryptophan metabolism	K16903	-	GO:0003824//catalytic activity;GO:0016829//lyase activity;GO:0016846//carbon-sulfur lyase activity	-
Pm006740	12.6667	34	0.636667	1.93	1.59999	0.000251898	0.0007526	yes	--	PREDICTED: vegetative cell wall protein gp1-like [Prunus mume]	-	-	-	-	-	-	-
Pm006744	298	128.333	12.7333	6.06667	-1.06963	7.46e-06	2.85e-05	yes	SUFE2	PREDICTED: sufE-like protein 2, chloroplastic isoform X1 [Prunus mume]	-	-	-	-	-	-	-
Pm006746	5.33333	17.3333	0.156667	0.53	1.75829	0.0027188	0.00668215	yes	At5g14450	PREDICTED: GDSL esterase/lipase At5g14450-like [Prunus mume]	-	-	-	-	-	-	-
Pm006757	179.333	901.667	3.5	19.3667	2.46815	2.25e-53	1.28e-51	yes	At1g67900	PREDICTED: BTB/POZ domain-containing protein At1g67900 [Prunus mume]	-	-	-	-	-	-	-
Pm006760	63.3333	351	2.35	14.21	2.59617	6.11e-34	1.55e-32	yes	COR2	PREDICTED: non-functional NADPH-dependent codeinone reductase 2-like [Prunus mume]	-	-	-	-	-	-	-
Pm006765	157.43	364.503	5.21333	12.87	1.30373	2.29e-09	1.29e-08	yes	mak16	PREDICTED: protein MAK16 homolog A-like [Prunus mume]	-	-	-	-	-	-	-
Pm006768	366	1552.67	14.19	66.04	2.21847	1.41e-17	1.5e-16	yes	COR2	PREDICTED: non-functional NADPH-dependent codeinone reductase 2-like [Prunus mume]	-	-	-	-	-	-	-
Pm006793	351.333	2287.33	10.2167	72.71	2.83123	3.02e-122	9.99e-120	yes	CYP71B36	PREDICTED: cytochrome P450 71B36-like [Prunus mume]	-	-	-	-	-	GO:0046872//metal ion binding;GO:0043169//cation binding;GO:0005488//binding;GO:0003824//catalytic activity;GO:0016491//oxidoreductase activity;GO:0016705//oxidoreductase activity, acting on paired donors, with incorporation or reduction of molecular oxygen;GO:0016709//oxidoreductase activity, acting on paired donors, with incorporation or reduction of molecular oxygen, NAD(P)H as one donor, and …	-
Pm006803	213.667	3356.33	6.14667	104.857	4.09247	1.09e-196	9.54e-194	yes	mhkB	PREDICTED: vegetative incompatibility protein HET-E-1 [Prunus mume]	-	-	-	-	-	-	-
Pm006805	48	18.3333	0.596667	0.25	-1.255	0.000331469	0.000970937	yes	ABCB15	ABC transporter B family member 15 [Morus notabilis]	Environmental Information Processing	Membrane transport	ko02010//ABC transporters	K05658	GO:0031224//intrinsic component of membrane;GO:0016020//membrane;GO:0044425//membrane part	GO:0043492//ATPase activity, coupled to movement of substances;GO:0016818//hydrolase activity, acting on acid anhydrides, in phosphorus-containing anhydrides;GO:0097159//organic cyclic compound binding;GO:0016817//hydrolase activity, acting on acid anhydrides;GO:0036094//small molecule binding;GO:0016820//hydrolase activity, acting on acid anhydrides, catalyzing transmembrane movement of substanc…	GO:0051179//localization;GO:1901565//organonitrogen compound catabolic process;GO:0006195//purine nucleotide catabolic process;GO:0009117//nucleotide metabolic process;GO:1901575//organic substance catabolic process;GO:0019693//ribose phosphate metabolic process;GO:0006753//nucleoside phosphate metabolic process;GO:0051234//establishment of localization;GO:0044763//single-organism cellular proces…
Pm006807	11.6667	0.666667	0.4	0.0266667	-3.90689	3.52e-05	0.000121583	yes	CEP1	PREDICTED: vignain-like [Prunus mume]	-	-	-	-	-	GO:0016787//hydrolase activity;GO:0016628//oxidoreductase activity, acting on the CH-CH group of donors, NAD or NADP as acceptor;GO:0003824//catalytic activity;GO:0070011//peptidase activity, acting on L-amino acid peptides;GO:0008233//peptidase activity;GO:0016491//oxidoreductase activity;GO:0016627//oxidoreductase activity, acting on the CH-CH group of donors	GO:0044699//single-organism process;GO:0044710//single-organism metabolic process;GO:0008152//metabolic process
Pm006821	238.667	569.667	3.22333	8.3	1.36456	6.47e-14	5.4e-13	yes	--	PREDICTED: uncharacterized protein LOC103321935 isoform X1 [Prunus mume]	-	-	-	-	-	-	-
Pm006823	19.3333	55	0.85	2.59667	1.61113	6.27e-05	0.000207433	yes	KCR1	PREDICTED: very-long-chain 3-oxoacyl-CoA reductase 1-like [Prunus mume]	Metabolism	Global and Overview;Lipid metabolism	ko01100//Metabolic pathways;ko01110//Biosynthesis of secondary metabolites;ko01212//Fatty acid metabolism;ko01040//Biosynthesis of unsaturated fatty acids;ko00062//Fatty acid elongation	K10251	-	GO:0003824//catalytic activity	GO:0008152//metabolic process;GO:0044710//single-organism metabolic process;GO:0044699//single-organism process
Pm006826	30.6667	13.6667	1.36667	0.673333	-1.02127	0.00767298	0.0170842	yes	KCR2	PREDICTED: very-long-chain 3-oxoacyl-CoA reductase-like protein At1g24470 [Prunus mume]	Metabolism	Lipid metabolism;Global and Overview	ko01100//Metabolic pathways;ko01110//Biosynthesis of secondary metabolites;ko01212//Fatty acid metabolism;ko01040//Biosynthesis of unsaturated fatty acids;ko00062//Fatty acid elongation	K10251	-	GO:0003824//catalytic activity	GO:0008152//metabolic process;GO:0044699//single-organism process;GO:0044710//single-organism metabolic process
Pm006827	385	1320.67	10.1567	38.1833	1.91052	7.84e-63	5.99e-61	yes	RGS1	PREDICTED: regulator of G-protein signaling 1 isoform X1 [Prunus mume]	-	-	-	-	-	-	-
Pm006836	0	8.83	0.001	0.563333	9.13785	0.00268018	0.00659928	yes	--	PREDICTED: E3 ubiquitin-protein ligase RNF8-B-like [Malus domestica]	-	-	-	-	-	-	-
Pm006838	227.667	99	4.81	2.24667	-1.09825	2.94e-06	1.19e-05	yes	ARR11	PREDICTED: two-component response regulator ARR11 [Prunus mume]	Environmental Information Processing	Signal transduction	ko04075//Plant hormone signal transduction	K14491	-	-	-
Pm006844	284.667	117.333	8.13333	3.69	-1.14023	3.17e-09	1.77e-08	yes	CYP71A9	PREDICTED: cytochrome P450 71A9-like [Prunus mume]	-	-	-	-	-	GO:0046872//metal ion binding;GO:0005488//binding;GO:1901363//heterocyclic compound binding;GO:0097159//organic cyclic compound binding;GO:0046906//tetrapyrrole binding;GO:0016705//oxidoreductase activity, acting on paired donors, with incorporation or reduction of molecular oxygen;GO:0016491//oxidoreductase activity;GO:0043167//ion binding;GO:0016709//oxidoreductase activity, acting on paired do…	GO:0044710//single-organism metabolic process;GO:0044699//single-organism process;GO:0008152//metabolic process
Pm006847	0.333333	4.66667	0.0133333	0.176667	3.72792	0.00253941	0.00628977	yes	CXE11	PREDICTED: probable carboxylesterase 11 [Prunus mume]	-	-	-	-	-	-	-
Pm006849	75.3867	5.96333	2.68	0.233333	-3.52177	1.07e-09	6.27e-09	yes	ACT	PREDICTED: vinorine synthase-like [Prunus mume]	-	-	-	-	-	-	-
Pm006850	1033.28	195.037	35.4267	7.24667	-2.28945	6.21e-24	9.6e-23	yes	ACT	PREDICTED: vinorine synthase-like [Prunus mume]	-	-	-	-	-	-	-
Pm006877	345.333	1392	3.10333	13.4633	2.11715	2.38e-51	1.24e-49	yes	ABCC3	Multidrug resistance protein ABC transporter family isoform 1 [Theobroma cacao]	-	-	-	-	-	-	-
Pm006900	102.333	46	5.56667	2.72333	-1.03144	0.000186905	0.000572146	yes	--	PREDICTED: TLC domain-containing protein At5g14285 [Pyrus x bretschneideri]	-	-	-	-	-	-	-
Pm006911	212.333	771.333	5.48333	21.8567	1.99495	1.72e-34	4.51e-33	yes	4CLL9	PREDICTED: 4-coumarate--CoA ligase-like 9 [Prunus mume]	-	-	-	-	-	GO:0003824//catalytic activity;GO:0016491//oxidoreductase activity	GO:0008152//metabolic process
Pm006912	1473	601	21.5733	9.67333	-1.15716	1.03e-22	1.49e-21	yes	LOX6	PREDICTED: lipoxygenase 6, chloroplastic [Prunus mume]	Metabolism	Lipid metabolism;Global and Overview	ko01100//Metabolic pathways;ko01110//Biosynthesis of secondary metabolites;ko00592//alpha-Linolenic acid metabolism;ko00591//Linoleic acid metabolism	K00454	-	GO:0043169//cation binding;GO:0016702//oxidoreductase activity, acting on single donors with incorporation of molecular oxygen, incorporation of two atoms of oxygen;GO:0043167//ion binding;GO:0016701//oxidoreductase activity, acting on single donors with incorporation of molecular oxygen;GO:0051213//dioxygenase activity;GO:0005488//binding;GO:0003824//catalytic activity;GO:0016491//oxidoreductase…	GO:0044763//single-organism cellular process;GO:0044283//small molecule biosynthetic process;GO:0019752//carboxylic acid metabolic process;GO:0009987//cellular process;GO:0044711//single-organism biosynthetic process;GO:0044255//cellular lipid metabolic process;GO:0006631//fatty acid metabolic process;GO:0044237//cellular metabolic process;GO:0044249//cellular biosynthetic process;GO:0008152//met…
Pm006913	2296	1023	35.6633	17.5033	-1.02681	1.65e-20	2.07e-19	yes	URE	PREDICTED: urease [Prunus mume]	Metabolism	Nucleotide metabolism;Amino acid metabolism;Global and Overview	ko01100//Metabolic pathways;ko01120//Microbial metabolism in diverse environments;ko00230//Purine metabolism;ko00220//Arginine biosynthesis	K01427	-	-	-
Pm006920	28.3333	9.33333	0.843333	0.303333	-1.4752	0.000344997	0.00100662	yes	CYP76B6	PREDICTED: geraniol 8-hydroxylase-like [Prunus mume]	-	-	-	-	-	-	-
Pm006933	38.3333	85	1.1	2.62333	1.2539	0.000391119	0.00112928	yes	CYP76B6	PREDICTED: geraniol 8-hydroxylase-like [Prunus mume]	-	-	-	-	-	-	-
Pm006939	5	30.6667	0.106667	0.703333	2.7211	1.37e-07	6.49e-07	yes	CYP76B6	PREDICTED: geraniol 8-hydroxylase-like [Prunus mume]	-	-	-	-	-	-	-
Pm006949	575	1201	7.54	16.86	1.16097	7.5e-11	4.9e-10	yes	RRP12	PREDICTED: RRP12-like protein [Prunus mume]	-	-	-	-	-	-	-
Pm006950	455.667	178	7.93	3.42667	-1.21052	4.78e-11	3.17e-10	yes	At1g65710	PREDICTED: uncharacterized protein At1g65710-like [Prunus mume]	-	-	-	-	-	-	-
Pm006965	132.667	303	1.75667	4.33333	1.30264	3.33e-11	2.23e-10	yes	purB	PREDICTED: adenylosuccinate lyase [Theobroma cacao]	Metabolism	Nucleotide metabolism;Amino acid metabolism;Global and Overview	ko01100//Metabolic pathways;ko01110//Biosynthesis of secondary metabolites;ko01130//Biosynthesis of antibiotics;ko00230//Purine metabolism;ko00250//Alanine, aspartate and glutamate metabolism	K01756	-	-	-
Pm006969	5959.67	2282.67	61.72	25.94	-1.25056	1.02e-32	2.47e-31	yes	CHLH	PREDICTED: magnesium-chelatase subunit ChlH, chloroplastic [Prunus mume]	Metabolism	Global and Overview;Metabolism of cofactors and vitamins	ko01100//Metabolic pathways;ko01110//Biosynthesis of secondary metabolites;ko00860//Porphyrin and chlorophyll metabolism	K03403	-	GO:0003824//catalytic activity;GO:0051002//ligase activity, forming nitrogen-metal bonds;GO:0016874//ligase activity;GO:0051003//ligase activity, forming nitrogen-metal bonds, forming coordination complexes	GO:0051186//cofactor metabolic process;GO:0006779//porphyrin-containing compound biosynthetic process;GO:0071704//organic substance metabolic process;GO:0019438//aromatic compound biosynthetic process;GO:0051188//cofactor biosynthetic process;GO:0006778//porphyrin-containing compound metabolic process;GO:0034641//cellular nitrogen compound metabolic process;GO:1901360//organic cyclic compound met…
Pm006980	3196	1209	78.6133	32.4033	-1.27863	4.35e-38	1.34e-36	yes	COL14	PREDICTED: zinc finger protein CONSTANS-LIKE 15 [Prunus mume]	-	-	-	-	-	-	-
Pm006991	5783	11416.3	328.997	711.343	1.11247	6.37e-33	1.55e-31	yes	RPL17B	PREDICTED: 60S ribosomal protein L17-2 [Prunus mume]	Genetic Information Processing	Translation	ko03010//Ribosome	K02880	-	-	-
Pm007000	9	19.3333	0.393333	0.973333	1.30718	0.0192045	0.0385937	yes	elmoA	PREDICTED: ELMO domain-containing protein A [Prunus mume]	-	-	-	-	-	-	-
Pm007002	1079.33	237.333	23.28	5.46	-2.09212	1.93e-24	3.06e-23	yes	MAP65-8	PREDICTED: 65-kDa microtubule-associated protein 8 [Prunus mume]	-	-	-	-	-	-	-
Pm007005	4.66667	2214	0.14	71.7133	9.00067	1.66e-203	1.6e-200	yes	CYP78A5	PREDICTED: cytochrome P450 78A5-like [Prunus mume]	-	-	-	-	-	GO:0043167//ion binding;GO:1901363//heterocyclic compound binding;GO:0046872//metal ion binding;GO:0016705//oxidoreductase activity, acting on paired donors, with incorporation or reduction of molecular oxygen;GO:0016491//oxidoreductase activity;GO:0043169//cation binding;GO:0016709//oxidoreductase activity, acting on paired donors, with incorporation or reduction of molecular oxygen, NAD(P)H as …	GO:0044710//single-organism metabolic process;GO:0044699//single-organism process;GO:0008152//metabolic process
Pm007013	359	1271.33	22.2	85.1033	1.93866	1.7e-37	5.1e-36	yes	--	Chaperone protein dnaJ-related [Theobroma cacao]	-	-	-	-	-	-	-
Pm007016	90.3333	38	2.90667	1.28667	-1.17573	0.000293085	0.000865788	yes	--	PREDICTED: uncharacterized protein LOC103322075 [Prunus mume]	-	-	-	-	-	-	-
Pm007022	210	23.3333	6.24	0.766667	-3.02487	9.07e-31	2e-29	yes	4CLL1	PREDICTED: 4-coumarate--CoA ligase-like 1 [Prunus mume]	Metabolism	Global and Overview;Metabolism of cofactors and vitamins;Biosynthesis of other secondary metabolites;Amino acid metabolism	ko01100//Metabolic pathways;ko01110//Biosynthesis of secondary metabolites;ko00940//Phenylpropanoid biosynthesis;ko00130//Ubiquinone and other terpenoid-quinone biosynthesis;ko00360//Phenylalanine metabolism	K01904	-	-	-
Pm007023	11.3333	2	0.416667	0.0766667	-2.44222	0.00348868	0.00836852	yes	At5g56460	PREDICTED: protein kinase APK1B, chloroplastic-like isoform X1 [Malus domestica]	-	-	-	-	-	-	-
Pm007030	89	33.3333	3.44667	1.4	-1.29977	5.35e-07	2.37e-06	yes	--	PREDICTED: uncharacterized protein LOC103322086 [Prunus mume]	-	-	-	-	-	-	-
Pm007031	3237	1361.33	44.2	20.3033	-1.12233	2.01e-28	3.95e-27	yes	CMTA4	PREDICTED: calmodulin-binding transcription activator 4 [Prunus mume]	-	-	-	-	-	-	-
Pm007033	5085	1667.33	226.923	81.79	-1.47221	2.13e-32	5.02e-31	yes	--	PREDICTED: uncharacterized protein LOC103322091 [Prunus mume]	-	-	-	-	-	-	-
Pm007042	229	615	14.55	43.1	1.56667	7.17e-18	7.8e-17	yes	WRKY75	PREDICTED: probable WRKY transcription factor 75 [Prunus mume]	-	-	-	-	-	-	-
Pm007054	877	271.667	34.1167	11.5233	-1.56592	9.48e-30	1.97e-28	yes	TCP20	PREDICTED: transcription factor TCP20-like [Prunus mume]	-	-	-	-	-	-	-
Pm007059	74	148	2.07667	4.52333	1.12312	3.17e-07	1.44e-06	yes	BAG5	PREDICTED: BAG family molecular chaperone regulator 6-like [Prunus mume]	-	-	-	-	-	-	-
Pm007064	4	92.3333	0.313333	8.00667	4.67543	1.69e-33	4.22e-32	yes	GRXC1	PREDICTED: glutaredoxin-C1-like [Prunus mume]	-	-	-	-	-	-	-
Pm007067	125.667	36.3333	4.26333	1.35667	-1.65192	0.00457902	0.010739	yes	SWEET15	PREDICTED: bidirectional sugar transporter N3 [Prunus mume]	-	-	-	-	-	-	-
Pm007069	4	0	0.143333	0.001	-7.16323	0.00188073	0.00477887	yes	GDPD2	PREDICTED: glycerophosphodiester phosphodiesterase GDPD2 [Prunus mume]	Metabolism	Lipid metabolism	ko00564//Glycerophospholipid metabolism	K18696	-	GO:0016787//hydrolase activity;GO:0003824//catalytic activity;GO:0016788//hydrolase activity, acting on ester bonds;GO:0008081//phosphoric diester hydrolase activity;GO:0042578//phosphoric ester hydrolase activity	GO:0008152//metabolic process;GO:0044238//primary metabolic process
Pm007076	130.667	57.6667	1.46	0.683333	-1.09531	0.000186711	0.000571717	yes	SPBC29A10.10c	PREDICTED: TPR and ankyrin repeat-containing protein 1-like isoform X2 [Malus domestica]	-	-	-	-	-	-	-
Pm007099	923.667	420.333	25.32	12.4033	-1.02955	2.27e-12	1.67e-11	yes	IRX10	PREDICTED: probable beta-1,4-xylosyltransferase IRX10 [Prunus mume]	-	-	-	-	-	-	-
Pm007101	126	53.3333	4.87667	2.28667	-1.09265	1.92e-05	6.92e-05	yes	FKBP19	PREDICTED: peptidyl-prolyl cis-trans isomerase FKBP19, chloroplastic isoform X1 [Prunus mume]	-	-	-	-	GO:0044435//plastid part;GO:0009579//thylakoid;GO:0044436//thylakoid part;GO:0043231//intracellular membrane-bounded organelle;GO:0044446//intracellular organelle part;GO:0044434//chloroplast part;GO:0044444//cytoplasmic part;GO:0005622//intracellular;GO:0005737//cytoplasm;GO:0044422//organelle part;GO:0043226//organelle;GO:0009507//chloroplast;GO:0031984//organelle subcompartment;GO:0043229//int…	GO:0016859//cis-trans isomerase activity;GO:0003824//catalytic activity;GO:0016853//isomerase activity	GO:0043170//macromolecule metabolic process;GO:0009987//cellular process;GO:0008152//metabolic process;GO:0044237//cellular metabolic process;GO:0044260//cellular macromolecule metabolic process;GO:0044238//primary metabolic process;GO:0044267//cellular protein metabolic process;GO:0019538//protein metabolic process;GO:0071704//organic substance metabolic process
Pm007105	3812	1687	76.0467	36.9433	-1.04157	2.67e-29	5.44e-28	yes	NPF6.1	PREDICTED: protein NRT1/ PTR FAMILY 6.1 [Prunus mume]	-	-	-	-	-	-	-
Pm007107	457	206	25.3567	12.56	-1.01353	3.03e-11	2.04e-10	yes	At4g14100	glycosyl transferase [Corchorus capsularis]	-	-	-	-	-	-	-
Pm007109	0.666667	39.3333	0.0133333	0.903333	6.08215	1.16e-18	1.31e-17	yes	GH3.17	PREDICTED: indole-3-acetic acid-amido synthetase GH3.17-like [Prunus mume]	Environmental Information Processing	Signal transduction	ko04075//Plant hormone signal transduction	K14487	-	-	-
Pm007112	478	171	19.0533	7.26	-1.392	2.67e-15	2.49e-14	yes	NUDT13	PREDICTED: nudix hydrolase 13, mitochondrial-like isoform X1 [Prunus mume]	-	-	-	-	-	-	-
Pm007115	384.667	124.667	20.4933	7.25333	-1.49844	1.4e-19	1.66e-18	yes	--	PREDICTED: uncharacterized protein LOC103322165 [Prunus mume]	-	-	-	-	-	-	-
Pm007123	78	17	5.59	1.32333	-2.07867	5.6e-10	3.37e-09	yes	--	PREDICTED: protein vip1-like [Fragaria vesca subsp. vesca] [Fragaria vesca]	-	-	-	-	-	-	-
Pm007125	10	55.3333	0.366667	2.24667	2.61525	3.93e-11	2.62e-10	yes	--	PREDICTED: protein SRC2 homolog [Prunus mume]	-	-	-	-	-	-	-
Pm007135	7054	36990.7	289.24	1646.86	2.50938	4.21e-98	8.17e-96	yes	XTHB	PREDICTED: probable xyloglucan endotransglucosylase/hydrolase protein B [Prunus mume]	-	-	-	-	-	-	-
Pm007136	175.667	633	11.6633	45.7533	1.9719	1.74e-46	7.62e-45	yes	RPL21A	PREDICTED: 60S ribosomal protein L21-1 [Prunus mume]	Genetic Information Processing	Translation	ko03010//Ribosome	K02889	-	-	-
Pm007138	225.333	992.333	5.54667	26.61	2.26228	8.22e-54	4.75e-52	yes	Hgsnat	PREDICTED: heparan-alpha-glucosaminide N-acetyltransferase isoform X1 [Prunus mume]	Metabolism	Global and Overview;Glycan biosynthesis and metabolism	ko01100//Metabolic pathways;ko00531//Glycosaminoglycan degradation	K10532	-	-	-
Pm007162	11.3333	29.3333	0.276667	0.79	1.5137	3.95e-05	0.000134845	yes	NPF4.3	PREDICTED: protein NRT1/ PTR FAMILY 4.5-like [Prunus mume]	-	-	-	-	-	-	-
Pm007164	452.667	199.333	11	5.21	-1.07815	1.53e-09	8.86e-09	yes	--	PREDICTED: enolase-phosphatase E1 [Prunus mume]	Metabolism	Amino acid metabolism;Global and Overview	ko01100//Metabolic pathways;ko01110//Biosynthesis of secondary metabolites;ko01130//Biosynthesis of antibiotics;ko01230//Biosynthesis of amino acids;ko00330//Arginine and proline metabolism;ko00220//Arginine biosynthesis	K01476	-	-	-
Pm007196	68.3333	137.333	1.11	2.37	1.09433	0.000186908	0.000572146	yes	RPP8L2	PREDICTED: putative disease resistance protein At1g50180 [Prunus mume]	-	-	-	-	-	-	-
Pm007212	525.667	2648.33	14.9567	81.88	2.45272	3.47e-110	7.96e-108	yes	SCPL45	PREDICTED: serine carboxypeptidase-like 45 isoform X1 [Prunus mume]	-	-	-	-	-	-	-
Pm007213	263.667	67.6667	9.24667	2.62	-1.81937	4.49e-22	6.27e-21	yes	--	PREDICTED: protein NEOXANTHIN-DEFICIENT 1 [Prunus mume]	-	-	-	-	-	-	-
Pm007216	6670	2030.67	396.87	133.037	-1.57684	2.19e-51	1.14e-49	yes	LIR1	PREDICTED: light-regulated protein [Prunus mume]	-	-	-	-	-	-	-
Pm007231	439.333	185	12.92	5.95333	-1.11784	6.66e-13	5.15e-12	yes	--	PREDICTED: trihelix transcription factor ASR3 isoform X1 [Prunus mume]	-	-	-	-	-	-	-
Pm007243	49	486.667	1.03333	11.0733	3.42171	2.2e-62	1.66e-60	yes	--	PREDICTED: uncharacterized protein LOC103322290 [Prunus mume]	-	-	-	-	-	-	-
Pm007259	318.667	730.333	9.91333	25.1033	1.34044	1.79e-18	2.01e-17	yes	SHR	PREDICTED: protein SHORT-ROOT-like [Prunus mume]	-	-	-	-	-	-	-
Pm007313	589	1488.67	15.0867	41.5367	1.46111	3.4e-43	1.31e-41	yes	SWA1	PREDICTED: protein SLOW WALKER 1 [Prunus mume]	Genetic Information Processing	Translation	ko03008//Ribosome biogenesis in eukaryotes	K14549	-	-	-
Pm007322	1227.36	3421.07	55.8867	170.24	1.60699	4.1e-59	2.8e-57	yes	RPL8C	PREDICTED: 60S ribosomal protein L8-3 [Prunus mume]	Genetic Information Processing	Translation	ko03010//Ribosome	K02938	-	-	-
Pm007323	138.667	22.6667	1.80333	0.31	-2.54033	7.76e-11	5.06e-10	yes	MAA3	PREDICTED: helicase SEN1-like [Prunus mume]	-	-	-	-	-	-	-
Pm007343	68.3333	7.33333	1.82333	0.226667	-3.00793	1.72e-05	6.22e-05	yes	SEOB	PREDICTED: protein SIEVE ELEMENT OCCLUSION B-like [Prunus mume]	-	-	-	-	-	-	-
Pm007383	190.333	433.333	4.42333	10.9733	1.3108	3.25e-14	2.79e-13	yes	--	PREDICTED: uncharacterized protein LOC103322366 isoform X1 [Prunus mume]	-	-	-	-	-	-	-
Pm007402	17.7533	48.4467	0.656667	2.03667	1.63298	1.06e-05	3.95e-05	yes	AAK6	PREDICTED: adenylate kinase isoenzyme 6 homolog [Prunus mume]	Genetic Information Processing;Metabolism	Nucleotide metabolism;Global and Overview;Translation	ko01100//Metabolic pathways;ko01110//Biosynthesis of secondary metabolites;ko01130//Biosynthesis of antibiotics;ko00230//Purine metabolism;ko03008//Ribosome biogenesis in eukaryotes	K18532	-	-	-
Pm007405	11.0933	44.5233	0.176667	0.743333	2.07298	6.02e-08	2.97e-07	yes	CNGC1	PREDICTED: cyclic nucleotide-gated ion channel 1-like [Prunus mume]	-	-	-	-	-	-	-
Pm007415	210.58	413.887	9.62	20.49	1.09081	1.17e-12	8.84e-12	yes	AAK6	PREDICTED: adenylate kinase isoenzyme 6 homolog [Prunus mume]	Genetic Information Processing;Metabolism	Nucleotide metabolism;Translation;Global and Overview	ko01100//Metabolic pathways;ko01110//Biosynthesis of secondary metabolites;ko01130//Biosynthesis of antibiotics;ko00230//Purine metabolism;ko03008//Ribosome biogenesis in eukaryotes	K18532	-	-	-
Pm007420	138	57	7.68333	3.29333	-1.22218	0.00769386	0.0171212	yes	tig	PREDICTED: trigger factor-like [Prunus mume]	-	-	-	-	-	-	-
Pm007468	183.667	81.6667	2.47667	1.20333	-1.04136	3.74e-07	1.68e-06	yes	ACR4	PREDICTED: serine/threonine-protein kinase-like protein ACR4 [Prunus mume]	-	-	-	-	-	GO:0016772//transferase activity, transferring phosphorus-containing groups;GO:0016773//phosphotransferase activity, alcohol group as acceptor;GO:0003824//catalytic activity;GO:0097367//carbohydrate derivative binding;GO:0005488//binding;GO:0036094//small molecule binding;GO:0097159//organic cyclic compound binding;GO:0016740//transferase activity;GO:0001882//nucleoside binding;GO:0032549//ribonu…	GO:0008152//metabolic process;GO:0071704//organic substance metabolic process;GO:0006793//phosphorus metabolic process;GO:0006464//cellular protein modification process;GO:0043412//macromolecule modification;GO:0006796//phosphate-containing compound metabolic process;GO:0044260//cellular macromolecule metabolic process;GO:0019538//protein metabolic process;GO:0044238//primary metabolic process;GO…
Pm007481	7.90667	32.81	0.116667	0.503333	2.10912	2.6e-06	1.06e-05	yes	CNGC1	PREDICTED: cyclic nucleotide-gated ion channel 1-like [Prunus mume]	-	-	-	-	-	-	-
Pm007482	31.3333	3.66667	1.35667	0.176667	-2.94096	6.58e-10	3.93e-09	yes	--	PREDICTED: probable inactive serine/threonine-protein kinase roco10 [Malus domestica]	-	-	-	-	-	-	-
Pm007506	216	785	14.87	58.71	1.9812	1.52e-47	6.88e-46	yes	fam136a	PREDICTED: protein FAM136A-like [Prunus mume]	-	-	-	-	-	-	-
Pm007510	12.6667	35.3333	0.613333	1.90667	1.63631	1.1e-05	4.08e-05	yes	--	PREDICTED: uncharacterized protein LOC103322453 [Prunus mume]	-	-	-	-	-	-	-
Pm007511	11	40.6667	0.543333	2.28333	2.07123	6.05e-06	2.34e-05	yes	--	PREDICTED: uncharacterized protein LOC103322454 [Prunus mume]	-	-	-	-	-	-	-
Pm007512	3.66667	78.6667	0.236667	5.7	4.59003	2.54e-23	3.79e-22	yes	--	PREDICTED: uncharacterized protein LOC103322455 [Prunus mume]	-	-	-	-	-	-	-
Pm007581	786.667	341.667	10.3	4.73667	-1.1207	1.02e-10	6.57e-10	yes	MEE40	PREDICTED: pentatricopeptide repeat-containing protein At1g63330-like [Prunus mume]	-	-	-	-	-	-	-
Pm007617	1.33333	13	0.0433333	0.446667	3.36565	3.79e-05	0.000129747	yes	DGL	PREDICTED: galactolipase DONGLE, chloroplastic [Prunus mume]	-	-	-	-	-	-	-
Pm007643	902.667	2342.67	28.4433	80.16	1.49479	3.71e-42	1.38e-40	yes	TOM40-1	PREDICTED: mitochondrial import receptor subunit TOM40-1-like [Prunus mume]	-	-	-	-	-	-	-
Pm007658	31	2	0.88	0.0666667	-3.72247	1.76e-10	1.11e-09	yes	COMT1	PREDICTED: caffeic acid 3-O-methyltransferase-like [Prunus mume]	Metabolism	Global and Overview;Biosynthesis of other secondary metabolites	ko01100//Metabolic pathways;ko01110//Biosynthesis of secondary metabolites;ko00940//Phenylpropanoid biosynthesis	K13066	-	-	-
Pm007673	413	68.6667	9.50333	1.73667	-2.45211	2.47e-34	6.41e-33	yes	PME35	PREDICTED: probable pectinesterase/pectinesterase inhibitor 35 [Prunus mume]	Metabolism	Global and Overview;Carbohydrate metabolism	ko01100//Metabolic pathways;ko00500//Starch and sucrose metabolism;ko00040//Pentose and glucuronate interconversions	K01051	-	-	-
Pm007687	8020	17677.3	294.977	712.103	1.27149	7.26e-40	2.41e-38	yes	RPP0A	PREDICTED: 60S acidic ribosomal protein P0 [Prunus mume]	Genetic Information Processing	Translation	ko03010//Ribosome	K02941	-	-	-
Pm007695	673.333	298.667	22.0867	10.5967	-1.05957	2.15e-14	1.87e-13	yes	RPS1	PREDICTED: 30S ribosomal protein S1 isoform X1 [Prunus mume]	-	-	-	-	-	-	-
Pm007699	135.333	282.667	8.82	20.0433	1.18427	2.02e-12	1.49e-11	yes	--	PREDICTED: uncharacterized protein LOC103322568 [Prunus mume]	-	-	-	-	-	-	-
Pm007721	2.33333	821.797	0.07	28.2333	8.65583	1.45e-164	8.64e-162	yes	UGT75L6	PREDICTED: crocetin glucosyltransferase, chloroplastic-like [Prunus mume]	-	-	-	-	-	-	-
Pm007723	557	7000.54	15.14	208.373	3.78273	3.39e-68	3.11e-66	yes	UGT75L6	PREDICTED: crocetin glucosyltransferase, chloroplastic-like [Prunus mume]	-	-	-	-	-	-	-
Pm007731	661.47	1459.7	9.82667	23.6433	1.26666	5.91e-27	1.08e-25	yes	TMK4	PREDICTED: receptor-like kinase TMK4 [Prunus mume]	-	-	-	-	GO:0016020//membrane;GO:0044425//membrane part;GO:0031224//intrinsic component of membrane	GO:0016740//transferase activity;GO:0001883//purine nucleoside binding;GO:1901363//heterocyclic compound binding;GO:0016772//transferase activity, transferring phosphorus-containing groups;GO:0032550//purine ribonucleoside binding;GO:0032549//ribonucleoside binding;GO:0036094//small molecule binding;GO:0016773//phosphotransferase activity, alcohol group as acceptor;GO:0003824//catalytic activity;…	GO:0044267//cellular protein metabolic process;GO:0043412//macromolecule modification;GO:0044238//primary metabolic process;GO:0044260//cellular macromolecule metabolic process;GO:0071704//organic substance metabolic process;GO:0006793//phosphorus metabolic process;GO:0009987//cellular process;GO:0008152//metabolic process;GO:0043170//macromolecule metabolic process;GO:0019538//protein metabolic …
Pm007732	19.53	39.6367	0.35	0.79	1.1745	0.0008327	0.00227139	yes	TMK4	PREDICTED: receptor-like kinase TMK4 [Prunus mume]	-	-	-	-	-	-	-
Pm007734	847.333	380.667	13.3767	6.62333	-1.01409	7.47e-13	5.74e-12	yes	AAE16	PREDICTED: probable acyl-activating enzyme 16, chloroplastic isoform X1 [Prunus mume]	Metabolism;Cellular Processes	Global and Overview;Transport and catabolism;Lipid metabolism	ko01100//Metabolic pathways;ko04146//Peroxisome;ko01212//Fatty acid metabolism;ko00071//Fatty acid degradation;ko00061//Fatty acid biosynthesis	K01897	-	-	-
Pm007749	444.333	135.333	29.3067	9.81	-1.5789	6.1e-21	7.92e-20	yes	RALFL32	PREDICTED: protein RALF-like 32 [Prunus mume]	-	-	-	-	-	-	-
Pm007757	6273	871.667	310.777	47.1433	-2.72075	2.53e-13	2.02e-12	yes	XTH15	PREDICTED: xyloglucan endotransglucosylase/hydrolase 2-like [Prunus mume]	-	-	-	-	-	-	-
Pm007777	2153.33	3981	43.7633	88.0033	1.00784	3.23e-23	4.82e-22	yes	BHLH62	PREDICTED: transcription factor bHLH62 [Prunus mume]	-	-	-	-	-	-	-
Pm007780	2940.33	7023.33	131.44	344.28	1.38918	4.46e-38	1.37e-36	yes	RPS8	PREDICTED: 40S ribosomal protein S8 [Prunus mume]	Genetic Information Processing	Translation	ko03010//Ribosome	K02995	GO:0005622//intracellular;GO:0005623//cell;GO:0030529//intracellular ribonucleoprotein complex;GO:0044464//cell part;GO:1990904//ribonucleoprotein complex;GO:0044424//intracellular part;GO:0032991//macromolecular complex	GO:0005198//structural molecule activity	GO:0010467//gene expression;GO:0043170//macromolecule metabolic process;GO:0008152//metabolic process;GO:0071704//organic substance metabolic process
Pm007789	712	163.667	17.2133	4.32667	-1.9922	2.68e-48	1.24e-46	yes	At4g20830	PREDICTED: reticuline oxidase-like protein [Prunus mume]	-	-	-	-	-	-	-
Pm007810	15.8267	46	0.39	1.25	1.68038	1.4e-06	5.94e-06	yes	KAM1	PREDICTED: probable xyloglucan galactosyltransferase GT14 [Prunus mume]	-	-	-	-	-	-	-
Pm007812	128.667	36.3333	3.25333	0.97	-1.74586	2.37e-07	1.09e-06	yes	KAM1	PREDICTED: probable xyloglucan galactosyltransferase GT14 [Prunus mume]	-	-	-	-	-	-	-
Pm007830	3075.33	6861	183.083	446.923	1.28753	3.65e-40	1.23e-38	yes	RBG2	PREDICTED: glycine-rich RNA-binding protein 4, mitochondrial [Prunus mume]	-	-	-	-	-	GO:0005488//binding;GO:0097159//organic cyclic compound binding	-
Pm007839	1118	320	35.1333	10.92	-1.68587	2.47e-30	5.3e-29	yes	CER26	PREDICTED: protein ECERIFERUM 26-like [Prunus mume]	-	-	-	-	-	-	-
Pm007860	544.587	127	6.40333	1.59667	-2.00376	1.45e-20	1.83e-19	yes	N	PREDICTED: TMV resistance protein N-like [Prunus mume]	-	-	-	-	-	-	-
Pm007875	29.7667	12.3333	0.42	0.193333	-1.1193	0.00259928	0.00642121	yes	N	PREDICTED: TMV resistance protein N-like, partial [Prunus mume]	-	-	-	-	-	-	-
Pm007882	849.667	1587.33	25.5667	51.9533	1.02295	2.42e-13	1.93e-12	yes	Rnf4	PREDICTED: LON peptidase N-terminal domain and RING finger protein 2-like isoform X1 [Prunus mume]	-	-	-	-	-	-	-
Pm007902	106.79	46.49	5.90333	2.87667	-1.03713	0.00301472	0.00733118	yes	OPT5	PREDICTED: oligopeptide transporter 5-like [Prunus mume]	-	-	-	-	-	-	-
Pm007951	1551.61	7189.09	39.72	201.387	2.34203	4.87e-93	8.26e-91	yes	STP13	PREDICTED: sugar transport protein 13-like [Prunus mume]	-	-	-	-	GO:0016020//membrane;GO:0044425//membrane part;GO:0031224//intrinsic component of membrane	GO:0016491//oxidoreductase activity;GO:0005215//transporter activity;GO:0003824//catalytic activity;GO:0022857//transmembrane transporter activity;GO:0016627//oxidoreductase activity, acting on the CH-CH group of donors;GO:0016628//oxidoreductase activity, acting on the CH-CH group of donors, NAD or NADP as acceptor	GO:0044710//single-organism metabolic process;GO:0051234//establishment of localization;GO:0009987//cellular process;GO:1902578//single-organism localization;GO:0044765//single-organism transport;GO:0008152//metabolic process;GO:0051179//localization;GO:0044699//single-organism process;GO:0044763//single-organism cellular process;GO:0006810//transport
Pm007965	10	178.487	0.356667	6.91	4.27604	8.32e-46	3.55e-44	yes	HIDM	PREDICTED: 2-hydroxyisoflavanone dehydratase-like [Prunus mume]	-	-	-	-	-	-	-
Pm007973	1	10	0.0333333	0.423333	3.66676	7.47e-06	2.86e-05	yes	HIDM	PREDICTED: 2-hydroxyisoflavanone dehydratase-like [Prunus mume]	-	-	-	-	-	-	-
Pm007975	2575.67	5701.67	155.443	377.393	1.27968	3.51e-41	1.25e-39	yes	RPS16	PREDICTED: 40S ribosomal protein S16 [Prunus mume]	Genetic Information Processing	Translation	ko03010//Ribosome	K02960	-	-	-
Pm007979	189.333	423.333	6.13667	14.78	1.26812	3.22e-14	2.76e-13	yes	rrnAC1612	OB-fold-like isoform 1 [Theobroma cacao]	-	-	-	-	-	-	-
Pm007982	150.667	933	5.14667	34.84	2.75903	4e-17	4.15e-16	yes	FAF4	PREDICTED: protein FANTASTIC FOUR 3-like [Prunus mume]	-	-	-	-	-	-	-
Pm007987	807.333	308.667	20.9033	8.73667	-1.25858	7.95e-20	9.63e-19	yes	ADG2	PREDICTED: glucose-1-phosphate adenylyltransferase large subunit 3, chloroplastic/amyloplastic [Prunus mume]	Metabolism	Global and Overview;Carbohydrate metabolism	ko01100//Metabolic pathways;ko01110//Biosynthesis of secondary metabolites;ko00500//Starch and sucrose metabolism;ko00520//Amino sugar and nucleotide sugar metabolism	K00975	-	-	-
Pm008009	5.65667	0	0.296667	0.001	-8.2127	9.52e-05	0.000306397	yes	--	polyprotein [Prunus persica]	-	-	-	-	-	-	-
Pm008013	431	181	18.2433	7.85333	-1.21599	1.39e-06	5.89e-06	yes	DSPTP1	PREDICTED: dual specificity protein phosphatase 1 isoform X1 [Prunus mume]	-	-	-	-	-	GO:0016788//hydrolase activity, acting on ester bonds;GO:0042578//phosphoric ester hydrolase activity;GO:0003824//catalytic activity;GO:0016791//phosphatase activity;GO:0004721//phosphoprotein phosphatase activity;GO:0016787//hydrolase activity	GO:0044267//cellular protein metabolic process;GO:0071704//organic substance metabolic process;GO:0008152//metabolic process;GO:0044260//cellular macromolecule metabolic process;GO:0006793//phosphorus metabolic process;GO:0043412//macromolecule modification;GO:0009987//cellular process;GO:0044238//primary metabolic process;GO:0006464//cellular protein modification process;GO:0043170//macromolecul…
Pm008023	103.667	34	2.41667	0.86	-1.49061	3.66e-07	1.65e-06	yes	IPT5	PREDICTED: LOW QUALITY PROTEIN: adenylate isopentenyltransferase 5, chloroplastic [Prunus mume]	Metabolism	Global and Overview;Metabolism of terpenoids and polyketides	ko01100//Metabolic pathways;ko01110//Biosynthesis of secondary metabolites;ko00908//Zeatin biosynthesis	K10760	-	-	-
Pm008030	2173.67	853	24.3267	10.44	-1.22042	9.76e-26	1.66e-24	yes	MED33A	PREDICTED: mediator of RNA polymerase II transcription subunit 33A [Prunus mume]	-	-	-	-	-	-	-
Pm008031	279.667	790.333	9.51667	29.22	1.61843	8.29e-32	1.91e-30	yes	RNR2A	PREDICTED: ribonucleoside-diphosphate reductase small chain A [Prunus mume]	Metabolism	Nucleotide metabolism;Metabolism of other amino acids;Global and Overview	ko01100//Metabolic pathways;ko00230//Purine metabolism;ko00240//Pyrimidine metabolism;ko00480//Glutathione metabolism	K10808	-	GO:0003824//catalytic activity	GO:0006796//phosphate-containing compound metabolic process;GO:0046483//heterocycle metabolic process;GO:0019637//organophosphate metabolic process;GO:0008152//metabolic process;GO:0006139//nucleobase-containing compound metabolic process;GO:0044699//single-organism process;GO:0006753//nucleoside phosphate metabolic process;GO:0044238//primary metabolic process;GO:0044237//cellular metabolic proc…
Pm008032	3.33333	31.6667	0.15	1.56333	3.38159	3.73e-09	2.06e-08	yes	cmbl	PREDICTED: endo-1,3;1,4-beta-D-glucanase-like [Prunus mume]	-	-	-	-	-	GO:0052689//carboxylic ester hydrolase activity;GO:0003824//catalytic activity;GO:0016788//hydrolase activity, acting on ester bonds;GO:0016787//hydrolase activity	-
Pm008032	349.667	2366.67	15.21	112.223	2.88328	5.78e-94	1.01e-91	yes	Cmbl	PREDICTED: endo-1,3;1,4-beta-D-glucanase-like isoform X1 [Prunus mume]	-	-	-	-	-	GO:0003824//catalytic activity	-
Pm008041	2463.67	817.667	64.41	23.55	-1.45156	6.31e-30	1.33e-28	yes	GLN2	PREDICTED: glutamine synthetase leaf isozyme, chloroplastic [Prunus mume]	Metabolism	Global and Overview;Amino acid metabolism;Energy metabolism;Carbohydrate metabolism	ko01100//Metabolic pathways;ko01120//Microbial metabolism in diverse environments;ko01230//Biosynthesis of amino acids;ko00630//Glyoxylate and dicarboxylate metabolism;ko00250//Alanine, aspartate and glutamate metabolism;ko00220//Arginine biosynthesis;ko00910//Nitrogen metabolism	K01915	-	-	-
Pm008055	47	390.333	1.29	11.7333	3.18517	9.69e-54	5.57e-52	yes	SAMDC4	PREDICTED: LOW QUALITY PROTEIN: S-adenosylmethionine decarboxylase proenzyme 4 [Prunus mume]	Metabolism	Amino acid metabolism;Global and Overview	ko01100//Metabolic pathways;ko00270//Cysteine and methionine metabolism;ko00330//Arginine and proline metabolism	K01611	-	GO:0016829//lyase activity;GO:0016830//carbon-carbon lyase activity;GO:0003824//catalytic activity	GO:0034641//cellular nitrogen compound metabolic process;GO:0006595//polyamine metabolic process;GO:0044271//cellular nitrogen compound biosynthetic process;GO:0044249//cellular biosynthetic process;GO:1901566//organonitrogen compound biosynthetic process;GO:1901564//organonitrogen compound metabolic process;GO:0044272//sulfur compound biosynthetic process;GO:0008152//metabolic process;GO:0009309…
Pm008061	65.6667	24.6667	1.79667	0.72	-1.31925	0.000158964	0.000492054	yes	At3g07870	PREDICTED: F-box protein At3g07870-like [Prunus mume]	-	-	-	-	-	-	-
Pm008064	24.6667	57.6667	1.03667	2.64667	1.35222	2.85e-05	9.98e-05	yes	--	PREDICTED: cytochrome c oxidase assembly factor 4 homolog, mitochondrial [Pyrus x bretschneideri]	-	-	-	-	-	-	-
Pm008068	187.333	73.6667	10.3867	4.45667	-1.2207	1.42e-07	6.72e-07	yes	--	PREDICTED: uncharacterized protein LOC103322888 [Prunus mume]	-	-	-	-	-	-	-
Pm008069	34.3333	15	1.96	0.943333	-1.05501	0.0115228	0.024546	yes	--	PREDICTED: uncharacterized protein LOC103322889 [Prunus mume]	-	-	-	-	-	-	-
Pm008080	20	7.33333	0.463333	0.186667	-1.31159	0.00781592	0.0173603	yes	RBK2	PREDICTED: receptor-like cytosolic serine/threonine-protein kinase RBK2 [Prunus mume]	-	-	-	-	-	-	-
Pm008089	699	139.333	18.4633	4.13	-2.16045	5.54e-11	3.65e-10	yes	At5g18840	PREDICTED: sugar transporter ERD6-like 16 [Prunus mume]	-	-	-	-	-	-	-
Pm008099	6.33333	1	0.746667	0.133333	-2.48543	0.00455494	0.0106912	yes	--	PREDICTED: uncharacterized protein LOC103322969 [Prunus mume]	-	-	-	-	-	-	-
Pm008106	28.6667	3	1.62	0.183333	-3.14345	8.02e-08	3.9e-07	yes	--	PREDICTED: classical arabinogalactan protein 26 [Prunus mume]	-	-	-	-	-	-	-
Pm008109	242	1249.33	5.20333	29.21	2.48895	1.01e-40	3.51e-39	yes	NHX2	PREDICTED: sodium/hydrogen exchanger 2-like [Prunus mume]	-	-	-	-	-	-	-
Pm008114	5780.67	16058.3	133.77	407.087	1.60558	8.35e-36	2.32e-34	yes	BAM9	PREDICTED: inactive beta-amylase 9 [Prunus mume]	-	-	-	-	-	GO:0016798//hydrolase activity, acting on glycosyl bonds;GO:0003824//catalytic activity;GO:0016787//hydrolase activity;GO:0004553//hydrolase activity, hydrolyzing O-glycosyl compounds;GO:0016160//amylase activity	GO:0008152//metabolic process;GO:0044238//primary metabolic process
Pm008123	4310	897.667	232.27	53.5233	-2.11756	2.79e-59	1.92e-57	yes	VIT_05s0020g01820	PREDICTED: CASP-like protein 1E1 [Prunus mume]	-	-	-	-	GO:0016020//membrane	-	-
Pm008134	96.3333	18	8.34667	1.73667	-2.26488	1.64e-13	1.33e-12	yes	GRXS10	PREDICTED: monothiol glutaredoxin-S10 [Prunus mume]	-	-	-	-	-	-	-
Pm008135	1220.33	229.333	93.7233	19.3533	-2.27583	1.52e-49	7.44e-48	yes	GRXS2	PREDICTED: monothiol glutaredoxin-S2 [Prunus mume]	-	-	-	-	-	-	-
Pm008136	723	301.333	12.9667	5.93333	-1.12789	6.6e-16	6.37e-15	yes	ACBP4	PREDICTED: acyl-CoA-binding domain-containing protein 4 [Prunus mume]	-	-	-	-	-	-	-
Pm008142	106.333	15.3333	3.18333	0.513333	-2.63257	1.54e-20	1.94e-19	yes	PERK3	PREDICTED: proline-rich receptor-like protein kinase PERK3 isoform X1 [Prunus mume]	-	-	-	-	-	-	-
Pm008145	0.333333	6	0.0166667	0.29	4.12102	0.00391988	0.00931652	yes	ERF086	PREDICTED: ethylene-responsive transcription factor ERF086 [Prunus mume]	-	-	-	-	-	-	-
Pm008153	420.333	842.667	9.26	20.1667	1.12289	3.46e-15	3.19e-14	yes	At3g16560	PREDICTED: probable protein phosphatase 2C 40 isoform X1 [Prunus mume]	-	-	-	-	-	-	-
Pm008157	0.333333	20.3333	0.0233333	1.58667	6.08746	3.14e-13	2.49e-12	yes	Os02g0460200	PREDICTED: flowering-promoting factor 1-like protein 3 [Prunus mume]	-	-	-	-	-	-	-
Pm008169	41.6667	78.6667	1.14667	2.35667	1.0393	0.000622176	0.00173463	yes	PCMP-H1	PREDICTED: pentatricopeptide repeat-containing protein At4g15720 [Prunus mume]	-	-	-	-	-	-	-
Pm008192	166.667	396.333	7.37667	19.22	1.38157	1.4e-17	1.5e-16	yes	--	PREDICTED: uncharacterized protein LOC103323023 [Prunus mume]	-	-	-	-	-	-	-
Pm008193	1071.33	423	12.0633	5.17333	-1.22146	8.53e-18	9.21e-17	yes	mhkB	PREDICTED: putative E3 ubiquitin-protein ligase LIN-1 [Prunus mume]	-	-	-	-	-	-	-
Pm008197	1934.67	3988.67	50.3933	113.2	1.16757	5.8e-33	1.42e-31	yes	eIF-2gamma	PREDICTED: eukaryotic translation initiation factor 2 subunit gamma-like [Prunus mume]	Genetic Information Processing	Translation	ko03013//RNA transport	K03242	-	-	-
Pm008206	1492.33	525.333	56.29	21.63	-1.37984	2.53e-34	6.55e-33	yes	SWEET17	PREDICTED: bidirectional sugar transporter SWEET17 [Prunus mume]	-	-	-	-	GO:0044425//membrane part;GO:0016020//membrane;GO:0031224//intrinsic component of membrane	-	GO:0051179//localization;GO:1902578//single-organism localization;GO:0044765//single-organism transport;GO:0044699//single-organism process;GO:0051234//establishment of localization;GO:0006810//transport
Pm008211	5.66667	14.3333	0.15	0.42	1.48543	0.00470674	0.0110053	yes	DTX1	PREDICTED: protein DETOXIFICATION 55 [Prunus mume]	-	-	-	-	GO:0044425//membrane part;GO:0031224//intrinsic component of membrane;GO:0016020//membrane	GO:0015291//secondary active transmembrane transporter activity;GO:0022857//transmembrane transporter activity;GO:0005215//transporter activity;GO:0022804//active transmembrane transporter activity	GO:0044699//single-organism process;GO:0009987//cellular process;GO:0044763//single-organism cellular process
Pm008212	2151	584.333	50.69	14.8867	-1.76768	2.23e-30	4.79e-29	yes	BCE2	PREDICTED: lipoamide acyltransferase component of branched-chain alpha-keto acid dehydrogenase complex, mitochondrial [Prunus mume]	Metabolism	Global and Overview;Amino acid metabolism;Carbohydrate metabolism	ko01100//Metabolic pathways;ko01110//Biosynthesis of secondary metabolites;ko01130//Biosynthesis of antibiotics;ko00280//Valine, leucine and isoleucine degradation;ko00640//Propanoate metabolism	K09699	-	GO:0016740//transferase activity;GO:0003824//catalytic activity;GO:0016747//transferase activity, transferring acyl groups other than amino-acyl groups;GO:0016746//transferase activity, transferring acyl groups	-
Pm008216	1	5	0.0266667	0.156667	2.55459	0.0170106	0.0346528	yes	NPF5.6	PREDICTED: protein NRT1/ PTR FAMILY 5.13-like [Prunus mume]	-	-	-	-	-	-	-
Pm008222	91.6667	553.333	4.66667	30.5533	2.71087	8.77e-53	4.79e-51	yes	--	PREDICTED: uncharacterized protein LOC103323043 [Prunus mume]	-	-	-	-	-	-	-
Pm008223	6.33333	1	0.316667	0.0533333	-2.56986	0.00442317	0.0104098	yes	SUS2	PREDICTED: sucrose synthase 2, partial [Prunus mume]	Metabolism	Carbohydrate metabolism;Global and Overview	ko01100//Metabolic pathways;ko00500//Starch and sucrose metabolism	K00695	-	-	-
Pm008236	871.667	1666	32.9333	69.0567	1.06823	4.85e-20	5.99e-19	yes	RAP2-3	PREDICTED: ethylene-responsive transcription factor RAP2-3 [Prunus mume]	-	-	-	-	-	-	-
Pm008238	2712.67	6615.33	134.247	358.427	1.41679	2.22e-49	1.08e-47	yes	RPL19B	PREDICTED: 60S ribosomal protein L19-2 [Prunus mume]	Genetic Information Processing	Translation	ko03010//Ribosome	K02885	-	-	-
Pm008241	186.333	30.3333	6.15	1.1	-2.48308	5.62e-22	7.8e-21	yes	At3g05640	PREDICTED: probable protein phosphatase 2C 34 [Prunus mume]	-	-	-	-	-	GO:0016788//hydrolase activity, acting on ester bonds;GO:0003824//catalytic activity;GO:0016787//hydrolase activity;GO:0042578//phosphoric ester hydrolase activity;GO:0016791//phosphatase activity	GO:0009987//cellular process;GO:0008152//metabolic process;GO:0044237//cellular metabolic process;GO:0006793//phosphorus metabolic process;GO:0006796//phosphate-containing compound metabolic process
Pm008244	526	1943	11.2267	44.7867	1.99614	6.17e-45	2.53e-43	yes	APUM24	PREDICTED: pumilio homolog 24 [Prunus mume]	-	-	-	-	-	-	-
Pm008246	238.333	461	5.75	12.0433	1.0666	2.93e-10	1.81e-09	yes	GSVIVT00026920001	PREDICTED: probable polygalacturonase [Prunus mume]	-	-	-	-	-	-	-
Pm008247	326	881.333	6.82	20.0767	1.55768	4.06e-33	1e-31	yes	all2124	PREDICTED: WD repeat-containing protein 43-like [Pyrus x bretschneideri]	Genetic Information Processing	Translation	ko03008//Ribosome biogenesis in eukaryotes	K14546	-	-	-
Pm008249	26.6667	92	1.48333	5.77	1.95973	3.1e-10	1.91e-09	yes	STH-2	PREDICTED: major allergen Pru ar 1-like [Prunus mume]	-	-	-	-	-	-	-
Pm008251	2.66667	0	0.273333	0.001	-8.09452	0.0128166	0.0270028	yes	PRUA1	PREDICTED: major allergen Pru ar 1-like [Prunus mume]	-	-	-	-	-	-	-
Pm008253	16942.7	4981	873.247	282.807	-1.62657	4.45e-45	1.84e-43	yes	PRUA1	PREDICTED: major allergen Pru ar 1 [Prunus mume]	-	-	-	-	-	-	-
Pm008258	710.373	1985.52	43.25	130.777	1.59633	5.98e-30	1.26e-28	yes	PRUA1	PREDICTED: major allergen Pru ar 1-like [Prunus mume]	-	-	-	-	-	-	-
Pm008261	2158	32353.2	138.487	2257.47	4.02689	9.94e-276	2.01e-272	yes	PRUA1	PREDICTED: major allergen Pru ar 1-like [Prunus mume]	-	-	-	-	-	-	-
Pm008263	336.667	661	18.6433	39.3033	1.07599	5.94e-10	3.57e-09	yes	PRUA1	PREDICTED: major allergen Pru ar 1-like [Prunus mume]	-	-	-	-	-	-	-
Pm008268	75	16.3333	5.07333	1.16667	-2.12054	2.8e-06	1.14e-05	yes	PRUA1	PREDICTED: major allergen Pru ar 1-like [Prunus mume]	-	-	-	-	-	-	-
Pm008270	9	51.3333	0.646667	4.04	2.64326	2.82e-06	1.15e-05	yes	PRUA1	PREDICTED: major allergen Pru ar 1-like [Prunus mume]	-	-	-	-	-	-	-
Pm008273	95.3333	335.333	5.53333	21.5067	1.95856	8.88e-26	1.52e-24	yes	PRUA1	PREDICTED: major allergen Pru av 1-like [Prunus mume]	-	-	-	-	-	-	-
Pm008274	21.4233	72.2267	1.39	5.25333	1.91815	1.81e-09	1.03e-08	yes	PRUA1	PREDICTED: major allergen Pru av 1-like [Prunus mume]	-	-	-	-	-	-	-
Pm008296	2988	730.333	223.12	60.62	-1.87995	1.68e-57	1.08e-55	yes	--	Endosulfine domain-containing protein [Cephalotus follicularis]	-	-	-	-	-	-	-
Pm008297	2288.67	5286	36.7	93.7133	1.35247	6.6e-16	6.37e-15	yes	BXL1	alpha-L-arabinofuranosidase/beta-D-xylosidase [Prunus salicina]	-	-	-	-	-	-	-
Pm008301	1212.67	2402.33	49.5	107.833	1.1233	2.44e-21	3.25e-20	yes	SAR1A	PREDICTED: GTP-binding protein SAR1A-like [Prunus mume]	Genetic Information Processing	Folding, sorting and degradation	ko04141//Protein processing in endoplasmic reticulum	K07953	-	-	-
Pm008307	9	2.33333	0.403333	0.103333	-1.96467	0.0101737	0.0219406	yes	OEP162	PREDICTED: outer envelope pore protein 16-2, chloroplastic isoform X1 [Prunus mume]	-	-	-	-	-	-	-
Pm008313	63.3333	128.667	2.17333	5.02	1.20778	0.000468622	0.00133398	yes	HGN1	PREDICTED: glucan endo-1,3-beta-glucosidase, basic vacuolar isoform [Prunus mume]	-	-	-	-	-	-	-
Pm008318	136.667	16.6667	11.9667	1.61	-2.89389	5.63e-21	7.33e-20	yes	--	PREDICTED: heterogeneous nuclear ribonucleoprotein A3 homolog 2-like [Prunus mume]	-	-	-	-	-	-	-
Pm008320	200	70	19.9067	7.73	-1.36471	8.45e-05	0.000274391	yes	--	PREDICTED: heterogeneous nuclear ribonucleoproteins A1 homolog [Prunus mume]	-	-	-	-	-	-	-
Pm008325	1336	582	102.253	48.6933	-1.07035	2.69e-16	2.66e-15	yes	--	PREDICTED: uncharacterized protein LOC103323136 [Prunus mume]	-	-	-	-	-	-	-
Pm008356	192.667	60.3333	7.42333	2.60667	-1.50986	8.76e-09	4.67e-08	yes	At2g23060	PREDICTED: probable N-acetyltransferase HLS1-like [Prunus mume]	-	-	-	-	-	GO:0003824//catalytic activity	-
Pm008360	98.6667	251.333	1.21	3.29	1.44308	1.9e-09	1.08e-08	yes	FIPS5	PREDICTED: FIP1[V]-like protein [Prunus mume]	Genetic Information Processing	Translation	ko03015//mRNA surveillance pathway	K14405	-	-	-
Pm008365	470.667	209	15.42	7.36	-1.06703	6.77e-11	4.43e-10	yes	--	4Fe-4S ferredoxin, iron-sulfur binding isoform 1 [Theobroma cacao]	-	-	-	-	-	-	-
Pm008371	54	19	2.16333	0.896667	-1.27061	0.0007903	0.00216304	yes	--	PREDICTED: glycine-rich cell wall structural protein-like isoform X1 [Prunus mume]	-	-	-	-	-	-	-
Pm008373	4617.67	379.667	187.137	16.9833	-3.4619	1.39e-130	4.92e-128	yes	PER29	PREDICTED: peroxidase 29 [Prunus mume]	Metabolism	Biosynthesis of other secondary metabolites;Global and Overview	ko01100//Metabolic pathways;ko01110//Biosynthesis of secondary metabolites;ko00940//Phenylpropanoid biosynthesis	K00430	-	-	-
Pm008379	33.6667	62.6667	1.37333	2.78	1.0174	0.000481713	0.00136892	yes	UBC25	PREDICTED: probable ubiquitin-conjugating enzyme E2 25 [Prunus mume]	Genetic Information Processing	Folding, sorting and degradation	ko04120//Ubiquitin mediated proteolysis	K10581	-	-	-
Pm008380	1842.67	6067.67	51.3833	184.53	1.84448	3.1e-63	2.42e-61	yes	At3g17090	PREDICTED: probable protein phosphatase 2C 42 [Prunus mume]	-	-	-	-	-	GO:0043169//cation binding;GO:0016791//phosphatase activity;GO:0004721//phosphoprotein phosphatase activity;GO:0016787//hydrolase activity;GO:0003824//catalytic activity;GO:0042578//phosphoric ester hydrolase activity;GO:0043167//ion binding;GO:0016788//hydrolase activity, acting on ester bonds;GO:0005488//binding	GO:0044237//cellular metabolic process;GO:0008152//metabolic process;GO:0071704//organic substance metabolic process;GO:0036211//protein modification process;GO:0044238//primary metabolic process;GO:0044267//cellular protein metabolic process;GO:0009987//cellular process;GO:0043170//macromolecule metabolic process;GO:0006464//cellular protein modification process;GO:0044260//cellular macromolecul…
Pm008381	1159	2749.67	60.5	156.76	1.37355	5.64e-30	1.19e-28	yes	CML4	PREDICTED: calmodulin [Prunus mume]	Organismal Systems;Environmental Information Processing	Signal transduction;Environmental adaptation	ko04626//Plant-pathogen interaction;ko04070//Phosphatidylinositol signaling system	K02183	-	-	-
Pm008415	286.667	636	11.8133	28.7833	1.28482	6.57e-11	4.31e-10	yes	--	PREDICTED: desiccation-related protein PCC13-62-like [Prunus mume]	-	-	-	-	-	-	-
Pm008431	790.333	331.667	60.9467	28.03	-1.12058	7.41e-20	9.01e-19	yes	At3g17210	PREDICTED: probable protein Pop3 [Prunus mume]	-	-	-	-	-	-	-
Pm008432	127	26	10.13	2.28	-2.15153	2.06e-14	1.79e-13	yes	At3g17210	PREDICTED: probable protein Pop3 [Prunus mume]	-	-	-	-	-	-	-
Pm008441	1371.67	3250.33	25.2233	66.91	1.40746	1.54e-18	1.74e-17	yes	BOR2	PREDICTED: probable boron transporter 2 [Prunus mume]	-	-	-	-	-	-	-
Pm008466	26.3333	5.66667	1.45	0.333333	-2.12102	0.000136818	0.000428502	yes	UBP13	PREDICTED: BTB/POZ and MATH domain-containing protein 3-like [Prunus mume]	-	-	-	-	-	-	-
Pm008468	574.333	133.333	44.1167	10.6233	-2.05409	9.59e-07	4.15e-06	yes	ATG8I	PREDICTED: autophagy-related protein 8i [Prunus mume]	Cellular Processes	Transport and catabolism	ko04140//Regulation of autophagy	K08341	-	-	-
Pm008469	4255.67	10409.3	109.727	290.813	1.40618	3.94e-27	7.26e-26	yes	METK5	PREDICTED: S-adenosylmethionine synthase 5 [Prunus mume]	Metabolism	Global and Overview;Amino acid metabolism	ko01100//Metabolic pathways;ko01110//Biosynthesis of secondary metabolites;ko01230//Biosynthesis of amino acids;ko00270//Cysteine and methionine metabolism	K00789	GO:0043231//intracellular membrane-bounded organelle;GO:0043229//intracellular organelle;GO:0030054//cell junction;GO:0044464//cell part;GO:0031981//nuclear lumen;GO:0043227//membrane-bounded organelle;GO:0005623//cell;GO:0030312//external encapsulating structure;GO:0043233//organelle lumen;GO:0044428//nuclear part;GO:0071944//cell periphery;GO:0044422//organelle part;GO:0016020//membrane;GO:0005…	GO:0032550//purine ribonucleoside binding;GO:0003824//catalytic activity;GO:0001882//nucleoside binding;GO:0043167//ion binding;GO:0043169//cation binding;GO:0032549//ribonucleoside binding;GO:0016740//transferase activity;GO:0005488//binding;GO:0016765//transferase activity, transferring alkyl or aryl (other than methyl) groups;GO:0036094//small molecule binding;GO:0097367//carbohydrate derivati…	GO:0000096//sulfur amino acid metabolic process;GO:0044550//secondary metabolite biosynthetic process;GO:0044237//cellular metabolic process;GO:0009058//biosynthetic process;GO:0006950//response to stress;GO:0071704//organic substance metabolic process;GO:0009699//phenylpropanoid biosynthetic process;GO:0044699//single-organism process;GO:0019438//aromatic compound biosynthetic process;GO:0044249…
Pm008470	901.667	363.667	9.31667	4.10667	-1.18185	4.05e-17	4.2e-16	yes	PDR3	PREDICTED: pleiotropic drug resistance protein 3-like [Prunus mume]	-	-	-	-	-	-	-
Pm008495	663.333	1410.33	21.81	50.5267	1.21206	1.42e-30	3.07e-29	yes	RPL3B	PREDICTED: 50S ribosomal protein L3-2, chloroplastic [Prunus mume]	Genetic Information Processing	Translation	ko03010//Ribosome	K02906	-	-	-
Pm008496	705.333	257	16.8033	6.71	-1.32436	3.42e-24	5.38e-23	yes	CRSH	PREDICTED: probable GTP diphosphokinase CRSH, chloroplastic [Prunus mume]	-	-	-	-	-	GO:0016787//hydrolase activity;GO:0042578//phosphoric ester hydrolase activity;GO:0016788//hydrolase activity, acting on ester bonds;GO:0003824//catalytic activity;GO:0016794//diphosphoric monoester hydrolase activity	GO:0034641//cellular nitrogen compound metabolic process;GO:0006139//nucleobase-containing compound metabolic process;GO:0055086//nucleobase-containing small molecule metabolic process;GO:0006753//nucleoside phosphate metabolic process;GO:0046483//heterocycle metabolic process;GO:0044237//cellular metabolic process;GO:1901135//carbohydrate derivative metabolic process;GO:1901564//organonitrogen c…
Pm008498	7339.67	3333	188.57	93.5433	-1.01139	5.91e-22	8.19e-21	yes	CIPK1	PREDICTED: CBL-interacting serine/threonine-protein kinase 1 isoform X1 [Prunus mume]	Cellular Processes	Transport and catabolism	ko04140//Regulation of autophagy	K07198	-	-	-
Pm008507	133.93	626.94	1.61667	8.39	2.37565	5.06e-27	9.29e-26	yes	ABCB11	PREDICTED: ABC transporter B family member 4-like [Prunus mume]	Environmental Information Processing	Membrane transport	ko02010//ABC transporters	K05658	-	-	-
Pm008507	115.97	1118.73	2.00667	21.31	3.40866	9.45e-46	4.02e-44	yes	ABCB4	PREDICTED: ABC transporter B family member 4-like [Prunus mume]	Environmental Information Processing	Membrane transport	ko02010//ABC transporters	K05658	-	-	-
Pm008529	61.6667	22.6667	1.62	0.643333	-1.33236	6.06e-06	2.35e-05	yes	At5g57670	PREDICTED: probable receptor-like serine/threonine-protein kinase At5g57670 [Prunus mume]	-	-	-	-	-	-	-
Pm008545	128	247.667	4.21	8.87	1.07511	6.66e-10	3.98e-09	yes	Nap1	PREDICTED: tRNA (adenine(37)-N6)-methyltransferase [Prunus mume]	-	-	-	-	-	-	-
Pm008580	1553	705	28.6733	14.22	-1.01179	1.1e-23	1.67e-22	yes	XBOS32	PREDICTED: probable E3 ubiquitin-protein ligase XBOS32 [Prunus mume]	-	-	-	-	-	-	-
Pm008585	161.667	1259.33	8.97333	76.4233	3.0903	2.73e-121	8.89e-119	yes	--	PREDICTED: transcription factor bHLH148 [Prunus mume]	-	-	-	-	-	-	-
Pm008597	461.333	142.333	23.92	7.92333	-1.59404	1.54e-12	1.15e-11	yes	--	PREDICTED: glycine-rich protein DOT1-like [Prunus mume]	-	-	-	-	-	-	-
Pm008598	2011.33	4820	53.6933	140.677	1.38957	4.11e-37	1.21e-35	yes	GAE1	PREDICTED: UDP-glucuronate 4-epimerase 1 [Prunus mume]	Metabolism	Carbohydrate metabolism;Global and Overview	ko01100//Metabolic pathways;ko00500//Starch and sucrose metabolism;ko00520//Amino sugar and nucleotide sugar metabolism	K08679	-	GO:0016854//racemase and epimerase activity;GO:0048037//cofactor binding;GO:0016857//racemase and epimerase activity, acting on carbohydrates and derivatives;GO:0005488//binding;GO:0016853//isomerase activity;GO:0003824//catalytic activity	GO:0008152//metabolic process;GO:0044238//primary metabolic process
Pm008602	61	182.333	2.72	8.75	1.68568	2.63e-11	1.77e-10	yes	TKPR1	PREDICTED: cinnamoyl-CoA reductase 2 isoform X1 [Prunus mume]	-	-	-	-	-	GO:0005488//binding;GO:0016616//oxidoreductase activity, acting on the CH-OH group of donors, NAD or NADP as acceptor;GO:0003824//catalytic activity;GO:0016614//oxidoreductase activity, acting on CH-OH group of donors;GO:0016491//oxidoreductase activity;GO:0048037//cofactor binding	GO:0044710//single-organism metabolic process;GO:0044699//single-organism process;GO:0008152//metabolic process
Pm008624	9380	3717.67	336.88	146.237	-1.20393	6.27e-33	1.53e-31	yes	2020-03-02	PREDICTED: mitochondrial amidoxime reducing component 2 isoform X1 [Prunus mume]	-	-	-	-	-	-	-
Pm008627	471	134.333	23.2333	7.31333	-1.6676	2.6e-22	3.68e-21	yes	guaAA	PREDICTED: gamma-glutamyl peptidase 3-like [Prunus mume]	-	-	-	-	-	-	-
Pm008645	2376.33	4427.33	60.6	123.247	1.02416	1.36e-27	2.57e-26	yes	At3g62120	PREDICTED: proline--tRNA ligase, cytoplasmic [Prunus mume]	Genetic Information Processing	Translation	ko00970//Aminoacyl-tRNA biosynthesis	K01881	-	-	-
Pm008647	713	289.667	13.8933	6.13667	-1.17887	1.64e-14	1.44e-13	yes	CHUP1	PREDICTED: protein CHUP1, chloroplastic [Prunus mume]	-	-	-	-	-	-	-
Pm008648	38	16.6667	0.426667	0.2	-1.09311	0.00128635	0.00337476	yes	ABCB4	PREDICTED: ABC transporter B family member 4-like [Prunus mume]	Environmental Information Processing	Membrane transport	ko02010//ABC transporters	K05658	-	-	-
Pm008650	37.7733	109.073	0.433333	1.36333	1.65359	3.17e-09	1.77e-08	yes	ABCB4	PREDICTED: ABC transporter B family member 4-like [Prunus mume]	Environmental Information Processing	Membrane transport	ko02010//ABC transporters	K05658	-	-	-
Pm008652	123.233	523.473	1.42667	6.71333	2.23438	1.75e-28	3.44e-27	yes	ABCB4	PREDICTED: ABC transporter B family member 11-like [Prunus mume]	Environmental Information Processing	Membrane transport	ko02010//ABC transporters	K05658	-	-	-
Pm008678	559	100.333	14.5	2.89667	-2.32359	3.17e-19	3.72e-18	yes	DTXL4	PREDICTED: protein DETOXIFICATION 16-like [Prunus mume]	-	-	-	-	-	-	-
Pm008685	953	439.333	24.7	12.23	-1.01409	1.11e-10	7.13e-10	yes	CIPK21	PREDICTED: CBL-interacting serine/threonine-protein kinase 21 [Prunus mume]	Cellular Processes	Transport and catabolism	ko04140//Regulation of autophagy	K07198	-	GO:0016301//kinase activity;GO:0016773//phosphotransferase activity, alcohol group as acceptor;GO:0005488//binding;GO:0032549//ribonucleoside binding;GO:0032550//purine ribonucleoside binding;GO:0036094//small molecule binding;GO:0097159//organic cyclic compound binding;GO:0016740//transferase activity;GO:0004674//protein serine/threonine kinase activity;GO:0001882//nucleoside binding;GO:0016772/…	GO:0044238//primary metabolic process;GO:0008152//metabolic process;GO:0071704//organic substance metabolic process;GO:0009987//cellular process;GO:0007154//cell communication;GO:0036211//protein modification process;GO:0006793//phosphorus metabolic process;GO:0043412//macromolecule modification;GO:0044763//single-organism cellular process;GO:0044699//single-organism process;GO:0044237//cellular …
Pm008687	13357.3	5731	367.607	173.303	-1.08486	3.24e-25	5.35e-24	yes	XYLA	PREDICTED: xylose isomerase [Prunus mume]	Metabolism	Carbohydrate metabolism;Global and Overview	ko01100//Metabolic pathways;ko00040//Pentose and glucuronate interconversions;ko00051//Fructose and mannose metabolism	K01805	-	-	-
Pm008688	199.667	86	8.76667	4.11333	-1.09172	5.41e-07	2.39e-06	yes	At4g14100	Transferring glycosyl groups [Theobroma cacao]	-	-	-	-	-	GO:0003824//catalytic activity	-
Pm008697	14275.5	4112.75	365.153	115.077	-1.66591	2.69e-57	1.73e-55	yes	MDL1	PREDICTED: (R)-mandelonitrile lyase 1 [Prunus mume]	Metabolism	Global and Overview;Metabolism of other amino acids	ko01110//Biosynthesis of secondary metabolites;ko00460//Cyanoamino acid metabolism	K08248	-	-	-
Pm008700	163.467	12.2467	3.98333	0.303333	-3.715	3.48e-09	1.93e-08	yes	MDL1	PREDICTED: (R)-mandelonitrile lyase 1-like [Prunus mume]	Metabolism	Global and Overview;Metabolism of other amino acids	ko01110//Biosynthesis of secondary metabolites;ko00460//Cyanoamino acid metabolism	K08248	-	-	-
Pm008722	199.667	69.6667	6.3	2.39	-1.39834	4.11e-09	2.26e-08	yes	--	PREDICTED: uncharacterized protein LOC103323479 [Prunus mume]	-	-	-	-	-	-	-
Pm008728	2004.67	4863	104.21	275.253	1.40127	5.16e-47	2.31e-45	yes	RPS7A	PREDICTED: 40S ribosomal protein S7-like [Prunus mume]	Genetic Information Processing	Translation	ko03010//Ribosome	K02993	GO:0043226//organelle;GO:0044428//nuclear part;GO:0030529//intracellular ribonucleoprotein complex;GO:0030054//cell junction;GO:0043228//non-membrane-bounded organelle;GO:0005840//ribosome;GO:0044422//organelle part;GO:0032991//macromolecular complex;GO:0005634//nucleus;GO:0044464//cell part;GO:1990904//ribonucleoprotein complex;GO:0005911//cell-cell junction;GO:0070013//intracellular organelle l…	-	GO:0010467//gene expression;GO:0043170//macromolecule metabolic process;GO:0008152//metabolic process;GO:0071704//organic substance metabolic process
Pm008737	2	10.6667	0.14	0.823333	2.55605	0.000461577	0.00131577	yes	ZFP2	PREDICTED: zinc finger protein 2 [Prunus mume]	-	-	-	-	-	-	-
Pm008738	22.3333	7	1.29667	0.436667	-1.5702	0.0108636	0.0232842	yes	POPTRDRAFT_578614	PREDICTED: CASP-like protein 2C1 [Prunus mume]	-	-	-	-	GO:0016020//membrane	-	-
Pm008745	5.33333	12	0.296667	0.74	1.31868	0.0148209	0.0307096	yes	--	PREDICTED: uncharacterized protein LOC103323494 [Prunus mume]	-	-	-	-	-	-	-
Pm008747	9.33333	2.66667	0.443333	0.14	-1.66297	0.0160292	0.0328993	yes	CHI4	PREDICTED: endochitinase EP3-like [Prunus mume]	Metabolism	Global and Overview;Carbohydrate metabolism	ko01100//Metabolic pathways;ko00520//Amino sugar and nucleotide sugar metabolism	K01183	GO:0005623//cell;GO:0071944//cell periphery;GO:0030312//external encapsulating structure;GO:0044464//cell part	-	GO:0010154//fruit development;GO:0015698//inorganic anion transport;GO:0048856//anatomical structure development;GO:0010033//response to organic substance;GO:0061458//reproductive system development;GO:0051179//localization;GO:0015849//organic acid transport;GO:0006810//transport;GO:0009987//cellular process;GO:0044767//single-organism developmental process;GO:0009790//embryo development;GO:00325…
Pm008749	197.667	416.333	6.79	15.4233	1.18363	5.16e-13	4.02e-12	yes	rplY	PREDICTED: 50S ribosomal protein L25-like [Prunus mume]	Genetic Information Processing	Translation	ko03010//Ribosome	K02897	-	-	-
Pm008750	2	10.3333	0.08	0.46	2.52356	0.000593912	0.00166111	yes	At5g45670	PREDICTED: GDSL esterase/lipase At5g45670-like [Prunus mume]	-	-	-	-	-	-	-
Pm008753	327	127	10.7633	4.64667	-1.21186	1.54e-06	6.5e-06	yes	PER16	PREDICTED: peroxidase 16-like [Prunus mume]	Metabolism	Global and Overview;Biosynthesis of other secondary metabolites	ko01100//Metabolic pathways;ko01110//Biosynthesis of secondary metabolites;ko00940//Phenylpropanoid biosynthesis	K00430	-	GO:0043167//ion binding;GO:0046906//tetrapyrrole binding;GO:0003824//catalytic activity;GO:0005488//binding;GO:0097159//organic cyclic compound binding;GO:1901363//heterocyclic compound binding;GO:0043169//cation binding	GO:0006950//response to stress;GO:0008152//metabolic process;GO:0050896//response to stimulus;GO:0044699//single-organism process;GO:0044710//single-organism metabolic process
Pm008759	75	214.333	2.90667	8.88	1.61119	1.88e-08	9.74e-08	yes	IBH1	transcription factor/transcription regulator [Medicago truncatula]	-	-	-	-	-	-	-
Pm008761	34.3333	79.3333	0.57	1.43333	1.33034	3.92e-06	1.56e-05	yes	At3g26560	PREDICTED: probable pre-mRNA-splicing factor ATP-dependent RNA helicase DEAH5 isoform X1 [Prunus mume]	Genetic Information Processing	Transcription	ko03040//Spliceosome	K12818	-	GO:0032549//ribonucleoside binding;GO:0016462//pyrophosphatase activity;GO:0097159//organic cyclic compound binding;GO:0036094//small molecule binding;GO:0003824//catalytic activity;GO:0016787//hydrolase activity;GO:0016818//hydrolase activity, acting on acid anhydrides, in phosphorus-containing anhydrides;GO:0032550//purine ribonucleoside binding;GO:0005488//binding;GO:0017111//nucleoside-tripho…	GO:0046483//heterocycle metabolic process;GO:0034641//cellular nitrogen compound metabolic process;GO:1901564//organonitrogen compound metabolic process;GO:0006195//purine nucleotide catabolic process;GO:0044763//single-organism cellular process;GO:0044270//cellular nitrogen compound catabolic process;GO:0006725//cellular aromatic compound metabolic process;GO:0008152//metabolic process;GO:190157…
Pm008775	6	31.6667	0.15	0.856667	2.51377	1.12e-05	4.17e-05	yes	At3g11710	PREDICTED: lysine--tRNA ligase, cytoplasmic-like, partial [Prunus mume]	Genetic Information Processing	Translation	ko00970//Aminoacyl-tRNA biosynthesis	K04567	-	-	-
Pm008781	361.667	1435.67	6.04333	25.9233	2.10083	2.02e-55	1.23e-53	yes	wdr75	PREDICTED: WD repeat-containing protein 75 [Prunus mume]	Genetic Information Processing	Translation	ko03008//Ribosome biogenesis in eukaryotes	K14552	-	-	-
Pm008782	429.333	80.3333	13.5267	2.72667	-2.3106	7.22e-31	1.59e-29	yes	At5g57670	PREDICTED: probable receptor-like serine/threonine-protein kinase At5g57670 [Prunus mume]	-	-	-	-	-	-	-
Pm008785	880.333	341.333	42.98	18.3267	-1.22972	1.4e-16	1.4e-15	yes	RBCS	PREDICTED: ribulose bisphosphate carboxylase small chain clone 512-like [Prunus mume]	Metabolism	Global and Overview;Carbohydrate metabolism;Energy metabolism	ko01100//Metabolic pathways;ko01120//Microbial metabolism in diverse environments;ko01200//Carbon metabolism;ko00630//Glyoxylate and dicarboxylate metabolism;ko00710//Carbon fixation in photosynthetic organisms	K01602	-	-	-
Pm008802	384	826	13.69	32.02	1.22585	1.47e-22	2.12e-21	yes	MTX1	PREDICTED: mitochondrial outer membrane import complex protein METAXIN [Prunus mume]	-	-	-	-	-	-	-
Pm008804	336.667	1111	13.7333	49.7767	1.85779	2.02e-47	9.14e-46	yes	Wbscr22	PREDICTED: probable 18S rRNA (guanine-N(7))-methyltransferase [Prunus mume]	-	-	-	-	-	-	-
Pm008805	3138.33	5724.67	202.043	404.093	1.00002	2.08e-22	2.95e-21	yes	RPP3B	PREDICTED: 60S acidic ribosomal protein P3-2 [Prunus mume]	Genetic Information Processing	Translation	ko03010//Ribosome	K02942	-	-	-
Pm008809	50.3333	16.6667	1.57333	0.583333	-1.43143	0.000821742	0.00224392	yes	SHT	PREDICTED: spermidine hydroxycinnamoyl transferase [Prunus mume]	Metabolism	Global and Overview;Biosynthesis of other secondary metabolites	ko01100//Metabolic pathways;ko01110//Biosynthesis of secondary metabolites;ko00940//Phenylpropanoid biosynthesis;ko00941//Flavonoid biosynthesis;ko00945//Stilbenoid, diarylheptanoid and gingerol biosynthesis	K13065	-	GO:0016747//transferase activity, transferring acyl groups other than amino-acyl groups;GO:0016740//transferase activity;GO:0016746//transferase activity, transferring acyl groups;GO:0003824//catalytic activity	-
Pm008812	867.667	360.667	23.4867	10.63	-1.1437	1e-21	1.37e-20	yes	SHT	PREDICTED: spermidine hydroxycinnamoyl transferase-like [Prunus mume]	Metabolism	Biosynthesis of other secondary metabolites;Global and Overview	ko01100//Metabolic pathways;ko01110//Biosynthesis of secondary metabolites;ko00940//Phenylpropanoid biosynthesis;ko00941//Flavonoid biosynthesis;ko00945//Stilbenoid, diarylheptanoid and gingerol biosynthesis	K13065	-	GO:0003824//catalytic activity;GO:0016747//transferase activity, transferring acyl groups other than amino-acyl groups;GO:0016740//transferase activity;GO:0016746//transferase activity, transferring acyl groups	-
Pm008825	13.3333	0	0.353333	0.001	-8.46489	3.82e-08	1.92e-07	yes	HKT6	PREDICTED: sodium transporter HKT1-like [Prunus mume]	-	-	-	-	-	-	-
Pm008843	221	95	8.35667	3.89667	-1.10069	3.18e-09	1.77e-08	yes	bsn	PREDICTED: extracellular ribonuclease-like [Prunus mume]	-	-	-	-	-	-	-
Pm008844	216.667	95.3333	5.45667	2.64667	-1.04384	3.3e-08	1.67e-07	yes	ATL43	PREDICTED: RING-H2 finger protein ATL43 [Prunus mume]	-	-	-	-	-	-	-
Pm008849	762	1594.67	18.4733	42.29	1.19487	5.85e-30	1.24e-28	yes	RRP1B	PREDICTED: ribosomal RNA processing protein 1 homolog [Prunus mume]	-	-	-	-	-	-	-
Pm008850	8133.21	2562.47	366.017	125.747	-1.54139	8.15e-10	4.83e-09	yes	XTH23	PREDICTED: probable xyloglucan endotransglucosylase/hydrolase protein 23 [Prunus mume]	-	-	-	-	-	-	-
Pm008876	61.6667	23.3333	3.62667	1.51667	-1.25774	2.25e-05	8.01e-05	yes	ACA9	PREDICTED: calcium-transporting ATPase 9, plasma membrane-type-like [Prunus mume]	-	-	-	-	-	-	-
Pm008885	1029.67	1972.67	29.6	61.65	1.0585	5.38e-25	8.78e-24	yes	Nolc1	PREDICTED: lisH domain-containing protein C1711.05 isoform X1 [Prunus mume]	-	-	-	-	-	-	-
Pm008886	2454.67	5616	104.267	258.753	1.3113	9.13e-31	2.01e-29	yes	RPL7D	PREDICTED: 60S ribosomal protein L7-2-like [Prunus mume]	Genetic Information Processing	Translation	ko03010//Ribosome	K02937	-	-	-
Pm008889	29	74.3333	2.26667	6.41333	1.5005	2.32e-07	1.07e-06	yes	--	PREDICTED: uncharacterized protein LOC103323638 [Prunus mume]	-	-	-	-	-	-	-
Pm008898	404	179	23.2933	11.33	-1.03977	8.14e-10	4.83e-09	yes	BHLH35	PREDICTED: transcription factor bHLH35 [Prunus mume]	-	-	-	-	-	-	-
Pm008907	189.667	76.6667	4.41	1.96333	-1.16747	4.3e-07	1.93e-06	yes	At4g32285	ANTH domain-containing protein [Cephalotus follicularis]	-	-	-	-	GO:0032991//macromolecular complex;GO:0016020//membrane;GO:0048475//coated membrane;GO:0005623//cell;GO:0043234//protein complex;GO:0005737//cytoplasm;GO:0044424//intracellular part;GO:0044444//cytoplasmic part;GO:0030117//membrane coat;GO:0044425//membrane part;GO:0044464//cell part;GO:0098796//membrane protein complex;GO:0005622//intracellular	GO:0016627//oxidoreductase activity, acting on the CH-CH group of donors;GO:0016491//oxidoreductase activity;GO:0043168//anion binding;GO:0003824//catalytic activity;GO:0005543//phospholipid binding;GO:0016628//oxidoreductase activity, acting on the CH-CH group of donors, NAD or NADP as acceptor;GO:0035091//phosphatidylinositol binding;GO:0043167//ion binding;GO:0005515//protein binding;GO:000548…	GO:0044710//single-organism metabolic process;GO:0071840//cellular component organization or biogenesis;GO:0051179//localization;GO:0061024//membrane organization;GO:0006900//membrane budding;GO:0016050//vesicle organization;GO:0016043//cellular component organization;GO:0009987//cellular process;GO:0006901//vesicle coating;GO:0006810//transport;GO:0008152//metabolic process;GO:0016192//vesicle-m…
Pm008908	137	52.6667	1.72	0.703333	-1.29013	2.59e-06	1.06e-05	yes	FLS2	PREDICTED: LRR receptor-like serine/threonine-protein kinase FLS2 [Prunus mume]	Organismal Systems	Environmental adaptation	ko04626//Plant-pathogen interaction	K13420	-	-	-
Pm008921	104.667	45	4.54667	2.12667	-1.09622	1.98e-05	7.08e-05	yes	CCB2	PREDICTED: protein COFACTOR ASSEMBLY OF COMPLEX C SUBUNIT B CCB2, chloroplastic [Prunus mume]	-	-	-	-	-	-	-
Pm008924	751.333	279.667	32.6233	13.2367	-1.30136	2.48e-24	3.92e-23	yes	--	LOW QUALITY PROTEIN: DUF177 domain-containing protein, partial [Cephalotus follicularis]	-	-	-	-	-	-	-
Pm008927	3135.67	7842	90.7067	247.98	1.45094	4.08e-52	2.17e-50	yes	RPL4	PREDICTED: 60S ribosomal protein L4 [Prunus mume]	Genetic Information Processing	Translation	ko03010//Ribosome	K02930	-	-	-
Pm008938	206.333	2053	8.40667	91.9167	3.45072	2.21e-70	2.12e-68	yes	AOMI	PREDICTED: ubiquinol oxidase, mitochondrial-like [Prunus mume]	-	-	-	-	-	-	-
Pm008942	135.333	292.333	4.89	11.9	1.28306	1.87e-06	7.77e-06	yes	At1g04770	PREDICTED: protein SULFUR DEFICIENCY-INDUCED 2 [Prunus mume]	-	-	-	-	-	-	-
Pm008950	372	881.333	5.63667	14.3067	1.34377	6.94e-16	6.68e-15	yes	SPCC1672.07	PREDICTED: U3 small nucleolar RNA-associated protein 21 homolog [Prunus mume]	Genetic Information Processing	Translation	ko03008//Ribosome biogenesis in eukaryotes	K14554	-	-	-
Pm008960	53.6667	105.667	1.43333	3.10333	1.11444	3.04e-05	0.000105938	yes	CYP73A12	PREDICTED: cytochrome P450 CYP73A100-like [Prunus mume]	Metabolism	Amino acid metabolism;Biosynthesis of other secondary metabolites;Metabolism of cofactors and vitamins;Global and Overview	ko01100//Metabolic pathways;ko01110//Biosynthesis of secondary metabolites;ko00940//Phenylpropanoid biosynthesis;ko00941//Flavonoid biosynthesis;ko00130//Ubiquinone and other terpenoid-quinone biosynthesis;ko00945//Stilbenoid, diarylheptanoid and gingerol biosynthesis;ko00360//Phenylalanine metabolism;ko01220//Degradation of aromatic compounds	K00487	-	GO:0016491//oxidoreductase activity;GO:0003824//catalytic activity;GO:1901363//heterocyclic compound binding;GO:0016709//oxidoreductase activity, acting on paired donors, with incorporation or reduction of molecular oxygen, NAD(P)H as one donor, and incorporation of one atom of oxygen;GO:0097159//organic cyclic compound binding;GO:0046914//transition metal ion binding;GO:0043167//ion binding;GO:0…	GO:0044699//single-organism process;GO:0044710//single-organism metabolic process;GO:0008152//metabolic process
Pm008963	1182.33	7481.67	12.3467	85.6833	2.79489	4e-147	1.79e-144	yes	ARF5	PREDICTED: auxin response factor 19-like [Prunus mume]	-	-	-	-	-	-	-
Pm008984	2139.33	8119	47.3833	199.31	2.07256	5.56e-55	3.32e-53	yes	At4g13710	PREDICTED: probable pectate lyase 8 [Prunus mume]	Metabolism	Carbohydrate metabolism	ko00040//Pentose and glucuronate interconversions	K01728	-	-	-
Pm008995	169.333	9.66667	16.4433	1.03667	-3.98748	1.96e-40	6.69e-39	yes	--	self-incompatibility family protein [Populus trichocarpa]	-	-	-	-	-	-	-
Pm009008	50.3333	20.6667	2.30333	1.01333	-1.18461	0.00201604	0.00509257	yes	DIR18	PREDICTED: dirigent protein 16-like [Prunus mume]	-	-	-	-	-	-	-
Pm009019	64.3333	120.667	1.85	3.76333	1.02449	2.5e-06	1.02e-05	yes	PCMP-H53	PREDICTED: pentatricopeptide repeat-containing protein At4g33170-like [Prunus mume]	-	-	-	-	-	-	-
Pm009024	102.373	44.9333	2.67333	1.25667	-1.08904	0.0022763	0.00569301	yes	RPP8L2	PREDICTED: probable disease resistance RPP8-like protein 2 [Prunus mume]	-	-	-	-	-	-	-
Pm009027	2404.33	878	83.9933	33.9233	-1.308	1.28e-25	2.17e-24	yes	CP31B	PREDICTED: 28 kDa ribonucleoprotein, chloroplastic-like isoform X1 [Prunus mume]	-	-	-	-	-	-	-
Pm009030	1.66667	14.6667	0.04	0.363333	3.18322	1.62e-06	6.82e-06	yes	--	C2 domain-containing family protein [Populus trichocarpa]	-	-	-	-	-	-	-
Pm009031	64	1526	1.85333	48.3467	4.70522	4.11e-111	9.99e-109	yes	IAA12	PREDICTED: auxin-responsive protein IAA13 [Prunus mume]	Environmental Information Processing	Signal transduction	ko04075//Plant hormone signal transduction	K14484	-	GO:0005488//binding;GO:0005515//protein binding	GO:0043170//macromolecule metabolic process;GO:0090304//nucleic acid metabolic process;GO:1901362//organic cyclic compound biosynthetic process;GO:0044238//primary metabolic process;GO:0034654//nucleobase-containing compound biosynthetic process;GO:0006807//nitrogen compound metabolic process;GO:0042221//response to chemical;GO:0044699//single-organism process;GO:0034645//cellular macromolecule b…
Pm009034	166.667	495.333	9.95	32.3133	1.69936	2.35e-28	4.6e-27	yes	--	calcium-binding EF hand family protein [Populus trichocarpa]	-	-	-	-	-	-	-
Pm009037	81	30.6533	1.44	0.573333	-1.32862	0.000679332	0.0018828	yes	RPP8	PREDICTED: disease susceptibility protein LOV1-like [Prunus mume]	-	-	-	-	-	-	-
Pm009050	592.667	33.6667	30.19	1.86333	-4.01811	1.67e-64	1.38e-62	yes	MYB48	PREDICTED: transcription factor MYB24-like [Prunus mume]	-	-	-	-	-	-	-
Pm009061	1456	467.333	49.0367	17.1333	-1.51706	1.23e-40	4.26e-39	yes	At2g33255	PREDICTED: haloacid dehalogenase-like hydrolase domain-containing protein At2g33255 [Prunus mume]	-	-	-	-	-	-	-
Pm009077	9	0	0.596667	0.001	-9.22078	6.69e-07	2.93e-06	yes	LEA3	PREDICTED: late embryogenesis abundant protein 1 [Prunus mume]	-	-	-	-	-	-	-
Pm009080	2004.33	490	81.88	21.39	-1.93657	8.17e-23	1.19e-21	yes	--	PREDICTED: trichohyalin-like [Prunus mume]	-	-	-	-	-	-	-
Pm009087	43.3233	289.517	1.89667	14.2933	2.9138	2.9e-25	4.79e-24	yes	HSP26-A	PREDICTED: probable glutathione S-transferase [Prunus mume]	Metabolism	Metabolism of other amino acids	ko00480//Glutathione metabolism	K00799	-	-	-
Pm009088	0.343333	4.48333	0.0166667	0.233333	3.80735	0.00297078	0.007238	yes	HSP26-A	PREDICTED: probable glutathione S-transferase [Prunus mume]	Metabolism	Metabolism of other amino acids	ko00480//Glutathione metabolism	K00799	-	-	-
Pm009102	1195.33	3915.33	27.9633	100.12	1.84012	4.08e-66	3.55e-64	yes	CPN60-2	PREDICTED: chaperonin CPN60-2, mitochondrial [Prunus mume]	Genetic Information Processing	Folding, sorting and degradation	ko03018//RNA degradation	K04077	-	-	-
Pm009111	53904.3	20914.7	1059.23	448.62	-1.23945	1.39e-40	4.79e-39	yes	SEOB	PREDICTED: protein SIEVE ELEMENT OCCLUSION B-like [Prunus mume]	-	-	-	-	-	-	-
Pm009113	404	89.6667	9.15333	2.16	-2.08327	4.5e-09	2.47e-08	yes	SEOB	PREDICTED: protein SIEVE ELEMENT OCCLUSION B-like [Prunus mume]	-	-	-	-	-	-	-
Pm009122	25.3333	8	0.376667	0.126667	-1.57225	0.00046435	0.00132293	yes	RPP8	PREDICTED: disease susceptibility protein LOV1-like [Prunus mume]	-	-	-	-	-	-	-
Pm009125	344.407	85.4367	23.4667	6.34333	-1.8873	1.26e-18	1.43e-17	yes	CNR11	PREDICTED: protein PLANT CADMIUM RESISTANCE 7-like [Prunus mume]	-	-	-	-	-	-	-
Pm009129	43.9267	19.8967	3.84333	1.85667	-1.04964	0.00773668	0.0172006	yes	CNR10	PREDICTED: cell number regulator 10-like [Prunus mume]	-	-	-	-	-	-	-
Pm009137	1083.33	2788.33	67.1867	189.25	1.49405	8.81e-54	5.08e-52	yes	RPL14A	PREDICTED: 60S ribosomal protein L14-1-like isoform X1 [Prunus mume]	Genetic Information Processing	Translation	ko03010//Ribosome	K02875	-	-	-
Pm009145	3133.67	1186.67	170.61	70.8433	-1.268	1.4e-30	3.04e-29	yes	CYN	PREDICTED: cyanate hydratase [Prunus mume]	Metabolism	Energy metabolism	ko00910//Nitrogen metabolism	K01725	GO:0005737//cytoplasm;GO:0044464//cell part;GO:0044424//intracellular part;GO:0005622//intracellular;GO:0044444//cytoplasmic part;GO:0005623//cell	GO:0003824//catalytic activity;GO:0016840//carbon-nitrogen lyase activity;GO:0005515//protein binding;GO:0016829//lyase activity;GO:0005488//binding	GO:0071704//organic substance metabolic process;GO:0006082//organic acid metabolic process;GO:0009628//response to abiotic stimulus;GO:0044699//single-organism process;GO:0006807//nitrogen compound metabolic process;GO:1901564//organonitrogen compound metabolic process;GO:0009987//cellular process;GO:0006970//response to osmotic stress;GO:0044710//single-organism metabolic process;GO:0044237//cel…
Pm009152	151.333	59.6667	5.57667	2.37	-1.23452	1.53e-07	7.21e-07	yes	ARPC2B	PREDICTED: actin-related protein 2/3 complex subunit 2B [Prunus mume]	Cellular Processes	Transport and catabolism	ko04144//Endocytosis	K05758	-	-	-
Pm009157	415.35	159.623	6.84667	2.82667	-1.2763	1.04e-11	7.22e-11	yes	RPP8L2	PREDICTED: disease susceptibility protein LOV1-like [Prunus mume]	-	-	-	-	-	-	-
Pm009160	3129	6973.33	213.73	521.657	1.28731	3.68e-42	1.37e-40	yes	RPL23A	PREDICTED: 60S ribosomal protein L23 [Fragaria vesca subsp. vesca] [Fragaria vesca]	Genetic Information Processing	Translation	ko03010//Ribosome	K02894	GO:0031981//nuclear lumen;GO:0005623//cell;GO:0043226//organelle;GO:0044422//organelle part;GO:1990904//ribonucleoprotein complex;GO:0009536//plastid;GO:0044424//intracellular part;GO:0032991//macromolecular complex;GO:0044446//intracellular organelle part;GO:0043231//intracellular membrane-bounded organelle;GO:0043232//intracellular non-membrane-bounded organelle;GO:0015934//large ribosomal subu…	-	GO:0044260//cellular macromolecule metabolic process;GO:0006139//nucleobase-containing compound metabolic process;GO:0071704//organic substance metabolic process;GO:0090304//nucleic acid metabolic process;GO:0044238//primary metabolic process;GO:0009451//RNA modification;GO:0043170//macromolecule metabolic process;GO:0016070//RNA metabolic process;GO:0010467//gene expression;GO:0009987//cellular …
Pm009161	5.66667	0.666667	0.256667	0.03	-3.09686	0.00343676	0.00825476	yes	GIP	PREDICTED: uncharacterized mitochondrial protein AtMg00810-like [Prunus mume]	-	-	-	-	-	-	-
Pm009165	220.333	17.6667	5.79667	0.5	-3.53522	2.83e-24	4.48e-23	yes	DRIP2	PREDICTED: E3 ubiquitin protein ligase DRIP2-like isoform X1 [Prunus mume]	-	-	-	-	-	-	-
Pm009167	186	520.333	4.9	15.0233	1.61635	6.78e-30	1.42e-28	yes	MRS2-7	PREDICTED: LOW QUALITY PROTEIN: magnesium transporter MRS2-2-like [Prunus mume]	-	-	-	-	-	-	-
Pm009170	148	3100.67	5.49667	126.657	4.52622	4.02e-221	5.41e-218	yes	IAA4/5	PREDICTED: auxin-induced protein IAA4-like [Prunus mume]	Environmental Information Processing	Signal transduction	ko04075//Plant hormone signal transduction	K14484	-	GO:0005515//protein binding;GO:0005488//binding	GO:0009755//hormone-mediated signaling pathway;GO:0009058//biosynthetic process;GO:1901362//organic cyclic compound biosynthetic process;GO:0050896//response to stimulus;GO:0034645//cellular macromolecule biosynthetic process;GO:0050789//regulation of biological process;GO:0019438//aromatic compound biosynthetic process;GO:0070887//cellular response to chemical stimulus;GO:0009987//cellular proce…
Pm009176	778	225.667	36.75	11.65	-1.65741	3.18e-33	7.87e-32	yes	PNSB5	PREDICTED: photosynthetic NDH subunit of subcomplex B 5, chloroplastic [Prunus mume]	-	-	-	-	-	-	-
Pm009190	2558.67	1151.67	185.573	91.5967	-1.01862	4.15e-23	6.15e-22	yes	--	sporulation-specific protein [Arabidopsis thaliana]	-	-	-	-	-	-	-
Pm009196	293	123.333	9.55	4.38333	-1.12347	2.06e-10	1.29e-09	yes	--	Kinase superfamily protein isoform 2 [Theobroma cacao]	-	-	-	-	-	-	-
Pm009220	3738.67	7308	94.0267	201.203	1.09751	1.99e-22	2.83e-21	yes	APS1	PREDICTED: LOW QUALITY PROTEIN: ATP sulfurylase 1, chloroplastic [Prunus mume]	Metabolism	Metabolism of other amino acids;Global and Overview;Biosynthesis of other secondary metabolites;Energy metabolism;Nucleotide metabolism	ko01100//Metabolic pathways;ko01130//Biosynthesis of antibiotics;ko01120//Microbial metabolism in diverse environments;ko00230//Purine metabolism;ko00920//Sulfur metabolism;ko00450//Selenocompound metabolism;ko00261//Monobactam biosynthesis	K13811	-	-	-
Pm009224	35.6667	12.6667	1.47333	0.583333	-1.33669	0.000333931	0.000977439	yes	DMC1	PREDICTED: meiotic recombination protein DMC1 homolog [Prunus mume]	-	-	-	-	GO:0044464//cell part;GO:0043226//organelle;GO:0005623//cell;GO:0043231//intracellular membrane-bounded organelle;GO:0043229//intracellular organelle;GO:0005622//intracellular;GO:0044424//intracellular part;GO:0043227//membrane-bounded organelle	GO:0016817//hydrolase activity, acting on acid anhydrides;GO:0001882//nucleoside binding;GO:0016462//pyrophosphatase activity;GO:0003824//catalytic activity;GO:0032550//purine ribonucleoside binding;GO:0042623//ATPase activity, coupled;GO:0001883//purine nucleoside binding;GO:0003676//nucleic acid binding;GO:0005488//binding;GO:0097159//organic cyclic compound binding;GO:0036094//small molecule b…	GO:0006163//purine nucleotide metabolic process;GO:0009154//purine ribonucleotide catabolic process;GO:0044260//cellular macromolecule metabolic process;GO:0006139//nucleobase-containing compound metabolic process;GO:0044763//single-organism cellular process;GO:0043170//macromolecule metabolic process;GO:0009261//ribonucleotide catabolic process;GO:0071840//cellular component organization or biog…
Pm009228	351.333	93.6667	15.5233	4.50667	-1.78431	3.9e-16	3.83e-15	yes	PR	PREDICTED: perakine reductase-like [Prunus mume]	-	-	-	-	-	-	-
Pm009235	710	1741.67	41.4433	110.583	1.41592	1.82e-36	5.21e-35	yes	ELIP1	PREDICTED: early light-induced protein 1, chloroplastic-like [Prunus mume]	-	-	-	-	-	-	-
Pm009243	379	171.667	16.3633	8.12	-1.01092	1.31e-09	7.61e-09	yes	CLH2	PREDICTED: chlorophyllase-2, chloroplastic [Prunus mume]	Metabolism	Metabolism of cofactors and vitamins;Global and Overview	ko01100//Metabolic pathways;ko01110//Biosynthesis of secondary metabolites;ko00860//Porphyrin and chlorophyll metabolism	K08099	-	-	-
Pm009250	1194	233.333	25.8667	5.54667	-2.2214	3.84e-39	1.24e-37	yes	SULTR3;1	PREDICTED: sulfate transporter 3.1-like [Prunus mume]	-	-	-	-	-	-	-
Pm009252	5.33333	15.6667	0.273333	0.89	1.70314	0.00116526	0.00308676	yes	--	PREDICTED: uncharacterized protein LOC103324004 [Prunus mume]	-	-	-	-	-	-	-
Pm009256	7769.67	16765	359.12	847.82	1.23929	1.81e-41	6.57e-40	yes	RPS3A	PREDICTED: 40S ribosomal protein S3a [Prunus mume]	Genetic Information Processing	Translation	ko03010//Ribosome	K02984	GO:0044424//intracellular part;GO:0005634//nucleus;GO:0043227//membrane-bounded organelle;GO:0070013//intracellular organelle lumen;GO:0043233//organelle lumen;GO:0043228//non-membrane-bounded organelle;GO:0043229//intracellular organelle;GO:0043232//intracellular non-membrane-bounded organelle;GO:0030312//external encapsulating structure;GO:0005737//cytoplasm;GO:0032991//macromolecular complex;G…	-	GO:0043170//macromolecule metabolic process;GO:0008152//metabolic process;GO:0071704//organic substance metabolic process;GO:0010467//gene expression
Pm009287	12	538	0.856667	42.6267	5.63688	2.03e-115	5.59e-113	yes	p20	PREDICTED: uncharacterized N-acetyltransferase p20-like [Prunus mume]	-	-	-	-	-	-	-
Pm009288	213.333	927.333	12.73	60.6767	2.25291	1.82e-65	1.57e-63	yes	p20	PREDICTED: uncharacterized N-acetyltransferase p20-like [Prunus mume]	-	-	-	-	-	-	-
Pm009289	74.3333	379	3.84	21.41	2.47911	8.71e-40	2.87e-38	yes	p20	PREDICTED: uncharacterized N-acetyltransferase p20-like [Prunus mume]	-	-	-	-	-	-	-
Pm009290	36	78.3333	1.85	4.42333	1.25761	1.06e-06	4.55e-06	yes	--	PREDICTED: uncharacterized N-acetyltransferase YoaA-like [Citrus sinensis]	-	-	-	-	-	-	-
Pm009294	194	631.667	8.68667	30.77	1.82465	5.81e-28	1.12e-26	yes	--	PREDICTED: uncharacterized protein LOC103324039 [Prunus mume]	-	-	-	-	-	-	-
Pm009301	132	251	2.9	6.04	1.0585	3.93e-09	2.17e-08	yes	LOI1	PREDICTED: pentatricopeptide repeat-containing protein At4g14850 [Prunus mume]	-	-	-	-	-	-	-
Pm009304	17.6933	50.2233	0.826667	2.57333	1.63826	6.06e-05	0.000201026	yes	OFP16	PREDICTED: transcription repressor OFP12-like [Prunus mume]	-	-	-	-	-	-	-
Pm009305	31.6667	11.6667	0.813333	0.313333	-1.37615	0.00982767	0.021306	yes	BGLU24	PREDICTED: beta-glucosidase 12-like [Prunus mume]	Metabolism	Metabolism of other amino acids;Global and Overview	ko01110//Biosynthesis of secondary metabolites;ko00460//Cyanoamino acid metabolism	K13032	-	-	-
Pm009316	5113.33	10091.7	288.357	622.563	1.11037	3.53e-35	9.64e-34	yes	RPS18A	PREDICTED: 40S ribosomal protein S18 [Prunus mume]	Genetic Information Processing	Translation	ko03010//Ribosome	K02964	GO:0005622//intracellular;GO:0005840//ribosome;GO:0005773//vacuole;GO:0071944//cell periphery;GO:0044424//intracellular part;GO:0044446//intracellular organelle part;GO:0044422//organelle part;GO:0043231//intracellular membrane-bounded organelle;GO:0005737//cytoplasm;GO:0044391//ribosomal subunit;GO:1990904//ribonucleoprotein complex;GO:0015935//small ribosomal subunit;GO:0043226//organelle;GO:00…	-	GO:1901566//organonitrogen compound biosynthetic process;GO:1901576//organic substance biosynthetic process;GO:0009059//macromolecule biosynthetic process;GO:0008152//metabolic process;GO:0043043//peptide biosynthetic process;GO:0044267//cellular protein metabolic process;GO:0044260//cellular macromolecule metabolic process;GO:0006412//translation;GO:0044271//cellular nitrogen compound biosynthet…
Pm009323	176.333	64	4.64667	1.87333	-1.31059	6.56e-09	3.55e-08	yes	rsc5	PREDICTED: random slug protein 5-like [Populus euphratica]	-	-	-	-	-	-	-
Pm009325	5.33333	11.52	0.34	0.82	1.27009	0.0217182	0.0431416	yes	FBW2	PREDICTED: F-box/LRR-repeat protein At3g48880-like [Prunus mume]	-	-	-	-	-	-	-
Pm009326	5.9	21.5167	0.41	1.69	2.04333	2.07e-05	7.41e-05	yes	PHS2	PREDICTED: alpha-glucan phosphorylase, H isozyme-like [Prunus mume]	Metabolism	Global and Overview;Carbohydrate metabolism	ko01100//Metabolic pathways;ko01110//Biosynthesis of secondary metabolites;ko00500//Starch and sucrose metabolism	K00688	-	GO:0036094//small molecule binding;GO:0043168//anion binding;GO:0043177//organic acid binding;GO:0016740//transferase activity;GO:0016758//transferase activity, transferring hexosyl groups;GO:0016757//transferase activity, transferring glycosyl groups;GO:0005488//binding;GO:0043167//ion binding;GO:0004645//phosphorylase activity;GO:0003824//catalytic activity;GO:0031406//carboxylic acid binding	GO:0044238//primary metabolic process;GO:0008152//metabolic process
Pm009329	366.667	82.6667	6.93667	1.71667	-2.01463	1.24e-25	2.1e-24	yes	FAO1	PREDICTED: long-chain-alcohol oxidase FAO1 [Prunus mume]	-	-	-	-	-	-	-
Pm009338	6.66667	57.6667	0.463333	4.17	3.16993	2.41e-12	1.77e-11	yes	Dctpp1	PREDICTED: dCTP pyrophosphatase 1-like [Prunus mume]	-	-	-	-	-	-	-
Pm009356	1911.67	3741.33	101.353	214.893	1.08423	2.43e-21	3.24e-20	yes	HSP26-A	PREDICTED: probable glutathione S-transferase [Prunus mume]	Metabolism	Metabolism of other amino acids	ko00480//Glutathione metabolism	K00799	-	-	-
Pm009379	5268.67	2274	301.75	143.28	-1.07452	1.58e-19	1.87e-18	yes	--	PREDICTED: proline-rich extensin-like protein EPR1 [Prunus mume]	-	-	-	-	-	-	-
Pm009382	178.667	1105.67	9.09	61.1567	2.75016	5.99e-86	8.64e-84	yes	ERF1B	PREDICTED: ethylene-responsive transcription factor 1B [Prunus mume]	Environmental Information Processing	Signal transduction	ko04075//Plant hormone signal transduction	K14516	GO:0043229//intracellular organelle;GO:0044464//cell part;GO:0043226//organelle;GO:0044424//intracellular part;GO:0043231//intracellular membrane-bounded organelle;GO:0043227//membrane-bounded organelle;GO:0005623//cell;GO:0005622//intracellular	GO:0001071//nucleic acid binding transcription factor activity	GO:0044237//cellular metabolic process;GO:0071704//organic substance metabolic process;GO:0019438//aromatic compound biosynthetic process;GO:0006351//transcription, DNA-templated;GO:0032774//RNA biosynthetic process;GO:0044238//primary metabolic process;GO:0044271//cellular nitrogen compound biosynthetic process;GO:1901362//organic cyclic compound biosynthetic process;GO:0034654//nucleobase-conta…
Pm009384	0	25.6667	0.001	2.23	11.1228	3.41e-17	3.54e-16	yes	ERF098	PREDICTED: ethylene-responsive transcription factor ERF095 [Prunus mume]	-	-	-	-	-	-	-
Pm009405	2081.67	801	71.6733	30.18	-1.24784	1.19e-36	3.43e-35	yes	At1g06620	PREDICTED: 1-aminocyclopropane-1-carboxylate oxidase homolog 1-like [Prunus mume]	-	-	-	-	-	-	-
Pm009406	118.937	34.09	3.25	1.01	-1.68608	1.38e-10	8.8e-10	yes	At1g06620	PREDICTED: 1-aminocyclopropane-1-carboxylate oxidase homolog 1-like [Prunus mume]	-	-	-	-	-	-	-
Pm009418	2118.33	13882	32.0667	232.303	2.85686	2.95e-121	9.46e-119	yes	ETR2	PREDICTED: ethylene receptor 2 [Prunus mume]	Environmental Information Processing	Signal transduction	ko04075//Plant hormone signal transduction	K14509	-	-	-
Pm009421	22	50.22	0.563333	1.44	1.35401	0.00133254	0.0034905	yes	BLUS1	PREDICTED: serine/threonine-protein kinase BLUS1-like [Prunus mume]	-	-	-	-	-	GO:0097159//organic cyclic compound binding;GO:0016772//transferase activity, transferring phosphorus-containing groups;GO:0003824//catalytic activity;GO:0016773//phosphotransferase activity, alcohol group as acceptor;GO:0036094//small molecule binding;GO:0005488//binding;GO:0016740//transferase activity;GO:0004674//protein serine/threonine kinase activity;GO:0016301//kinase activity;GO:1901363//…	GO:0036211//protein modification process;GO:0006793//phosphorus metabolic process;GO:0043170//macromolecule metabolic process;GO:0008152//metabolic process;GO:0044237//cellular metabolic process;GO:0006468//protein phosphorylation;GO:0071704//organic substance metabolic process;GO:0019538//protein metabolic process;GO:0006464//cellular protein modification process;GO:0043412//macromolecule modifi…
Pm009422	13.3967	454.7	0.313333	11.0667	5.14238	7.89e-67	6.99e-65	yes	CSLG2	PREDICTED: cellulose synthase-like protein G2 isoform X1 [Prunus mume]	-	-	-	-	-	-	-
Pm009423	27.5667	449.117	0.593333	10.5033	4.14586	2.74e-52	1.47e-50	yes	CSLG3	PREDICTED: cellulose synthase-like protein G3 [Prunus mume]	-	-	-	-	-	-	-
Pm009426	79.1433	1903.88	1.61667	42.2267	4.70706	2.84e-178	2.04e-175	yes	CSLG1	PREDICTED: cellulose synthase-like protein G2 [Prunus mume]	-	-	-	-	-	-	-
Pm009452	2203.33	968.667	68.97	32.8667	-1.06934	3.86e-18	4.26e-17	yes	WDL1	PREDICTED: protein WVD2-like 3 [Prunus mume]	-	-	-	-	-	-	-
Pm009455	908	321.667	24.78	9.61667	-1.36557	4.86e-23	7.19e-22	yes	--	PREDICTED: uncharacterized protein LOC103324161 [Prunus mume]	-	-	-	-	-	-	-
Pm009456	2992.33	7273	177.703	472.34	1.41035	9.72e-50	4.83e-48	yes	RPS15	PREDICTED: 40S ribosomal protein S15-4 [Fragaria vesca subsp. vesca] [Fragaria vesca]	Genetic Information Processing	Translation	ko03010//Ribosome	K02958	-	-	-
Pm009475	5045.33	10638.3	270.61	625.217	1.20814	9.93e-39	3.17e-37	yes	RPL13AD	PREDICTED: 60S ribosomal protein L13a-4 [Prunus mume]	Genetic Information Processing	Translation	ko03010//Ribosome	K02872	GO:0030529//intracellular ribonucleoprotein complex;GO:0032991//macromolecular complex;GO:0005840//ribosome;GO:0044464//cell part;GO:0005623//cell;GO:1990904//ribonucleoprotein complex;GO:0044391//ribosomal subunit;GO:0043228//non-membrane-bounded organelle;GO:0044424//intracellular part;GO:0005622//intracellular;GO:0043226//organelle;GO:0043229//intracellular organelle;GO:0044422//organelle part…	-	GO:0071704//organic substance metabolic process;GO:0010467//gene expression;GO:0008152//metabolic process;GO:0043170//macromolecule metabolic process
Pm009480	248.667	111.333	11.3967	5.44667	-1.06517	0.000196404	0.00059786	yes	CML22	PREDICTED: probable calcium-binding protein CML22 isoform X1 [Prunus mume]	Organismal Systems	Environmental adaptation	ko04626//Plant-pathogen interaction	K13448	-	-	-
Pm009488	24	8.33333	0.53	0.196667	-1.43024	0.0017083	0.00437598	yes	ANK3	Ankyrin repeat-containing protein [Morus notabilis]	-	-	-	-	-	-	-
Pm009519	670.937	300.333	6.48333	3.17333	-1.03074	1.16e-13	9.54e-13	yes	RGA2	PREDICTED: disease resistance protein RGA2-like [Prunus mume]	-	-	-	-	-	-	-
Pm009524	4236	1194	69.1333	21.42	-1.69042	2.23e-50	1.12e-48	yes	LOX5	PREDICTED: linoleate 9S-lipoxygenase 5, chloroplastic [Prunus mume]	Metabolism	Lipid metabolism	ko00591//Linoleic acid metabolism	K15718	-	-	-
Pm009527	4830	1479.33	183.88	62.1933	-1.56393	1.01e-21	1.39e-20	yes	--	PREDICTED: uncharacterized protein LOC103324272 [Prunus mume]	-	-	-	-	-	GO:0003824//catalytic activity	-
Pm009528	224.667	1144.33	8.08667	44.8067	2.4701	1.28e-78	1.53e-76	yes	ACL5	PREDICTED: thermospermine synthase ACAULIS5-like [Prunus mume]	-	-	-	-	-	GO:0016740//transferase activity;GO:0003824//catalytic activity;GO:0016765//transferase activity, transferring alkyl or aryl (other than methyl) groups	-
Pm009530	0.666667	8	0.0166667	0.203333	3.60881	0.000100841	0.000323446	yes	At1g62810	PREDICTED: primary amine oxidase-like [Prunus mume]	Metabolism	Amino acid metabolism;Global and Overview;Metabolism of other amino acids;Biosynthesis of other secondary metabolites	ko01100//Metabolic pathways;ko01110//Biosynthesis of secondary metabolites;ko00260//Glycine, serine and threonine metabolism;ko00350//Tyrosine metabolism;ko00410//beta-Alanine metabolism;ko00360//Phenylalanine metabolism;ko00950//Isoquinoline alkaloid biosynthesis;ko00960//Tropane, piperidine and pyridine alkaloid biosynthesis	K00276	-	GO:0016641//oxidoreductase activity, acting on the CH-NH2 group of donors, oxygen as acceptor;GO:0005488//binding;GO:0048037//cofactor binding;GO:0043169//cation binding;GO:0016491//oxidoreductase activity;GO:0043167//ion binding;GO:0003824//catalytic activity;GO:0016638//oxidoreductase activity, acting on the CH-NH2 group of donors	GO:0044699//single-organism process;GO:0044710//single-organism metabolic process;GO:1901564//organonitrogen compound metabolic process;GO:0006807//nitrogen compound metabolic process;GO:0071704//organic substance metabolic process;GO:0008152//metabolic process
Pm009568	1783.72	3399.44	55.9867	116.227	1.05379	4.74e-18	5.22e-17	yes	PKS5	PREDICTED: polyketide synthase 5-like [Prunus mume]	Metabolism;Organismal Systems	Biosynthesis of other secondary metabolites;Global and Overview;Environmental adaptation	ko01100//Metabolic pathways;ko01110//Biosynthesis of secondary metabolites;ko00941//Flavonoid biosynthesis;ko04712//Circadian rhythm - plant	K00660	-	-	-
Pm009570	1141	2472.33	25.25	59.6733	1.2408	6.04e-33	1.48e-31	yes	DHAD	PREDICTED: dihydroxy-acid dehydratase, chloroplastic [Prunus mume]	Metabolism	Amino acid metabolism;Global and Overview;Metabolism of cofactors and vitamins	ko01100//Metabolic pathways;ko01110//Biosynthesis of secondary metabolites;ko01130//Biosynthesis of antibiotics;ko01230//Biosynthesis of amino acids;ko01210//2-Oxocarboxylic acid metabolism;ko00770//Pantothenate and CoA biosynthesis;ko00290//Valine, leucine and isoleucine biosynthesis	K01687	-	-	-
Pm009578	138.667	443.333	6.83667	23.9133	1.80645	3.09e-32	7.25e-31	yes	--	PREDICTED: mitochondrial intermembrane space import and assembly protein 40-like [Prunus mume]	-	-	-	-	-	-	-
Pm009587	2824.67	12116.7	64.99	305.393	2.23238	1.45e-92	2.43e-90	yes	At3g24170	PREDICTED: glutathione reductase, cytosolic [Prunus mume]	Metabolism	Metabolism of other amino acids	ko00480//Glutathione metabolism	K00383	-	-	-
Pm009591	21.6667	8	2.75	1.14667	-1.26199	0.00376032	0.00896896	yes	TDIF	PREDICTED: CLAVATA3/ESR (CLE)-related protein TDIF-like [Prunus mume]	-	-	-	-	-	-	-
Pm009604	338.333	54.3333	7.78	1.34333	-2.53395	8.59e-14	7.12e-13	yes	MAP70.5	PREDICTED: microtubule-associated protein 70-5 [Prunus mume]	-	-	-	-	-	-	-
Pm009613	4792.33	1606.67	176.733	64.9467	-1.44425	9.07e-32	2.08e-30	yes	--	PREDICTED: heavy metal-associated isoprenylated plant protein 3-like [Prunus mume]	-	-	-	-	-	-	-
Pm009614	6321	2848	116.723	57.5267	-1.02079	7.71e-25	1.25e-23	yes	OPT3	PREDICTED: oligopeptide transporter 3 [Prunus mume]	-	-	-	-	-	-	-
Pm009616	63	151.667	2.96333	7.63333	1.36509	2.18e-10	1.36e-09	yes	MTACP2	PREDICTED: acyl carrier protein 3, mitochondrial [Prunus mume]	Metabolism	Energy metabolism;Global and Overview	ko01100//Metabolic pathways;ko00190//Oxidative phosphorylation	K03955	-	-	-
Pm009617	203.333	59	9.19667	2.88667	-1.67171	2.59e-12	1.89e-11	yes	--	Pollen_Ole_e_I domain-containing protein [Cephalotus follicularis]	-	-	-	-	-	-	-
Pm009635	357.667	831.667	12	30.61	1.35097	5.29e-24	8.21e-23	yes	PGLP2	PREDICTED: phosphoglycolate phosphatase 2 [Prunus mume]	Metabolism	Carbohydrate metabolism;Global and Overview	ko01100//Metabolic pathways;ko01110//Biosynthesis of secondary metabolites;ko01130//Biosynthesis of antibiotics;ko01200//Carbon metabolism;ko00630//Glyoxylate and dicarboxylate metabolism	K19269	-	GO:0003824//catalytic activity;GO:0042578//phosphoric ester hydrolase activity;GO:0016787//hydrolase activity;GO:0016788//hydrolase activity, acting on ester bonds	GO:0006793//phosphorus metabolic process;GO:0044237//cellular metabolic process;GO:0009987//cellular process;GO:0008152//metabolic process;GO:0006796//phosphate-containing compound metabolic process
Pm009636	948.667	2228	32.0467	81.42	1.34521	5.26e-18	5.76e-17	yes	FPS2	PREDICTED: farnesyl pyrophosphate synthase 2 [Prunus mume]	Metabolism	Global and Overview;Metabolism of terpenoids and polyketides	ko01100//Metabolic pathways;ko01110//Biosynthesis of secondary metabolites;ko01130//Biosynthesis of antibiotics;ko00900//Terpenoid backbone biosynthesis	K00787	-	-	-
Pm009640	237.333	2093.67	3.89	37.3	3.26133	2.22e-115	5.98e-113	yes	At5g47800	PREDICTED: BTB/POZ domain-containing protein At5g47800 [Prunus mume]	-	-	-	-	-	-	-
Pm009652	96.1267	23.4267	6.44667	1.70667	-1.91737	2.53e-09	1.43e-08	yes	C/VIF2	PREDICTED: cell wall / vacuolar inhibitor of fructosidase 2-like [Prunus mume]	-	-	-	-	-	-	-
Pm009662	206	87.6667	4.62	2.19667	-1.07258	8.97e-05	0.000289962	yes	EDE1	PREDICTED: protein ENDOSPERM DEFECTIVE 1-like [Prunus mume]	-	-	-	-	-	-	-
Pm009664	540.277	2304.9	13.8933	65.8833	2.24552	1.05e-44	4.23e-43	yes	2020-04-03	PREDICTED: 5'-adenylylsulfate reductase 3, chloroplastic-like [Prunus mume]	Metabolism	Energy metabolism;Global and Overview	ko01120//Microbial metabolism in diverse environments;ko00920//Sulfur metabolism	K05907	-	GO:0003824//catalytic activity;GO:0016491//oxidoreductase activity;GO:0016671//oxidoreductase activity, acting on a sulfur group of donors, disulfide as acceptor;GO:0016667//oxidoreductase activity, acting on a sulfur group of donors	GO:0044763//single-organism cellular process;GO:0006790//sulfur compound metabolic process;GO:0044710//single-organism metabolic process;GO:0042592//homeostatic process;GO:0065007//biological regulation;GO:0044237//cellular metabolic process;GO:0065008//regulation of biological quality;GO:0009987//cellular process;GO:0019725//cellular homeostasis;GO:0008152//metabolic process;GO:0044699//single-o…
Pm009665	987.39	2959.43	20.7033	68.6167	1.7287	1.98e-32	4.69e-31	yes	2020-04-03	PREDICTED: 5'-adenylylsulfate reductase 3, chloroplastic-like [Prunus mume]	Metabolism	Energy metabolism;Global and Overview	ko01120//Microbial metabolism in diverse environments;ko00920//Sulfur metabolism	K05907	-	GO:0003824//catalytic activity;GO:0016667//oxidoreductase activity, acting on a sulfur group of donors;GO:0016671//oxidoreductase activity, acting on a sulfur group of donors, disulfide as acceptor;GO:0016491//oxidoreductase activity	GO:0044710//single-organism metabolic process;GO:0044237//cellular metabolic process;GO:0065007//biological regulation;GO:0065008//regulation of biological quality;GO:0044699//single-organism process;GO:0009987//cellular process;GO:0019725//cellular homeostasis;GO:0008152//metabolic process;GO:0006790//sulfur compound metabolic process;GO:0044763//single-organism cellular process;GO:0042592//home…
Pm009666	2023.33	645.667	49.9267	17.2933	-1.52959	3.34e-26	5.84e-25	yes	At1g11820	PREDICTED: glucan endo-1,3-beta-glucosidase 1 [Prunus mume]	-	-	-	-	-	GO:0015926//glucosidase activity;GO:0008422//beta-glucosidase activity;GO:0016787//hydrolase activity;GO:0004553//hydrolase activity, hydrolyzing O-glycosyl compounds;GO:0003824//catalytic activity;GO:0016798//hydrolase activity, acting on glycosyl bonds	GO:0044238//primary metabolic process;GO:0008152//metabolic process
Pm009678	3812.33	1064.33	85.65	26.1167	-1.71348	3.18e-52	1.7e-50	yes	APA1	PREDICTED: aspartic proteinase-like [Prunus mume]	-	-	-	-	-	-	-
Pm009685	4.33333	0.333333	0.2	0.0166667	-3.58496	0.00804034	0.0178235	yes	At1g50720	Stigma-specific protein Stig1 [Cynara cardunculus var. scolymus] [Cynara cardunculus]	-	-	-	-	-	-	-
Pm009698	117	35.6667	5.80333	1.94	-1.58083	1.42e-10	9.04e-10	yes	--	chaperonin-like RBCX protein 1, chloroplastic [Cajanus cajan]	-	-	-	-	-	-	-
Pm009705	1640.67	391	46.6633	12.15	-1.94133	5.02e-71	4.9e-69	yes	H1	PREDICTED: homeobox protein knotted-1-like LET6 [Prunus mume]	-	-	-	-	GO:0043227//membrane-bounded organelle;GO:0043231//intracellular membrane-bounded organelle;GO:0044464//cell part;GO:0005622//intracellular;GO:0043226//organelle;GO:0043229//intracellular organelle;GO:0044424//intracellular part;GO:0005623//cell	GO:0001071//nucleic acid binding transcription factor activity;GO:0097159//organic cyclic compound binding;GO:1901363//heterocyclic compound binding;GO:0005488//binding;GO:0003676//nucleic acid binding;GO:0003677//DNA binding	GO:0044260//cellular macromolecule metabolic process;GO:0019438//aromatic compound biosynthetic process;GO:1901362//organic cyclic compound biosynthetic process;GO:0008152//metabolic process;GO:0010467//gene expression;GO:0034654//nucleobase-containing compound biosynthetic process;GO:0071704//organic substance metabolic process;GO:0044238//primary metabolic process;GO:0006139//nucleobase-contain…
Pm009718	3310.67	1366.67	123.03	55.7167	-1.14283	1.56e-22	2.23e-21	yes	PAP	PREDICTED: plastid-lipid-associated protein, chloroplastic-like [Prunus mume]	-	-	-	-	GO:0043226//organelle;GO:0009536//plastid;GO:0043227//membrane-bounded organelle;GO:0044464//cell part;GO:0043231//intracellular membrane-bounded organelle;GO:0005622//intracellular;GO:0043229//intracellular organelle;GO:0005623//cell;GO:0005737//cytoplasm;GO:0044424//intracellular part;GO:0044444//cytoplasmic part	GO:0016491//oxidoreductase activity;GO:0003824//catalytic activity	-
Pm009738	39.3333	15.3333	2.92333	1.22	-1.26073	0.000693897	0.00192054	yes	NDR1	PREDICTED: protein NDR1-like [Prunus mume]	-	-	-	-	-	-	-
Pm009748	232.333	70.3333	19.99	6.6	-1.59874	6.68e-13	5.16e-12	yes	ETC1	PREDICTED: MYB-like transcription factor ETC1 [Prunus mume]	-	-	-	-	-	GO:0005488//binding	-
Pm009750	108	289	3.30333	10.1033	1.61284	2.73e-09	1.53e-08	yes	XTH8	PREDICTED: probable xyloglucan endotransglucosylase/hydrolase protein 8 isoform X2 [Prunus mume]	-	-	-	-	GO:0071944//cell periphery;GO:0005576//extracellular region;GO:0005623//cell;GO:0044464//cell part;GO:0030312//external encapsulating structure	GO:0016758//transferase activity, transferring hexosyl groups;GO:0016757//transferase activity, transferring glycosyl groups;GO:0003824//catalytic activity;GO:0016740//transferase activity	GO:0008152//metabolic process;GO:0005975//carbohydrate metabolic process;GO:0005976//polysaccharide metabolic process;GO:0044238//primary metabolic process;GO:0071704//organic substance metabolic process;GO:0043170//macromolecule metabolic process;GO:0044042//glucan metabolic process
Pm009754	8781	3879.67	215.213	104.877	-1.03707	9.47e-12	6.62e-11	yes	PME18	PREDICTED: pectinesterase [Prunus mume]	Metabolism	Carbohydrate metabolism;Global and Overview	ko01100//Metabolic pathways;ko00500//Starch and sucrose metabolism;ko00040//Pentose and glucuronate interconversions	K01051	GO:0044464//cell part;GO:0005623//cell;GO:0071944//cell periphery;GO:0030312//external encapsulating structure	GO:0016787//hydrolase activity;GO:0052689//carboxylic ester hydrolase activity;GO:0003824//catalytic activity;GO:0016788//hydrolase activity, acting on ester bonds	GO:0065007//biological regulation;GO:0043170//macromolecule metabolic process;GO:0005975//carbohydrate metabolic process;GO:0044238//primary metabolic process;GO:0045229//external encapsulating structure organization;GO:0065009//regulation of molecular function;GO:0071555//cell wall organization;GO:0009987//cellular process;GO:0016043//cellular component organization;GO:0008152//metabolic process…
Pm009761	1750.33	3964.67	48.2633	114.89	1.25125	4.54e-05	0.000153459	yes	GPT2	PREDICTED: glucose-6-phosphate/phosphate translocator 2, chloroplastic [Prunus mume]	-	-	-	-	-	-	-
Pm009761	27.1433	6	0.816667	0.203333	-2.0059	5.8e-05	0.000192736	yes	BGLU45	PREDICTED: beta-glucosidase 47-like [Prunus mume]	Metabolism	Biosynthesis of other secondary metabolites;Metabolism of other amino acids;Global and Overview;Carbohydrate metabolism	ko01100//Metabolic pathways;ko01110//Biosynthesis of secondary metabolites;ko00500//Starch and sucrose metabolism;ko00940//Phenylpropanoid biosynthesis;ko00460//Cyanoamino acid metabolism	K05350	-	-	-
Pm009765	8.66667	21.3333	0.79	2.03333	1.36392	0.00335235	0.00806738	yes	--	PREDICTED: uncharacterized protein LOC107880640 [Prunus mume]	-	-	-	-	-	-	-
Pm009769	442.667	828.333	13.7033	27.9833	1.03004	2.8e-17	2.93e-16	yes	PPR336	PREDICTED: pentatricopeptide repeat-containing protein At1g61870, mitochondrial [Prunus mume]	-	-	-	-	-	-	-
Pm009788	40.6667	138.333	1.06667	3.90667	1.87283	1.14e-10	7.3e-10	yes	At5g41620	PREDICTED: probable DNA double-strand break repair Rad50 ATPase isoform X2 [Gossypium hirsutum]	-	-	-	-	-	-	-
Pm009791	7.66667	2	0.153333	0.0433333	-1.82312	0.0107245	0.0230153	yes	--	Homer protein isoform 2 [Theobroma cacao]	-	-	-	-	-	-	-
Pm009792	61953.7	10389.3	2065.58	379.123	-2.44581	7.3e-133	2.73e-130	yes	PER42	PREDICTED: peroxidase 42 [Prunus mume]	Metabolism	Global and Overview;Biosynthesis of other secondary metabolites	ko01100//Metabolic pathways;ko01110//Biosynthesis of secondary metabolites;ko00940//Phenylpropanoid biosynthesis	K00430	-	-	-
Pm009804	132	601	2.82	14.1867	2.33077	3.6e-47	1.61e-45	yes	ankrd13c-a	PREDICTED: LOW QUALITY PROTEIN: ankyrin repeat domain-containing protein 13C [Prunus mume]	-	-	-	-	-	-	-
Pm009810	218.507	94.3833	4.79667	2.25	-1.09211	1.32e-07	6.26e-07	yes	CRK25	PREDICTED: cysteine-rich receptor-like protein kinase 10 [Prunus mume]	-	-	-	-	-	-	-
Pm009810	37.8933	11.5467	0.903333	0.283333	-1.67276	4.7e-06	1.85e-05	yes	SD11	PREDICTED: G-type lectin S-receptor-like serine/threonine-protein kinase SD1-1 isoform X1 [Prunus mume]	-	-	-	-	-	-	-
Pm009811	74.0133	33.8067	1.53667	0.76	-1.01573	0.000310519	0.000913946	yes	CRK25	PREDICTED: cysteine-rich receptor-like protein kinase 10 [Prunus mume]	-	-	-	-	-	-	-
Pm009812	5.66667	1	0.21	0.0366667	-2.51785	0.00990022	0.021431	yes	CRK10	PREDICTED: cysteine-rich receptor-like protein kinase 10 [Prunus mume]	-	-	-	-	-	-	-
Pm009821	21.5033	44.8767	1.14	2.54	1.15579	0.000495325	0.00140482	yes	--	PREDICTED: cytosolic purine 5'-nucleotidase-like [Prunus mume]	-	-	-	-	-	-	-
Pm009822	60	9.66667	2.11	0.373333	-2.49871	3.68e-11	2.45e-10	yes	CRRSP38	PREDICTED: cysteine-rich repeat secretory protein 38-like [Prunus mume]	-	-	-	-	-	-	-
Pm009832	309.333	141.667	5.92333	2.95	-1.00569	4.51e-09	2.47e-08	yes	CRK29	PREDICTED: cysteine-rich receptor-like protein kinase 10 [Prunus mume]	-	-	-	-	-	-	-
Pm009836	1278.33	389.667	83.3767	27.96	-1.57628	6.4e-30	1.34e-28	yes	CXXS1	PREDICTED: thioredoxin-like protein CXXS1 [Prunus mume]	-	-	-	-	-	GO:0015036//disulfide oxidoreductase activity;GO:0016667//oxidoreductase activity, acting on a sulfur group of donors;GO:0016491//oxidoreductase activity;GO:0003824//catalytic activity	GO:0044699//single-organism process;GO:0065008//regulation of biological quality;GO:0065007//biological regulation;GO:0008152//metabolic process;GO:0042592//homeostatic process;GO:0044710//single-organism metabolic process;GO:0019725//cellular homeostasis;GO:0044763//single-organism cellular process;GO:0009987//cellular process
Pm009844	4	52	0.106667	1.47333	3.7879	2.04e-12	1.51e-11	yes	At5g15730	PREDICTED: calcium/calmodulin-regulated receptor-like kinase 1 [Prunus mume]	-	-	-	-	-	-	-
Pm009845	63	121	1.65667	3.44	1.05413	0.000293732	0.000867446	yes	AFS1	PREDICTED: (E,E)-alpha-farnesene synthase-like [Prunus mume]	Metabolism	Global and Overview;Metabolism of terpenoids and polyketides	ko01110//Biosynthesis of secondary metabolites;ko00909//Sesquiterpenoid and triterpenoid biosynthesis	K14173	-	-	-
Pm009849	10411.3	1872.33	271.317	53.8933	-2.3318	5.68e-42	2.1e-40	yes	TPS13	PREDICTED: (3S,6E)-nerolidol synthase 1-like [Prunus mume]	Metabolism	Metabolism of terpenoids and polyketides;Global and Overview	ko01110//Biosynthesis of secondary metabolites;ko01130//Biosynthesis of antibiotics;ko00902//Monoterpenoid biosynthesis	K15086	-	-	-
Pm009850	21369.3	1990	543.42	55.81	-3.28347	4.67e-153	2.42e-150	yes	TPS13	PREDICTED: (3S,6E)-nerolidol synthase 1-like [Prunus mume]	Metabolism	Metabolism of terpenoids and polyketides;Global and Overview	ko01110//Biosynthesis of secondary metabolites;ko01130//Biosynthesis of antibiotics;ko00902//Monoterpenoid biosynthesis	K15086	GO:0043226//organelle;GO:0043227//membrane-bounded organelle;GO:0044424//intracellular part;GO:0005623//cell;GO:0043229//intracellular organelle;GO:0005737//cytoplasm;GO:0009536//plastid;GO:0044464//cell part;GO:0044444//cytoplasmic part;GO:0043231//intracellular membrane-bounded organelle;GO:0005622//intracellular	GO:0016838//carbon-oxygen lyase activity, acting on phosphates;GO:0016829//lyase activity;GO:0003824//catalytic activity;GO:0046872//metal ion binding;GO:0005488//binding;GO:0043167//ion binding;GO:0043169//cation binding;GO:0016835//carbon-oxygen lyase activity	GO:0044237//cellular metabolic process;GO:0006720//isoprenoid metabolic process;GO:0009987//cellular process;GO:0044238//primary metabolic process;GO:0044710//single-organism metabolic process;GO:0008152//metabolic process;GO:0071704//organic substance metabolic process;GO:0006629//lipid metabolic process;GO:0044699//single-organism process;GO:0044255//cellular lipid metabolic process;GO:0006721/…
Pm009851	249	585.667	9.12333	23.3233	1.35414	1.54e-17	1.64e-16	yes	At3g13160	PREDICTED: pentatricopeptide repeat-containing protein At3g13160, mitochondrial-like [Prunus mume]	-	-	-	-	-	-	-
Pm009854	1675	558.333	63.7567	22.95	-1.47408	1.38e-32	3.31e-31	yes	At5g39570	PREDICTED: uncharacterized protein LOC103324600 [Prunus mume]	-	-	-	-	-	-	-
Pm009855	905.333	406.667	24.7767	12.0367	-1.04155	1.6e-17	1.7e-16	yes	BHLH112	PREDICTED: transcription factor bHLH112 isoform X1 [Prunus mume]	-	-	-	-	-	-	-
Pm009856	687	1950.33	31.4467	97.35	1.63027	2.38e-53	1.34e-51	yes	FQR1	PREDICTED: NAD(P)H dehydrogenase (quinone) FQR1-like [Prunus mume]	Metabolism	Global and Overview;Metabolism of cofactors and vitamins	ko01110//Biosynthesis of secondary metabolites;ko00130//Ubiquinone and other terpenoid-quinone biosynthesis	K03809	-	GO:0003824//catalytic activity	GO:0034654//nucleobase-containing compound biosynthetic process;GO:0018130//heterocycle biosynthetic process;GO:0044271//cellular nitrogen compound biosynthetic process;GO:0016070//RNA metabolic process;GO:0043170//macromolecule metabolic process;GO:0034641//cellular nitrogen compound metabolic process;GO:0032774//RNA biosynthetic process;GO:0071704//organic substance metabolic process;GO:0019438…
Pm009860	632.317	221	10.7967	4.13667	-1.38405	3.63e-20	4.52e-19	yes	At1g11410	PREDICTED: G-type lectin S-receptor-like serine/threonine-protein kinase At1g11410 [Prunus mume]	-	-	-	-	-	-	-
Pm009871	74.7367	32.6667	1.24667	0.603333	-1.04705	0.000118107	0.000374013	yes	SD129	PREDICTED: G-type lectin S-receptor-like serine/threonine-protein kinase SD1-29 [Prunus mume]	-	-	-	-	-	-	-
Pm009873	179.333	368.333	1.62333	3.62	1.15703	1.56e-12	1.16e-11	yes	B120	PREDICTED: G-type lectin S-receptor-like serine/threonine-protein kinase SD1-29 [Fragaria vesca subsp. vesca] [Fragaria vesca]	-	-	-	-	-	-	-
Pm009873	126.447	52.7033	2.34667	1.05667	-1.15109	6.14e-07	2.7e-06	yes	CES101	PREDICTED: LOW QUALITY PROTEIN: G-type lectin S-receptor-like serine/threonine-protein kinase CES101 [Prunus mume]	-	-	-	-	-	-	-
Pm009874	62.3333	26.3333	4.61333	2.12333	-1.11948	8.67e-05	0.000281234	yes	KIC	PREDICTED: calcium-binding protein PBP1-like [Prunus mume]	-	-	-	-	-	-	-
Pm009875	34	12	3.01667	1.16333	-1.37469	0.000120746	0.000381894	yes	PBP1	PREDICTED: calcium-binding protein PBP1-like [Prunus mume]	-	-	-	-	-	-	-
Pm009884	177.667	40	7.39	1.82	-2.02164	2.12e-16	2.11e-15	yes	CYCD6-1	D6-type cyclin [Populus trichocarpa]	-	-	-	-	-	-	-
Pm009885	172.333	364.333	4.78333	11.0733	1.211	4.97e-13	3.88e-12	yes	--	octicosapeptide/Phox/Bem1p domain-containing family protein [Populus trichocarpa]	-	-	-	-	-	-	-
Pm009886	119.333	39	3.81	1.35667	-1.48972	1.11e-08	5.87e-08	yes	ENT3	PREDICTED: equilibrative nucleotide transporter 3-like [Prunus mume]	-	-	-	-	-	-	-
Pm009897	223.333	65.6667	10.98	3.54	-1.63306	5.85e-14	4.89e-13	yes	--	PREDICTED: uncharacterized protein LOC103324628 [Prunus mume]	-	-	-	-	-	-	-
Pm009912	80	165.333	2.21333	4.88667	1.14263	5.59e-06	2.17e-05	yes	At1g61320	F-box domain-containing protein/FBD domain-containing protein, partial [Cephalotus follicularis]	-	-	-	-	-	-	-
Pm009916	419	1155	8.77	25.9567	1.56546	4.83e-13	3.77e-12	yes	NDB3	PREDICTED: external alternative NAD(P)H-ubiquinone oxidoreductase B3, mitochondrial [Prunus mume]	-	-	-	-	GO:0044424//intracellular part;GO:0005622//intracellular;GO:0043227//membrane-bounded organelle;GO:0016020//membrane;GO:0043229//intracellular organelle;GO:0031090//organelle membrane;GO:0044446//intracellular organelle part;GO:0005740//mitochondrial envelope;GO:0043231//intracellular membrane-bounded organelle;GO:0044422//organelle part;GO:0005737//cytoplasm;GO:0044464//cell part;GO:0044429//mit…	GO:0036094//small molecule binding;GO:0097159//organic cyclic compound binding;GO:1901363//heterocyclic compound binding;GO:0000166//nucleotide binding;GO:1901265//nucleoside phosphate binding;GO:0003824//catalytic activity;GO:0005488//binding	GO:0044699//single-organism process;GO:0044710//single-organism metabolic process;GO:0008152//metabolic process
Pm009917	1074.67	2417.67	17.6333	43.5333	1.30382	2.65e-26	4.67e-25	yes	TIR1	PREDICTED: protein TRANSPORT INHIBITOR RESPONSE 1-like [Prunus mume]	Environmental Information Processing	Signal transduction	ko04075//Plant hormone signal transduction	K14485	-	-	GO:0007165//signal transduction;GO:0071310//cellular response to organic substance;GO:0050789//regulation of biological process;GO:0044699//single-organism process;GO:0051716//cellular response to stimulus;GO:0050794//regulation of cellular process;GO:0023052//signaling;GO:0009725//response to hormone;GO:0050896//response to stimulus;GO:0042221//response to chemical;GO:0044700//single organism si…
Pm009925	17.3333	2.33333	1.32667	0.2	-2.72973	5.73e-06	2.23e-05	yes	Cdlc2	PREDICTED: dynein light chain LC6, flagellar outer arm [Prunus mume]	-	-	-	-	-	-	-
Pm009932	206.333	64.3333	3.53	1.20333	-1.55263	4.14e-10	2.51e-09	yes	BGAL8	PREDICTED: beta-galactosidase 8-like [Prunus mume]	-	-	-	-	-	GO:0015925//galactosidase activity;GO:0004553//hydrolase activity, hydrolyzing O-glycosyl compounds;GO:0016798//hydrolase activity, acting on glycosyl bonds;GO:0016787//hydrolase activity;GO:0003824//catalytic activity;GO:0005488//binding	GO:0008152//metabolic process;GO:0044238//primary metabolic process
Pm009934	188.333	67	7.64	2.97333	-1.36149	2.19e-10	1.37e-09	yes	ENDO1	PREDICTED: endonuclease 1 [Prunus mume]	-	-	-	-	-	-	-
Pm009936	62.6667	235	1.43333	5.69333	1.9899	3.47e-13	2.74e-12	yes	NDA1	PREDICTED: internal alternative NAD(P)H-ubiquinone oxidoreductase A1, mitochondrial-like [Prunus mume]	-	-	-	-	-	-	-
Pm009939	1743.67	599.667	41.4967	15.5467	-1.41639	1.66e-37	5.01e-36	yes	AHL	PREDICTED: PAP-specific phosphatase HAL2-like [Prunus mume]	Metabolism	Global and Overview;Energy metabolism	ko01100//Metabolic pathways;ko01130//Biosynthesis of antibiotics;ko01120//Microbial metabolism in diverse environments;ko00920//Sulfur metabolism	K01082	-	GO:0016791//phosphatase activity;GO:0008252//nucleotidase activity;GO:0042578//phosphoric ester hydrolase activity;GO:0003824//catalytic activity;GO:0016788//hydrolase activity, acting on ester bonds;GO:0016787//hydrolase activity	GO:0044763//single-organism cellular process;GO:0044710//single-organism metabolic process;GO:0006644//phospholipid metabolic process;GO:0009987//cellular process;GO:0044699//single-organism process;GO:0046488//phosphatidylinositol metabolic process;GO:0008152//metabolic process;GO:0044237//cellular metabolic process;GO:0071704//organic substance metabolic process;GO:0006629//lipid metabolic proc…
Pm009940	816	228.333	35.39	10.9533	-1.69197	8.49e-19	9.7e-18	yes	--	PREDICTED: ctenidin-3-like [Citrus sinensis]	-	-	-	-	-	-	-
Pm009946	282	686	7.66333	20.5233	1.42122	1.8e-15	1.69e-14	yes	--	PREDICTED: pinin-like [Prunus mume]	-	-	-	-	-	-	-
Pm009947	45	592.333	1.75667	25.3233	3.84955	6.48e-87	9.62e-85	yes	--	PREDICTED: ras-associated and pleckstrin homology domains-containing protein 1 [Malus domestica]	-	-	-	-	-	-	-
Pm009953	308.667	125.333	8.07667	3.61333	-1.16043	9.81e-10	5.76e-09	yes	SCPL31	PREDICTED: serine carboxypeptidase-like 31 [Prunus mume]	-	-	-	-	-	GO:0070011//peptidase activity, acting on L-amino acid peptides;GO:0008233//peptidase activity;GO:0003824//catalytic activity;GO:0016787//hydrolase activity;GO:0004180//carboxypeptidase activity;GO:0008238//exopeptidase activity	GO:0043170//macromolecule metabolic process;GO:0010467//gene expression;GO:0044238//primary metabolic process;GO:0006508//proteolysis;GO:0019538//protein metabolic process;GO:0051604//protein maturation;GO:0016485//protein processing;GO:0071704//organic substance metabolic process;GO:0008152//metabolic process
Pm009958	25.3333	6	0.43	0.11	-1.96683	5e-06	1.96e-05	yes	At4g04980	PREDICTED: protein diaphanous homolog 1-like [Nicotiana tabacum]	Cellular Processes	Transport and catabolism	ko04144//Endocytosis	K05747	-	-	-
Pm009961	9688.95	4021.67	199.38	90.4867	-1.13974	5.42e-31	1.21e-29	yes	co-2	PREDICTED: polyphenol oxidase, chloroplastic-like [Prunus mume]	Metabolism	Biosynthesis of other secondary metabolites;Global and Overview;Amino acid metabolism	ko01100//Metabolic pathways;ko01110//Biosynthesis of secondary metabolites;ko00350//Tyrosine metabolism;ko00950//Isoquinoline alkaloid biosynthesis	K00422	-	-	-
Pm009962	11255.4	2986	263.033	76.81	-1.77588	2.32e-23	3.46e-22	yes	co-1	PREDICTED: polyphenol oxidase, chloroplastic-like [Prunus mume]	Metabolism	Amino acid metabolism;Global and Overview;Biosynthesis of other secondary metabolites	ko01100//Metabolic pathways;ko01110//Biosynthesis of secondary metabolites;ko00350//Tyrosine metabolism;ko00950//Isoquinoline alkaloid biosynthesis	K00422	-	-	-
Pm009965	331	1957	8.44667	55.3833	2.713	1.19e-48	5.61e-47	yes	AS1	PREDICTED: polyphenol oxidase, chloroplastic-like, partial [Prunus mume]	Metabolism	Amino acid metabolism;Global and Overview;Biosynthesis of other secondary metabolites	ko01100//Metabolic pathways;ko01110//Biosynthesis of secondary metabolites;ko00350//Tyrosine metabolism;ko00950//Isoquinoline alkaloid biosynthesis	K00422	-	-	-
Pm009966	13830.3	5724	322.473	146.517	-1.13812	7.26e-20	8.83e-19	yes	co-2	PREDICTED: polyphenol oxidase, chloroplastic-like [Prunus mume]	Metabolism	Amino acid metabolism;Global and Overview;Biosynthesis of other secondary metabolites	ko01100//Metabolic pathways;ko01110//Biosynthesis of secondary metabolites;ko00350//Tyrosine metabolism;ko00950//Isoquinoline alkaloid biosynthesis	K00422	-	-	-
Pm009978	40.3333	6.33333	1.21667	0.213333	-2.51175	1.52e-09	8.8e-09	yes	A4galt	PREDICTED: lactosylceramide 4-alpha-galactosyltransferase [Fragaria vesca subsp. vesca] [Fragaria vesca]	Metabolism	Global and Overview;Glycan biosynthesis and metabolism	ko01100//Metabolic pathways;ko00603//Glycosphingolipid biosynthesis - globo series	K01988	-	GO:0016757//transferase activity, transferring glycosyl groups;GO:0008378//galactosyltransferase activity;GO:0016758//transferase activity, transferring hexosyl groups;GO:0016740//transferase activity;GO:0003824//catalytic activity	-
Pm009995	3828.67	1308.33	150.27	56.59	-1.40894	1.31e-37	3.97e-36	yes	Ephx2	PREDICTED: AB hydrolase superfamily protein YfhM-like [Prunus mume]	-	-	-	-	-	-	-
Pm010013	328	124.667	16.88	7.01667	-1.26646	3.71e-11	2.48e-10	yes	TOM2AH3	PREDICTED: tetraspanin-19-like [Prunus mume]	-	-	-	-	-	-	-
Pm010027	4.33333	11.3333	0.22	0.62	1.49476	0.0213666	0.0424933	yes	GRXS17	PREDICTED: monothiol glutaredoxin-S17 [Prunus mume]	-	-	-	-	-	-	-
Pm010031	30.6667	66.3333	1.32667	3.15333	1.24907	2.13e-06	8.79e-06	yes	HSFB2A	PREDICTED: heat stress transcription factor B-2a-like [Prunus mume]	-	-	-	-	-	-	-
Pm010038	82.3333	34.3333	3.37	1.52	-1.14868	2.38e-05	8.42e-05	yes	At5g22620	PREDICTED: probable 2-carboxy-D-arabinitol-1-phosphatase [Prunus mume]	-	-	-	-	-	GO:0003824//catalytic activity	-
Pm010040	50.3333	91.6667	1.13	2.29	1.01902	7.02e-05	0.000230879	yes	PCMP-H6	PREDICTED: pentatricopeptide repeat-containing protein At2g33760 [Prunus mume]	-	-	-	-	-	-	-
Pm010044	459	913	17.16	37.31	1.12051	6.07e-23	8.89e-22	yes	RPL21M	PREDICTED: 50S ribosomal protein L21, mitochondrial [Prunus mume]	Genetic Information Processing	Translation	ko03010//Ribosome	K02888	-	-	-
Pm010048	133.333	59.6667	2.35333	1.14	-1.04567	3.73e-06	1.49e-05	yes	LOX3.1	PREDICTED: linoleate 13S-lipoxygenase 3-1, chloroplastic-like [Prunus mume]	Metabolism	Global and Overview;Lipid metabolism	ko01100//Metabolic pathways;ko01110//Biosynthesis of secondary metabolites;ko00592//alpha-Linolenic acid metabolism;ko00591//Linoleic acid metabolism	K00454	-	-	-
Pm010051	360	161	7.19667	3.54	-1.02358	2.64e-09	1.49e-08	yes	LECRK71	PREDICTED: L-type lectin-domain containing receptor kinase VII.1 [Prunus mume]	-	-	-	-	-	GO:1901363//heterocyclic compound binding;GO:0036094//small molecule binding;GO:0004672//protein kinase activity;GO:0016773//phosphotransferase activity, alcohol group as acceptor;GO:0016740//transferase activity;GO:0005488//binding;GO:0032550//purine ribonucleoside binding;GO:0032549//ribonucleoside binding;GO:0097159//organic cyclic compound binding;GO:0001882//nucleoside binding;GO:0016301//ki…	GO:0019538//protein metabolic process;GO:0016310//phosphorylation;GO:0006793//phosphorus metabolic process;GO:0043170//macromolecule metabolic process;GO:0006796//phosphate-containing compound metabolic process;GO:0044260//cellular macromolecule metabolic process;GO:0071704//organic substance metabolic process;GO:0044238//primary metabolic process;GO:0008152//metabolic process;GO:0006464//cellula…
Pm010055	627	143.333	49.06	12.0867	-2.02113	2.7e-25	4.49e-24	yes	--	PREDICTED: transcription factor bHLH55-like isoform X2 [Pyrus x bretschneideri]	-	-	-	-	-	-	-
Pm010057	2162.33	4743	51.1133	122.247	1.25802	1.47e-35	4.04e-34	yes	TIF3D1	PREDICTED: LOW QUALITY PROTEIN: eukaryotic translation initiation factor 3 subunit D-like [Prunus mume]	Genetic Information Processing	Translation	ko03013//RNA transport	K03251	-	-	-
Pm010058	20883	8983	827.677	392.067	-1.07797	2.06e-22	2.93e-21	yes	AGP30	PREDICTED: non-classical arabinogalactan protein 31-like [Prunus mume]	-	-	-	-	-	-	-
Pm010060	284.667	76.3333	17.2933	5.11667	-1.75694	4.99e-19	5.77e-18	yes	RALFL4	PREDICTED: protein RALF-like 22 [Prunus mume]	-	-	-	-	-	-	-
Pm010079	32916	12607.3	1573.72	664.927	-1.24291	2.35e-22	3.33e-21	yes	--	PREDICTED: auxin-repressed 12.5 kDa protein-like [Prunus mume]	-	-	-	-	-	-	-
Pm010090	149	334	11.8467	29.1867	1.30083	8.53e-16	8.19e-15	yes	NFD6	PREDICTED: protein NUCLEAR FUSION DEFECTIVE 6, chloroplastic/mitochondrial isoform X1 [Prunus mume]	-	-	-	-	-	-	-
Pm010091	576	157.667	39.88	11.9567	-1.73785	9.72e-26	1.66e-24	yes	--	PREDICTED: uncharacterized protein LOC103324811 isoform X1 [Prunus mume]	-	-	-	-	-	-	-
Pm010098	5863	2308.67	144.093	62.4333	-1.20662	6.93e-33	1.68e-31	yes	TPT	PREDICTED: triose phosphate/phosphate translocator, chloroplastic isoform X1 [Prunus mume]	-	-	-	-	GO:0016020//membrane;GO:0044425//membrane part;GO:0031224//intrinsic component of membrane	-	GO:0051234//establishment of localization;GO:0051179//localization
Pm010100	87.3333	30	3.04333	1.13667	-1.42084	1.42e-07	6.69e-07	yes	--	DUF679 domain-containing protein [Cephalotus follicularis]	-	-	-	-	-	-	-
Pm010110	18.3333	6.66667	0.756667	0.3	-1.3347	0.0177376	0.0359561	yes	PER19	PREDICTED: peroxidase 19 [Prunus mume]	Metabolism	Global and Overview;Biosynthesis of other secondary metabolites	ko01100//Metabolic pathways;ko01110//Biosynthesis of secondary metabolites;ko00940//Phenylpropanoid biosynthesis	K00430	-	GO:0097159//organic cyclic compound binding;GO:0005488//binding;GO:0003824//catalytic activity;GO:0046906//tetrapyrrole binding;GO:0043169//cation binding;GO:1901363//heterocyclic compound binding;GO:0043167//ion binding	GO:0008152//metabolic process;GO:0006950//response to stress;GO:0044699//single-organism process;GO:0050896//response to stimulus;GO:0044710//single-organism metabolic process
Pm010111	223.333	486.667	3.43333	8.07667	1.23415	1.48e-14	1.3e-13	yes	GLR2.7	PREDICTED: glutamate receptor 2.7-like [Prunus mume]	-	-	-	-	-	-	-
Pm010117	1478.67	660.333	45.4	21.64	-1.06899	1.76e-12	1.31e-11	yes	IQD1	PREDICTED: protein IQ-DOMAIN 1 [Prunus mume]	-	-	-	-	-	-	-
Pm010119	139.333	46.6667	7.41333	2.73333	-1.43946	1.46e-07	6.87e-07	yes	NUDT15	PREDICTED: nudix hydrolase 15, mitochondrial-like [Prunus mume]	Cellular Processes	Transport and catabolism	ko04146//Peroxisome	K17879	-	-	-
Pm010127	40.6667	77.3333	0.983333	2.06667	1.07155	4.75e-05	0.000160017	yes	PCMP-E34	PREDICTED: pentatricopeptide repeat-containing protein At1g28690, mitochondrial [Prunus mume]	-	-	-	-	-	-	-
Pm010130	93.8567	17.3333	2.25	0.45	-2.32193	6.93e-15	6.26e-14	yes	BGLU45	PREDICTED: LOW QUALITY PROTEIN: beta-glucosidase 45-like [Prunus mume]	Metabolism	Biosynthesis of other secondary metabolites;Metabolism of other amino acids;Global and Overview;Carbohydrate metabolism	ko01100//Metabolic pathways;ko01110//Biosynthesis of secondary metabolites;ko00500//Starch and sucrose metabolism;ko00940//Phenylpropanoid biosynthesis;ko00460//Cyanoamino acid metabolism	K05350	-	-	-
Pm010130	467.983	107.107	14.4633	3.65333	-1.98511	1.09e-31	2.48e-30	yes	At1g31550	PREDICTED: GDSL esterase/lipase At1g31550-like [Prunus mume]	-	-	-	-	-	-	-
Pm010133	410	166.333	15.0533	6.75333	-1.15641	9.28e-12	6.49e-11	yes	At5g45910	PREDICTED: GDSL esterase/lipase At5g45910 [Prunus mume]	-	-	-	-	-	-	-
Pm010136	2069.33	4912	60.28	156.227	1.37389	1.73e-45	7.33e-44	yes	TBL38	PREDICTED: protein trichome birefringence-like 37 [Prunus mume]	-	-	-	-	-	-	-
Pm010157	57.3333	283.667	4.21	22.9733	2.44807	2.54e-21	3.39e-20	yes	--	PREDICTED: uncharacterized protein LOC103324892 [Prunus mume]	-	-	-	-	-	-	-
Pm010168	8.66667	2	0.343333	0.0833333	-2.04264	0.00348282	0.00835646	yes	OFP5	PREDICTED: transcription repressor OFP5 [Prunus mume]	-	-	-	-	-	-	-
Pm010170	863	2159	24.33	66.5367	1.45141	6.62e-37	1.92e-35	yes	BEH4	PREDICTED: BES1/BZR1 homolog protein 4 isoform X1 [Prunus mume]	-	-	-	-	-	-	-
Pm010184	47.7067	18.3367	0.92	0.38	-1.27563	0.000118255	0.000374425	yes	At1g07650	PREDICTED: probable LRR receptor-like serine/threonine-protein kinase At1g07650 [Prunus mume]	-	-	-	-	-	-	-
Pm010220	2176.33	684	59.8533	20.6133	-1.53785	6.84e-37	1.99e-35	yes	--	DUF676 domain-containing protein [Cephalotus follicularis]	-	-	-	-	-	-	-
Pm010224	260.033	638.983	7.09333	18.69	1.39773	5.01e-22	6.97e-21	yes	PYRD	PREDICTED: dihydroorotate dehydrogenase (quinone), mitochondrial-like isoform X1 [Prunus mume]	Metabolism	Nucleotide metabolism;Global and Overview	ko01100//Metabolic pathways;ko00240//Pyrimidine metabolism	K00254	-	-	-
Pm010225	114	281.667	7.27	19.7167	1.43939	1.44e-15	1.36e-14	yes	DOF1.5	PREDICTED: dof zinc finger protein DOF1.5 [Prunus mume]	-	-	-	-	-	-	-
Pm010231	2014.67	655.667	75.5667	27.0567	-1.48177	6.85e-30	1.44e-28	yes	--	DUF4228 domain-containing protein [Cephalotus follicularis]	-	-	-	-	-	-	-
Pm010235	846.333	1908.67	12.5533	30.9267	1.30078	1.05e-32	2.53e-31	yes	--	DUF688 domain-containing protein, partial [Cephalotus follicularis]	-	-	-	-	-	-	-
Pm010236	23.3333	9.33333	0.706667	0.32	-1.14296	0.00470793	0.0110068	yes	KAN4	PREDICTED: transcription activator GLK1-like [Prunus mume]	-	-	-	-	-	-	-
Pm010237	556.333	2196.67	16.3233	71.38	2.12858	1.19e-53	6.81e-52	yes	PCO4	PREDICTED: plant cysteine oxidase 4-like [Prunus mume]	Metabolism	Global and Overview;Metabolism of other amino acids	ko01100//Metabolic pathways;ko00430//Taurine and hypotaurine metabolism	K10712	-	-	-
Pm010238	350.667	711.333	5.29667	11.68	1.14088	3.33e-16	3.28e-15	yes	At5g45840	PREDICTED: probable LRR receptor-like serine/threonine-protein kinase At5g45840 isoform X1 [Prunus mume]	-	-	-	-	-	-	-
Pm010242	19.6667	211.333	0.296667	3.47667	3.55079	1.98e-38	6.23e-37	yes	CIPK5	PREDICTED: CBL-interacting protein kinase 5 [Prunus mume]	Cellular Processes	Transport and catabolism	ko04140//Regulation of autophagy	K07198	-	GO:0097159//organic cyclic compound binding;GO:0032549//ribonucleoside binding;GO:0032550//purine ribonucleoside binding;GO:1901363//heterocyclic compound binding;GO:0016301//kinase activity;GO:0003824//catalytic activity;GO:0001882//nucleoside binding;GO:0036094//small molecule binding;GO:0097367//carbohydrate derivative binding;GO:0016740//transferase activity;GO:0016773//phosphotransferase act…	GO:0044763//single-organism cellular process;GO:0044238//primary metabolic process;GO:0001101//response to acid chemical;GO:0050896//response to stimulus;GO:0009987//cellular process;GO:0007154//cell communication;GO:0008152//metabolic process;GO:0071704//organic substance metabolic process;GO:0044267//cellular protein metabolic process;GO:0006464//cellular protein modification process;GO:0042221…
Pm010248	62	25.6667	0.896667	0.4	-1.16457	5.91e-05	0.000196456	yes	At3g47570	PREDICTED: probable LRR receptor-like serine/threonine-protein kinase At3g47570 [Prunus mume]	Organismal Systems	Environmental adaptation	ko04626//Plant-pathogen interaction	K13420	-	-	-
Pm010260	250	88.6667	5.40333	2.06333	-1.38887	1.03e-11	7.18e-11	yes	At1g04910	PREDICTED: uncharacterized protein At1g04910 [Prunus mume]	-	-	-	-	-	-	-
Pm010264	72.6667	18.6667	0.986667	0.27	-1.8696	8e-09	4.29e-08	yes	At3g47570	PREDICTED: LRR receptor-like serine/threonine-protein kinase GSO1 isoform X1 [Prunus mume]	Organismal Systems	Environmental adaptation	ko04626//Plant-pathogen interaction	K13420	-	-	-
Pm010287	153	60.6667	2.02	0.853333	-1.24317	4.83e-06	1.9e-05	yes	FLS2	PREDICTED: LOW QUALITY PROTEIN: LRR receptor-like serine/threonine-protein kinase FLS2 [Prunus mume]	Organismal Systems	Environmental adaptation	ko04626//Plant-pathogen interaction	K13420	-	-	-
Pm010300	14.3333	6	0.543333	0.246667	-1.13927	0.0253494	0.0495022	yes	PUP9	PREDICTED: probable purine permease 9 [Prunus mume]	-	-	-	-	-	-	-
Pm010318	1343.33	4500.67	86.5	317.117	1.87424	3.24e-73	3.31e-71	yes	RPL32A	PREDICTED: 60S ribosomal protein L32-1 [Prunus mume]	Genetic Information Processing	Translation	ko03010//Ribosome	K02912	GO:0044464//cell part;GO:0044424//intracellular part;GO:0005623//cell;GO:0005622//intracellular;GO:1990904//ribonucleoprotein complex;GO:0032991//macromolecular complex;GO:0030529//intracellular ribonucleoprotein complex	-	GO:0071704//organic substance metabolic process;GO:0043170//macromolecule metabolic process;GO:0008152//metabolic process;GO:0010467//gene expression
Pm010330	1007	195.333	28.0267	5.90333	-2.2472	2.51e-48	1.17e-46	yes	SWEET2A	PREDICTED: bidirectional sugar transporter SWEET2a-like [Prunus mume]	-	-	-	-	-	-	-
Pm010336	1092	194	21.6767	4.26	-2.34722	5.66e-52	3e-50	yes	AIR3	PREDICTED: subtilisin-like protease SBT5.6 [Prunus mume]	-	-	-	-	-	-	-
Pm010337	230.667	57	3.60667	0.976667	-1.88473	1.13e-19	1.35e-18	yes	TPS1	PREDICTED: alpha,alpha-trehalose-phosphate synthase [UDP-forming] 1-like [Prunus mume]	Metabolism	Global and Overview;Carbohydrate metabolism	ko01100//Metabolic pathways;ko00500//Starch and sucrose metabolism	K16055	-	GO:0003824//catalytic activity;GO:0008194//UDP-glycosyltransferase activity;GO:0016757//transferase activity, transferring glycosyl groups;GO:0016791//phosphatase activity;GO:0019203//carbohydrate phosphatase activity;GO:0046527//glucosyltransferase activity;GO:0016740//transferase activity;GO:0042578//phosphoric ester hydrolase activity;GO:0035251//UDP-glucosyltransferase activity;GO:0016758//tr…	GO:0044699//single-organism process;GO:0008152//metabolic process;GO:0006793//phosphorus metabolic process;GO:0044237//cellular metabolic process;GO:0009311//oligosaccharide metabolic process;GO:0006796//phosphate-containing compound metabolic process;GO:0009987//cellular process;GO:0005975//carbohydrate metabolic process;GO:0005984//disaccharide metabolic process;GO:0071704//organic substance me…
Pm010340	5.66667	15.6667	0.16	0.48	1.58496	0.000746476	0.00205479	yes	Pes1	PREDICTED: pescadillo homolog [Prunus mume]	-	-	-	-	-	-	-
Pm010341	2259	957.333	67.5733	31.8567	-1.08486	5.37e-12	3.83e-11	yes	At5g45670	PREDICTED: GDSL esterase/lipase At5g45670-like [Prunus mume]	-	-	-	-	-	-	-
Pm010342	6973	2131.33	226.247	76.5	-1.56436	3.81e-19	4.43e-18	yes	At1g29660	PREDICTED: GDSL esterase/lipase At1g29660-like [Prunus mume]	-	-	-	-	-	GO:0003824//catalytic activity;GO:0016787//hydrolase activity	-
Pm010350	43	10.3333	0.926667	0.253333	-1.87101	4.4e-07	1.97e-06	yes	NPF4.6	PREDICTED: protein NRT1/ PTR FAMILY 4.5-like [Prunus mume]	-	-	-	-	-	-	GO:0051234//establishment of localization;GO:0051179//localization
Pm010354	604.333	1910.67	8.82667	30.3567	1.78207	2.17e-57	1.4e-55	yes	At1g07650	PREDICTED: probable LRR receptor-like serine/threonine-protein kinase At1g07650 isoform X1 [Prunus mume]	-	-	-	-	-	-	-
Pm010365	263	588	9.01667	22.3567	1.31004	4.15e-16	4.06e-15	yes	--	PREDICTED: uncharacterized protein LOC103325085 [Prunus mume]	-	-	-	-	-	-	-
Pm010380	167	68.3333	7.64667	3.46333	-1.14267	7.63e-05	0.000249644	yes	ycf23	DUF561 domain-containing protein [Cephalotus follicularis]	-	-	-	-	-	-	-
Pm010394	4779	9962.33	248.19	565.847	1.18897	3.08e-38	9.55e-37	yes	RPL18A	PREDICTED: 60S ribosomal protein L18a-2 [Prunus mume]	Genetic Information Processing	Translation	ko03010//Ribosome	K02882	-	-	-
Pm010397	10	22.6667	0.263333	0.676667	1.36156	0.0186736	0.037623	yes	CYP710A1	PREDICTED: cytochrome P450 710A11-like [Prunus mume]	Metabolism	Lipid metabolism;Global and Overview	ko01100//Metabolic pathways;ko01110//Biosynthesis of secondary metabolites;ko00100//Steroid biosynthesis	K09832	-	-	-
Pm010403	1228	451	18.5833	7.51667	-1.30584	2.47e-13	1.97e-12	yes	KAT1	PREDICTED: potassium channel KAT1-like isoform X1 [Prunus mume]	-	-	-	-	GO:0016020//membrane	GO:0022843//voltage-gated cation channel activity;GO:0005244//voltage-gated ion channel activity;GO:0005216//ion channel activity;GO:0022803//passive transmembrane transporter activity;GO:0022890//inorganic cation transmembrane transporter activity;GO:0008324//cation transmembrane transporter activity;GO:0022857//transmembrane transporter activity;GO:0046873//metal ion transmembrane transporter a…	GO:0030001//metal ion transport;GO:0034220//ion transmembrane transport;GO:0006811//ion transport;GO:0044765//single-organism transport;GO:0051234//establishment of localization;GO:0051179//localization;GO:0009987//cellular process;GO:0006812//cation transport;GO:0044763//single-organism cellular process;GO:1902578//single-organism localization;GO:0055085//transmembrane transport;GO:0044699//sing…
Pm010409	230.667	103	6.00667	2.97333	-1.01448	9.47e-06	3.56e-05	yes	--	DUF616 domain-containing protein [Cephalotus follicularis]	-	-	-	-	-	-	-
Pm010414	33.3333	82.3333	4.16667	11.2	1.42653	1.7e-07	7.92e-07	yes	RPS28	PREDICTED: 40S ribosomal protein S28 [Prunus mume]	Genetic Information Processing	Translation	ko03010//Ribosome	K02979	-	-	-
Pm010418	154	570	4.83667	19.8533	2.0373	1.16e-27	2.2e-26	yes	At1g32860	PREDICTED: glucan endo-1,3-beta-glucosidase 14 [Prunus mume]	-	-	-	-	-	GO:0015926//glucosidase activity;GO:0016787//hydrolase activity;GO:0004553//hydrolase activity, hydrolyzing O-glycosyl compounds;GO:0008422//beta-glucosidase activity;GO:0003824//catalytic activity;GO:0016798//hydrolase activity, acting on glycosyl bonds	GO:0044238//primary metabolic process;GO:0008152//metabolic process
Pm010425	216.667	1234.67	4.41	27.7433	2.65329	7.84e-62	5.8e-60	yes	NCED1	PREDICTED: probable 9-cis-epoxycarotenoid dioxygenase NCED5, chloroplastic [Prunus mume]	Metabolism	Metabolism of terpenoids and polyketides;Global and Overview	ko01100//Metabolic pathways;ko01110//Biosynthesis of secondary metabolites;ko00906//Carotenoid biosynthesis	K09840	-	-	-
Pm010428	2991.67	730	236.547	63.2133	-1.90382	3.34e-52	1.79e-50	yes	TIFY5A	PREDICTED: protein TIFY 5B [Prunus mume]	-	-	-	-	-	-	-
Pm010438	10375	3912	252.443	104.453	-1.2731	9.23e-29	1.84e-27	yes	DELTA-OAT	PREDICTED: ornithine aminotransferase, mitochondrial [Prunus mume]	Metabolism	Global and Overview;Amino acid metabolism	ko01100//Metabolic pathways;ko01110//Biosynthesis of secondary metabolites;ko01130//Biosynthesis of antibiotics;ko00330//Arginine and proline metabolism	K00819	-	GO:0043167//ion binding;GO:0008483//transaminase activity;GO:0003824//catalytic activity;GO:0016769//transferase activity, transferring nitrogenous groups;GO:0005488//binding;GO:0043168//anion binding;GO:0016740//transferase activity	-
Pm010441	57.3333	17.3333	1.46667	0.486667	-1.59154	1.75e-06	7.32e-06	yes	INT2	PREDICTED: probable inositol transporter 2 [Prunus mume]	-	-	-	-	-	-	-
Pm010446	659.333	1485.33	22.71	55.65	1.29305	6.43e-34	1.63e-32	yes	pak1ip1	PREDICTED: p21-activated protein kinase-interacting protein 1-like [Prunus mume]	-	-	-	-	GO:0031234//extrinsic component of cytoplasmic side of plasma membrane;GO:0043231//intracellular membrane-bounded organelle;GO:0070013//intracellular organelle lumen;GO:0043233//organelle lumen;GO:1902494//catalytic complex;GO:0005886//plasma membrane;GO:0032991//macromolecular complex;GO:0019897//extrinsic component of plasma membrane;GO:0016020//membrane;GO:0000151//ubiquitin ligase complex;GO:…	GO:0005488//binding	-
Pm010457	215	413	5.53667	11.62	1.06952	1.87e-11	1.28e-10	yes	RH1	PREDICTED: DEAD-box ATP-dependent RNA helicase 1 [Prunus mume]	-	-	-	-	-	-	-
Pm010464	329.667	726.667	11.0633	26.54	1.26238	4.44e-18	4.89e-17	yes	lipB	Metallo-hydrolase/oxidoreductase superfamily protein [Theobroma cacao]	-	-	-	-	-	-	-
Pm010471	20942.3	7250.33	368.433	139.41	-1.40207	4.52e-45	1.87e-43	yes	ERD4	PREDICTED: CSC1-like protein ERD4 [Prunus mume]	-	-	-	-	-	-	-
Pm010494	400	1786.67	9.28667	45.9467	2.30673	3.72e-65	3.17e-63	yes	PID	PREDICTED: protein kinase PINOID [Prunus mume]	-	-	-	-	-	-	-
Pm010496	1944	778.667	151.383	66.4767	-1.18729	4.24e-32	9.88e-31	yes	PSAK	PREDICTED: photosystem I reaction center subunit psaK, chloroplastic [Prunus mume]	Metabolism	Global and Overview;Energy metabolism	ko01100//Metabolic pathways;ko00195//Photosynthesis	K02698	-	-	-
Pm010501	256.667	576	4.94	12.17	1.30075	1.91e-17	2.02e-16	yes	--	DUF632 domain-containing protein/DUF630 domain-containing protein [Cephalotus follicularis]	-	-	-	-	-	-	-
Pm010502	618.667	1209	9.65333	20.6267	1.09541	6.89e-24	1.06e-22	yes	At1g30440	PREDICTED: BTB/POZ domain-containing protein At1g30440 [Prunus mume]	-	-	-	-	-	-	-
Pm010510	254	1217.67	6.65333	34.86	2.38942	4.3e-81	5.6e-79	yes	YAO	PREDICTED: U3 snoRNP-associated protein-like EMB2271 [Prunus mume]	-	-	-	-	-	-	-
Pm010520	1273.67	162.333	33.0833	4.66	-2.8277	4.61e-74	4.87e-72	yes	AAE14	PREDICTED: 2-succinylbenzoate--CoA ligase, chloroplastic/peroxisomal [Prunus mume]	Metabolism	Metabolism of cofactors and vitamins;Global and Overview	ko01100//Metabolic pathways;ko01110//Biosynthesis of secondary metabolites;ko00130//Ubiquinone and other terpenoid-quinone biosynthesis	K14760	-	-	-
Pm010525	335	94	9.77333	3.03667	-1.68636	4.32e-20	5.36e-19	yes	At4g20930	PREDICTED: probable 3-hydroxyisobutyrate dehydrogenase, mitochondrial isoform X1 [Prunus mume]	Metabolism	Amino acid metabolism;Global and Overview	ko01100//Metabolic pathways;ko00280//Valine, leucine and isoleucine degradation	K00020	-	-	-
Pm010529	56.3333	15	1.06333	0.303333	-1.80962	1.47e-06	6.2e-06	yes	MS5	PREDICTED: protein POLLENLESS 3-LIKE 1-like [Juglans regia]	-	-	-	-	-	-	-
Pm010537	124	275.333	3.03	7.31667	1.27187	1.39e-09	8.07e-09	yes	CNGC1	PREDICTED: cyclic nucleotide-gated ion channel 1-like [Prunus mume]	Organismal Systems	Environmental adaptation	ko04626//Plant-pathogen interaction	K05391	-	-	-
Pm010538	8087	1614.67	179.19	38.7967	-2.20749	3.01e-89	4.79e-87	yes	CNGC1	PREDICTED: cyclic nucleotide-gated ion channel 1-like [Prunus mume]	Organismal Systems	Environmental adaptation	ko04626//Plant-pathogen interaction	K05391	-	-	-
Pm010539	5286.67	1601.33	104.62	34.3267	-1.60776	1.58e-32	3.76e-31	yes	WAK2	PREDICTED: wall-associated receptor kinase 2-like [Prunus mume]	-	-	-	-	-	-	-
Pm010541	106.667	34.3333	2.61333	0.896667	-1.54325	2.22e-05	7.89e-05	yes	WAK2	PREDICTED: wall-associated receptor kinase 2-like [Prunus mume]	-	-	-	-	-	-	-
Pm010544	23.5533	9.59	0.51	0.226667	-1.16993	0.0136103	0.0284818	yes	WAK2	PREDICTED: wall-associated receptor kinase 2-like [Prunus mume]	-	-	-	-	-	-	-
Pm010547	6	1.33333	0.25	0.06	-2.05889	0.019061	0.0383385	yes	WAK5	PREDICTED: wall-associated receptor kinase 5-like [Prunus mume]	-	-	-	-	-	-	-
Pm010564	4.33333	259.333	0.33	21.2267	6.00727	3.57e-74	3.8e-72	yes	Os08g0189850	germin-like protein 1 [Populus trichocarpa]	-	-	-	-	-	GO:0005488//binding;GO:0043167//ion binding;GO:0003824//catalytic activity;GO:0043169//cation binding;GO:0046914//transition metal ion binding;GO:0046872//metal ion binding	GO:0044710//single-organism metabolic process;GO:0044699//single-organism process;GO:0008152//metabolic process
Pm010578	949	351	26.0167	10.43	-1.3187	1.02e-24	1.64e-23	yes	CBDAS2	PREDICTED: tetrahydrocannabinolic acid synthase-like [Prunus mume]	-	-	-	-	-	-	-
Pm010579	2350.67	720.667	56.9933	18.6533	-1.61136	2.11e-18	2.36e-17	yes	CBDAS2	PREDICTED: flavin-dependent oxidoreductase FOX3-like [Prunus mume]	-	-	-	-	-	GO:0005488//binding;GO:0016614//oxidoreductase activity, acting on CH-OH group of donors;GO:0097159//organic cyclic compound binding;GO:0046992//oxidoreductase activity, acting on X-H and Y-H to form an X-Y bond;GO:0016616//oxidoreductase activity, acting on the CH-OH group of donors, NAD or NADP as acceptor;GO:0000166//nucleotide binding;GO:0003824//catalytic activity;GO:0036094//small molecule …	GO:0008152//metabolic process;GO:0044699//single-organism process;GO:0044710//single-organism metabolic process
Pm010603	32.3333	7	0.946667	0.223333	-2.08366	1.38e-07	6.54e-07	yes	At4g20830	PREDICTED: reticuline oxidase-like protein [Prunus mume]	-	-	-	-	-	-	-
Pm010613	80.3333	157	2.02	4.3	1.08998	3.74e-08	1.88e-07	yes	CRK29	PREDICTED: cysteine-rich receptor-like protein kinase 29 [Pyrus x bretschneideri]	-	-	-	-	-	-	-
Pm010621	7641.31	15082.9	353.243	762.27	1.10964	3.97e-34	1.02e-32	yes	RPL8C	PREDICTED: 60S ribosomal protein L8-3-like [Prunus mume]	Genetic Information Processing	Translation	ko03010//Ribosome	K02938	-	-	-
Pm010630	816.333	2117.33	60.2467	169.967	1.4963	7.33e-45	3e-43	yes	RPL27AB	PREDICTED: 60S ribosomal protein L27a-2-like [Prunus mume]	Genetic Information Processing	Translation	ko03010//Ribosome	K02900	-	-	-
Pm010635	493.333	190.667	19.83	8.42667	-1.23465	2.28e-17	2.39e-16	yes	RPI4	PREDICTED: probable ribose-5-phosphate isomerase 4, chloroplastic isoform X1 [Prunus mume]	Metabolism	Global and Overview;Energy metabolism;Carbohydrate metabolism	ko01100//Metabolic pathways;ko01110//Biosynthesis of secondary metabolites;ko01130//Biosynthesis of antibiotics;ko01120//Microbial metabolism in diverse environments;ko01200//Carbon metabolism;ko01230//Biosynthesis of amino acids;ko00710//Carbon fixation in photosynthetic organisms;ko00030//Pentose phosphate pathway	K01807	-	-	-
Pm010657	1989.5	762.08	12.61	5.31	-1.24778	1.79e-17	1.89e-16	yes	At1g56130	PREDICTED: probable LRR receptor-like serine/threonine-protein kinase At1g56130 [Pyrus x bretschneideri]	-	-	-	-	-	-	-
Pm010659	64.6667	26	8.61	3.89	-1.14624	0.00171036	0.00438071	yes	--	PREDICTED: uncharacterized protein LOC103325336 [Prunus mume]	-	-	-	-	-	-	-
Pm010668	30.6667	275	1.15667	11.5	3.31359	2.59e-29	5.28e-28	yes	LBD4	PREDICTED: LOB domain-containing protein 4 [Prunus mume]	-	-	-	-	-	-	-
Pm010675	314	115.667	6.59667	2.64	-1.3212	1.06e-13	8.72e-13	yes	At5g45160	PREDICTED: protein ROOT HAIR DEFECTIVE 3 homolog 2-like [Prunus mume]	-	-	-	-	-	-	-
Pm010688	413	194.333	13.14	6.53333	-1.00807	0.000380183	0.00110006	yes	tmem56-b	PREDICTED: transmembrane protein 56-B [Prunus mume]	-	-	-	-	-	-	-
Pm010692	88.3567	15.79	4.37333	0.89	-2.29686	1.65e-09	9.47e-09	yes	PP2A1	PREDICTED: protein PHLOEM PROTEIN 2-LIKE A1-like [Fragaria vesca subsp. vesca] [Fragaria vesca]	-	-	-	-	-	-	-
Pm010694	1499	597	21.6333	9.33333	-1.21279	6.69e-26	1.15e-24	yes	--	PREDICTED: putative E3 ubiquitin-protein ligase LIN isoform X1 [Prunus mume]	-	-	-	-	-	-	-
Pm010698	1467.67	633.333	30.42	14.23	-1.09608	2.89e-22	4.08e-21	yes	--	O-FucT domain-containing protein [Cephalotus follicularis]	-	-	-	-	-	-	-
Pm010706	435.667	1007.33	11.54	29.2067	1.33965	5.97e-31	1.33e-29	yes	ZPR1	PREDICTED: zinc finger protein ZPR1 homolog [Prunus mume]	-	-	-	-	-	-	-
Pm010708	311.667	86.6667	8.50667	2.58667	-1.7175	2.39e-19	2.82e-18	yes	--	PREDICTED: uncharacterized protein LOC103327633 [Prunus mume]	-	-	-	-	-	-	-
Pm010708	89.6667	28.6667	7.07333	2.49333	-1.50431	1.03e-06	4.45e-06	yes	--	PREDICTED: uncharacterized protein LOC103327783 [Prunus mume]	-	-	-	-	-	-	-
Pm010713	9.35667	2.66667	0.693333	0.21	-1.72316	0.0131161	0.0275506	yes	CNGC1	PREDICTED: cyclic nucleotide-gated ion channel 1-like [Prunus mume]	Organismal Systems	Environmental adaptation	ko04626//Plant-pathogen interaction	K05391	-	-	-
Pm010714	2	7.33333	0.236667	0.956667	2.01516	0.008652	0.0190539	yes	CNGC1	PREDICTED: cyclic nucleotide-gated ion channel 1-like [Prunus mume]	-	-	-	-	-	-	-
Pm010717	15	37.6667	0.593333	1.66667	1.49005	0.000527284	0.0014867	yes	CNGC10	PREDICTED: cyclic nucleotide-gated ion channel 1-like [Prunus mume]	-	-	-	-	-	-	-
Pm010725	324.667	995.667	9.98667	33.3867	1.7412	1.8e-49	8.74e-48	yes	At5g22100	PREDICTED: probable RNA 3'-terminal phosphate cyclase-like protein [Prunus mume]	Genetic Information Processing	Translation	ko03008//Ribosome biogenesis in eukaryotes	K11108	GO:0031974//membrane-enclosed lumen;GO:0044422//organelle part;GO:0043227//membrane-bounded organelle;GO:0043231//intracellular membrane-bounded organelle;GO:0005623//cell;GO:0044446//intracellular organelle part;GO:0043233//organelle lumen;GO:0005634//nucleus;GO:0043226//organelle;GO:0031981//nuclear lumen;GO:0070013//intracellular organelle lumen;GO:0044464//cell part;GO:0043229//intracellular …	GO:0009975//cyclase activity;GO:0003824//catalytic activity	GO:0008152//metabolic process;GO:0043170//macromolecule metabolic process;GO:0071840//cellular component organization or biogenesis;GO:0022613//ribonucleoprotein complex biogenesis;GO:0071704//organic substance metabolic process;GO:0010467//gene expression;GO:0044085//cellular component biogenesis
Pm010738	3	10.6667	0.253333	0.973333	1.9419	0.000948385	0.00255997	yes	--	PREDICTED: cysteine-rich and transmembrane domain-containing protein B-like [Prunus mume]	-	-	-	-	-	-	-
Pm010742	1846.67	785	32.78	15.2433	-1.10464	7.25e-26	1.25e-24	yes	--	PREDICTED: uncharacterized protein LOC103325436 [Prunus mume]	-	-	-	-	-	-	-
Pm010746	22.3333	108.667	0.793333	4.22667	2.41352	1.16e-10	7.42e-10	yes	EXL7	PREDICTED: protein EXORDIUM-like 7 [Prunus mume]	-	-	-	-	-	-	-
Pm010754	169	36.6667	3.82333	0.89	-2.10295	5.43e-11	3.58e-10	yes	At2g35130	PREDICTED: pentatricopeptide repeat-containing protein At2g35130 isoform X1 [Prunus mume]	-	-	-	-	-	-	-
Pm010764	384.667	137.333	23.8933	9.31333	-1.35924	3.02e-15	2.8e-14	yes	SRX	PREDICTED: sulfiredoxin, chloroplastic/mitochondrial [Prunus mume]	-	-	-	-	-	-	-
Pm010781	248.457	70.24	4.97	1.55333	-1.67788	3.05e-11	2.05e-10	yes	POT11	PREDICTED: potassium transporter 10-like, partial [Prunus mume]	-	-	-	-	-	-	-
Pm010786	413.667	182	8.64333	4.15333	-1.05732	8.24e-12	5.79e-11	yes	--	Polyketide_cyc domain-containing protein [Cephalotus follicularis]	-	-	-	-	-	-	-
Pm010796	5.64	0.486667	0.226667	0.0233333	-3.28011	0.016016	0.0328788	yes	ASPG1	PREDICTED: aspartyl protease family protein At5g10770-like [Prunus mume]	-	-	-	-	-	-	-
Pm010798	68.3333	250.333	2.93	11.81	2.01104	5.07e-18	5.55e-17	yes	--	PREDICTED: VQ motif-containing protein 22 [Prunus mume]	-	-	-	-	-	-	-
Pm010802	580	28	31.0967	1.66667	-4.22172	1.82e-74	1.97e-72	yes	ATL73	PREDICTED: RING-H2 finger protein ATL74-like [Prunus mume]	-	-	-	-	-	-	-
Pm010808	3.66667	0.333333	0.05	0.00333333	-3.90689	0.01311	0.0275406	yes	FLS2	PREDICTED: LRR receptor-like serine/threonine-protein kinase GSO2 [Prunus mume]	-	-	-	-	-	-	-
Pm010811	120	7.66667	4.36	0.306667	-3.82958	1.77e-24	2.81e-23	yes	ZIP1	PREDICTED: zinc transporter 8-like [Prunus mume]	-	-	-	-	GO:0016020//membrane;GO:0044425//membrane part;GO:0031224//intrinsic component of membrane	GO:0008324//cation transmembrane transporter activity;GO:0022890//inorganic cation transmembrane transporter activity;GO:0015075//ion transmembrane transporter activity;GO:0022892//substrate-specific transporter activity;GO:0016491//oxidoreductase activity;GO:0016628//oxidoreductase activity, acting on the CH-CH group of donors, NAD or NADP as acceptor;GO:0003824//catalytic activity;GO:0022891//s…	GO:0044699//single-organism process;GO:0051179//localization;GO:0000041//transition metal ion transport;GO:1902578//single-organism localization;GO:0006829//zinc II ion transport;GO:0070838//divalent metal ion transport;GO:0008152//metabolic process;GO:0006810//transport;GO:0072511//divalent inorganic cation transport;GO:0044763//single-organism cellular process;GO:0030001//metal ion transport;GO…
Pm010814	254.333	625.667	6.15667	16.42	1.41523	2.89e-16	2.86e-15	yes	ERG	PREDICTED: GTP-binding protein ERG [Prunus mume]	-	-	-	-	-	-	-
Pm010818	233.743	531.23	5.64667	13.9633	1.30617	4.33e-18	4.78e-17	yes	GT6	PREDICTED: anthocyanidin 3-O-glucosyltransferase 2-like [Prunus mume]	-	-	-	-	-	-	-
Pm010823	112.667	246.333	3.57333	8.54333	1.25753	2.05e-11	1.4e-10	yes	TAMM41	PREDICTED: phosphatidate cytidylyltransferase, mitochondrial-like [Prunus mume]	-	-	-	-	-	-	-
Pm010826	34.9333	5.66667	1.05667	0.173333	-2.6079	0.000360643	0.00104878	yes	--	DNA helicase PIF1, ATP-dependent [Corchorus olitorius]	-	-	-	-	-	-	-
Pm010844	275.667	109.667	15.31	6.64	-1.20522	2.98e-10	1.83e-09	yes	FKBP13	PREDICTED: peptidyl-prolyl cis-trans isomerase FKBP13, chloroplastic [Prunus mume]	-	-	-	-	-	-	-
Pm010847	82.6667	9.33333	3.94	0.473333	-3.05727	1.81e-14	1.58e-13	yes	MYB86	PREDICTED: myb-related protein Myb4-like [Prunus mume]	-	-	-	-	-	-	-
Pm010855	61.3333	24.6667	0.8	0.36	-1.152	0.000257858	0.000769269	yes	neur	PREDICTED: probable GPI-anchored adhesin-like protein PGA55 [Malus domestica]	-	-	-	-	-	-	-
Pm010856	1392.33	2774.67	37.79	81.7567	1.11333	5.11e-21	6.68e-20	yes	guaA	PREDICTED: probable GMP synthase [glutamine-hydrolyzing] [Prunus mume]	Genetic Information Processing	Replication and repair	ko03410//Base excision repair	K01246	-	-	-
Pm010857	2785.67	6512.33	121.79	311.027	1.35264	2.63e-46	1.14e-44	yes	RPS4	PREDICTED: 40S ribosomal protein S4-like [Prunus mume]	Genetic Information Processing	Translation	ko03010//Ribosome	K02987	GO:0043228//non-membrane-bounded organelle;GO:0031981//nuclear lumen;GO:0044464//cell part;GO:0044437//vacuolar part;GO:0005623//cell;GO:0031974//membrane-enclosed lumen;GO:0043233//organelle lumen;GO:0005622//intracellular;GO:0005737//cytoplasm;GO:0009536//plastid;GO:0030529//intracellular ribonucleoprotein complex;GO:0043231//intracellular membrane-bounded organelle;GO:0043226//organelle;GO:000…	GO:0005198//structural molecule activity	GO:0071704//organic substance metabolic process;GO:0008152//metabolic process;GO:0043170//macromolecule metabolic process;GO:0010467//gene expression
Pm010860	85.3333	4.66667	3.48333	0.203333	-4.09855	4.55e-20	5.63e-19	yes	PUP4	PREDICTED: probable purine permease 4 [Prunus mume]	-	-	-	-	GO:0044425//membrane part;GO:0031224//intrinsic component of membrane;GO:0016020//membrane	-	-
Pm010862	1626.67	361.667	72.6067	17.8367	-2.02526	5.4e-13	4.21e-12	yes	PCAP1	PREDICTED: plasma membrane-associated cation-binding protein 1-like [Prunus mume]	-	-	-	-	-	-	-
Pm010872	252.217	36.9967	5.34667	0.823333	-2.69909	2.07e-16	2.06e-15	yes	RLP12	PREDICTED: probable LRR receptor-like serine/threonine-protein kinase At1g34110, partial [Prunus mume]	-	-	-	-	-	-	-
Pm010873	5.34667	0.333333	0.216667	0.0166667	-3.70044	0.00183282	0.00466712	yes	RLP12	PREDICTED: LRR receptor-like serine/threonine-protein kinase GSO2 [Prunus mume]	-	-	-	-	-	-	-
Pm010885	1293.33	3837.33	24.1233	78.6067	1.70422	1.31e-28	2.57e-27	yes	ctps2	PREDICTED: CTP synthase [Prunus mume]	Metabolism	Global and Overview;Nucleotide metabolism	ko01100//Metabolic pathways;ko00240//Pyrimidine metabolism	K01937	-	-	-
Pm010889	690.333	2019.67	12.4967	40.1267	1.68302	6.09e-53	3.36e-51	yes	ctps	PREDICTED: CTP synthase-like [Prunus mume]	Metabolism	Nucleotide metabolism;Global and Overview	ko01100//Metabolic pathways;ko00240//Pyrimidine metabolism	K01937	-	GO:0032549//ribonucleoside binding;GO:0032550//purine ribonucleoside binding;GO:0016874//ligase activity;GO:0005488//binding;GO:0003824//catalytic activity;GO:0001883//purine nucleoside binding;GO:1901363//heterocyclic compound binding;GO:0097159//organic cyclic compound binding;GO:0016879//ligase activity, forming carbon-nitrogen bonds;GO:0097367//carbohydrate derivative binding;GO:0036094//smal…	GO:1901360//organic cyclic compound metabolic process;GO:0044711//single-organism biosynthetic process;GO:0009163//nucleoside biosynthetic process;GO:0044271//cellular nitrogen compound biosynthetic process;GO:0044238//primary metabolic process;GO:1901605//alpha-amino acid metabolic process;GO:0009142//nucleoside triphosphate biosynthetic process;GO:0006241//CTP biosynthetic process;GO:0055086//n…
Pm010892	685	296.333	13.3433	6.25	-1.09419	5.4e-12	3.85e-11	yes	ABCC2	PREDICTED: ABC transporter D family member 2, chloroplastic [Prunus mume]	-	-	-	-	-	-	-
Pm010905	9313.76	1830.57	223.523	47.7767	-2.22605	8.02e-45	3.27e-43	yes	AFS1	PREDICTED: (E,E)-alpha-farnesene synthase-like isoform X1 [Prunus mume]	-	-	-	-	-	-	-
Pm010908	8133.32	3204.51	208.733	89.0133	-1.22957	1.71e-21	2.31e-20	yes	AFS1	PREDICTED: (E,E)-alpha-farnesene synthase-like [Prunus mume]	-	-	-	-	-	-	-
Pm010916	2847.67	5234.67	59.4533	119.263	1.00432	1.19e-28	2.35e-27	yes	guaA	methyladenine glycosylase family protein [Populus trichocarpa]	Genetic Information Processing	Replication and repair	ko03410//Base excision repair	K01246	-	-	-
Pm010917	3	12.3333	0.163333	0.76	2.21818	0.000711817	0.00196609	yes	HSP17.5-M	PREDICTED: 17.6 kDa class I heat shock protein-like [Prunus mume]	Genetic Information Processing	Folding, sorting and degradation	ko04141//Protein processing in endoplasmic reticulum	K13993	-	-	-
Pm010921	1764.33	694	47.9767	20.6233	-1.21806	3.84e-26	6.7e-25	yes	RGLG2	PREDICTED: E3 ubiquitin-protein ligase RGLG2 [Prunus mume]	-	-	-	-	-	-	-
Pm010926	56.39	19.11	2.24667	0.84	-1.41932	1.71e-06	7.16e-06	yes	NAC007	PREDICTED: NAC domain-containing protein 7-like isoform X1 [Prunus mume]	-	-	-	-	-	-	-
Pm010927	0.333333	7	0.0166667	0.366667	4.45943	4.43e-05	0.000149943	yes	MYB86	PREDICTED: transcription factor MYB3-like [Prunus mume]	-	-	-	-	-	-	-
Pm010936	217.667	76.6667	7.01667	2.71333	-1.37072	2.65e-10	1.64e-09	yes	--	PREDICTED: uncharacterized protein LOC103325585 isoform X1 [Prunus mume]	-	-	-	-	-	-	-
Pm010937	0	14.3333	0.001	0.493333	8.94642	1.22e-08	6.41e-08	yes	2020-10-03	PREDICTED: organic cation/carnitine transporter 3-like [Prunus mume]	-	-	-	-	-	-	-
Pm010944	258	1203	4.77	23.9733	2.32937	3.24e-63	2.53e-61	yes	GA2	PREDICTED: ent-kaur-16-ene synthase, chloroplastic-like [Prunus mume]	Metabolism	Metabolism of terpenoids and polyketides;Global and Overview	ko01100//Metabolic pathways;ko01110//Biosynthesis of secondary metabolites;ko00904//Diterpenoid biosynthesis	K04121	-	-	-
Pm010945	18.6667	57.3333	0.423333	1.36667	1.6908	1.31e-05	4.82e-05	yes	GA2	PREDICTED: LOW QUALITY PROTEIN: ent-kaur-16-ene synthase, chloroplastic-like [Prunus mume]	Metabolism	Metabolism of terpenoids and polyketides;Global and Overview	ko01100//Metabolic pathways;ko01110//Biosynthesis of secondary metabolites;ko00904//Diterpenoid biosynthesis	K04121	-	-	-
Pm010958	3	12	0.126667	0.586667	2.2115	0.00110199	0.00293157	yes	At3g08750	PREDICTED: F-box protein At4g19940-like [Prunus mume]	-	-	-	-	-	-	-
Pm010959	6.01	0.666667	0.253333	0.03	-3.078	0.00270265	0.00664811	yes	--	polyprotein [Prunus persica]	-	-	-	-	-	-	-
Pm010959	6.85667	1.66667	0.396667	0.1	-1.98793	0.0151166	0.031239	yes	--	polyprotein [Prunus persica]	-	-	-	-	-	-	-
Pm010959	5.06667	0	0.463333	0.001	-8.85591	0.000526665	0.00148517	yes	--	polyprotein [Prunus persica]	-	-	-	-	-	-	-
Pm010967	14.5167	34.7067	0.43	1.13667	1.4024	8.01e-05	0.000260933	yes	BAHD1	PREDICTED: BAHD acyltransferase At5g47980-like [Prunus mume]	-	-	-	-	-	-	-
Pm010985	169	74.3333	5.81	2.83	-1.03774	6.39e-06	2.47e-05	yes	BAHD1	PREDICTED: BAHD acyltransferase At5g47980-like [Prunus mume]	-	-	-	-	-	GO:0003824//catalytic activity;GO:0016740//transferase activity;GO:0016746//transferase activity, transferring acyl groups	-
Pm010994	3.66667	26	0.126667	1.01667	3.00474	1.68e-08	8.75e-08	yes	BAHD1	PREDICTED: BAHD acyltransferase At5g47980-like [Prunus mume]	-	-	-	-	-	-	-
Pm010996	231.333	56	5.59667	1.45667	-1.9419	1.89e-14	1.65e-13	yes	BAHD1	PREDICTED: BAHD acyltransferase At5g47980-like [Prunus mume]	-	-	-	-	-	-	-
Pm011015	412.667	165.333	12.8833	5.63667	-1.19259	2.44e-14	2.12e-13	yes	GT6	PREDICTED: glycosyltransferase 6-like [Pyrus x bretschneideri]	-	-	-	-	-	-	-
Pm011018	64.6667	15.6667	5.27	1.38	-1.93313	1.13e-07	5.4e-07	yes	SAUR71	PREDICTED: auxin-responsive protein SAUR71 [Prunus mume]	-	-	-	-	-	-	-
Pm011029	1397.82	412.46	39.8233	12.5833	-1.6621	8.05e-28	1.54e-26	yes	SCPL18	PREDICTED: serine carboxypeptidase-like 13 [Prunus mume]	-	-	-	-	-	-	-
Pm011035	16934	31456.9	278.833	567.117	1.02424	3.82e-29	7.75e-28	yes	eft201	PREDICTED: elongation factor 2 [Prunus mume]	-	-	-	-	-	-	-
Pm011038	501	938.667	7.98	16.3333	1.03336	6.13e-20	7.51e-19	yes	FLACCA	PREDICTED: molybdenum cofactor sulfurase isoform X1 [Prunus mume]	-	-	-	-	-	-	-
Pm011041	43	180	2.25	10.3167	2.19698	4.47e-20	5.54e-19	yes	COL5	PREDICTED: zinc finger protein CONSTANS-LIKE 3 [Prunus mume]	-	-	-	-	-	-	-
Pm011042	6	0.333333	0.203333	0.01	-4.34577	0.000619457	0.00172777	yes	At2g26030	PREDICTED: F-box/FBD/LRR-repeat protein At5g22700-like [Prunus mume]	-	-	-	-	-	-	-
Pm011052	1183.33	289	39.1633	10.4333	-1.9083	7.81e-48	3.58e-46	yes	At3g55800	PREDICTED: sedoheptulose-1,7-bisphosphatase, chloroplastic-like [Prunus mume]	Metabolism	Global and Overview;Energy metabolism	ko01100//Metabolic pathways;ko01120//Microbial metabolism in diverse environments;ko01200//Carbon metabolism;ko00710//Carbon fixation in photosynthetic organisms	K01100	GO:0005623//cell;GO:0043227//membrane-bounded organelle;GO:0044446//intracellular organelle part;GO:0043231//intracellular membrane-bounded organelle;GO:0009532//plastid stroma;GO:0005737//cytoplasm;GO:0043229//intracellular organelle;GO:0044435//plastid part;GO:0044464//cell part;GO:0044444//cytoplasmic part;GO:0005576//extracellular region;GO:0044422//organelle part;GO:0031967//organelle envelo…	GO:0003824//catalytic activity;GO:0050308//sugar-phosphatase activity;GO:0042578//phosphoric ester hydrolase activity;GO:0016788//hydrolase activity, acting on ester bonds;GO:0019203//carbohydrate phosphatase activity;GO:0016791//phosphatase activity;GO:0016787//hydrolase activity	GO:0044262//cellular carbohydrate metabolic process;GO:0006073//cellular glucan metabolic process;GO:0009607//response to biotic stimulus;GO:0005982//starch metabolic process;GO:0009311//oligosaccharide metabolic process;GO:0043170//macromolecule metabolic process;GO:0044260//cellular macromolecule metabolic process;GO:0044763//single-organism cellular process;GO:0050896//response to stimulus;GO:…
Pm011053	939.667	1835.67	16.1333	34.3067	1.08844	1.22e-21	1.66e-20	yes	noc3l	PREDICTED: nucleolar complex protein 3 homolog [Prunus mume]	-	-	-	-	-	-	-
Pm011057	23	7.66667	0.91	0.326667	-1.47805	0.00152114	0.0039335	yes	MYB4	PREDICTED: myb-related protein Zm1 [Prunus mume]	-	-	-	-	-	-	-
Pm011078	420	103.333	8.20333	2.23667	-1.87486	1.38e-30	3e-29	yes	At1g67520	PREDICTED: G-type lectin S-receptor-like serine/threonine-protein kinase At1g67520 isoform X1 [Prunus mume]	-	-	-	-	-	-	-
Pm011088	21	4.66667	1.39667	0.336667	-2.05259	4e-05	0.000136347	yes	bmt5	PREDICTED: uncharacterized protein At4g26485-like [Prunus mume]	-	-	-	-	-	-	-
Pm011108	22.3333	53.3333	0.526667	1.35	1.358	9.9e-06	3.71e-05	yes	AAO	PREDICTED: L-ascorbate oxidase-like [Prunus mume]	-	-	-	-	-	GO:0043167//ion binding;GO:0003824//catalytic activity;GO:0016682//oxidoreductase activity, acting on diphenols and related substances as donors, oxygen as acceptor;GO:0005488//binding;GO:0016491//oxidoreductase activity;GO:0016679//oxidoreductase activity, acting on diphenols and related substances as donors;GO:0043169//cation binding	GO:0008152//metabolic process;GO:0044699//single-organism process;GO:0044710//single-organism metabolic process
Pm011133	213	91	17.9433	8.39	-1.09671	4.96e-07	2.2e-06	yes	GLC1	PREDICTED: glucan endo-1,3-beta-glucosidase [Prunus mume]	-	-	-	-	-	GO:0003824//catalytic activity	-
Pm011137	1	422.333	0.0233333	11.9067	8.99516	2.14e-73	2.22e-71	yes	CYP72A15	PREDICTED: cytochrome P450 CYP72A219-like [Prunus mume]	-	-	-	-	-	-	-
[truncated: 2,417 more rows]
