# Supplementary material for: Comparative gene expression analysis reveals that multiple mechanisms regulate the weeping trait in Prunus mume
Source: Sci Rep. 2021 Jan 29;11:2675. doi: 10.1038/s41598-021-81892-3 (PMC7846751; doi:10.1038/s41598-021-81892-3)
Supplement: Supplementary file 10 — Supplementary Information 10 [file 41598_2021_81892_MOESM10_ESM.xlsx]

## Sheet: sheet1
Gene ID	Wmock_count	WGA_count	Wmock_fpkm	WGA_fpkm	log2(FC)	Pvalue	FDR	significant	Symbol	Description	KEGG_A_class	KEGG_B_class	Pathway	K_ID	GO Component	GO Function	GO Process
Pm000021	907.673	234.553	26.49	7.04	-1.9118	6.98596e-23	7.39262e-21	yes	CYP71A24	PREDICTED: cytochrome P450 71A24-like [Prunus mume]	-	-	-	-	-	-	-
Pm000135	20.6667	1.66667	0.873333	0.07	-3.64111	3.6143e-07	6.05072e-06	yes	HRPN	PREDICTED: peroxidase 59 [Prunus mume]	Metabolism	Global and Overview;Biosynthesis of other secondary metabolites	ko01100//Metabolic pathways;ko01110//Biosynthesis of secondary metabolites;ko00940//Phenylpropanoid biosynthesis	K00430	-	-	-
Pm000143	195	57	14.2767	4.36333	-1.71016	9.07887e-15	4.63299e-13	yes	SCRM2	PREDICTED: transcription factor SCREAM2-like [Prunus mume]	-	-	-	-	-	-	-
Pm000161	9006	18048.7	233.657	487.603	1.06132	8.49419e-35	2.24716e-32	yes	CYP79D4	isoleucine N-monooxygenase 2-like [Prunus mume]	Metabolism	Global and Overview;Metabolism of other amino acids;Biosynthesis of other secondary metabolites	ko01110//Biosynthesis of secondary metabolites;ko00460//Cyanoamino acid metabolism;ko01210//2-Oxocarboxylic acid metabolism;ko00966//Glucosinolate biosynthesis	K12153	-	GO:0003824//catalytic activity;GO:0016491//oxidoreductase activity;GO:0016705//oxidoreductase activity, acting on paired donors, with incorporation or reduction of molecular oxygen	-
Pm000165	11.6667	3	0.26	0.0666667	-1.96347	0.00828285	0.0402356	yes	CHX14	PREDICTED: cation/H(+) antiporter 14-like [Prunus mume]	-	-	-	-	-	-	-
Pm000250	5.33333	15	0.183333	0.543333	1.56737	0.00128695	0.00848373	yes	CYP725A2	PREDICTED: taxadiene 5-alpha hydroxylase-like isoform X1 [Prunus mume]	-	-	-	-	-	-	-
Pm000251	420	919	11.1167	25.2633	1.18432	8.64902e-29	1.4737e-26	yes	RF2b	PREDICTED: transcription factor RF2b [Prunus mume]	-	-	-	-	-	-	-
Pm000253	802	113	54.49	7.87333	-2.79095	2.9648e-39	1.02776e-36	yes	LTP1	PREDICTED: non-specific lipid-transfer protein 1-like [Prunus mume]	-	-	-	-	-	-	-
Pm000258	2711.67	10593.3	109.093	443.51	2.0234	2.7399e-56	2.11878e-53	yes	EXPA8	PREDICTED: expansin-A8-like [Prunus mume]	-	-	-	-	-	-	-
Pm000278	551.333	239.333	21.9433	9.93	-1.14392	1.78711e-12	6.92323e-11	yes	GSVIVT00023967001	PREDICTED: peroxidase 4 [Prunus mume]	Metabolism	Global and Overview;Biosynthesis of other secondary metabolites	ko01100//Metabolic pathways;ko01110//Biosynthesis of secondary metabolites;ko00940//Phenylpropanoid biosynthesis	K00430	-	-	-
Pm000335	204	92.3333	18.44	8.71	-1.08209	1.73792e-11	5.91246e-10	yes	--	PREDICTED: heavy metal-associated isoprenylated plant protein 47 [Vitis vinifera]	-	-	-	-	-	-	-
Pm000382	0.333333	4	0.0133333	0.163333	3.61471	0.00794019	0.038881	yes	--	LEA_2 domain-containing protein, partial [Cephalotus follicularis]	-	-	-	-	-	-	-
Pm000437	54.6667	113.667	2.84	6.05	1.09104	2.60122e-05	0.000287205	yes	B34	PREDICTED: histone H3.2 [Musa acuminata subsp. malaccensis] [Musa acuminata]	-	-	-	-	-	-	-
Pm000480	52	102.333	1.79	3.68333	1.04105	2.50159e-06	3.51481e-05	yes	--	PREDICTED: E3 ubiquitin-protein ligase MARCH7 [Citrus sinensis]	-	-	-	-	-	-	-
Pm000543	11	29	0.3	0.813333	1.43888	0.00133388	0.00872613	yes	CDC6B	PREDICTED: cell division control protein 6 homolog B [Prunus mume]	-	-	-	-	-	-	-
Pm000579	57	24	2.28667	0.976667	-1.22731	0.0013972	0.00909426	yes	--	PREDICTED: transcriptional regulator ATRX homolog isoform X1 [Juglans regia]	-	-	-	-	-	-	-
Pm000596	365.333	132.333	7.14	2.68667	-1.41011	6.41304e-14	2.96415e-12	yes	POT1	PREDICTED: potassium transporter 1 [Prunus mume]	-	-	-	-	-	-	-
Pm000604	154.333	68.6667	2.83333	1.32	-1.10196	6.69166e-08	1.30624e-06	yes	HLS1	PREDICTED: probable N-acetyltransferase HLS1 [Prunus mume]	-	-	-	-	-	-	-
Pm000616	124.333	268.333	4.2	9.4	1.16227	2.58168e-11	8.56556e-10	yes	Grxcr1	PREDICTED: uncharacterized protein At5g39865 [Prunus mume]	-	-	-	-	-	-	-
Pm000638	220.667	88	7.48667	3.1	-1.27206	6.17959e-15	3.22719e-13	yes	UGT76A2	PREDICTED: UDP-glucose iridoid glucosyltransferase-like [Prunus mume]	-	-	-	-	-	-	-
Pm000702	13.1667	43.3333	1.17	4.00667	1.77589	2.8098e-09	7.04413e-08	yes	--	DVL domain-containing protein [Cephalotus follicularis]	-	-	-	-	-	-	-
Pm000702	13.1667	43.3333	1.17	4.00667	1.77589	2.80174e-09	7.03268e-08	yes	--	DVL domain-containing protein [Cephalotus follicularis]	-	-	-	-	-	-	-
Pm000714	140.667	61	2.91333	1.31333	-1.14944	1.67211e-10	4.99547e-09	yes	SCL33	PREDICTED: scarecrow-like protein 30 [Prunus mume]	-	-	-	-	-	-	-
Pm000742	2517.33	5971.67	36.5067	89.98	1.30144	7.83094e-33	1.8308e-30	yes	PHOT1	PREDICTED: LOW QUALITY PROTEIN: phototropin-1 [Prunus mume]	-	-	-	-	-	-	-
Pm000846	100	38.6667	1.94667	0.78	-1.31946	1.98815e-08	4.31681e-07	yes	--	P-hydroxybenzoic acid efflux pump subunit aaeB [Theobroma cacao]	-	-	-	-	-	-	-
Pm000908	2180.33	4525.33	78.7733	169.95	1.10933	2.40168e-32	5.36535e-30	yes	EXPA4	PREDICTED: expansin-A4 [Prunus mume]	-	-	-	-	-	-	-
Pm001125	31.3333	87.6667	2.25667	6.5	1.52625	1.32489e-08	2.97634e-07	yes	--	PREDICTED: cytochrome P450 CYP749A22-like [Malus domestica]	-	-	-	-	-	-	-
Pm001135	8.66667	21.3333	0.38	0.963333	1.34204	0.00120431	0.00802987	yes	ELF4	PREDICTED: protein EARLY FLOWERING 4-like [Prunus mume]	-	-	-	-	-	-	-
Pm001200	22.6667	9	0.84	0.346667	-1.27684	0.00176227	0.0111317	yes	At5g22810	PREDICTED: GDSL esterase/lipase At5g22810 [Prunus mume]	-	-	-	-	-	GO:0016787//hydrolase activity;GO:0003824//catalytic activity;GO:0016788//hydrolase activity, acting on ester bonds	-
Pm001203	300.667	133.667	5.44	2.49	-1.12746	1.73116e-10	5.14131e-09	yes	PDAT1	phospholipid:diacylglycerol acyltransferase 2 [Prunus sibirica]	Metabolism	Lipid metabolism	ko00561//Glycerolipid metabolism	K00679	-	-	-
Pm001309	4.66667	15	0.37	1.23	1.73306	0.000383756	0.00300693	yes	CET2	PREDICTED: CEN-like protein 2 isoform X1 [Prunus mume]	-	-	-	-	-	-	GO:0048608//reproductive structure development;GO:0044707//single-multicellular organism process;GO:0032502//developmental process;GO:0048731//system development;GO:0048856//anatomical structure development;GO:0009791//post-embryonic development;GO:0022414//reproductive process;GO:0044767//single-organism developmental process;GO:0061458//reproductive system development;GO:0048367//shoot system d…
Pm001327	166.333	62.6667	2.04667	0.803333	-1.34921	7.4828e-15	3.85767e-13	yes	RGA2	PREDICTED: putative disease resistance protein At3g14460 [Prunus mume]	-	-	-	-	-	-	-
Pm001400	50	22.6667	1.46	0.69	-1.0813	0.000265563	0.00218024	yes	CCS	PREDICTED: capsanthin/capsorubin synthase, chromoplastic-like [Prunus mume]	Metabolism	Metabolism of terpenoids and polyketides	ko00906//Carotenoid biosynthesis	K14593	-	GO:0016491//oxidoreductase activity;GO:0016860//intramolecular oxidoreductase activity;GO:0003824//catalytic activity;GO:0016853//isomerase activity	GO:0008152//metabolic process;GO:0044699//single-organism process;GO:0044710//single-organism metabolic process
Pm001568	1904.67	878.667	69.7133	33.2567	-1.06779	1.13716e-14	5.7369e-13	yes	CXE15	PREDICTED: probable carboxylesterase 15 [Prunus mume]	-	-	-	-	-	-	-
Pm001657	755.667	1585.33	18.4067	40.0433	1.12133	2.44342e-23	2.65554e-21	yes	AAO	PREDICTED: L-ascorbate oxidase-like [Prunus mume]	Metabolism	Carbohydrate metabolism;Global and Overview	ko01100//Metabolic pathways;ko00053//Ascorbate and aldarate metabolism	K00423	-	-	-
Pm001661	136.667	270.333	6.19667	12.83	1.04996	5.67398e-11	1.79903e-09	yes	YLS9	PREDICTED: protein YLS9 [Prunus mume]	-	-	-	-	-	-	-
Pm001782	64.3867	384.903	1.66333	10.3333	2.63516	3.559e-25	4.55779e-23	yes	VIT_19s0014g04930	PREDICTED: (-)-germacrene D synthase-like [Prunus mume]	-	-	-	-	-	-	-
Pm001989	10.6667	0.666667	0.623333	0.04	-3.96193	1.32038e-05	0.000156901	yes	--	PREDICTED: LOW QUALITY PROTEIN: uncharacterized protein LOC103332896 [Prunus mume]	-	-	-	-	-	-	-
Pm002022	257	110.667	7.42	3.36	-1.14296	3.02747e-08	6.26883e-07	yes	UGT85A24	PREDICTED: 7-deoxyloganetin glucosyltransferase-like [Prunus mume]	-	-	-	-	-	-	-
Pm002106	365.667	162.333	20.7433	9.53333	-1.1216	5.94583e-15	3.12133e-13	yes	--	PREDICTED: uncharacterized protein LOC103334067 isoform X1 [Prunus mume]	-	-	-	-	-	-	-
Pm002111	108.333	26.6667	3.68	0.943333	-1.96387	1.84638e-11	6.27083e-10	yes	BHLH94	PREDICTED: transcription factor bHLH94 [Prunus mume]	-	-	-	-	-	-	-
Pm002129	161.667	50.6667	4.23333	1.38	-1.61713	9.9482e-14	4.4647e-12	yes	TT12	PREDICTED: protein DETOXIFICATION 27-like [Prunus mume]	-	-	-	-	-	-	-
Pm002143	0.333333	4.33333	0.00333333	0.06	4.16993	0.00844672	0.0408933	yes	--	Phosphoglucose isomerase (PGI) [Corchorus capsularis]	-	-	-	-	-	-	-
Pm002210	927.667	380.333	26.05	11.0667	-1.23506	3.06162e-32	6.69097e-30	yes	--	PREDICTED: uncharacterized protein LOC103334970 [Prunus mume]	-	-	-	-	-	-	-
Pm002246	0	5	0.001	0.213333	7.73697	0.000357456	0.00282953	yes	CAD	PREDICTED: probable mannitol dehydrogenase [Prunus mume]	Metabolism	Biosynthesis of other secondary metabolites;Global and Overview	ko01100//Metabolic pathways;ko01110//Biosynthesis of secondary metabolites;ko00940//Phenylpropanoid biosynthesis	K00083	-	GO:0043167//ion binding;GO:0016614//oxidoreductase activity, acting on CH-OH group of donors;GO:0016491//oxidoreductase activity;GO:0005488//binding;GO:0016616//oxidoreductase activity, acting on the CH-OH group of donors, NAD or NADP as acceptor;GO:0043169//cation binding;GO:0003824//catalytic activity	GO:0044699//single-organism process;GO:0044710//single-organism metabolic process;GO:0008152//metabolic process
Pm002304	365.333	47	11.35	1.53	-2.89109	8.90697e-41	3.49936e-38	yes	BHLH25	PREDICTED: transcription factor bHLH18 [Prunus mume]	-	-	-	-	-	-	-
Pm002313	3234	6284	92.41	186.28	1.01135	2.50326e-27	3.78425e-25	yes	TUBA3	PREDICTED: tubulin alpha chain-like [Prunus mume]	Cellular Processes	Transport and catabolism	ko04145//Phagosome	K07374	GO:0032991//macromolecular complex;GO:0043229//intracellular organelle;GO:0005856//cytoskeleton;GO:0005622//intracellular;GO:0043226//organelle;GO:0043228//non-membrane-bounded organelle;GO:0005623//cell;GO:0044464//cell part;GO:0015630//microtubule cytoskeleton;GO:0043232//intracellular non-membrane-bounded organelle;GO:0044424//intracellular part	GO:0016818//hydrolase activity, acting on acid anhydrides, in phosphorus-containing anhydrides;GO:0097367//carbohydrate derivative binding;GO:0005488//binding;GO:0016817//hydrolase activity, acting on acid anhydrides;GO:0003824//catalytic activity;GO:0005198//structural molecule activity;GO:0001883//purine nucleoside binding;GO:0036094//small molecule binding;GO:0016462//pyrophosphatase activity;…	GO:0046434//organophosphate catabolic process;GO:0043933//macromolecular complex subunit organization;GO:0006807//nitrogen compound metabolic process;GO:0071822//protein complex subunit organization;GO:0009987//cellular process;GO:0006195//purine nucleotide catabolic process;GO:1901136//carbohydrate derivative catabolic process;GO:0006163//purine nucleotide metabolic process;GO:0044085//cellular …
Pm002327	400.667	1006	15.86	41.54	1.38911	3.16748e-39	1.07941e-36	yes	HAT22	PREDICTED: homeobox-leucine zipper protein HAT22 [Prunus mume]	-	-	-	-	GO:0005623//cell;GO:0043227//membrane-bounded organelle;GO:0044464//cell part;GO:0043226//organelle;GO:0005622//intracellular;GO:0044424//intracellular part;GO:0043231//intracellular membrane-bounded organelle;GO:0043229//intracellular organelle	GO:0003677//DNA binding;GO:0097159//organic cyclic compound binding;GO:0005488//binding;GO:0003676//nucleic acid binding;GO:0001071//nucleic acid binding transcription factor activity;GO:1901363//heterocyclic compound binding	GO:0019438//aromatic compound biosynthetic process;GO:0034645//cellular macromolecule biosynthetic process;GO:0043170//macromolecule metabolic process;GO:0006725//cellular aromatic compound metabolic process;GO:0009987//cellular process;GO:0016070//RNA metabolic process;GO:0034654//nucleobase-containing compound biosynthetic process;GO:0008152//metabolic process;GO:1901362//organic cyclic compoun…
Pm002353	173.667	434.667	8.59667	22.2067	1.36914	3.68296e-07	6.1314e-06	yes	BZIP43	PREDICTED: light-inducible protein CPRF2 [Prunus mume]	-	-	-	-	-	-	-
Pm002482	170.333	350.667	4.58333	9.79667	1.09589	1.96042e-15	1.09186e-13	yes	At3g47200	PREDICTED: UPF0481 protein At3g47200 [Prunus mume]	-	-	-	-	-	-	-
Pm002533	13.6667	27.6667	0.88	1.84333	1.06674	0.00296198	0.0172619	yes	--	PREDICTED: josephin-like protein [Citrus sinensis]	-	-	-	-	-	-	-
Pm002592	13	3.33333	1.43	0.386667	-1.88685	0.00428501	0.0235652	yes	COPT2	PREDICTED: copper transporter 2-like [Prunus mume]	-	-	-	-	-	-	-
Pm002593	89	29.3333	4.29333	1.45	-1.56605	3.05119e-06	4.21341e-05	yes	COPT6	PREDICTED: copper transporter 6-like [Prunus mume]	-	-	-	-	-	-	-
Pm002627	979	422	17.7633	7.97	-1.15625	2.48447e-31	5.09722e-29	yes	P5CS	PREDICTED: delta-1-pyrroline-5-carboxylate synthase-like isoform X1 [Prunus mume]	Metabolism	Amino acid metabolism;Global and Overview	ko01100//Metabolic pathways;ko01110//Biosynthesis of secondary metabolites;ko01230//Biosynthesis of amino acids;ko00330//Arginine and proline metabolism	K12657	-	-	-
Pm002654	40.76	17.9333	0.963333	0.443333	-1.11964	0.000601104	0.00442217	yes	LECRK41	PREDICTED: L-type lectin-domain containing receptor kinase IV.1-like [Prunus mume]	-	-	-	-	-	-	-
Pm002663	16.6667	3.66667	0.753333	0.17	-2.14775	1.48799e-05	0.000174548	yes	SRG1	PREDICTED: protein SRG1-like [Prunus mume]	-	-	-	-	-	-	-
Pm002674	74	224	1.69667	5.36667	1.66132	2.12383e-18	1.61749e-16	yes	PCS1	PREDICTED: aspartic proteinase PCS1 [Prunus mume]	-	-	-	-	-	GO:0016787//hydrolase activity;GO:0003824//catalytic activity	GO:0044238//primary metabolic process;GO:0016485//protein processing;GO:0008152//metabolic process;GO:0071704//organic substance metabolic process;GO:0010467//gene expression;GO:0019538//protein metabolic process;GO:0006508//proteolysis;GO:0051604//protein maturation;GO:0043170//macromolecule metabolic process
Pm002691	1428.67	3702.67	54.6533	147.227	1.42966	9.92694e-49	5.39435e-46	yes	EXPA3	PREDICTED: expansin-A6 [Prunus mume]	-	-	-	-	GO:0005623//cell;GO:0071944//cell periphery;GO:0044464//cell part;GO:0030312//external encapsulating structure	-	GO:0045229//external encapsulating structure organization;GO:0071840//cellular component organization or biogenesis;GO:0009987//cellular process;GO:0071554//cell wall organization or biogenesis;GO:0071555//cell wall organization;GO:0016043//cellular component organization
Pm002742	437.333	193.667	18.4533	8.43667	-1.12914	6.0063e-13	2.47973e-11	yes	TIC32	PREDICTED: short-chain dehydrogenase TIC 32, chloroplastic-like [Prunus mume]	-	-	-	-	-	GO:0016628//oxidoreductase activity, acting on the CH-CH group of donors, NAD or NADP as acceptor;GO:0016627//oxidoreductase activity, acting on the CH-CH group of donors;GO:0016491//oxidoreductase activity;GO:0003824//catalytic activity	GO:0044710//single-organism metabolic process;GO:0008152//metabolic process;GO:0044699//single-organism process
Pm002746	780.333	258.333	20.8267	7.15333	-1.54174	1.55135e-33	3.80384e-31	yes	At3g09470	PREDICTED: UNC93-like protein 3 [Prunus mume]	-	-	-	-	-	-	-
Pm002867	6	1.33333	0.38	0.0833333	-2.18903	0.0086623	0.041756	yes	MTH_273	PREDICTED: UPF0098 protein CPn_0877/CP_0992/CPj0877/CpB0906 [Prunus mume]	-	-	-	-	-	-	-
Pm002993	1440.66	646.087	21.6067	10.1233	-1.09379	5.17437e-17	3.51473e-15	yes	At1g06840	PREDICTED: probable LRR receptor-like serine/threonine-protein kinase At1g06840 isoform X1 [Prunus mume]	-	-	-	-	GO:0031224//intrinsic component of membrane;GO:0044425//membrane part;GO:0016020//membrane	GO:0016773//phosphotransferase activity, alcohol group as acceptor;GO:0032550//purine ribonucleoside binding;GO:0001883//purine nucleoside binding;GO:0036094//small molecule binding;GO:0005057//receptor signaling protein activity;GO:0001882//nucleoside binding;GO:0003824//catalytic activity;GO:0097367//carbohydrate derivative binding;GO:0032549//ribonucleoside binding;GO:0016740//transferase acti…	GO:0044710//single-organism metabolic process;GO:0001932//regulation of protein phosphorylation;GO:0009893//positive regulation of metabolic process;GO:0032268//regulation of cellular protein metabolic process;GO:0032147//activation of protein kinase activity;GO:0042327//positive regulation of phosphorylation;GO:0019222//regulation of metabolic process;GO:0031399//regulation of protein modificati…
Pm003016	78	230	4.23333	12.88	1.60527	5.75355e-14	2.67161e-12	yes	--	DUF599 domain-containing protein [Cephalotus follicularis]	-	-	-	-	-	-	-
Pm003036	6.66667	0	0.523333	0.001	-9.03159	8.9977e-06	0.000112017	yes	LTP2	PREDICTED: non-specific lipid-transfer protein 1-like [Prunus mume]	-	-	-	-	-	-	-
Pm003060	395	105.667	11.6467	3.24	-1.84585	2.40987e-31	4.99514e-29	yes	OFP2	PREDICTED: transcription repressor OFP1-like [Prunus mume]	-	-	-	-	-	-	-
Pm003070	51.6667	132.667	2.79333	7.47333	1.41976	2.62826e-10	7.61438e-09	yes	--	PREDICTED: microtubule-associated serine/threonine-protein kinase 3 [Prunus mume]	-	-	-	-	-	-	-
Pm003074	527.333	131.333	38.7167	10.0133	-1.95103	2.05067e-51	1.21267e-48	yes	--	PREDICTED: transcription factor SCREAM2-like isoform X1 [Malus domestica]	-	-	-	-	-	-	-
Pm003137	388.667	831.667	12.2433	27.2533	1.15444	2.80946e-21	2.74089e-19	yes	--	PREDICTED: uncharacterized protein LOC103343997 [Prunus mume]	-	-	-	-	-	-	-
Pm003162	272.333	829	6.15	19.43	1.65963	2.83214e-30	5.32179e-28	yes	RABEPK	PREDICTED: rho GTPase-activating protein gacHH-like isoform X1 [Prunus mume]	-	-	-	-	-	-	-
Pm003220	46.3333	117.667	2.97	7.81	1.39486	1.15884e-10	3.53024e-09	yes	--	PREDICTED: protein NIM1-INTERACTING 1 [Prunus mume]	-	-	-	-	-	-	-
Pm003267	234.667	750	5.62	18.67	1.73208	4.3276e-43	1.93357e-40	yes	MYB86	PREDICTED: transcription factor MYB86 [Prunus mume]	-	-	-	-	-	-	-
Pm003300	82	184	5.56667	12.9267	1.21546	1.42049e-12	5.58913e-11	yes	At5g27670	PREDICTED: histone H2A.1-like [Prunus mume]	-	-	-	-	GO:0070013//intracellular organelle lumen;GO:0005911//cell-cell junction;GO:0044422//organelle part;GO:0031974//membrane-enclosed lumen;GO:0005634//nucleus;GO:0043229//intracellular organelle;GO:0005623//cell;GO:0044464//cell part;GO:0043231//intracellular membrane-bounded organelle;GO:0043232//intracellular non-membrane-bounded organelle;GO:0043233//organelle lumen;GO:0043228//non-membrane-bound…	GO:0005488//binding;GO:0097159//organic cyclic compound binding;GO:0046983//protein dimerization activity;GO:1901363//heterocyclic compound binding;GO:0003676//nucleic acid binding;GO:0005515//protein binding	GO:0016043//cellular component organization;GO:0071840//cellular component organization or biogenesis;GO:0006810//transport;GO:0006996//organelle organization;GO:0006811//ion transport;GO:0034728//nucleosome organization;GO:0030001//metal ion transport;GO:0051179//localization;GO:0009987//cellular process;GO:0006970//response to osmotic stress;GO:0072511//divalent inorganic cation transport;GO:00…
Pm003377	29.3333	13.3333	0.813333	0.386667	-1.07276	0.00125806	0.00834527	yes	CDL1	PREDICTED: serine/threonine-protein kinase CDL1 [Prunus mume]	-	-	-	-	-	-	-
Pm003414	3285	1460.33	163.903	76.0567	-1.1077	5.78494e-22	5.84483e-20	yes	AHP1	PREDICTED: histidine-containing phosphotransfer protein 1-like [Prunus mume]	Environmental Information Processing	Signal transduction	ko04075//Plant hormone signal transduction	K14490	-	GO:0060089//molecular transducer activity;GO:0016628//oxidoreductase activity, acting on the CH-CH group of donors, NAD or NADP as acceptor;GO:0016627//oxidoreductase activity, acting on the CH-CH group of donors;GO:0003824//catalytic activity;GO:0016491//oxidoreductase activity	GO:0044710//single-organism metabolic process;GO:0008152//metabolic process;GO:0044699//single-organism process
Pm003417	9455.33	3875.67	218.94	93.2967	-1.23064	1.61502e-56	1.29886e-53	yes	GID1C	PREDICTED: gibberellin receptor GID1C [Prunus mume]	Environmental Information Processing	Signal transduction	ko04075//Plant hormone signal transduction	K14493	-	-	-
Pm003431	10	3.33333	0.153333	0.0566667	-1.4361	0.00978382	0.0460687	yes	FRL5	PREDICTED: restin homolog isoform X1 [Prunus mume]	-	-	-	-	-	-	-
Pm003563	222	576.667	8.63333	23.12	1.42115	4.44017e-16	2.64125e-14	yes	GIF1	PREDICTED: GRF1-interacting factor 1 [Prunus mume]	-	-	-	-	-	-	-
Pm003663	30.6667	11.3333	0.686667	0.263333	-1.38272	0.0016706	0.0106276	yes	WAKL2	PREDICTED: wall-associated receptor kinase-like 1 isoform X1 [Prunus mume]	-	-	-	-	-	-	-
Pm003801	151	432.333	4.51	13.3867	1.5696	3.5649e-21	3.42947e-19	yes	Stard10	PREDICTED: PCTP-like protein [Prunus mume]	-	-	-	-	-	-	-
Pm003958	2085	746.333	71.25	26.3367	-1.43582	2.37481e-39	8.52643e-37	yes	GLUA2	PREDICTED: glutelin type-A 2-like [Prunus mume]	-	-	-	-	-	-	-
Pm004050	4.66667	0.333333	0.156667	0.01	-3.96963	0.00209401	0.0128871	yes	At1g25270	PREDICTED: WAT1-related protein At1g68170-like [Prunus mume]	-	-	-	-	-	-	-
Pm004271	48.3333	13	1.52667	0.433333	-1.81684	2.99925e-08	6.2232e-07	yes	DTXL3	PREDICTED: protein DETOXIFICATION 14-like [Prunus mume]	-	-	-	-	-	-	-
Pm004294	160.667	73.3333	6.61333	3.11333	-1.08692	9.09017e-05	0.00086089	yes	DBR	PREDICTED: 2-alkenal reductase (NADP(+)-dependent)-like [Prunus mume]	-	-	-	-	GO:0005737//cytoplasm;GO:0044444//cytoplasmic part;GO:0005622//intracellular;GO:0030054//cell junction;GO:0044424//intracellular part;GO:0005623//cell;GO:0016020//membrane;GO:0044464//cell part;GO:0005911//cell-cell junction	GO:0005488//binding;GO:0046914//transition metal ion binding;GO:0043167//ion binding;GO:0003824//catalytic activity;GO:0043169//cation binding;GO:0046872//metal ion binding	GO:0050896//response to stimulus;GO:0044699//single-organism process;GO:0008152//metabolic process;GO:0042221//response to chemical;GO:0006950//response to stress;GO:0010038//response to metal ion;GO:0044710//single-organism metabolic process;GO:0010035//response to inorganic substance
Pm004325	1080.67	429.667	23.0733	9.61667	-1.26262	4.35466e-23	4.65665e-21	yes	PCKA	PREDICTED: phosphoenolpyruvate carboxykinase [ATP]-like [Prunus mume]	Metabolism	Carbohydrate metabolism;Energy metabolism;Global and Overview	ko01100//Metabolic pathways;ko01110//Biosynthesis of secondary metabolites;ko01130//Biosynthesis of antibiotics;ko01120//Microbial metabolism in diverse environments;ko01200//Carbon metabolism;ko00010//Glycolysis / Gluconeogenesis;ko00620//Pyruvate metabolism;ko00710//Carbon fixation in photosynthetic organisms;ko00020//Citrate cycle (TCA cycle)	K01610	-	-	-
Pm004329	1573	667.333	83.9033	36.9033	-1.18498	7.27979e-27	1.03807e-24	yes	At5g65660	PREDICTED: uncharacterized protein At5g65660-like [Prunus mume]	-	-	-	-	-	-	-
Pm004442	267.23	123.66	7.67667	3.67333	-1.06339	1.2771e-11	4.41193e-10	yes	UGT85A24	PREDICTED: 7-deoxyloganetin glucosyltransferase-like [Prunus mume]	-	-	-	-	-	-	-
Pm004445	512.34	193.61	13.4333	5.29	-1.34448	4.60479e-24	5.25873e-22	yes	UGT85A24	PREDICTED: 7-deoxyloganetin glucosyltransferase-like [Prunus mume]	-	-	-	-	-	-	-
Pm004445	899.377	269.017	25.9067	8.05667	-1.68507	7.07183e-42	3.02524e-39	yes	UGT85A24	PREDICTED: 7-deoxyloganetin glucosyltransferase-like [Prunus mume]	-	-	-	-	-	-	-
Pm004445	56	18.43	1.63	0.546667	-1.57614	8.13833e-07	1.27041e-05	yes	UGT85A24	PREDICTED: 7-deoxyloganetin glucosyltransferase-like [Prunus mume]	-	-	-	-	-	-	-
Pm004481	3337.67	6750.67	207.397	434.943	1.06843	1.02827e-09	2.73111e-08	yes	At2g44790	PREDICTED: blue copper protein [Prunus mume]	-	-	-	-	-	-	-
Pm004491	29	13.6667	0.99	0.48	-1.04439	0.00288997	0.0169158	yes	AP180	clathrin assembly family protein [Populus trichocarpa]	-	-	-	-	-	-	-
Pm004499	23	9.33333	0.68	0.283333	-1.26303	0.00189636	0.0118706	yes	TT12	PREDICTED: protein DETOXIFICATION 27-like, partial [Prunus mume]	-	-	-	-	-	-	-
Pm004505	560	170.667	18.66	5.89667	-1.66198	1.06355e-17	7.52947e-16	yes	PUP3	PREDICTED: purine permease 3-like [Prunus mume]	-	-	-	-	GO:0031224//intrinsic component of membrane;GO:0016020//membrane;GO:0044425//membrane part	-	-
Pm004507	322.333	121.333	11.6567	4.57	-1.35089	1.09016e-19	9.32709e-18	yes	PUP3	PREDICTED: purine permease 3-like [Prunus mume]	-	-	-	-	GO:0031224//intrinsic component of membrane;GO:0044425//membrane part;GO:0016020//membrane	-	-
Pm004572	57	262.333	1.85667	8.89333	2.26001	3.59258e-37	1.0781e-34	yes	ARP1	PREDICTED: probable RNA-binding protein ARP1 isoform X1 [Prunus mume]	-	-	-	-	-	-	-
Pm004577	36.83	7.66667	1.26	0.266667	-2.24031	1.34118e-07	2.45367e-06	yes	UGT85A24	PREDICTED: 7-deoxyloganetin glucosyltransferase-like [Prunus mume]	-	-	-	-	-	-	-
Pm004644	7.33333	18	0.18	0.46	1.35364	0.00271224	0.0160154	yes	SYT4	PREDICTED: synaptotagmin-4 [Prunus mume]	-	-	-	-	-	-	-
Pm004675	26.6667	12.3333	0.69	0.33	-1.06413	0.00233079	0.0140896	yes	PCMP-H12	PREDICTED: pentatricopeptide repeat-containing protein At1g08070, chloroplastic-like [Prunus mume]	-	-	-	-	-	-	-
Pm004751	8	17.6667	0.213333	0.486667	1.18982	0.00446972	0.0244273	yes	At1g77405	PREDICTED: pentatricopeptide repeat-containing protein At1g77405 [Prunus mume]	-	-	-	-	-	-	-
Pm004807	114	47.3333	3.91667	1.70667	-1.19845	0.000997497	0.0068543	yes	GA20OX1	PREDICTED: protein DMR6-LIKE OXYGENASE 1-like [Prunus mume]	-	-	-	-	-	-	-
Pm004823	8	1.33333	0.266667	0.0466667	-2.51457	0.0026114	0.0155294	yes	At1g21890	PREDICTED: WAT1-related protein At1g21890 [Prunus mume]	-	-	-	-	-	-	-
Pm004832	330.333	649.333	11.1233	22.7333	1.03122	3.73302e-18	2.79019e-16	yes	--	PREDICTED: nucleolin [Pyrus x bretschneideri]	-	-	-	-	-	-	-
Pm004874	30	12.3333	1.01667	0.43	-1.24144	0.00992104	0.0465079	yes	At4g08290	PREDICTED: WAT1-related protein At4g08290 [Prunus mume]	-	-	-	-	-	-	-
Pm004941	90	176	2.15333	4.39667	1.02984	6.30896e-05	0.000627649	yes	KAT3	PREDICTED: potassium channel KAT3 [Prunus mume]	-	-	-	-	-	-	-
Pm004966	359.667	19.6667	13.6967	0.776667	-4.14039	2.98852e-93	8.58388e-90	yes	LE	PREDICTED: gibberellin 3-beta-dioxygenase 1-like [Prunus mume]	Metabolism	Global and Overview;Metabolism of terpenoids and polyketides	ko01110//Biosynthesis of secondary metabolites;ko00904//Diterpenoid biosynthesis	K04124	-	-	-
Pm004970	56.6667	10.5667	2.26667	0.443333	-2.35411	2.5661e-14	1.23727e-12	yes	AOP1.2	PREDICTED: probable 2-oxoglutarate-dependent dioxygenase AOP1 [Prunus mume]	-	-	-	-	-	-	-
Pm005040	289	99.3333	9.06667	3.26	-1.4757	2.61732e-14	1.25894e-12	yes	--	PREDICTED: micronuclear linker histone polyprotein [Prunus mume]	-	-	-	-	-	-	-
Pm005112	4.33333	12	0.143333	0.413333	1.52793	0.00876793	0.0421843	yes	YUC6	PREDICTED: LOW QUALITY PROTEIN: indole-3-pyruvate monooxygenase YUCCA6 [Prunus mume]	Metabolism	Global and Overview;Amino acid metabolism	ko01100//Metabolic pathways;ko00380//Tryptophan metabolism	K11816	-	GO:1901363//heterocyclic compound binding;GO:0097159//organic cyclic compound binding;GO:0016705//oxidoreductase activity, acting on paired donors, with incorporation or reduction of molecular oxygen;GO:0005488//binding;GO:0016709//oxidoreductase activity, acting on paired donors, with incorporation or reduction of molecular oxygen, NAD(P)H as one donor, and incorporation of one atom of oxygen;GO…	GO:0044710//single-organism metabolic process;GO:0044699//single-organism process;GO:0008152//metabolic process
Pm005147	43.3333	7.33333	1.18667	0.203333	-2.545	1.90572e-07	3.415e-06	yes	CCD1	PREDICTED: carotenoid 9,10(9',10')-cleavage dioxygenase 1-like [Prunus mume]	-	-	-	-	-	-	-
Pm005161	184	414	6.17667	14.3933	1.2205	7.17976e-17	4.81188e-15	yes	GATA12	PREDICTED: GATA transcription factor 12 isoform X1 [Prunus mume]	-	-	-	-	-	-	-
Pm005218	6.66667	28.3333	0.473333	2.08	2.13566	1.33591e-07	2.44624e-06	yes	--	PREDICTED: uncharacterized protein LOC103320276 [Prunus mume]	-	-	-	-	-	-	-
Pm005221	892.667	1873.33	43.46	94.9633	1.12768	4.25334e-19	3.46225e-17	yes	MIZ1	PREDICTED: protein MIZU-KUSSEI 1 [Prunus mume]	-	-	-	-	-	-	-
Pm005293	6	16	0.346667	0.973333	1.48938	0.002182	0.013355	yes	HEC1	PREDICTED: transcription factor HEC1-like [Prunus mume]	-	-	-	-	-	-	-
Pm005340	2115	717.667	98.06	34.53	-1.50581	6.78266e-29	1.17562e-26	yes	GID2	PREDICTED: F-box protein GID2 [Prunus mume]	Environmental Information Processing	Signal transduction	ko04075//Plant hormone signal transduction	K14495	-	-	-
Pm005410	178.333	370.667	6.22	13.4333	1.11083	2.38779e-11	8.02823e-10	yes	Gpn2	PREDICTED: GPN-loop GTPase 2 [Prunus mume]	-	-	-	-	-	-	-
Pm005411	1670	3227.67	71.26	142.96	1.00445	1.21899e-21	1.21331e-19	yes	WLIM1	PREDICTED: LIM domain-containing protein WLIM1-like [Prunus mume]	-	-	-	-	-	GO:0043169//cation binding;GO:0043167//ion binding;GO:0005488//binding	-
Pm005417	275.333	98	17.99	6.61667	-1.44302	1.22227e-20	1.13773e-18	yes	--	PREDICTED: uncharacterized protein LOC103320478 [Prunus mume]	-	-	-	-	-	-	-
Pm005433	13.6667	40	0.466667	1.41	1.59523	6.10792e-06	7.93832e-05	yes	--	PREDICTED: uncharacterized protein LOC103320494 [Prunus mume]	-	-	-	-	-	-	-
Pm005456	5315	11041	131.733	284.727	1.11196	6.30484e-25	7.82501e-23	yes	KN1	PREDICTED: homeobox protein knotted-1-like 2 [Prunus mume]	-	-	-	-	-	-	-
Pm005474	767.667	1707.67	28.17	65.2533	1.21189	5.81877e-34	1.48092e-31	yes	PPC6-1	PREDICTED: probable protein phosphatase 2C 72 [Prunus mume]	-	-	-	-	-	GO:0003824//catalytic activity;GO:0016787//hydrolase activity	GO:0008152//metabolic process
Pm005561	8.66667	2	0.31	0.0766667	-2.0156	0.00299461	0.0174268	yes	EDR1	PREDICTED: serine/threonine-protein kinase STY46-like [Prunus mume]	-	-	-	-	-	-	-
Pm005575	265.667	560.667	7.52333	16.45	1.12864	2.06367e-20	1.90331e-18	yes	CYP72A1	PREDICTED: cytochrome P450 CYP72A219-like [Prunus mume]	-	-	-	-	-	-	-
Pm005580	318	63	8.61	1.78333	-2.27144	2.62969e-35	7.14494e-33	yes	CKX7	PREDICTED: cytokinin dehydrogenase 7 [Prunus mume]	Metabolism	Metabolism of terpenoids and polyketides	ko00908//Zeatin biosynthesis	K00279	-	-	-
Pm005709	101	222	2.68	6.15333	1.19914	5.44895e-08	1.08151e-06	yes	HHT1	PREDICTED: omega-hydroxypalmitate O-feruloyl transferase [Prunus mume]	Metabolism	Lipid metabolism	ko00073//Cutin, suberine and wax biosynthesis	K15400	-	-	-
Pm005773	12	3.33333	0.696667	0.196667	-1.82472	0.00383929	0.0214484	yes	CML41	PREDICTED: probable calcium-binding protein CML41 [Prunus mume]	Organismal Systems	Environmental adaptation	ko04626//Plant-pathogen interaction	K13448	-	-	-
Pm005777	7.33333	24.3333	0.413333	1.41	1.77032	0.000263336	0.00216649	yes	At1g75040	PREDICTED: pathogenesis-related protein 5 [Prunus mume]	-	-	-	-	-	-	-
Pm005807	53	163.333	2.96333	9.41	1.66697	1.23119e-08	2.78452e-07	yes	DUT	PREDICTED: deoxyuridine 5'-triphosphate nucleotidohydrolase [Prunus mume]	Metabolism	Nucleotide metabolism;Global and Overview	ko01100//Metabolic pathways;ko00240//Pyrimidine metabolism	K01520	-	-	-
Pm005839	9.66667	3	0.466667	0.15	-1.63743	0.0102593	0.0477817	yes	PME53	Pectinesterase, catalytic [Corchorus capsularis]	Metabolism	Carbohydrate metabolism;Global and Overview	ko01100//Metabolic pathways;ko00500//Starch and sucrose metabolism;ko00040//Pentose and glucuronate interconversions	K01051	-	-	-
Pm005855	148.667	449.667	3.92667	12.3367	1.65158	4.49677e-16	2.66702e-14	yes	CYP707A3	PREDICTED: abscisic acid 8'-hydroxylase 3 isoform X1 [Prunus mume]	-	-	-	-	-	-	-
Pm005892	14	45.6667	0.4	1.36	1.76553	1.79746e-07	3.23833e-06	yes	SDS	PREDICTED: cyclin-SDS [Prunus mume]	-	-	-	-	-	-	-
Pm006026	823.667	135	17.88	3.04333	-2.55462	1.54753e-64	2.22247e-61	yes	CYP86B1	PREDICTED: cytochrome P450 86B1-like [Prunus mume]	Metabolism	Lipid metabolism	ko00073//Cutin, suberine and wax biosynthesis	K15402	-	GO:0046914//transition metal ion binding;GO:0046872//metal ion binding;GO:0016712//oxidoreductase activity, acting on paired donors, with incorporation or reduction of molecular oxygen, reduced flavin or flavoprotein as one donor, and incorporation of one atom of oxygen;GO:0043167//ion binding;GO:0046906//tetrapyrrole binding;GO:0043169//cation binding;GO:1901363//heterocyclic compound binding;GO…	GO:0044699//single-organism process;GO:0044710//single-organism metabolic process;GO:0008152//metabolic process
Pm006044	137	392.667	6.87	20.41	1.57089	5.71443e-25	7.18089e-23	yes	At5g08350	PREDICTED: GEM-like protein 4 [Prunus mume]	-	-	-	-	-	-	-
Pm006054	57	111	3.1	6.27	1.0162	4.00698e-05	0.000420044	yes	HMGB7	PREDICTED: high mobility group B protein 7-like [Prunus mume]	-	-	-	-	-	-	-
Pm006161	10	31.6667	0.43	1.43	1.73361	0.000225913	0.00190051	yes	EXPA11	PREDICTED: expansin-A11 [Prunus mume]	-	-	-	-	GO:0071944//cell periphery;GO:0030312//external encapsulating structure;GO:0044464//cell part;GO:0005623//cell	-	GO:0016043//cellular component organization;GO:0009987//cellular process;GO:0071840//cellular component organization or biogenesis;GO:0071554//cell wall organization or biogenesis;GO:0045229//external encapsulating structure organization;GO:0071555//cell wall organization
Pm006166	96.6667	35	2.87667	1.09	-1.40007	4.60621e-07	7.54173e-06	yes	FD	PREDICTED: protein FD [Prunus mume]	-	-	-	-	-	-	-
Pm006174	351.667	106.333	13.8167	4.37667	-1.65851	2.02559e-18	1.55445e-16	yes	EXL3	PREDICTED: GDSL esterase/lipase EXL3-like [Prunus mume]	-	-	-	-	-	-	-
Pm006193	40.6667	182	1.94667	8.97333	2.20464	7.88452e-10	2.12787e-08	yes	At1g75040	PREDICTED: thaumatin-like protein 1b [Prunus mume]	-	-	-	-	-	-	-
Pm006194	1333	2992.67	34.1167	79.9033	1.22778	5.05814e-20	4.46415e-18	yes	TL1	PREDICTED: thaumatin-like protein 1 [Prunus mume]	-	-	-	-	-	-	-
Pm006231	158	330.333	6.93667	15.0933	1.1216	5.52601e-10	1.52409e-08	yes	LOG1	PREDICTED: cytokinin riboside 5'-monophosphate phosphoribohydrolase LOG1-like [Prunus mume]	-	-	-	-	-	GO:0003824//catalytic activity	-
Pm006234	12.6667	62.6667	1.30333	6.77667	2.37837	2.53029e-13	1.09172e-11	yes	ARG7	PREDICTED: auxin-induced protein 15A [Prunus mume]	Environmental Information Processing	Signal transduction	ko04075//Plant hormone signal transduction	K14488	-	-	-
Pm006301	107	45.6667	2.63	1.19	-1.1441	0.000122306	0.00111878	yes	algC	PREDICTED: phosphomannomutase/phosphoglucomutase [Prunus mume]	-	-	-	-	-	GO:0003824//catalytic activity;GO:0016853//isomerase activity;GO:0016866//intramolecular transferase activity	GO:0044238//primary metabolic process;GO:0008152//metabolic process
Pm006316	4.33333	0.333333	0.113333	0.01	-3.5025	0.00369014	0.0207884	yes	PME6	PREDICTED: pectinesterase [Prunus mume]	Metabolism	Carbohydrate metabolism;Global and Overview	ko01100//Metabolic pathways;ko00500//Starch and sucrose metabolism;ko00040//Pentose and glucuronate interconversions	K01051	GO:0044464//cell part;GO:0030312//external encapsulating structure;GO:0071944//cell periphery;GO:0005623//cell	GO:0016788//hydrolase activity, acting on ester bonds;GO:0016787//hydrolase activity;GO:0052689//carboxylic ester hydrolase activity;GO:0003824//catalytic activity	GO:0071840//cellular component organization or biogenesis;GO:0045229//external encapsulating structure organization;GO:0005975//carbohydrate metabolic process;GO:0043170//macromolecule metabolic process;GO:0071704//organic substance metabolic process;GO:0008152//metabolic process;GO:0071554//cell wall organization or biogenesis;GO:0044092//negative regulation of molecular function;GO:0009056//cat…
Pm006358	1214	487.333	34	14.1833	-1.26134	4.83315e-27	7.0417e-25	yes	DIVARICATA	PREDICTED: transcription factor MYB1R1 [Prunus mume]	-	-	-	-	-	-	-
Pm006408	15	29	0.626667	1.27	1.01906	0.0037756	0.0211631	yes	SNAP33	SNARE domain-containing protein [Cephalotus follicularis]	-	-	-	-	-	-	-
Pm006477	2971.67	9767.67	119.853	410.523	1.77619	4.1846e-88	9.34839e-85	yes	EXPA1	PREDICTED: expansin-A1 [Prunus mume]	-	-	-	-	-	-	-
Pm006502	683.667	319.667	23.9533	11.6967	-1.03413	1.07229e-12	4.28619e-11	yes	ZHD11	PREDICTED: zinc-finger homeodomain protein 11-like [Prunus mume]	-	-	-	-	-	-	-
Pm006530	961.667	2341	35.11	88.7833	1.33841	2.23654e-47	1.09678e-44	yes	ATHB-13	PREDICTED: homeobox-leucine zipper protein ATHB-13 [Prunus mume]	-	-	-	-	GO:0044464//cell part;GO:0043231//intracellular membrane-bounded organelle;GO:0044424//intracellular part;GO:0043229//intracellular organelle;GO:0043227//membrane-bounded organelle;GO:0043226//organelle;GO:0005623//cell;GO:0005622//intracellular	GO:0005488//binding;GO:0003677//DNA binding;GO:1901363//heterocyclic compound binding;GO:0001071//nucleic acid binding transcription factor activity;GO:0003676//nucleic acid binding;GO:0097159//organic cyclic compound binding	GO:0034641//cellular nitrogen compound metabolic process;GO:0032774//RNA biosynthetic process;GO:1901576//organic substance biosynthetic process;GO:0006725//cellular aromatic compound metabolic process;GO:0044260//cellular macromolecule metabolic process;GO:0006351//transcription, DNA-templated;GO:0034654//nucleobase-containing compound biosynthetic process;GO:0016070//RNA metabolic process;GO:00…
Pm006597	101	243.667	2.06667	5.18	1.32565	3.34567e-10	9.52804e-09	yes	At1g18390	PREDICTED: LEAF RUST 10 DISEASE-RESISTANCE LOCUS RECEPTOR-LIKE PROTEIN KINASE-like 1.5 [Prunus mume]	-	-	-	-	-	-	-
Pm006629	318.667	623.333	9.34667	18.9733	1.02145	1.21158e-20	1.13302e-18	yes	At5g40230	PREDICTED: WAT1-related protein At3g28050-like [Prunus mume]	-	-	-	-	-	-	-
Pm006748	124	278	3.42333	7.97	1.21918	1.34137e-17	9.39705e-16	yes	--	PREDICTED: probable protein phosphatase 2C 14 [Vitis vinifera]	-	-	-	-	-	-	-
Pm006760	73	32.6667	2.76	1.28	-1.10852	1.16725e-06	1.75928e-05	yes	COR2	PREDICTED: non-functional NADPH-dependent codeinone reductase 2-like [Prunus mume]	-	-	-	-	-	-	-
Pm006795	276.667	64.3333	7.82667	1.87	-2.06536	7.77259e-11	2.41539e-09	yes	CYP71B36	PREDICTED: cytochrome P450 71B37-like [Prunus mume]	-	-	-	-	-	GO:0016709//oxidoreductase activity, acting on paired donors, with incorporation or reduction of molecular oxygen, NAD(P)H as one donor, and incorporation of one atom of oxygen;GO:0016491//oxidoreductase activity;GO:0004497//monooxygenase activity;GO:0003824//catalytic activity;GO:0046872//metal ion binding;GO:0043169//cation binding;GO:0016705//oxidoreductase activity, acting on paired donors, w…	-
Pm006805	22.6667	56.3333	0.29	0.763333	1.39626	9.89984e-06	0.000121658	yes	ABCB15	ABC transporter B family member 15 [Morus notabilis]	Environmental Information Processing	Membrane transport	ko02010//ABC transporters	K05658	GO:0031224//intrinsic component of membrane;GO:0016020//membrane;GO:0044425//membrane part	GO:0043492//ATPase activity, coupled to movement of substances;GO:0016818//hydrolase activity, acting on acid anhydrides, in phosphorus-containing anhydrides;GO:0097159//organic cyclic compound binding;GO:0016817//hydrolase activity, acting on acid anhydrides;GO:0036094//small molecule binding;GO:0016820//hydrolase activity, acting on acid anhydrides, catalyzing transmembrane movement of substanc…	GO:0051179//localization;GO:1901565//organonitrogen compound catabolic process;GO:0006195//purine nucleotide catabolic process;GO:0009117//nucleotide metabolic process;GO:1901575//organic substance catabolic process;GO:0019693//ribose phosphate metabolic process;GO:0006753//nucleoside phosphate metabolic process;GO:0051234//establishment of localization;GO:0044763//single-organism cellular proces…
Pm006816	417.333	918.667	11.74	26.8933	1.19582	3.68101e-14	1.74966e-12	yes	At1g67750	PREDICTED: probable pectate lyase 5 [Prunus mume]	Metabolism	Carbohydrate metabolism	ko00040//Pentose and glucuronate interconversions	K01728	-	-	-
Pm006823	7.66667	27	0.34	1.24333	1.87061	6.25858e-07	9.97898e-06	yes	KCR1	PREDICTED: very-long-chain 3-oxoacyl-CoA reductase 1-like [Prunus mume]	Metabolism	Global and Overview;Lipid metabolism	ko01100//Metabolic pathways;ko01110//Biosynthesis of secondary metabolites;ko01212//Fatty acid metabolism;ko01040//Biosynthesis of unsaturated fatty acids;ko00062//Fatty acid elongation	K10251	-	GO:0003824//catalytic activity	GO:0008152//metabolic process;GO:0044710//single-organism metabolic process;GO:0044699//single-organism process
Pm006849	58.7467	20.8033	2.09667	0.763333	-1.45771	9.0979e-06	0.000112985	yes	ACT	PREDICTED: vinorine synthase-like [Prunus mume]	-	-	-	-	-	-	-
Pm006899	30.3333	61.3333	0.71	1.46667	1.04665	0.000299909	0.00242753	yes	POLA2	PREDICTED: DNA polymerase alpha subunit B [Prunus mume]	Metabolism;Genetic Information Processing	Global and Overview;Replication and repair;Nucleotide metabolism	ko01100//Metabolic pathways;ko00230//Purine metabolism;ko00240//Pyrimidine metabolism;ko03030//DNA replication	K02321	GO:0043226//organelle;GO:0043227//membrane-bounded organelle;GO:0005623//cell;GO:0044464//cell part;GO:0043231//intracellular membrane-bounded organelle;GO:0005622//intracellular;GO:0043229//intracellular organelle;GO:0044424//intracellular part	GO:0034061//DNA polymerase activity;GO:0003824//catalytic activity;GO:0016772//transferase activity, transferring phosphorus-containing groups;GO:0016779//nucleotidyltransferase activity;GO:0016740//transferase activity	GO:0044249//cellular biosynthetic process;GO:0006139//nucleobase-containing compound metabolic process;GO:0006260//DNA replication;GO:0008152//metabolic process;GO:0090304//nucleic acid metabolic process;GO:0046483//heterocycle metabolic process;GO:0044237//cellular metabolic process;GO:0006725//cellular aromatic compound metabolic process;GO:0071704//organic substance metabolic process;GO:003464…
Pm007067	80.3333	28.3333	2.71667	0.993333	-1.45149	1.30981e-06	1.95509e-05	yes	SWEET15	PREDICTED: bidirectional sugar transporter N3 [Prunus mume]	-	-	-	-	-	-	-
Pm007135	2880.67	5933.33	119.677	255.607	1.09478	2.89843e-22	3.00391e-20	yes	XTHB	PREDICTED: probable xyloglucan endotransglucosylase/hydrolase protein B [Prunus mume]	-	-	-	-	-	-	-
Pm007187	952.667	354.333	36.9533	14.2967	-1.37003	7.78689e-19	6.23758e-17	yes	At5g13200	PREDICTED: GEM-like protein 5 [Prunus mume]	-	-	-	-	-	-	-
Pm007259	299	693	9.63667	23.2767	1.27228	2.12589e-26	2.92762e-24	yes	SHR	PREDICTED: protein SHORT-ROOT-like [Prunus mume]	-	-	-	-	-	-	-
Pm007343	644.667	266.333	18.5733	8.02667	-1.21036	1.41723e-12	5.58723e-11	yes	SEOB	PREDICTED: protein SIEVE ELEMENT OCCLUSION B-like [Prunus mume]	-	-	-	-	-	-	-
Pm007673	412.667	849.667	9.77333	20.8467	1.09289	1.0572e-08	2.42373e-07	yes	PME35	PREDICTED: probable pectinesterase/pectinesterase inhibitor 35 [Prunus mume]	Metabolism	Global and Overview;Carbohydrate metabolism	ko01100//Metabolic pathways;ko00500//Starch and sucrose metabolism;ko00040//Pentose and glucuronate interconversions	K01051	-	-	-
Pm007705	199.333	655.667	8.21	28.0867	1.77443	1.81617e-41	7.6075e-39	yes	GDI1	PREDICTED: rho GDP-dissociation inhibitor 1-like [Prunus mume]	-	-	-	-	-	-	-
Pm007747	7571.67	3380.33	201.08	93.25	-1.10859	1.93916e-31	4.06133e-29	yes	SBP2	PREDICTED: selenium-binding protein 2-like [Prunus mume]	-	-	-	-	-	-	-
Pm007757	3431.67	1296.67	169.317	66.5833	-1.34649	8.40907e-16	4.87241e-14	yes	XTH15	PREDICTED: xyloglucan endotransglucosylase/hydrolase 2-like [Prunus mume]	-	-	-	-	-	-	-
Pm007847	5.66667	0	0.243333	0.001	-7.92679	0.000180536	0.00155922	yes	CNGC1	PREDICTED: cyclic nucleotide-gated ion channel 1-like [Prunus mume]	Organismal Systems	Environmental adaptation	ko04626//Plant-pathogen interaction	K05391	-	-	-
Pm007960	397.333	1021	11.58	31.03	1.42203	9.1168e-32	1.95002e-29	yes	MAKR1	PREDICTED: probable membrane-associated kinase regulator 1 [Prunus mume]	-	-	-	-	-	-	-
Pm007982	96.3333	324	3.41667	11.9067	1.80111	8.41306e-29	1.44575e-26	yes	FAF4	PREDICTED: protein FANTASTIC FOUR 3-like [Prunus mume]	-	-	-	-	-	-	-
Pm008055	44	16.3333	1.24333	0.476667	-1.38316	4.57619e-05	0.000472568	yes	SAMDC4	PREDICTED: LOW QUALITY PROTEIN: S-adenosylmethionine decarboxylase proenzyme 4 [Prunus mume]	Metabolism	Amino acid metabolism;Global and Overview	ko01100//Metabolic pathways;ko00270//Cysteine and methionine metabolism;ko00330//Arginine and proline metabolism	K01611	-	GO:0016829//lyase activity;GO:0016830//carbon-carbon lyase activity;GO:0003824//catalytic activity	GO:0034641//cellular nitrogen compound metabolic process;GO:0006595//polyamine metabolic process;GO:0044271//cellular nitrogen compound biosynthetic process;GO:0044249//cellular biosynthetic process;GO:1901566//organonitrogen compound biosynthetic process;GO:1901564//organonitrogen compound metabolic process;GO:0044272//sulfur compound biosynthetic process;GO:0008152//metabolic process;GO:0009309…
Pm008069	39.6667	18.3333	2.31667	1.11333	-1.05716	0.000389453	0.00304445	yes	--	PREDICTED: uncharacterized protein LOC103322889 [Prunus mume]	-	-	-	-	-	-	-
Pm008118	2307.67	552.667	98.96	24.6533	-2.00506	6.69869e-49	3.74122e-46	yes	POPTRDRAFT_820933	PREDICTED: CASP-like protein 1D1 [Prunus mume]	-	-	-	-	-	-	-
Pm008142	74.6667	205.333	2.34	6.41667	1.45532	2.77649e-15	1.50469e-13	yes	PERK3	PREDICTED: proline-rich receptor-like protein kinase PERK3 isoform X1 [Prunus mume]	-	-	-	-	-	-	-
Pm008210	86.3333	23	5.33333	1.49	-1.83973	2.05796e-14	1.01167e-12	yes	--	senescence-associated family protein [Populus trichocarpa]	-	-	-	-	-	-	-
Pm008211	7	30.3333	0.19	0.866667	2.18948	3.43359e-06	4.70271e-05	yes	DTX1	PREDICTED: protein DETOXIFICATION 55 [Prunus mume]	-	-	-	-	GO:0044425//membrane part;GO:0031224//intrinsic component of membrane;GO:0016020//membrane	GO:0015291//secondary active transmembrane transporter activity;GO:0022857//transmembrane transporter activity;GO:0005215//transporter activity;GO:0022804//active transmembrane transporter activity	GO:0044699//single-organism process;GO:0009987//cellular process;GO:0044763//single-organism cellular process
Pm008246	212.333	412	5.20333	10.47	1.00875	3.00919e-14	1.43712e-12	yes	GSVIVT00026920001	PREDICTED: probable polygalacturonase [Prunus mume]	-	-	-	-	-	-	-
Pm008252	48278.7	19314.3	2339.79	975.823	-1.26169	5.55194e-38	1.77186e-35	yes	PRUA1	PREDICTED: major allergen Pru av 1 [Prunus mume]	-	-	-	-	-	-	-
Pm008274	59.24	24.7167	4.04	1.74667	-1.20975	0.00389565	0.0216909	yes	PRUA1	PREDICTED: major allergen Pru av 1-like [Prunus mume]	-	-	-	-	-	-	-
Pm008356	206	443.667	8.32	18.4867	1.15183	5.76677e-11	1.8202e-09	yes	At2g23060	PREDICTED: probable N-acetyltransferase HLS1-like [Prunus mume]	-	-	-	-	-	GO:0003824//catalytic activity	-
Pm008397	9	1	0.283333	0.0333333	-3.08746	0.000171057	0.00148724	yes	Os03g0733400	PREDICTED: zinc finger BED domain-containing protein RICESLEEPER 2-like [Prunus mume]	-	-	-	-	-	-	-
Pm008507	118.33	314.437	2.09333	5.76	1.46027	2.44626e-14	1.18232e-12	yes	ABCB4	PREDICTED: ABC transporter B family member 4-like [Prunus mume]	Environmental Information Processing	Membrane transport	ko02010//ABC transporters	K05658	-	-	-
Pm008557	3052.67	1276	49.7467	21.7067	-1.19646	2.27305e-20	2.07736e-18	yes	TPS9	PREDICTED: probable alpha,alpha-trehalose-phosphate synthase [UDP-forming] 9 [Prunus mume]	Metabolism	Global and Overview;Carbohydrate metabolism	ko01100//Metabolic pathways;ko00500//Starch and sucrose metabolism	K16055	-	-	-
Pm008577	13.6667	3.33333	1.22333	0.316667	-1.94978	0.00033399	0.002669	yes	CjBAp12	PREDICTED: EG45-like domain containing protein [Prunus mume]	-	-	-	-	-	-	-
Pm008583	214	436.667	7.56333	16.0867	1.08877	1.11933e-10	3.41766e-09	yes	--	PREDICTED: VAN3-binding protein [Prunus mume]	-	-	-	-	-	-	-
Pm008585	153.333	319.667	8.67667	18.85	1.11935	1.64996e-11	5.64184e-10	yes	--	PREDICTED: transcription factor bHLH148 [Prunus mume]	-	-	-	-	-	-	-
Pm008678	476.463	182.667	12.6567	5.08667	-1.31511	3.19531e-16	1.95273e-14	yes	DTXL4	PREDICTED: protein DETOXIFICATION 16-like [Prunus mume]	-	-	-	-	-	-	-
Pm008753	157	55	5.31667	1.94	-1.45447	4.11285e-12	1.5257e-10	yes	PER16	PREDICTED: peroxidase 16-like [Prunus mume]	Metabolism	Global and Overview;Biosynthesis of other secondary metabolites	ko01100//Metabolic pathways;ko01110//Biosynthesis of secondary metabolites;ko00940//Phenylpropanoid biosynthesis	K00430	-	GO:0043167//ion binding;GO:0046906//tetrapyrrole binding;GO:0003824//catalytic activity;GO:0005488//binding;GO:0097159//organic cyclic compound binding;GO:1901363//heterocyclic compound binding;GO:0043169//cation binding	GO:0006950//response to stress;GO:0008152//metabolic process;GO:0050896//response to stimulus;GO:0044699//single-organism process;GO:0044710//single-organism metabolic process
Pm008759	65.3333	239	2.56333	9.72	1.92294	2.18069e-23	2.38288e-21	yes	IBH1	transcription factor/transcription regulator [Medicago truncatula]	-	-	-	-	-	-	-
Pm008844	249	119	6.44333	3.2	-1.00974	3.23639e-09	8.0934e-08	yes	ATL43	PREDICTED: RING-H2 finger protein ATL43 [Prunus mume]	-	-	-	-	-	-	-
Pm008850	467.313	187.377	39.4733	16.5	-1.25841	3.08356e-07	5.24519e-06	yes	XTH23	PREDICTED: probable xyloglucan endotransglucosylase/hydrolase protein 23, partial [Prunus mume]	-	-	-	-	-	-	-
Pm008919	1801	778.333	60.94	27.47	-1.14953	8.31095e-38	2.57077e-35	yes	ORP4B	PREDICTED: oxysterol-binding protein-related protein 4B [Prunus mume]	-	-	-	-	-	-	-
Pm008982	16.3333	61.3333	0.23	0.9	1.96829	1.72403e-09	4.46221e-08	yes	RCH2	PREDICTED: LOW QUALITY PROTEIN: receptor-like protein kinase 2 [Prunus mume]	-	-	-	-	GO:0031224//intrinsic component of membrane;GO:0044425//membrane part;GO:0016020//membrane	GO:0004672//protein kinase activity;GO:0016491//oxidoreductase activity;GO:0001882//nucleoside binding;GO:0003824//catalytic activity;GO:0016301//kinase activity;GO:0097367//carbohydrate derivative binding;GO:0016628//oxidoreductase activity, acting on the CH-CH group of donors, NAD or NADP as acceptor;GO:0097159//organic cyclic compound binding;GO:0016773//phosphotransferase activity, alcohol gr…	GO:0044710//single-organism metabolic process;GO:0036211//protein modification process;GO:0044267//cellular protein metabolic process;GO:0043170//macromolecule metabolic process;GO:0006793//phosphorus metabolic process;GO:0019538//protein metabolic process;GO:0006468//protein phosphorylation;GO:0043412//macromolecule modification;GO:0071704//organic substance metabolic process;GO:0006796//phospha…
Pm008984	1751	6981.67	40.2933	167.093	2.05204	1.54623e-76	2.82623e-73	yes	At4g13710	PREDICTED: probable pectate lyase 8 [Prunus mume]	Metabolism	Carbohydrate metabolism	ko00040//Pentose and glucuronate interconversions	K01728	-	-	-
Pm008995	194.333	63.3333	19.24	6.59667	-1.5443	1.05099e-10	3.21632e-09	yes	--	self-incompatibility family protein [Populus trichocarpa]	-	-	-	-	-	-	-
Pm009050	414.667	62.3333	21.41	3.39	-2.65893	1.50335e-32	3.39621e-30	yes	MYB48	PREDICTED: transcription factor MYB24-like [Prunus mume]	-	-	-	-	-	-	-
Pm009081	114.333	221	1.06667	2.14333	1.00675	5.1288e-12	1.86811e-10	yes	XI-B	PREDICTED: LOW QUALITY PROTEIN: myosin-6-like [Prunus mume]	-	-	-	-	-	-	-
Pm009082	2.33333	13.3333	0.0933333	0.533333	2.51457	0.00366543	0.0206724	yes	YUC3	PREDICTED: probable indole-3-pyruvate monooxygenase YUCCA3 [Prunus mume]	Metabolism	Amino acid metabolism;Global and Overview	ko01100//Metabolic pathways;ko00380//Tryptophan metabolism	K11816	-	GO:0004497//monooxygenase activity;GO:0036094//small molecule binding;GO:1901363//heterocyclic compound binding;GO:1901265//nucleoside phosphate binding;GO:0016709//oxidoreductase activity, acting on paired donors, with incorporation or reduction of molecular oxygen, NAD(P)H as one donor, and incorporation of one atom of oxygen;GO:0016705//oxidoreductase activity, acting on paired donors, with in…	GO:0044699//single-organism process;GO:0008152//metabolic process;GO:0044710//single-organism metabolic process
Pm009113	67.6667	240.667	1.55667	5.64	1.85724	3.31464e-07	5.60507e-06	yes	SEOB	PREDICTED: protein SIEVE ELEMENT OCCLUSION B-like [Prunus mume]	-	-	-	-	-	-	-
Pm009127	0.333333	5.66667	0.0233333	0.393333	4.07529	0.00563024	0.0296339	yes	CNR10	PREDICTED: protein PLANT CADMIUM RESISTANCE 7-like [Prunus mume]	-	-	-	-	-	-	-
Pm009129	23.8967	51.6467	2.12	4.71	1.15166	6.97357e-05	0.000686298	yes	CNR10	PREDICTED: cell number regulator 10-like [Prunus mume]	-	-	-	-	-	-	-
Pm009165	369	52	9.91	1.42667	-2.79624	2.56357e-11	8.51952e-10	yes	DRIP2	PREDICTED: E3 ubiquitin protein ligase DRIP2-like isoform X1 [Prunus mume]	-	-	-	-	-	-	-
Pm009174	53.6667	100.667	0.923333	1.85	1.0026	2.3066e-06	3.28213e-05	yes	Os03g0843600	DUF1012 domain-containing protein [Cephalotus follicularis]	-	-	-	-	-	-	-
Pm009241	24.3333	56	1.66667	3.99667	1.26183	7.8531e-07	1.22875e-05	yes	EPFL4	PREDICTED: EPIDERMAL PATTERNING FACTOR-like protein 5 [Prunus mume]	-	-	-	-	-	-	-
Pm009287	15.6667	58.6667	1.17667	4.47667	1.92772	2.22536e-06	3.17326e-05	yes	p20	PREDICTED: uncharacterized N-acetyltransferase p20-like [Prunus mume]	-	-	-	-	-	-	-
Pm009407	400.217	183.57	13.5867	6.51333	-1.06072	2.22961e-15	1.22818e-13	yes	At1g06620	PREDICTED: 1-aminocyclopropane-1-carboxylate oxidase homolog 1-like [Prunus mume]	-	-	-	-	-	-	-
Pm009422	24.07	68.7867	0.56	1.54667	1.46566	2.83842e-10	8.17612e-09	yes	CSLG2	PREDICTED: cellulose synthase-like protein G2 isoform X1 [Prunus mume]	-	-	-	-	-	-	-
Pm009455	1320.67	589.333	36.74	17.0467	-1.10786	2.38788e-28	3.87184e-26	yes	--	PREDICTED: uncharacterized protein LOC103324161 [Prunus mume]	-	-	-	-	-	-	-
Pm009553	1.66667	9	0.23	1.25333	2.44606	0.00252825	0.015084	yes	HIPP26	PREDICTED: heavy metal-associated isoprenylated plant protein 20-like [Prunus mume]	-	-	-	-	-	-	-
Pm009640	209.667	484.333	3.52667	8.44	1.25894	5.41331e-13	2.24876e-11	yes	At5g47800	PREDICTED: BTB/POZ domain-containing protein At5g47800 [Prunus mume]	-	-	-	-	-	-	-
Pm009735	15.3333	6	0.336667	0.136667	-1.30066	0.00566244	0.0297567	yes	CRK10	PREDICTED: cysteine-rich receptor-like protein kinase 10 [Prunus mume]	-	-	-	-	-	-	-
Pm009750	64	259.333	2.02333	8.71333	2.10649	3.05184e-16	1.87646e-14	yes	XTH8	PREDICTED: probable xyloglucan endotransglucosylase/hydrolase protein 8 isoform X2 [Prunus mume]	-	-	-	-	GO:0071944//cell periphery;GO:0005576//extracellular region;GO:0005623//cell;GO:0044464//cell part;GO:0030312//external encapsulating structure	GO:0016758//transferase activity, transferring hexosyl groups;GO:0016757//transferase activity, transferring glycosyl groups;GO:0003824//catalytic activity;GO:0016740//transferase activity	GO:0008152//metabolic process;GO:0005975//carbohydrate metabolic process;GO:0005976//polysaccharide metabolic process;GO:0044238//primary metabolic process;GO:0071704//organic substance metabolic process;GO:0043170//macromolecule metabolic process;GO:0044042//glucan metabolic process
Pm009761	27	57	0.83	1.83333	1.14329	1.63746e-05	0.000189866	yes	BGLU45	PREDICTED: beta-glucosidase 47-like [Prunus mume]	Metabolism	Biosynthesis of other secondary metabolites;Metabolism of other amino acids;Global and Overview;Carbohydrate metabolism	ko01100//Metabolic pathways;ko01110//Biosynthesis of secondary metabolites;ko00500//Starch and sucrose metabolism;ko00940//Phenylpropanoid biosynthesis;ko00460//Cyanoamino acid metabolism	K05350	-	-	-
Pm009788	27	76.6667	0.72	2.11333	1.55345	3.55459e-10	1.00802e-08	yes	At5g41620	PREDICTED: probable DNA double-strand break repair Rad50 ATPase isoform X2 [Gossypium hirsutum]	-	-	-	-	-	-	-
Pm009812	17.6667	2.33333	0.646667	0.09	-2.84503	3.98838e-07	6.58918e-06	yes	CRK10	PREDICTED: cysteine-rich receptor-like protein kinase 10 [Prunus mume]	-	-	-	-	-	-	-
Pm009834	11.3333	2	0.383333	0.07	-2.45317	0.000920078	0.00641216	yes	--	PREDICTED: uncharacterized protein LOC103324582 [Prunus mume]	-	-	-	-	-	-	-
Pm009915	217.667	633	6.96667	21.0733	1.59688	2.06111e-38	6.90679e-36	yes	--	PREDICTED: uncharacterized protein LOC103324644 [Prunus mume]	-	-	-	-	-	-	-
Pm009936	49.6667	22.3333	1.13	0.53	-1.09226	0.000380795	0.00298956	yes	NDA1	PREDICTED: internal alternative NAD(P)H-ubiquinone oxidoreductase A1, mitochondrial-like [Prunus mume]	-	-	-	-	-	-	-
Pm009946	210	445	5.91333	13.02	1.13869	3.29807e-21	3.18802e-19	yes	--	PREDICTED: pinin-like [Prunus mume]	-	-	-	-	-	-	-
Pm009964	43	177.333	1.01	4.33667	2.10223	1.13738e-26	1.61044e-24	yes	co-1	PREDICTED: polyphenol oxidase I, chloroplastic-like [Prunus mume]	Metabolism	Amino acid metabolism;Global and Overview;Biosynthesis of other secondary metabolites	ko01100//Metabolic pathways;ko01110//Biosynthesis of secondary metabolites;ko00350//Tyrosine metabolism;ko00950//Isoquinoline alkaloid biosynthesis	K00422	-	-	-
Pm010009	112.333	50.3333	3.70333	1.72667	-1.10083	4.23211e-05	0.000440885	yes	CBSX5	PREDICTED: CBS domain-containing protein CBSX5-like [Prunus mume]	-	-	-	-	-	-	-
Pm010118	12	26	0.6	1.36	1.18057	0.00195438	0.0121957	yes	TCP3	PREDICTED: transcription factor TCP4-like [Prunus mume]	-	-	-	-	-	-	-
Pm010236	20.3333	7.66667	0.626667	0.25	-1.32577	0.00195927	0.0122187	yes	KAN4	PREDICTED: transcription activator GLK1-like [Prunus mume]	-	-	-	-	-	-	-
Pm010242	9	55.6667	0.136667	0.893333	2.70854	9.10169e-17	5.94151e-15	yes	CIPK5	PREDICTED: CBL-interacting protein kinase 5 [Prunus mume]	Cellular Processes	Transport and catabolism	ko04140//Regulation of autophagy	K07198	-	GO:0097159//organic cyclic compound binding;GO:0032549//ribonucleoside binding;GO:0032550//purine ribonucleoside binding;GO:1901363//heterocyclic compound binding;GO:0016301//kinase activity;GO:0003824//catalytic activity;GO:0001882//nucleoside binding;GO:0036094//small molecule binding;GO:0097367//carbohydrate derivative binding;GO:0016740//transferase activity;GO:0016773//phosphotransferase act…	GO:0044763//single-organism cellular process;GO:0044238//primary metabolic process;GO:0001101//response to acid chemical;GO:0050896//response to stimulus;GO:0009987//cellular process;GO:0007154//cell communication;GO:0008152//metabolic process;GO:0071704//organic substance metabolic process;GO:0044267//cellular protein metabolic process;GO:0006464//cellular protein modification process;GO:0042221…
Pm010267	146.667	19.3333	1.79333	0.246667	-2.86201	5.27255e-36	1.47236e-33	yes	At3g47570	PREDICTED: LRR receptor-like serine/threonine-protein kinase EFR [Prunus mume]	Organismal Systems	Environmental adaptation	ko04626//Plant-pathogen interaction	K13420	-	-	-
Pm010295	175	84.74	5.06667	2.50667	-1.01527	1.2792e-08	2.88337e-07	yes	PUP9	PREDICTED: probable purine permease 9 isoform X1 [Prunus mume]	-	-	-	-	-	-	-
Pm010332	95	206.667	6.33	14.39	1.18479	1.01319e-10	3.11964e-09	yes	--	PREDICTED: uncharacterized protein LOC103325047 [Prunus mume]	-	-	-	-	-	-	-
Pm010360	508.333	990.333	18.3667	37.3733	1.02492	5.18941e-15	2.76027e-13	yes	At5g45950	PREDICTED: GDSL esterase/lipase At5g45950 [Prunus mume]	-	-	-	-	-	-	-
Pm010412	22	118.667	0.696667	3.90333	2.48617	5.37137e-17	3.63626e-15	yes	GA2OX1	PREDICTED: gibberellin 2-beta-dioxygenase-like [Prunus mume]	Metabolism	Global and Overview;Metabolism of terpenoids and polyketides	ko01110//Biosynthesis of secondary metabolites;ko00904//Diterpenoid biosynthesis	K04125	-	-	-
Pm010494	375.667	1095.67	9.04667	27.38	1.59766	1.5377e-46	7.36117e-44	yes	PID	PREDICTED: protein kinase PINOID [Prunus mume]	-	-	-	-	-	-	-
Pm010537	352.333	162.333	8.8	4.14	-1.08787	0.00243015	0.0145896	yes	CNGC1	PREDICTED: cyclic nucleotide-gated ion channel 1-like [Prunus mume]	Organismal Systems	Environmental adaptation	ko04626//Plant-pathogen interaction	K05391	-	-	-
Pm010544	10.94	42.3133	0.246667	0.986667	2	2.17437e-10	6.35434e-09	yes	WAK2	PREDICTED: wall-associated receptor kinase 2-like [Prunus mume]	-	-	-	-	-	-	-
Pm010546	57.06	23.02	1.14667	0.493333	-1.21681	0.000440161	0.00338299	yes	WAK1	PREDICTED: wall-associated receptor kinase 1-like [Prunus mume]	-	-	-	-	-	-	-
Pm010558	1.33333	6.33333	0.03	0.136667	2.18763	0.00965167	0.0455105	yes	WAK3	PREDICTED: wall-associated receptor kinase 1-like [Prunus mume]	-	-	-	-	-	-	-
Pm010746	18	42.3333	0.67	1.63333	1.28559	0.000133853	0.00120414	yes	EXL7	PREDICTED: protein EXORDIUM-like 7 [Prunus mume]	-	-	-	-	-	-	-
Pm010847	48	13.6667	2.3	0.673333	-1.77224	8.1098e-07	1.26694e-05	yes	MYB86	PREDICTED: myb-related protein Myb4-like [Prunus mume]	-	-	-	-	-	-	-
Pm010856	1011.67	2513	28	72.3433	1.36943	8.28994e-38	2.57077e-35	yes	guaA	PREDICTED: probable GMP synthase [glutamine-hydrolyzing] [Prunus mume]	Genetic Information Processing	Replication and repair	ko03410//Base excision repair	K01246	-	-	-
Pm010860	43.3333	13	1.79333	0.556667	-1.68776	3.98355e-05	0.000417806	yes	PUP4	PREDICTED: probable purine permease 4 [Prunus mume]	-	-	-	-	GO:0044425//membrane part;GO:0031224//intrinsic component of membrane;GO:0016020//membrane	-	-
Pm010885	1073.33	5010.33	20.69	100.28	2.27703	4.60525e-32	9.95626e-30	yes	ctps2	PREDICTED: CTP synthase [Prunus mume]	Metabolism	Global and Overview;Nucleotide metabolism	ko01100//Metabolic pathways;ko00240//Pyrimidine metabolism	K01937	-	-	-
Pm010916	2573.33	5333.67	54.9733	118.227	1.10475	9.15923e-28	1.43871e-25	yes	guaA	methyladenine glycosylase family protein [Populus trichocarpa]	Genetic Information Processing	Replication and repair	ko03410//Base excision repair	K01246	-	-	-
Pm010918	1	6.33333	0.0466667	0.293333	2.65208	0.0027704	0.0163061	yes	PER7	PREDICTED: peroxidase 7-like [Prunus mume]	Metabolism	Global and Overview;Biosynthesis of other secondary metabolites	ko01100//Metabolic pathways;ko01110//Biosynthesis of secondary metabolites;ko00940//Phenylpropanoid biosynthesis	K00430	-	GO:1901363//heterocyclic compound binding;GO:0097159//organic cyclic compound binding;GO:0046906//tetrapyrrole binding;GO:0005488//binding;GO:0043169//cation binding;GO:0043167//ion binding;GO:0003824//catalytic activity	GO:0044699//single-organism process;GO:0044710//single-organism metabolic process;GO:0006950//response to stress;GO:0050896//response to stimulus;GO:0008152//metabolic process
Pm010929	82.3333	37	2.32667	1.08333	-1.10279	3.31929e-05	0.000356124	yes	2020-10-03	PREDICTED: organic cation/carnitine transporter 3-like [Prunus mume]	-	-	-	-	-	-	-
Pm010930	7.66333	0	0.216667	0.001	-7.75933	1.09937e-05	0.000132837	yes	2020-10-03	PREDICTED: LOW QUALITY PROTEIN: organic cation/carnitine transporter 3-like [Prunus mume]	-	-	-	-	-	-	-
Pm011057	23.6667	10	0.963333	0.423333	-1.18624	0.00209974	0.0129144	yes	MYB4	PREDICTED: myb-related protein Zm1 [Prunus mume]	-	-	-	-	-	-	-
Pm011112	8.33333	2.33333	0.133333	0.04	-1.73697	0.00874418	0.04208	yes	At1g35710	PREDICTED: receptor-like protein 12 [Prunus mume]	-	-	-	-	-	-	-
Pm011137	879.333	169.667	24.9967	5.02333	-2.31502	1.32209e-56	1.10758e-53	yes	CYP72A15	PREDICTED: cytochrome P450 CYP72A219-like isoform X1 [Prunus mume]	-	-	-	-	-	-	-
Pm011151	27	57	1.86667	4.06667	1.12338	0.000126054	0.00114785	yes	--	PREDICTED: uncharacterized protein LOC103325819 [Prunus mume]	-	-	-	-	-	-	-
Pm011164	239.333	596.333	4.87667	12.6967	1.38048	1.03376e-15	5.90479e-14	yes	NCED1	PREDICTED: 9-cis-epoxycarotenoid dioxygenase NCED1, chloroplastic-like [Prunus mume]	Metabolism	Global and Overview;Metabolism of terpenoids and polyketides	ko01100//Metabolic pathways;ko01110//Biosynthesis of secondary metabolites;ko00906//Carotenoid biosynthesis	K09840	GO:0009579//thylakoid;GO:0005622//intracellular;GO:0009534//chloroplast thylakoid;GO:0044434//chloroplast part;GO:0009536//plastid;GO:0044424//intracellular part;GO:0043226//organelle;GO:0005623//cell;GO:0044444//cytoplasmic part;GO:0031976//plastid thylakoid;GO:0044422//organelle part;GO:0043227//membrane-bounded organelle;GO:0044446//intracellular organelle part;GO:0043231//intracellular membra…	GO:0016491//oxidoreductase activity;GO:0003824//catalytic activity	GO:0032502//developmental process;GO:0044710//single-organism metabolic process;GO:0044699//single-organism process;GO:0003006//developmental process involved in reproduction;GO:0006972//hyperosmotic response;GO:0050896//response to stimulus;GO:0006970//response to osmotic stress;GO:0022414//reproductive process;GO:0008152//metabolic process;GO:0000003//reproduction;GO:0006950//response to stress…
Pm011193	1233.7	437.53	64.01	23.61	-1.4389	1.81515e-18	1.41455e-16	yes	PARC	PREDICTED: probable glutathione S-transferase parC [Prunus mume]	Metabolism	Metabolism of other amino acids	ko00480//Glutathione metabolism	K00799	-	-	-
Pm011195	215.277	74.69	12.01	4.31333	-1.47736	2.67443e-19	2.20378e-17	yes	PARC	PREDICTED: probable glutathione S-transferase parC [Prunus mume]	Metabolism	Metabolism of other amino acids	ko00480//Glutathione metabolism	K00799	-	GO:0003824//catalytic activity	-
Pm011200	50.6867	21.1167	2.90333	1.26333	-1.20047	1.93883e-05	0.000220862	yes	PARC	PREDICTED: probable glutathione S-transferase [Prunus mume]	Metabolism	Metabolism of other amino acids	ko00480//Glutathione metabolism	K00799	-	-	-
Pm011229	0	3.33333	0.001	0.186667	7.54432	0.00341633	0.0194806	yes	--	PREDICTED: uncharacterized protein LOC103327932 [Prunus mume]	-	-	-	-	-	-	-
Pm011305	4.01667	41.98	0.286667	2.99667	3.38591	0.000158852	0.00139349	yes	--	S-adenosyl-L-methionine-dependent methyltransferases superfamily protein [Theobroma cacao]	-	-	-	-	-	-	-
Pm011309	875.667	353.667	24.8533	10.4333	-1.25224	2.379e-29	4.3092e-27	yes	At4g14103	PREDICTED: F-box/LRR-repeat protein At4g14103-like [Prunus mume]	-	-	-	-	-	-	-
Pm011324	914.667	341.333	26.0467	10.0633	-1.37199	5.45019e-16	3.21353e-14	yes	At5g53970	PREDICTED: probable aminotransferase TAT2 [Prunus mume]	Metabolism	Global and Overview;Biosynthesis of other secondary metabolites;Metabolism of cofactors and vitamins;Amino acid metabolism	ko01100//Metabolic pathways;ko01110//Biosynthesis of secondary metabolites;ko01130//Biosynthesis of antibiotics;ko01230//Biosynthesis of amino acids;ko00270//Cysteine and methionine metabolism;ko00350//Tyrosine metabolism;ko00130//Ubiquinone and other terpenoid-quinone biosynthesis;ko00360//Phenylalanine metabolism;ko00400//Phenylalanine, tyrosine and tryptophan biosynthesis;ko00950//Isoquinoline…	K00815	-	-	-
Pm011338	9	47.3333	0.403333	2.20333	2.44964	5.54804e-14	2.58814e-12	yes	--	PREDICTED: uncharacterized protein LOC103326040 [Prunus mume]	-	-	-	-	-	-	-
Pm011342	3	0	0.303333	0.001	-8.24476	0.00683533	0.0344785	yes	SPBC1703.11	PREDICTED: optic atrophy 3 protein homolog [Prunus mume]	-	-	-	-	-	-	-
Pm011353	73.6667	504.667	2.43	17.22	2.82506	1.24376e-57	1.13668e-54	yes	BZIP61	PREDICTED: basic leucine zipper 61-like isoform X1 [Prunus mume]	-	-	-	-	-	-	-
Pm011408	65	16.6667	1.52333	0.41	-1.89354	2.36036e-10	6.88788e-09	yes	LECRK91	PREDICTED: L-type lectin-domain containing receptor kinase IX.1-like [Prunus mume]	-	-	-	-	-	-	-
Pm011436	28.6667	13.3333	0.64	0.31	-1.0458	0.00166554	0.010604	yes	PSYR1	PREDICTED: receptor-like protein 2 [Prunus mume]	-	-	-	-	-	-	-
Pm011451	12.3333	3.66667	0.38	0.116667	-1.70361	0.00156465	0.0100347	yes	PSYR1	PREDICTED: receptor-like protein 2 [Prunus mume]	-	-	-	-	-	-	-
Pm011550	526	245.333	8.26333	4.03333	-1.03475	7.71077e-17	5.08304e-15	yes	--	PREDICTED: uncharacterized protein LOC103326326 [Prunus mume]	-	-	-	-	-	-	-
Pm011600	9.66667	27.3333	0.273333	0.813333	1.57319	0.000170664	0.00148588	yes	BGLU18	PREDICTED: beta-glucosidase 18-like [Prunus mume]	Metabolism	Biosynthesis of other secondary metabolites;Metabolism of other amino acids;Global and Overview;Carbohydrate metabolism	ko01100//Metabolic pathways;ko01110//Biosynthesis of secondary metabolites;ko00500//Starch and sucrose metabolism;ko00940//Phenylpropanoid biosynthesis;ko00460//Cyanoamino acid metabolism	K05350	-	-	-
Pm011705	112.81	25.47	3.4	0.803333	-2.08146	6.00074e-11	1.88517e-09	yes	VIT_19s0014g04930	PREDICTED: (-)-alpha-pinene synthase-like [Prunus mume]	-	-	-	-	-	-	-
Pm011713	253.367	120.593	6.69667	3.34	-1.0036	0.00126173	0.00835857	yes	VIT_19s0014g04930	PREDICTED: (-)-alpha-pinene synthase-like isoform X1 [Prunus mume]	-	-	-	-	-	-	-
Pm011716	63.0533	22.3567	2.16667	0.796667	-1.44343	5.08726e-07	8.23547e-06	yes	VIT_19s0014g04930	PREDICTED: (-)-alpha-pinene synthase-like [Prunus mume]	-	-	-	-	-	-	-
Pm011816	439.333	180	12.2833	5.22	-1.23458	1.00768e-12	4.0602e-11	yes	GGR	PREDICTED: heterodimeric geranylgeranyl pyrophosphate synthase small subunit, chloroplastic-like [Prunus mume]	Metabolism	Global and Overview;Metabolism of terpenoids and polyketides	ko01100//Metabolic pathways;ko01110//Biosynthesis of secondary metabolites;ko01130//Biosynthesis of antibiotics;ko00900//Terpenoid backbone biosynthesis	K13789	-	-	-
Pm011817	701.333	240.333	30.6767	11.0233	-1.47658	1.12209e-12	4.43865e-11	yes	--	PREDICTED: nucleolin-like [Malus domestica]	-	-	-	-	-	-	-
Pm011833	89.6667	228.333	4.54333	12.0067	1.40201	2.06651e-18	1.57982e-16	yes	NIP2	PREDICTED: NEP1-interacting protein 2 isoform X1 [Prunus mume]	-	-	-	-	-	-	-
Pm011975	183	28.6667	8.17	1.37	-2.57616	5.58291e-10	1.53767e-08	yes	ADS3	PREDICTED: palmitoyl-monogalactosyldiacylglycerol delta-7 desaturase, chloroplastic-like [Prunus mume]	Metabolism	Global and Overview;Lipid metabolism	ko01212//Fatty acid metabolism;ko01040//Biosynthesis of unsaturated fatty acids	K00507	-	-	-
Pm012041	0.666667	9.79333	0.02	0.303333	3.92283	8.37425e-05	0.000802736	yes	CYP71A1	PREDICTED: cytochrome P450 CYP736A12-like [Prunus mume]	-	-	-	-	-	-	-
Pm012042	0	15.2067	0.001	0.466667	8.86625	1.7152e-10	5.10795e-09	yes	CYP71A1	PREDICTED: cytochrome P450 CYP736A12-like [Prunus mume]	-	-	-	-	-	-	-
Pm012190	715.333	152.333	13.5733	2.98667	-2.18417	7.23375e-64	9.69612e-61	yes	SCL3	PREDICTED: scarecrow-like protein 3 [Prunus mume]	-	-	-	-	-	-	GO:0034654//nucleobase-containing compound biosynthetic process;GO:0006807//nitrogen compound metabolic process;GO:0034641//cellular nitrogen compound metabolic process;GO:0044260//cellular macromolecule metabolic process;GO:0009987//cellular process;GO:0034645//cellular macromolecule biosynthetic process;GO:1901362//organic cyclic compound biosynthetic process;GO:0032774//RNA biosynthetic proces…
Pm012219	8.66667	22.6667	0.343333	0.946667	1.46325	0.000896344	0.00626849	yes	AOP1.2	PREDICTED: probable inactive 2-oxoglutarate-dependent dioxygenase AOP2 [Prunus mume]	-	-	-	-	-	-	-
Pm012294	181.667	413	2.94333	6.98	1.24578	1.66225e-23	1.85674e-21	yes	At5g12850	PREDICTED: zinc finger CCCH domain-containing protein 56-like [Prunus mume]	-	-	-	-	-	-	-
Pm012308	4974	9601.67	131.75	264.38	1.00481	8.67521e-25	1.06356e-22	yes	TUBB4	PREDICTED: tubulin beta-4 chain [Prunus mume]	Cellular Processes	Transport and catabolism	ko04145//Phagosome	K07375	-	-	-
Pm012355	26.3333	54.3333	1.33667	2.85667	1.09569	3.44031e-05	0.000368322	yes	IGS1	PREDICTED: isoeugenol synthase 1-like [Prunus mume]	-	-	-	-	-	-	-
Pm012420	64.3333	21	2.86	0.97	-1.55996	4.4927e-08	9.0602e-07	yes	ADS3	PREDICTED: palmitoyl-monogalactosyldiacylglycerol delta-7 desaturase, chloroplastic-like [Prunus mume]	Metabolism	Global and Overview;Lipid metabolism	ko01212//Fatty acid metabolism;ko01040//Biosynthesis of unsaturated fatty acids	K00507	-	-	-
Pm012584	12.3333	4	0.283333	0.0966667	-1.55141	0.00371365	0.0208858	yes	CNGC1	PREDICTED: cyclic nucleotide-gated ion channel 1-like [Prunus mume]	Organismal Systems	Environmental adaptation	ko04626//Plant-pathogen interaction	K05391	-	-	-
Pm012588	0.666667	5	0.0566667	0.456667	3.01057	0.00480129	0.0258876	yes	TAO1	PREDICTED: TMV resistance protein N-like [Prunus mume]	-	-	-	-	-	-	-
Pm012591	9	2	0.646667	0.146667	-2.14048	0.00175954	0.011118	yes	N	PREDICTED: TMV resistance protein N-like [Prunus mume]	-	-	-	-	-	-	-
Pm012624	228	109.593	7.65333	3.81	-1.0063	9.04263e-07	1.39426e-05	yes	PUP9	PREDICTED: LOW QUALITY PROTEIN: probable purine permease 9 [Prunus mume]	-	-	-	-	-	-	-
Pm012863	418	831.333	11.6033	23.85	1.03945	2.61732e-11	8.66948e-10	yes	PAE9	PREDICTED: pectin acetylesterase 9 [Prunus mume]	-	-	-	-	-	-	-
Pm012873	11	2	0.216667	0.04	-2.43741	0.00156619	0.0100359	yes	WRKY42	PREDICTED: probable WRKY transcription factor 47 [Prunus mume]	-	-	-	-	-	-	-
Pm012916	54.6667	146.667	1.86667	5.21667	1.48266	4.81014e-13	2.01066e-11	yes	GA2OX2	PREDICTED: gibberellin 2-beta-dioxygenase 2 [Prunus mume]	Metabolism	Global and Overview;Metabolism of terpenoids and polyketides	ko01110//Biosynthesis of secondary metabolites;ko00904//Diterpenoid biosynthesis	K04125	-	GO:0016491//oxidoreductase activity;GO:0016705//oxidoreductase activity, acting on paired donors, with incorporation or reduction of molecular oxygen;GO:0016706//oxidoreductase activity, acting on paired donors, with incorporation or reduction of molecular oxygen, 2-oxoglutarate as one donor, and incorporation of one atom each of oxygen into both donors;GO:0051213//dioxygenase activity;GO:0003824…	GO:0008152//metabolic process;GO:0044710//single-organism metabolic process;GO:0044699//single-organism process
Pm012924	15.6667	32	0.463333	0.97	1.06593	0.00460633	0.0250175	yes	GPAT3	PREDICTED: probable glycerol-3-phosphate acyltransferase 3 [Prunus mume]	Metabolism	Lipid metabolism;Global and Overview	ko01100//Metabolic pathways;ko01110//Biosynthesis of secondary metabolites;ko00564//Glycerophospholipid metabolism;ko00561//Glycerolipid metabolism	K13508	-	-	-
Pm012970	13970.5	6221.5	449.043	207.547	-1.11342	6.30736e-26	8.3984e-24	yes	DJ1D	PREDICTED: protein DJ-1 homolog D-like [Prunus mume]	Metabolism	Global and Overview;Carbohydrate metabolism	ko01120//Microbial metabolism in diverse environments;ko00620//Pyruvate metabolism	K18881	-	-	-
Pm012973	56403.7	24953.5	1914.54	877.747	-1.12512	6.97013e-14	3.19547e-12	yes	DJ1D	PREDICTED: protein DJ-1 homolog D-like [Prunus mume]	Metabolism	Global and Overview;Carbohydrate metabolism	ko01120//Microbial metabolism in diverse environments;ko00620//Pyruvate metabolism	K18881	-	-	-
Pm013023	52.6667	147.333	2.96333	8.59333	1.536	3.32799e-11	1.08801e-09	yes	CRRSP60	PREDICTED: cysteine-rich repeat secretory protein 60 [Prunus mume]	-	-	-	-	-	-	-
Pm013031	31	14	0.753333	0.353333	-1.09226	0.00254219	0.0151582	yes	EXO70A1	PREDICTED: exocyst complex component EXO70A1 [Prunus mume]	-	-	-	-	-	-	-
Pm013063	304	133.667	22.8567	10.4633	-1.12727	7.72259e-16	4.51367e-14	yes	--	PREDICTED: uncharacterized protein LOC103327421 isoform X1 [Prunus mume]	-	-	-	-	-	-	-
Pm013113	1.33333	6.66667	0.0766667	0.393333	2.35908	0.00424386	0.0233837	yes	--	PREDICTED: protein HAPLESS 2 [Prunus mume]	-	-	-	-	-	-	-
Pm013174	130	354	3.85	10.81	1.48944	1.90071e-12	7.34918e-11	yes	GLIP5	PREDICTED: GDSL esterase/lipase 5 [Prunus mume]	-	-	-	-	-	-	-
Pm013200	16.3333	5.33333	1.63333	0.546667	-1.57909	0.00226259	0.0137562	yes	SAUR41	PREDICTED: auxin-responsive protein SAUR41-like [Prunus mume]	Environmental Information Processing	Signal transduction	ko04075//Plant hormone signal transduction	K14488	-	-	-
Pm013255	9.02	1	0.31	0.0366667	-3.07973	0.000142089	0.00126746	yes	lip1	PREDICTED: lipase 1-like isoform X1 [Prunus mume]	-	-	-	-	-	-	-
Pm013365	2233.67	927.333	23.29	10.0533	-1.21204	2.77814e-34	7.16118e-32	yes	ABCC8	PREDICTED: ABC transporter C family member 8 [Prunus mume]	-	-	-	-	GO:0016020//membrane;GO:0031224//intrinsic component of membrane;GO:0044425//membrane part	GO:0032549//ribonucleoside binding;GO:0001882//nucleoside binding;GO:0016462//pyrophosphatase activity;GO:1901363//heterocyclic compound binding;GO:0016818//hydrolase activity, acting on acid anhydrides, in phosphorus-containing anhydrides;GO:0005488//binding;GO:0022857//transmembrane transporter activity;GO:0032550//purine ribonucleoside binding;GO:0015405//P-P-bond-hydrolysis-driven transmembra…	GO:0044238//primary metabolic process;GO:0046483//heterocycle metabolic process;GO:0044270//cellular nitrogen compound catabolic process;GO:0006163//purine nucleotide metabolic process;GO:0034641//cellular nitrogen compound metabolic process;GO:0044763//single-organism cellular process;GO:0044248//cellular catabolic process;GO:0009259//ribonucleotide metabolic process;GO:0051234//establishment of…
Pm013368	23.3333	7.33333	1.02333	0.33	-1.63274	7.927e-05	0.000767728	yes	At1g17710	PREDICTED: inorganic pyrophosphatase 2-like isoform X1 [Prunus mume]	Metabolism	Global and Overview;Metabolism of cofactors and vitamins	ko01100//Metabolic pathways;ko00750//Vitamin B6 metabolism	K13248	-	-	-
Pm013440	83	211	3.60667	9.54333	1.40383	1.73358e-16	1.09954e-14	yes	GATA9	PREDICTED: GATA transcription factor 9-like [Prunus mume]	-	-	-	-	-	-	-
Pm013568	28.6667	13.33	0.42	0.206667	-1.02308	0.00440392	0.0241202	yes	RLP12	PREDICTED: receptor-like protein 12 [Prunus mume]	-	-	-	-	-	-	-
Pm013596	109	262	5.58	13.9	1.31675	9.46752e-19	7.49425e-17	yes	AUX22	PREDICTED: auxin-induced protein IAA6 [Prunus mume]	Environmental Information Processing	Signal transduction	ko04075//Plant hormone signal transduction	K14484	-	GO:0005488//binding;GO:0005515//protein binding	GO:0032774//RNA biosynthetic process;GO:0050789//regulation of biological process;GO:0044763//single-organism cellular process;GO:0032870//cellular response to hormone stimulus;GO:1901360//organic cyclic compound metabolic process;GO:0006139//nucleobase-containing compound metabolic process;GO:0006725//cellular aromatic compound metabolic process;GO:0051716//cellular response to stimulus;GO:00068…
Pm013629	104.333	280.667	3.86667	10.81	1.4832	6.59176e-24	7.40413e-22	yes	--	PREDICTED: uncharacterized protein LOC103328032 [Prunus mume]	-	-	-	-	-	-	-
Pm013711	0.666667	5	0.0666667	0.51	2.93546	0.00801353	0.0391543	yes	--	PREDICTED: uncharacterized protein LOC103328112 [Prunus mume]	-	-	-	-	-	-	-
Pm013718	132.667	279.333	5.93333	12.9867	1.13012	8.74405e-12	3.06285e-10	yes	--	PREDICTED: uncharacterized protein LOC103328127 [Prunus mume]	-	-	-	-	-	-	-
Pm013761	5.33333	0.666667	0.183333	0.0233333	-2.974	0.00347181	0.0197354	yes	PLP2	PREDICTED: patatin-like protein 2 [Prunus mume]	-	-	-	-	-	-	-
Pm013827	12	33.08	0.36	1.00333	1.47873	0.0109056	0.0499927	yes	HST	PREDICTED: shikimate O-hydroxycinnamoyltransferase-like [Prunus mume]	Metabolism	Biosynthesis of other secondary metabolites;Global and Overview	ko01100//Metabolic pathways;ko01110//Biosynthesis of secondary metabolites;ko00940//Phenylpropanoid biosynthesis;ko00941//Flavonoid biosynthesis;ko00945//Stilbenoid, diarylheptanoid and gingerol biosynthesis	K13065	-	-	-
Pm013831	1	5.66667	0.03	0.166667	2.47393	0.00738908	0.0367553	yes	HST	PREDICTED: shikimate O-hydroxycinnamoyltransferase-like [Prunus mume]	Metabolism	Biosynthesis of other secondary metabolites;Global and Overview	ko01100//Metabolic pathways;ko01110//Biosynthesis of secondary metabolites;ko00940//Phenylpropanoid biosynthesis;ko00941//Flavonoid biosynthesis;ko00945//Stilbenoid, diarylheptanoid and gingerol biosynthesis	K13065	-	-	-
Pm013858	65	134.667	1.83	3.94667	1.10879	1.40868e-09	3.69702e-08	yes	TULP8	PREDICTED: tubby-like protein 8 [Prunus mume]	-	-	-	-	-	-	-
Pm013912	24.1633	10.37	1.54667	0.68	-1.18556	0.00325893	0.0187265	yes	CRRSP38	PREDICTED: cysteine-rich repeat secretory protein 38-like [Prunus mume]	-	-	-	-	-	-	-
Pm013917	2547.67	946.333	141.28	55.03	-1.36027	4.94969e-22	5.07747e-20	yes	CRRSP38	PREDICTED: cysteine-rich repeat secretory protein 38-like [Prunus mume]	-	-	-	-	-	-	-
Pm014046	9	18.6667	0.173333	0.366667	1.08092	0.00493632	0.0264736	yes	At2g19130	PREDICTED: G-type lectin S-receptor-like serine/threonine-protein kinase At2g19130 [Prunus mume]	-	-	-	-	-	-	-
Pm014079	43.3333	92.6667	1.9	4.2	1.14439	3.13054e-07	5.31755e-06	yes	--	PREDICTED: uncharacterized protein LOC103328392 [Prunus mume]	-	-	-	-	-	-	-
Pm014105	44	95.3333	1.85667	4.18333	1.17194	9.26778e-08	1.75294e-06	yes	--	PREDICTED: zinc finger CCCH domain-containing protein 2-like [Prunus mume]	-	-	-	-	-	-	-
Pm014182	0.333333	4.23667	0.02	0.24	3.58496	0.00373688	0.0209988	yes	ANP2	PREDICTED: mitogen-activated protein kinase kinase kinase 2-like [Prunus mume]	-	-	-	-	-	-	-
Pm014219	375.28	181.56	13.7333	6.80333	-1.01337	0.00181176	0.0113942	yes	MAX2	PREDICTED: F-box protein MAX2-like [Prunus mume]	-	-	-	-	-	-	-
Pm014253	417	1458.33	11.1667	40.7933	1.86913	5.63437e-37	1.66595e-34	yes	BZIP61	PREDICTED: basic leucine zipper 61 [Prunus mume]	-	-	-	-	-	-	-
Pm014271	8.49	18.57	0.173333	0.39	1.16993	0.00333854	0.0191184	yes	--	PREDICTED: uncharacterized protein LOC103328528 [Prunus mume]	-	-	-	-	-	-	-
Pm014369	298	92.3333	26.0867	8.41333	-1.63256	8.27487e-12	2.91374e-10	yes	--	PREDICTED: uncharacterized protein LOC103328604 [Prunus mume]	-	-	-	-	-	-	-
Pm014450	92.6667	188	3.71667	7.81333	1.07193	4.30455e-05	0.000447272	yes	At1g66810	PREDICTED: zinc finger CCCH domain-containing protein 14 [Prunus mume]	-	-	-	-	-	-	-
Pm014458	19	6.66667	0.55	0.203333	-1.43558	0.00203205	0.0125867	yes	DTXL3	PREDICTED: protein DETOXIFICATION 12 [Prunus mume]	-	-	-	-	-	-	-
Pm014539	6.66667	17.6667	0.196667	0.546667	1.47491	0.000671644	0.00489278	yes	At1g73050	PREDICTED: (R)-mandelonitrile lyase-like [Prunus mume]	Metabolism	Metabolism of other amino acids;Global and Overview	ko01110//Biosynthesis of secondary metabolites;ko00460//Cyanoamino acid metabolism	K08248	-	-	-
Pm014551	65.3333	140	1.91667	4.25667	1.15112	2.82376e-09	7.0703e-08	yes	TMM	PREDICTED: LOW QUALITY PROTEIN: protein TOO MANY MOUTHS [Prunus mume]	-	-	-	-	-	-	-
Pm014592	47	211	2.58667	12.0933	2.22505	3.0263e-29	5.43274e-27	yes	PAR2	PREDICTED: transcription factor PAR1 [Prunus mume]	-	-	-	-	-	-	-
Pm014597	14	44	0.62	2.04333	1.72058	2.05325e-07	3.64688e-06	yes	--	peptidase [Medicago truncatula]	-	-	-	-	-	-	-
Pm014614	1045.92	2163.78	71.2033	152.17	1.09567	1.81906e-10	5.37853e-09	yes	CAB40	PREDICTED: chlorophyll a-b binding protein, chloroplastic-like [Prunus mume]	Metabolism	Energy metabolism;Global and Overview	ko01100//Metabolic pathways;ko00196//Photosynthesis - antenna proteins	K08912	-	-	-
Pm014615	952.953	2069.24	42.74	96.2033	1.1705	2.868e-20	2.58583e-18	yes	CAB40	PREDICTED: chlorophyll a-b binding protein of LHCII type 1-like [Prunus mume]	Metabolism	Global and Overview;Energy metabolism	ko01100//Metabolic pathways;ko00196//Photosynthesis - antenna proteins	K08912	-	-	-
Pm014665	19.3333	8	0.74	0.323333	-1.1945	0.0090662	0.0433393	yes	At3g07570	PREDICTED: cytochrome b561 and DOMON domain-containing protein At3g07570 [Prunus mume]	-	-	-	-	-	-	-
Pm014749	12.3333	27.6667	0.943333	2.22	1.23472	0.000397557	0.00309817	yes	--	TRNA-methyltransferase [Theobroma cacao]	-	-	-	-	-	-	-
Pm014831	83.3333	27.3333	2.35667	0.81	-1.54075	9.36985e-06	0.000115861	yes	CYP71A1	PREDICTED: cytochrome P450 71A1-like [Prunus mume]	-	-	-	-	-	-	-
Pm014876	110.333	274.667	8.89333	23.1933	1.38291	1.02539e-13	4.59166e-12	yes	TIFY5A	PREDICTED: protein TIFY 5A-like isoform X1 [Prunus mume]	-	-	-	-	-	-	-
Pm014887	4.66667	21.45	0.123333	0.59	2.25815	2.68244e-05	0.000294903	yes	UGT85A24	PREDICTED: 7-deoxyloganetin glucosyltransferase-like [Prunus mume]	-	-	-	-	-	-	-
Pm014893	31.2067	13.06	0.91	0.403333	-1.17389	0.00961025	0.045379	yes	UGT85A24	PREDICTED: 7-deoxyloganetin glucosyltransferase-like [Prunus mume]	-	-	-	-	-	-	-
Pm014895	14.0733	3.26	0.48	0.123333	-1.96047	0.000180249	0.00155741	yes	UGT85A24	PREDICTED: 7-deoxyloganetin glucosyltransferase-like [Prunus mume]	-	-	-	-	-	-	-
Pm014925	35.3333	15	2.72333	1.2	-1.18234	9.83913e-05	0.000923556	yes	--	heavy-metal-associated domain-containing family protein [Populus trichocarpa]	-	-	-	-	-	-	-
Pm015061	71	22.3333	2.45333	0.803333	-1.61067	2.04632e-09	5.22123e-08	yes	NSP5	PREDICTED: nitrile-specifier protein 5 [Prunus mume]	-	-	-	-	-	-	-
Pm015112	1597.33	725	30.37	14.31	-1.08562	3.58592e-13	1.52106e-11	yes	WRKY6	PREDICTED: probable WRKY transcription factor 31 [Prunus mume]	-	-	-	-	-	-	-
Pm015115	10.6667	2.33333	0.22	0.05	-2.1375	0.00116609	0.00782536	yes	CSLB3	PREDICTED: cellulose synthase-like protein B4 [Prunus mume]	-	-	-	-	-	-	-
Pm015119	3.33333	10.3333	0.123333	0.406667	1.72128	0.00473559	0.0255951	yes	Rqcd1	PREDICTED: cell differentiation protein RCD1 homolog [Prunus mume]	Genetic Information Processing	Folding, sorting and degradation	ko03018//RNA degradation	K12606	-	-	-
Pm015136	38.3333	111.333	1.61	4.83	1.58496	3.5951e-12	1.34605e-10	yes	H1	PREDICTED: homeobox protein knotted-1-like LET6 [Prunus mume]	-	-	-	-	-	-	-
Pm015141	1821.67	826	41.1067	19.45	-1.0796	7.18631e-33	1.69986e-30	yes	NPF6.4	PREDICTED: protein NRT1/ PTR FAMILY 6.4 [Prunus mume]	-	-	-	-	-	-	GO:0051234//establishment of localization;GO:0051179//localization
Pm015142	178.333	392.667	4.93	11.3367	1.20134	2.34619e-13	1.01885e-11	yes	At2g32990	PREDICTED: endoglucanase 11 [Prunus mume]	-	-	-	-	-	GO:0004553//hydrolase activity, hydrolyzing O-glycosyl compounds;GO:0003824//catalytic activity;GO:0016787//hydrolase activity;GO:0016798//hydrolase activity, acting on glycosyl bonds	GO:0008152//metabolic process;GO:0044238//primary metabolic process
Pm015150	3687.33	7245	106.507	217.173	1.0279	2.73488e-25	3.57062e-23	yes	At4g29360	PREDICTED: LOW QUALITY PROTEIN: glucan endo-1,3-beta-glucosidase 12 [Prunus mume]	-	-	-	-	-	-	-
Pm015158	605.667	1234	12.6733	26.8267	1.08187	1.09025e-33	2.70625e-31	yes	PUB4	PREDICTED: armadillo repeat-containing protein 3 [Prunus mume]	-	-	-	-	-	-	-
Pm015198	2610.33	1122.33	157.597	70.13	-1.16813	4.9477e-31	9.84936e-29	yes	CPC	PREDICTED: transcription factor CPC-like [Prunus mume]	-	-	-	-	-	GO:0005488//binding	-
Pm015256	809	319	20.2467	8.32	-1.28303	9.4612e-34	2.37784e-31	yes	At3g22104	PREDICTED: BTB/POZ domain-containing protein At3g22104 isoform X1 [Prunus mume]	-	-	-	-	-	-	-
Pm015297	46.6667	18.6667	2.94	1.23333	-1.25325	0.000385573	0.00301764	yes	--	PREDICTED: universal stress protein A-like protein [Prunus mume]	-	-	-	-	-	-	-
Pm015301	83.6667	27	3.21667	1.07333	-1.58347	8.85919e-06	0.000110551	yes	At5g23160	PREDICTED: uncharacterized protein LOC103329494 [Prunus mume]	-	-	-	-	-	-	-
Pm015319	6.33333	0.666667	0.646667	0.0666667	-3.27798	0.000647423	0.00473004	yes	--	Wound-responsive family protein [Theobroma cacao]	-	-	-	-	-	-	-
Pm015366	13.6667	33.6667	0.21	0.54	1.36257	0.000126666	0.00115289	yes	LIS	PREDICTED: S-linalool synthase-like [Prunus mume]	Metabolism	Metabolism of terpenoids and polyketides	ko00904//Diterpenoid biosynthesis	K17982	-	-	-
Pm015385	45.3333	21.3333	1.72333	0.846667	-1.02534	0.000208145	0.0017673	yes	COBL4	PREDICTED: COBRA-like protein 4 [Prunus mume]	-	-	-	-	-	-	-
Pm015386	5	0.333333	0.35	0.0266667	-3.71425	0.00478051	0.0258021	yes	--	germination family protein [Populus trichocarpa]	-	-	-	-	-	-	-
Pm015431	11	2.66667	0.22	0.0566667	-1.95693	0.00277173	0.0163076	yes	FER	PREDICTED: receptor-like protein kinase FERONIA [Prunus mume]	-	-	-	-	-	-	-
Pm015517	82.6667	26.6667	3.85	1.29667	-1.57005	7.7154e-09	1.80799e-07	yes	CXE17	PREDICTED: probable carboxylesterase 17 [Prunus mume]	-	-	-	-	-	-	-
Pm015592	24.6667	77.3333	0.916667	2.97667	1.69923	3.42951e-11	1.11576e-09	yes	9612	PREDICTED: pectate lyase-like [Prunus mume]	Metabolism	Carbohydrate metabolism	ko00040//Pentose and glucuronate interconversions	K01728	-	GO:0016829//lyase activity;GO:0003824//catalytic activity;GO:0016835//carbon-oxygen lyase activity;GO:0016837//carbon-oxygen lyase activity, acting on polysaccharides	-
Pm015641	298	117.667	22.5667	9.22667	-1.29031	8.00017e-15	4.11385e-13	yes	--	PREDICTED: uncharacterized protein LOC103329803 [Prunus mume]	-	-	-	-	-	-	-
Pm015647	15	33.3333	0.41	0.936667	1.19191	0.000288442	0.0023451	yes	dtl	PREDICTED: denticleless protein homolog [Prunus mume]	-	-	-	-	-	-	-
Pm015650	78	154.667	3.39333	7.03333	1.05151	3.28377e-06	4.51289e-05	yes	At3g01570	PREDICTED: oleosin 18.2 kDa-like [Prunus mume]	-	-	-	-	-	-	GO:0009628//response to abiotic stimulus;GO:0009409//response to cold;GO:0032501//multicellular organismal process;GO:0033036//macromolecule localization;GO:0006950//response to stress;GO:0009266//response to temperature stimulus;GO:0010876//lipid localization;GO:0050896//response to stimulus;GO:0051179//localization;GO:0044707//single-multicellular organism process;GO:0044699//single-organism pr…
Pm015714	1912.37	322.057	65.72	11.59	-2.50345	1.14386e-61	1.27769e-58	yes	EO	PREDICTED: 2-methylene-furan-3-one reductase-like [Prunus mume]	-	-	-	-	-	GO:0043167//ion binding;GO:0005488//binding;GO:0043169//cation binding;GO:0046872//metal ion binding;GO:0003824//catalytic activity;GO:0046914//transition metal ion binding	GO:0044699//single-organism process;GO:0044710//single-organism metabolic process;GO:0008152//metabolic process
Pm015735	26.6667	6.66667	0.773333	0.2	-1.95109	1.73924e-06	2.54149e-05	yes	UGT90A1	PREDICTED: UDP-glycosyltransferase 90A1-like [Prunus mume]	-	-	-	-	-	GO:0016758//transferase activity, transferring hexosyl groups;GO:0016740//transferase activity;GO:0003824//catalytic activity;GO:0016757//transferase activity, transferring glycosyl groups	-
Pm015738	12.3333	3.33333	0.54	0.143333	-1.91359	0.00898073	0.0430052	yes	At5g18500	PREDICTED: probable receptor-like protein kinase At5g18500 [Prunus mume]	-	-	-	-	-	GO:0003824//catalytic activity;GO:0097159//organic cyclic compound binding;GO:0004672//protein kinase activity;GO:0097367//carbohydrate derivative binding;GO:0016773//phosphotransferase activity, alcohol group as acceptor;GO:0032550//purine ribonucleoside binding;GO:0016740//transferase activity;GO:0016772//transferase activity, transferring phosphorus-containing groups;GO:0001882//nucleoside bin…	GO:0019538//protein metabolic process;GO:0044238//primary metabolic process;GO:0008152//metabolic process;GO:0044267//cellular protein metabolic process;GO:0036211//protein modification process;GO:0043170//macromolecule metabolic process;GO:0006796//phosphate-containing compound metabolic process;GO:0006464//cellular protein modification process;GO:0044237//cellular metabolic process;GO:0043412//…
Pm015759	171.667	347.333	3.52667	7.45333	1.07958	9.67731e-09	2.23389e-07	yes	CSLC4	PREDICTED: xyloglucan glycosyltransferase 4 [Prunus mume]	-	-	-	-	-	-	-
Pm015763	126.333	43.3333	10.2367	3.60667	-1.50501	3.41441e-09	8.5174e-08	yes	--	PREDICTED: uncharacterized protein LOC103329907 [Prunus mume]	-	-	-	-	-	-	-
Pm015772	241	503.333	9.41667	20.41	1.11599	1.78335e-17	1.245e-15	yes	PER63	PREDICTED: LOW QUALITY PROTEIN: peroxidase 63 [Prunus mume]	Metabolism	Global and Overview;Biosynthesis of other secondary metabolites	ko01100//Metabolic pathways;ko01110//Biosynthesis of secondary metabolites;ko00940//Phenylpropanoid biosynthesis	K00430	-	-	-
Pm015832	1633.33	493	24.3733	7.65333	-1.67114	7.38029e-63	9.27426e-60	yes	LHA1	PREDICTED: plasma membrane ATPase 1-like [Prunus mume]	Metabolism	Energy metabolism	ko00190//Oxidative phosphorylation	K01535	-	-	-
Pm015861	171.667	820.667	5.86333	29.2	2.31618	7.14146e-65	1.10451e-61	yes	HAT7	PREDICTED: homeobox-leucine zipper protein ATHB-20-like [Prunus mume]	-	-	-	-	-	-	-
Pm015864	16.6667	120.333	0.78	5.86667	2.91099	1.0895e-25	1.43174e-23	yes	PRE5	PREDICTED: transcription factor PRE6-like [Prunus mume]	-	-	-	-	-	-	-
Pm015865	2359	4564.67	28.0233	56.3567	1.00796	3.05635e-27	4.5859e-25	yes	ABCB19	PREDICTED: ABC transporter B family member 19 [Prunus mume]	Environmental Information Processing	Membrane transport	ko02010//ABC transporters	K05658	GO:0031224//intrinsic component of membrane;GO:0016020//membrane;GO:0044425//membrane part	GO:0022804//active transmembrane transporter activity;GO:0016817//hydrolase activity, acting on acid anhydrides;GO:0022857//transmembrane transporter activity;GO:0017111//nucleoside-triphosphatase activity;GO:0036094//small molecule binding;GO:0001882//nucleoside binding;GO:1901363//heterocyclic compound binding;GO:0016462//pyrophosphatase activity;GO:0015405//P-P-bond-hydrolysis-driven transmemb…	GO:1901575//organic substance catabolic process;GO:0044237//cellular metabolic process;GO:0071704//organic substance metabolic process;GO:0071495//cellular response to endogenous stimulus;GO:0019693//ribose phosphate metabolic process;GO:0090567//reproductive shoot system development;GO:0071840//cellular component organization or biogenesis;GO:0009987//cellular process;GO:0022414//reproductive pr…
Pm015883	1479.67	4776.33	116.613	391.633	1.74777	2.73385e-53	1.89541e-50	yes	GASA4	PREDICTED: gibberellin-regulated protein 6-like [Prunus mume]	-	-	-	-	-	-	GO:0009746//response to hexose;GO:0009743//response to carbohydrate;GO:0034284//response to monosaccharide;GO:0042221//response to chemical;GO:0050896//response to stimulus;GO:0010033//response to organic substance;GO:1901700//response to oxygen-containing compound;GO:0009628//response to abiotic stimulus
Pm015887	236	86	7.54333	2.86333	-1.39751	1.03213e-10	3.16824e-09	yes	AVT1	PREDICTED: vacuolar amino acid transporter 1 [Prunus mume]	-	-	-	-	-	-	-
Pm015998	6.33333	1.33333	0.186667	0.04	-2.22239	0.00547808	0.0289772	yes	ZAT4	PREDICTED: zinc finger protein 197 [Prunus mume]	-	-	-	-	-	-	-
Pm016051	366	1021.67	4.65333	13.55	1.54196	3.47265e-59	3.49105e-56	yes	LNG1	PREDICTED: protein LONGIFOLIA 1 isoform X1 [Prunus mume]	-	-	-	-	-	-	-
Pm016058	15.41	29.78	0.81	1.62667	1.00592	0.00335709	0.0191919	yes	eif3m	PREDICTED: eukaryotic translation initiation factor 3 subunit M-like [Prunus mume]	-	-	-	-	-	-	-
Pm016108	2515.33	1108	46.99	21.6	-1.12132	2.98743e-31	6.06721e-29	yes	At3g26840	PREDICTED: acyltransferase-like protein At3g26840, chloroplastic [Prunus mume]	-	-	-	-	-	-	-
Pm016165	332.667	918.667	9.68333	27.9767	1.53065	1.12927e-24	1.36777e-22	yes	CYP94B3	PREDICTED: cytochrome P450 94B3 [Prunus mume]	-	-	-	-	-	GO:0016712//oxidoreductase activity, acting on paired donors, with incorporation or reduction of molecular oxygen, reduced flavin or flavoprotein as one donor, and incorporation of one atom of oxygen;GO:0046872//metal ion binding;GO:0003824//catalytic activity;GO:0016491//oxidoreductase activity;GO:0046914//transition metal ion binding;GO:1901363//heterocyclic compound binding;GO:0004497//monooxy…	GO:0044699//single-organism process;GO:0008152//metabolic process;GO:0044710//single-organism metabolic process
Pm016212	838	1865.33	15.9033	36.6	1.20251	9.13782e-53	6.12417e-50	yes	At2g01680	PREDICTED: serine/threonine-protein phosphatase 6 regulatory ankyrin repeat subunit C-like [Prunus mume]	-	-	-	-	-	-	-
Pm016445	84.3	17.3767	1.04	0.226667	-2.19794	1.43475e-15	8.08043e-14	yes	RGA2	FB_Mr5-like protein [Malus baccata]	-	-	-	-	-	-	-
Pm016472	42.0333	5.62333	0.473333	0.0666667	-2.82782	1.24403e-11	4.30509e-10	yes	RGA2	FB_Mr5-like protein [Malus baccata]	-	-	-	-	-	-	-
Pm016573	24.7633	49.2333	0.706667	1.47667	1.06324	0.00338052	0.0193038	yes	SCPL40	PREDICTED: serine carboxypeptidase-like 40 [Prunus mume]	-	-	-	-	-	GO:0004180//carboxypeptidase activity;GO:0003824//catalytic activity;GO:0008233//peptidase activity;GO:0016787//hydrolase activity;GO:0070011//peptidase activity, acting on L-amino acid peptides;GO:0008238//exopeptidase activity	GO:0008152//metabolic process;GO:0044238//primary metabolic process;GO:0043170//macromolecule metabolic process;GO:0016485//protein processing;GO:0051604//protein maturation;GO:0019538//protein metabolic process;GO:0010467//gene expression;GO:0006508//proteolysis;GO:0071704//organic substance metabolic process
Pm016574	100.903	227.1	2.62	6.19667	1.24193	1.78535e-08	3.92737e-07	yes	SCPL40	PREDICTED: serine carboxypeptidase-like 40 [Prunus mume]	-	-	-	-	-	GO:0004180//carboxypeptidase activity;GO:0070011//peptidase activity, acting on L-amino acid peptides;GO:0016787//hydrolase activity;GO:0003824//catalytic activity;GO:0008233//peptidase activity;GO:0008238//exopeptidase activity	GO:0044238//primary metabolic process;GO:0010467//gene expression;GO:0071704//organic substance metabolic process;GO:0008152//metabolic process;GO:0019538//protein metabolic process;GO:0016485//protein processing;GO:0051604//protein maturation;GO:0006508//proteolysis;GO:0043170//macromolecule metabolic process
Pm016580	0	2.80667	0.001	0.47	8.87652	0.00664012	0.0336627	yes	ECE2	PREDICTED: methyltransferase-like protein 13 [Prunus mume]	-	-	-	-	-	-	-
Pm016589	10.4	1.00667	0.796667	0.08	-3.3159	0.00596026	0.0309897	yes	UBP24	PREDICTED: ubiquitin carboxyl-terminal hydrolase 24-like [Prunus mume]	-	-	-	-	-	-	-
Pm016830	2946	1342	76.03	36.03	-1.07737	1.35338e-39	5.03909e-37	yes	ZIFL1	PREDICTED: protein ZINC INDUCED FACILITATOR-LIKE 1-like [Prunus mume]	-	-	-	-	-	-	-
Pm017022	0.893333	7.14667	0.0766667	0.636667	3.05387	0.000547613	0.00407336	yes	rsmG	PREDICTED: ribosomal RNA small subunit methyltransferase G-like [Prunus mume]	-	-	-	-	-	-	-
Pm017109	419	956.333	13.7933	32.7567	1.24782	2.28583e-24	2.70347e-22	yes	TBL36	PREDICTED: protein trichome birefringence-like 36 [Prunus mume]	-	-	-	-	-	-	-
Pm017176	9.52333	39.0133	0.663333	2.82333	2.08959	6.15156e-08	1.21139e-06	yes	At5g39020	PREDICTED: rust resistance kinase Lr10-like [Prunus mume]	-	-	-	-	-	-	-
Pm017217	97	204.667	3.44	7.58667	1.14106	1.08855e-08	2.48427e-07	yes	--	PREDICTED: IQ domain-containing protein IQM3-like [Prunus mume]	-	-	-	-	-	-	-
Pm017336	0.333333	5.66667	0.0166667	0.296667	4.15381	0.000497211	0.00375465	yes	GSTU10	PREDICTED: glutathione S-transferase U10-like [Prunus mume]	Metabolism	Metabolism of other amino acids	ko00480//Glutathione metabolism	K00799	-	GO:0003824//catalytic activity	-
Pm017569	194.667	496.333	12.5333	33.0133	1.39728	1.11485e-21	1.11518e-19	yes	--	protein MARD1-like [Cajanus cajan]	-	-	-	-	-	-	-
Pm017601	6	13.6667	0.246667	0.58	1.23349	0.00822316	0.0400036	yes	At3g58370	PREDICTED: MATH domain and coiled-coil domain-containing protein At3g58410-like [Fragaria vesca subsp. vesca] [Fragaria vesca]	-	-	-	-	-	-	-
Pm017610	53	141.667	2.69	7.57	1.49269	8.42557e-09	1.96297e-07	yes	ERF034	PREDICTED: ethylene-responsive transcription factor ERF034 [Prunus mume]	-	-	-	-	-	-	-
Pm017637	78	153	1.83	3.73	1.02733	4.92837e-06	6.54059e-05	yes	CYP714C2	PREDICTED: cytochrome P450 714C2-like [Prunus mume]	-	-	-	-	-	-	-
Pm017736	158.333	57.6667	7.43	2.82	-1.39767	8.13925e-10	2.1878e-08	yes	DAD1	PREDICTED: phospholipase A(1) DAD1, chloroplastic [Prunus mume]	Metabolism	Lipid metabolism;Global and Overview	ko01100//Metabolic pathways;ko01110//Biosynthesis of secondary metabolites;ko00564//Glycerophospholipid metabolism;ko00592//alpha-Linolenic acid metabolism	K16818	-	GO:0003824//catalytic activity	GO:0008152//metabolic process;GO:0044238//primary metabolic process
Pm017745	17.6667	36.6667	0.826667	1.76667	1.09565	0.000735635	0.00527861	yes	FLS	PREDICTED: protein DOWNY MILDEW RESISTANCE 6-like [Prunus mume]	-	-	-	-	-	GO:0051213//dioxygenase activity;GO:0003824//catalytic activity;GO:0016706//oxidoreductase activity, acting on paired donors, with incorporation or reduction of molecular oxygen, 2-oxoglutarate as one donor, and incorporation of one atom each of oxygen into both donors;GO:0016491//oxidoreductase activity;GO:0016705//oxidoreductase activity, acting on paired donors, with incorporation or reduction…	GO:0044699//single-organism process;GO:0051553//flavone biosynthetic process;GO:0009813//flavonoid biosynthetic process;GO:0071704//organic substance metabolic process;GO:0042440//pigment metabolic process;GO:1901576//organic substance biosynthetic process;GO:0009058//biosynthetic process;GO:0044710//single-organism metabolic process;GO:0046148//pigment biosynthetic process;GO:0008152//metabolic …
Pm017780	26.6667	64.3333	1.16667	2.91	1.31863	2.20925e-07	3.89791e-06	yes	4MMP	PREDICTED: metalloendoproteinase 4-MMP [Prunus mume]	-	-	-	-	-	-	-
Pm017835	43.3333	2.33333	3.50333	0.193333	-4.17957	1.54436e-09	4.02735e-08	yes	At4g12490	PREDICTED: 14 kDa proline-rich protein DC2.15-like [Prunus mume]	-	-	-	-	-	-	-
Pm017939	227.333	51.3333	11.1	2.58667	-2.10139	1.76871e-24	2.10425e-22	yes	CML25	PREDICTED: probable calcium-binding protein CML23 [Prunus mume]	-	-	-	-	-	-	-
Pm017947	3443	7317	103.767	229.1	1.14263	8.21069e-33	1.89752e-30	yes	FLA8	PREDICTED: fasciclin-like arabinogalactan protein 8 [Prunus mume]	-	-	-	-	GO:0016020//membrane;GO:0031224//intrinsic component of membrane;GO:0044425//membrane part;GO:0030312//external encapsulating structure;GO:0071944//cell periphery;GO:0044464//cell part;GO:0005576//extracellular region;GO:0005618//cell wall;GO:0031225//anchored component of membrane;GO:0005623//cell	-	GO:0009914//hormone transport;GO:0060918//auxin transport;GO:0071554//cell wall organization or biogenesis;GO:0045229//external encapsulating structure organization;GO:0044707//single-multicellular organism process;GO:0044085//cellular component biogenesis;GO:0032501//multicellular organismal process;GO:0010817//regulation of hormone levels;GO:0044699//single-organism process;GO:0032535//regulati…
Pm018009	15.6667	32.6667	0.823333	1.77	1.1042	0.000556187	0.00413255	yes	ERG3	PREDICTED: glycine-rich cell wall structural protein 2-like [Prunus mume]	-	-	-	-	-	-	-
Pm018116	1523.33	635.333	43.1567	18.7	-1.20655	7.1446e-37	2.08188e-34	yes	UTR4	PREDICTED: UDP-galactose/UDP-glucose transporter 2-like [Prunus mume]	-	-	-	-	-	-	-
Pm018130	237.33	107	4.64333	2.17333	-1.09525	2.76177e-11	9.11792e-10	yes	RLP12	PREDICTED: LRR receptor-like serine/threonine-protein kinase GSO1 [Prunus mume]	-	-	-	-	-	-	-
Pm018236	76.3333	215	2.42667	7.08333	1.54545	9.15133e-19	7.27259e-17	yes	GmSGT3	PREDICTED: soyasaponin III rhamnosyltransferase-like [Prunus mume]	-	-	-	-	-	-	-
Pm018261	12.3333	25.3333	0.463333	0.993333	1.10023	0.00199316	0.0123926	yes	--	PREDICTED: uncharacterized protein LOC103332096 [Prunus mume]	-	-	-	-	-	-	-
Pm018283	164	315.333	4.16333	8.44333	1.02007	8.57101e-11	2.65939e-09	yes	ARP1	PREDICTED: RNA-binding protein 24-B [Prunus mume]	-	-	-	-	-	-	-
Pm018293	673.333	1823.33	16.5267	46.4733	1.49161	9.05038e-41	3.49936e-38	yes	IQD1	PREDICTED: protein IQ-DOMAIN 1 isoform X1 [Prunus mume]	-	-	-	-	-	-	-
Pm018314	1161.33	535.667	43.56	20.9033	-1.05927	2.53577e-11	8.45508e-10	yes	ATHB-7	PREDICTED: homeobox-leucine zipper protein ATHB-12-like [Prunus mume]	-	-	-	-	-	-	-
Pm018319	296.333	789.333	11.9133	32.9133	1.4661	1.84492e-26	2.55821e-24	yes	--	TAC1 [Prunus persica]	-	-	-	-	-	-	-
Pm018337	623	213	29.24	10.3533	-1.49785	4.64909e-42	2.03206e-39	yes	DOF3.7	PREDICTED: dof zinc finger protein DOF2.5 isoform X1 [Prunus mume]	-	-	-	-	-	-	-
Pm018341	20	62.3333	0.54	1.73333	1.68252	1.71739e-10	5.10795e-09	yes	LAC6	PREDICTED: laccase-6 [Prunus mume]	-	-	-	-	-	-	-
Pm018402	9.66667	32.6667	0.476667	1.69667	1.83165	5.46618e-07	8.8134e-06	yes	DFR	PREDICTED: dihydroflavonol-4-reductase-like [Prunus mume]	-	-	-	-	-	-	-
Pm018415	50.6667	120.667	4.19333	10.33	1.30067	2.14711e-10	6.2838e-09	yes	AGP16	PREDICTED: arabinogalactan peptide 16-like [Prunus mume]	-	-	-	-	-	-	-
Pm018422	590.333	1197.33	14.1567	29.8	1.07383	1.11787e-24	1.36217e-22	yes	CPRF1	PREDICTED: common plant regulatory factor 1-like [Prunus mume]	-	-	-	-	GO:0005622//intracellular;GO:0005623//cell;GO:0005737//cytoplasm;GO:0044464//cell part;GO:0044424//intracellular part	-	GO:1901576//organic substance biosynthetic process;GO:0019438//aromatic compound biosynthetic process;GO:0044271//cellular nitrogen compound biosynthetic process;GO:1901362//organic cyclic compound biosynthetic process;GO:0009059//macromolecule biosynthetic process;GO:0018130//heterocycle biosynthetic process;GO:0032774//RNA biosynthetic process;GO:0034641//cellular nitrogen compound metabolic pr…
Pm018425	6	15.6667	0.193333	0.526667	1.4458	0.00226518	0.0137623	yes	--	DUF1191 domain-containing protein [Cephalotus follicularis]	-	-	-	-	-	-	-
Pm018448	142.333	51.6667	6.85	2.59333	-1.4013	6.3191e-12	2.27284e-10	yes	RABC2A	PREDICTED: ras-related protein RABC2a-like [Prunus mume]	-	-	-	-	-	-	-
Pm018457	1169.67	2262.33	31.74	63.92	1.00997	2.60693e-19	2.157e-17	yes	At3g53190	PREDICTED: probable pectate lyase 5 [Prunus mume]	Metabolism	Carbohydrate metabolism	ko00040//Pentose and glucuronate interconversions	K01728	-	-	-
Pm018497	3386.33	1617	74.0167	36.78	-1.00893	3.54621e-26	4.81758e-24	yes	AVT1	PREDICTED: vacuolar amino acid transporter 1 [Prunus mume]	-	-	-	-	GO:0031224//intrinsic component of membrane;GO:0016020//membrane;GO:0044425//membrane part	-	-
Pm018604	12	58.6667	0.526667	2.60333	2.3054	3.25652e-06	4.4785e-05	yes	ARP1	PREDICTED: probable RNA-binding protein ARP1 [Prunus mume]	-	-	-	-	-	-	-
Pm018668	7602.67	3367	145.377	66.8833	-1.12008	2.03718e-33	4.93487e-31	yes	PRO2	PREDICTED: delta-1-pyrroline-5-carboxylate synthase [Prunus mume]	Metabolism	Amino acid metabolism;Global and Overview	ko01100//Metabolic pathways;ko01110//Biosynthesis of secondary metabolites;ko01230//Biosynthesis of amino acids;ko00330//Arginine and proline metabolism	K12657	-	-	-
Pm018715	2568.33	843.333	70.1467	24.0733	-1.54294	9.68549e-22	9.73683e-20	yes	KCS21	PREDICTED: 3-ketoacyl-CoA synthase 19-like [Prunus mume]	Metabolism	Lipid metabolism;Global and Overview	ko01110//Biosynthesis of secondary metabolites;ko00062//Fatty acid elongation	K15397	-	-	-
Pm018718	39.3333	9	1.1	0.263333	-2.06254	5.52637e-08	1.09363e-06	yes	KCS21	PREDICTED: 3-ketoacyl-CoA synthase 19-like [Prunus mume]	Metabolism	Lipid metabolism;Global and Overview	ko01110//Biosynthesis of secondary metabolites;ko00062//Fatty acid elongation	K15397	-	-	-
Pm018723	563.667	249.333	21.1767	9.76333	-1.11703	7.02602e-15	3.6315e-13	yes	CSE	PREDICTED: caffeoylshikimate esterase-like [Prunus mume]	-	-	-	-	-	-	-
Pm018730	2422.33	349.333	134.32	19.9767	-2.74929	4.90411e-45	2.24096e-42	yes	--	PREDICTED: uncharacterized protein LOC103332586 [Prunus mume]	-	-	-	-	GO:0044464//cell part;GO:0005737//cytoplasm;GO:0005622//intracellular;GO:0043226//organelle;GO:0009536//plastid;GO:0043227//membrane-bounded organelle;GO:0044444//cytoplasmic part;GO:0044424//intracellular part;GO:0043231//intracellular membrane-bounded organelle;GO:0043229//intracellular organelle;GO:0005623//cell	-	-
Pm018807	136	323.333	5.51	13.61	1.30454	1.16842e-17	8.21405e-16	yes	--	PREDICTED: uncharacterized protein LOC103332652 [Prunus mume]	-	-	-	-	-	-	-
Pm018852	812.667	1658	20.8433	44.19	1.08413	5.9883e-35	1.60534e-32	yes	--	PREDICTED: homeobox protein OTX1-like [Malus domestica]	-	-	-	-	-	-	-
Pm018927	986.333	325.333	22.6533	7.77667	-1.5425	1.49823e-58	1.43445e-55	yes	PLC6	PREDICTED: phosphoinositide phospholipase C 6-like [Prunus mume]	Metabolism;Environmental Information Processing	Carbohydrate metabolism;Signal transduction;Global and Overview	ko01100//Metabolic pathways;ko04070//Phosphatidylinositol signaling system;ko00562//Inositol phosphate metabolism	K05857	-	-	-
Pm018951	8.66667	2	0.613333	0.146667	-2.06413	0.00459099	0.0249814	yes	MYB44	PREDICTED: transcriptional activator Myb-like [Prunus mume]	-	-	-	-	-	-	-
Pm018957	171.333	391	12.3167	29.2567	1.24815	2.37462e-13	1.02897e-11	yes	LBD21	PREDICTED: LOB domain-containing protein 21 [Prunus mume]	-	-	-	-	-	-	-
Pm019017	140	53	8	3.14333	-1.3477	2.38184e-12	9.13917e-11	yes	SCRM2	PREDICTED: transcription factor ICE1-like isoform X1 [Prunus mume]	-	-	-	-	-	-	-
Pm019059	553.333	2550	22.29	107.663	2.27206	1.764e-62	2.08629e-59	yes	EXPA8	expansin-A8 precursor [Prunus mume]	-	-	-	-	GO:0030312//external encapsulating structure;GO:0044464//cell part;GO:0071944//cell periphery;GO:0005623//cell	-	GO:0071840//cellular component organization or biogenesis;GO:0009987//cellular process;GO:0071554//cell wall organization or biogenesis;GO:0045229//external encapsulating structure organization;GO:0071555//cell wall organization;GO:0016043//cellular component organization
Pm019101	1782.33	3709.33	95.7733	207.183	1.11321	4.56909e-26	6.16551e-24	yes	PRO1	PREDICTED: profilin-like [Prunus mume]	-	-	-	-	-	-	-
Pm019120	92.3333	288	4.28333	13.9967	1.70828	1.26368e-20	1.17086e-18	yes	--	PREDICTED: cap-specific mRNA (nucleoside-2'-O-)-methyltransferase 1 [Prunus mume]	-	-	-	-	-	-	-
Pm019335	26	84	2.15333	7.18	1.73741	5.1605e-11	1.64694e-09	yes	HIPP26	PREDICTED: heavy metal-associated isoprenylated plant protein 20 [Prunus mume]	-	-	-	-	-	-	-
Pm019341	53.6667	22.6667	3.58667	1.55333	-1.20728	9.6917e-05	0.000911419	yes	--	PREDICTED: remorin-like [Malus domestica]	-	-	-	-	-	-	-
Pm019344	6.66667	0.333333	0.313333	0.0166667	-4.23266	0.000682131	0.00494945	yes	LAF1	PREDICTED: transcription factor LAF1-like [Prunus mume]	-	-	-	-	-	-	-
Pm019393	3194.67	7080	103.31	236.88	1.19718	5.08561e-22	5.19042e-20	yes	SDH	PREDICTED: sorbitol dehydrogenase [Prunus mume]	Metabolism	Global and Overview;Carbohydrate metabolism	ko01100//Metabolic pathways;ko00040//Pentose and glucuronate interconversions;ko00051//Fructose and mannose metabolism	K00008	-	-	-
Pm019394	259	602	4.67667	11.1567	1.25435	1.43154e-05	0.000168417	yes	PCMP-H33	PREDICTED: pentatricopeptide repeat-containing protein At2g29760, chloroplastic-like [Prunus mume]	-	-	-	-	-	-	-
Pm019405	41.6667	269.667	0.663333	4.47667	2.75462	1.63104e-54	1.1712e-51	yes	--	DUF4378 domain-containing protein/VARLMGL domain-containing protein [Cephalotus follicularis]	-	-	-	-	-	-	-
Pm019453	351.333	783.333	5.72667	13.6433	1.25243	4.62944e-24	5.25873e-22	yes	--	PREDICTED: uncharacterized protein LOC103333319 [Prunus mume]	-	-	-	-	-	-	-
Pm019455	4	47.6667	0.263333	3.25667	3.62843	1.57697e-14	7.88722e-13	yes	--	DUF1442 domain-containing protein [Cephalotus follicularis]	-	-	-	-	-	-	-
Pm019514	33	70	2.12667	4.63333	1.12346	8.91345e-05	0.000845348	yes	RPL15	PREDICTED: 60S ribosomal protein L15-like [Prunus mume]	Genetic Information Processing	Translation	ko03010//Ribosome	K02877	-	-	-
Pm019590	61.6667	24.6667	1.75	0.73	-1.26139	9.49647e-07	1.45864e-05	yes	EXL1	PREDICTED: protein EXORDIUM-like 4 [Prunus mume]	-	-	-	-	-	-	-
Pm019649	19	3.66667	0.91	0.183333	-2.3114	5.09497e-05	0.000519733	yes	--	PREDICTED: LOW QUALITY PROTEIN: uncharacterized protein LOC103333543 [Prunus mume]	-	-	-	-	-	-	-
Pm019674	352	163	12.67	6.07333	-1.06086	5.04854e-11	1.61634e-09	yes	YLS9	PREDICTED: protein YLS9 [Prunus mume]	-	-	-	-	-	-	-
Pm019693	2958.33	1011.67	99.8067	35.4567	-1.49308	1.78137e-55	1.32653e-52	yes	ATHB-7	PREDICTED: homeobox-leucine zipper protein ATHB-12-like [Prunus mume]	-	-	-	-	-	-	-
Pm019747	1574.33	445.333	54.0533	15.8833	-1.76687	1.78578e-83	3.5905e-80	yes	COL12	PREDICTED: zinc finger protein CONSTANS-LIKE 9-like [Pyrus x bretschneideri]	-	-	-	-	-	-	-
Pm019751	2749.33	5312	60.3333	120.833	1.00199	7.89009e-26	1.04367e-23	yes	PME34	PREDICTED: probable pectinesterase/pectinesterase inhibitor 34 [Prunus mume]	-	-	-	-	-	-	-
Pm019766	372	803	5.48667	12.32	1.167	3.75163e-30	6.98428e-28	yes	--	PREDICTED: CAP-Gly domain-containing linker protein 1 isoform X1 [Prunus mume]	-	-	-	-	-	-	-
Pm019920	3750.67	429.667	80.6367	9.56333	-3.07585	2.75837e-113	1.38649e-109	yes	GID1B	PREDICTED: gibberellin receptor GID1B-like [Prunus mume]	Environmental Information Processing	Signal transduction	ko04075//Plant hormone signal transduction	K14493	-	GO:0003824//catalytic activity	-
Pm019982	31	9	0.593333	0.176667	-1.74781	0.000187959	0.0016157	yes	POT5	PREDICTED: potassium transporter 5-like [Prunus mume]	-	-	-	-	GO:0031224//intrinsic component of membrane;GO:0016020//membrane;GO:0044425//membrane part	GO:0015075//ion transmembrane transporter activity;GO:0005215//transporter activity;GO:0008324//cation transmembrane transporter activity;GO:0022890//inorganic cation transmembrane transporter activity;GO:0022892//substrate-specific transporter activity;GO:0046873//metal ion transmembrane transporter activity;GO:0022857//transmembrane transporter activity;GO:0022891//substrate-specific transmembr…	GO:0006810//transport;GO:0055085//transmembrane transport;GO:0044763//single-organism cellular process;GO:0044699//single-organism process;GO:0051234//establishment of localization;GO:0051179//localization;GO:1902578//single-organism localization;GO:0030001//metal ion transport;GO:0034220//ion transmembrane transport;GO:0044765//single-organism transport;GO:0006812//cation transport;GO:0006811//i…
Pm020027	244.333	118	8.25667	4.12333	-1.00175	4.00896e-07	6.61775e-06	yes	CSE	PREDICTED: caffeoylshikimate esterase isoform X1 [Prunus mume]	-	-	-	-	-	-	-
Pm020049	298.333	671.333	6.21	14.49	1.22239	2.95692e-26	4.04435e-24	yes	PME40	PREDICTED: pectinesterase-like [Prunus mume]	Metabolism	Global and Overview;Carbohydrate metabolism	ko01100//Metabolic pathways;ko00500//Starch and sucrose metabolism;ko00040//Pentose and glucuronate interconversions	K01051	GO:0071944//cell periphery;GO:0044464//cell part;GO:0005623//cell;GO:0030312//external encapsulating structure	GO:0016788//hydrolase activity, acting on ester bonds;GO:0003824//catalytic activity;GO:0052689//carboxylic ester hydrolase activity;GO:0016787//hydrolase activity	GO:0005975//carbohydrate metabolic process;GO:0071555//cell wall organization;GO:0044238//primary metabolic process;GO:0008152//metabolic process;GO:0044092//negative regulation of molecular function;GO:0005976//polysaccharide metabolic process;GO:0000272//polysaccharide catabolic process;GO:0071554//cell wall organization or biogenesis;GO:1901575//organic substance catabolic process;GO:0009057//…
Pm020050	434	3508.67	9.94667	83.5967	3.07116	2.56048e-89	6.43513e-86	yes	At4g02290	PREDICTED: endoglucanase 17 [Prunus mume]	-	-	-	-	-	-	-
Pm020093	33.6667	9.33333	1.77333	0.51	-1.79789	1.69996e-05	0.000196434	yes	GATA16	PREDICTED: GATA transcription factor 23-like [Prunus mume]	-	-	-	-	-	-	-
Pm020146	2112	392	78.0433	15.0867	-2.371	7.4272e-106	2.98663e-102	yes	IPT3	PREDICTED: adenylate isopentenyltransferase 3, chloroplastic [Prunus mume]	Metabolism	Metabolism of terpenoids and polyketides;Global and Overview	ko01100//Metabolic pathways;ko01110//Biosynthesis of secondary metabolites;ko00908//Zeatin biosynthesis	K10760	-	-	-
Pm020171	39.3333	189.667	1.25	6.16333	2.30178	1.41862e-16	9.1127e-15	yes	FAF2	PREDICTED: protein FANTASTIC FOUR 1-like [Prunus mume]	-	-	-	-	-	-	-
Pm020225	973.333	2175	31.7367	73.6533	1.2146	2.46736e-34	6.44269e-32	yes	AUX28	PREDICTED: auxin-induced protein AUX28-like [Prunus mume]	Environmental Information Processing	Signal transduction	ko04075//Plant hormone signal transduction	K14484	-	-	GO:1901362//organic cyclic compound biosynthetic process;GO:0097659//nucleic acid-templated transcription;GO:0016070//RNA metabolic process;GO:0034645//cellular macromolecule biosynthetic process;GO:0044271//cellular nitrogen compound biosynthetic process;GO:0032774//RNA biosynthetic process;GO:0044249//cellular biosynthetic process;GO:0090304//nucleic acid metabolic process;GO:0010467//gene expr…
Pm020227	187	443	8.26667	20.4267	1.30508	3.41041e-20	3.06115e-18	yes	AUX22D	PREDICTED: auxin-induced protein 22D-like [Prunus mume]	Environmental Information Processing	Signal transduction	ko04075//Plant hormone signal transduction	K14484	-	-	-
Pm020239	1914.33	4188.67	35.6033	81.2067	1.18959	6.17131e-29	1.07896e-26	yes	LNG1	PREDICTED: protein LONGIFOLIA 1 [Prunus mume]	-	-	-	-	-	-	-
Pm020259	1229.33	320.667	45.35	12.2733	-1.88558	1.8599e-23	2.06603e-21	yes	CLH1	PREDICTED: chlorophyllase-1 [Prunus mume]	Metabolism	Metabolism of cofactors and vitamins;Global and Overview	ko01100//Metabolic pathways;ko01110//Biosynthesis of secondary metabolites;ko00860//Porphyrin and chlorophyll metabolism	K08099	-	-	-
Pm020288	5364.33	2387	144.43	66.68	-1.11504	2.07651e-35	5.71923e-33	yes	--	PREDICTED: protein MARD1-like [Malus domestica]	-	-	-	-	-	-	-
Pm020309	234	714.333	7.83333	24.82	1.6638	2.07482e-33	4.96624e-31	yes	--	PREDICTED: uncharacterized protein LOC103334529 [Prunus mume]	-	-	-	-	-	-	-
Pm020410	320.333	1013.33	9.48667	31.2567	1.72019	4.17518e-38	1.35397e-35	yes	At4g13710	PREDICTED: probable pectate lyase 8 [Prunus mume]	Metabolism	Carbohydrate metabolism	ko00040//Pentose and glucuronate interconversions	K01728	-	GO:0016835//carbon-oxygen lyase activity;GO:0016837//carbon-oxygen lyase activity, acting on polysaccharides;GO:0003824//catalytic activity;GO:0016829//lyase activity	-
Pm020449	9.33333	29.3333	0.506667	1.64	1.69459	3.2255e-06	4.43887e-05	yes	HSP26-A	PREDICTED: glutathione transferase GST 23-like [Prunus mume]	Metabolism	Metabolism of other amino acids	ko00480//Glutathione metabolism	K00799	-	GO:0003824//catalytic activity	-
Pm020450	3	27.6667	0.203333	1.94333	3.25661	1.56469e-12	6.12056e-11	yes	HSP26-A	PREDICTED: glutathione transferase GST 23-like [Prunus mume]	Metabolism	Metabolism of other amino acids	ko00480//Glutathione metabolism	K00799	-	-	-
Pm020500	145.667	717.667	2.23667	11.4467	2.35551	1.50745e-95	5.05146e-92	yes	PXL2	PREDICTED: leucine-rich repeat receptor-like protein kinase PXL2 [Prunus mume]	-	-	-	-	GO:0044425//membrane part;GO:0016020//membrane;GO:0031224//intrinsic component of membrane	GO:0004672//protein kinase activity;GO:0016740//transferase activity;GO:0004702//receptor signaling protein serine/threonine kinase activity;GO:0001883//purine nucleoside binding;GO:0032549//ribonucleoside binding;GO:0016772//transferase activity, transferring phosphorus-containing groups;GO:0016301//kinase activity;GO:0016773//phosphotransferase activity, alcohol group as acceptor;GO:0005488//bi…	GO:0008152//metabolic process;GO:0044267//cellular protein metabolic process;GO:0006464//cellular protein modification process;GO:0043412//macromolecule modification;GO:0036211//protein modification process;GO:0044237//cellular metabolic process;GO:0009987//cellular process;GO:0043170//macromolecule metabolic process;GO:0044710//single-organism metabolic process;GO:0071704//organic substance meta…
Pm020509	480	174.667	18.3533	6.96333	-1.39819	9.17752e-18	6.56666e-16	yes	CRRSP3	PREDICTED: cysteine-rich repeat secretory protein 56 [Prunus mume]	-	-	-	-	-	-	-
Pm020513	177.333	381.667	9.55667	21.43	1.16505	1.00776e-17	7.18509e-16	yes	APS1	PREDICTED: acid phosphatase 1-like isoform X1 [Prunus mume]	-	-	-	-	-	GO:0003824//catalytic activity	GO:0009987//cellular process;GO:0044237//cellular metabolic process;GO:0006793//phosphorus metabolic process;GO:0006796//phosphate-containing compound metabolic process;GO:0008152//metabolic process
Pm020518	158.667	51.3333	2.04667	0.686667	-1.57559	1.03983e-17	7.38758e-16	yes	At1g35710	PREDICTED: probable LRR receptor-like serine/threonine-protein kinase At4g08850 [Prunus mume]	-	-	-	-	GO:0016020//membrane	GO:0003824//catalytic activity;GO:0036094//small molecule binding;GO:0016773//phosphotransferase activity, alcohol group as acceptor;GO:0016301//kinase activity;GO:0004672//protein kinase activity;GO:0016772//transferase activity, transferring phosphorus-containing groups;GO:0016491//oxidoreductase activity;GO:0005488//binding;GO:1901363//heterocyclic compound binding;GO:0016740//transferase acti…	GO:0044267//cellular protein metabolic process;GO:0043170//macromolecule metabolic process;GO:0044238//primary metabolic process;GO:0016310//phosphorylation;GO:0019538//protein metabolic process;GO:0044710//single-organism metabolic process;GO:0071704//organic substance metabolic process;GO:0044260//cellular macromolecule metabolic process;GO:0006468//protein phosphorylation;GO:0009987//cellular …
Pm020629	6	0	0.39	0.001	-8.60733	3.84695e-05	0.000405169	yes	LBD16	PREDICTED: LOB domain-containing protein 16 [Prunus mume]	-	-	-	-	-	-	-
Pm020674	34.4933	11.07	0.57	0.193333	-1.55987	3.45029e-05	0.000369194	yes	GLR3.6	PREDICTED: LOW QUALITY PROTEIN: glutamate receptor 3.6-like [Prunus mume]	-	-	-	-	-	-	-
Pm020741	72.3333	32.9333	2.26333	1.06667	-1.08534	8.14765e-06	0.000102771	yes	UGT74E2	PREDICTED: UDP-glycosyltransferase 74E2-like [Prunus mume]	-	-	-	-	-	-	-
Pm020775	806.667	1808	16.2267	37.7267	1.21722	1.51761e-37	4.6232e-35	yes	FIM2	PREDICTED: fimbrin-2 [Prunus mume]	-	-	-	-	-	-	-
Pm020795	227.203	99.65	6.82333	3.1	-1.13821	6.8034e-12	2.43397e-10	yes	FMO1	PREDICTED: probable flavin-containing monooxygenase 1 [Prunus mume]	-	-	-	-	-	-	-
Pm020838	88.3333	204.333	2.54333	6.09	1.25972	1.0946e-12	4.34083e-11	yes	LAX5	PREDICTED: auxin transporter-like protein 2 [Prunus mume]	Environmental Information Processing	Signal transduction	ko04075//Plant hormone signal transduction	K13946	-	-	-
Pm020874	6494.67	12643.7	147.43	297.78	1.01422	4.06629e-24	4.69867e-22	yes	PIP2-7	PREDICTED: heparan-alpha-glucosaminide N-acetyltransferase-like [Pyrus x bretschneideri]	Metabolism	Glycan biosynthesis and metabolism;Global and Overview	ko01100//Metabolic pathways;ko00531//Glycosaminoglycan degradation	K10532	-	-	-
Pm020903	171.667	358.333	5.31333	11.5533	1.12062	6.02005e-17	4.06172e-15	yes	B'ALPHA	PREDICTED: serine/threonine protein phosphatase 2A 57 kDa regulatory subunit B' beta isoform-like [Prunus mume]	Genetic Information Processing	Translation	ko03015//mRNA surveillance pathway	K11584	-	-	-
Pm020962	139.023	40.1067	9.00667	2.72333	-1.72562	2.13896e-10	6.26907e-09	yes	CHIA1	PREDICTED: endochitinase 1-like [Prunus mume]	Metabolism	Global and Overview;Carbohydrate metabolism	ko01100//Metabolic pathways;ko00520//Amino sugar and nucleotide sugar metabolism	K01183	-	-	-
Pm020963	2528.98	809.227	116.653	38.6967	-1.59195	5.93439e-25	7.41098e-23	yes	CHIA1	PREDICTED: endochitinase 2-like [Prunus mume]	Metabolism	Carbohydrate metabolism;Global and Overview	ko01100//Metabolic pathways;ko00520//Amino sugar and nucleotide sugar metabolism	K01183	-	-	-
Pm020970	2.33333	9.66667	0.136667	0.6	2.1343	0.00275529	0.0162314	yes	--	PREDICTED: uncharacterized protein LOC103334939 [Prunus mume]	-	-	-	-	-	-	-
Pm021010	2.33333	14.6667	0.236667	1.57333	2.7329	5.78565e-05	0.000582213	yes	SAUR20	PREDICTED: auxin-induced protein 15A-like [Prunus mume]	Environmental Information Processing	Signal transduction	ko04075//Plant hormone signal transduction	K14488	-	-	-
Pm021013	5	55	0.49	5.58	3.50941	2.10908e-23	2.31722e-21	yes	ARG7	PREDICTED: auxin-induced protein 15A [Prunus mume]	Environmental Information Processing	Signal transduction	ko04075//Plant hormone signal transduction	K14488	-	-	-
Pm021060	201.667	55	14.7533	4.14333	-1.83218	8.11159e-13	3.31487e-11	yes	At2g14610	PREDICTED: pathogenesis-related protein 1-like [Prunus mume]	Organismal Systems;Environmental Information Processing	Environmental adaptation;Signal transduction	ko04075//Plant hormone signal transduction;ko04626//Plant-pathogen interaction	K13449	-	-	-
Pm021120	3844.33	673.333	110.733	20.1633	-2.45728	7.61045e-116	5.10052e-112	yes	SCPL18	PREDICTED: serine carboxypeptidase-like 17 isoform X1 [Prunus mume]	-	-	-	-	-	-	-
Pm021133	1461	637.333	69.2	31.2267	-1.14799	7.34099e-18	5.30928e-16	yes	--	PREDICTED: uncharacterized protein LOC103335078 [Prunus mume]	-	-	-	-	-	-	-
Pm021135	33.3333	14	1.51	0.663333	-1.18674	0.00161308	0.0103124	yes	CYCD1-1	PREDICTED: cyclin-D1-1-like [Prunus mume]	-	-	-	-	-	-	-
Pm021144	704	190.667	18.1433	5.17333	-1.81027	2.81764e-16	1.7485e-14	yes	xlnC	PREDICTED: endo-1,4-beta-xylanase B [Prunus mume]	-	-	-	-	-	GO:0003824//catalytic activity;GO:0016787//hydrolase activity;GO:0016798//hydrolase activity, acting on glycosyl bonds;GO:0004553//hydrolase activity, hydrolyzing O-glycosyl compounds	GO:0044238//primary metabolic process;GO:0008152//metabolic process
Pm021225	1478.67	472	90.2933	30.2867	-1.57594	6.56978e-18	4.78595e-16	yes	--	Plant basic secretory protein (BSP) family protein [Theobroma cacao]	-	-	-	-	-	-	-
Pm021239	47.3333	98.6667	2.53	5.49333	1.11854	6.15683e-07	9.84016e-06	yes	ZFP7	PREDICTED: zinc finger protein 7-like [Prunus mume]	-	-	-	-	-	-	-
Pm021253	3042.67	7339.33	152.313	381.527	1.32474	9.79726e-20	8.41811e-18	yes	AGP17	PREDICTED: LOW QUALITY PROTEIN: classical arabinogalactan protein 9 [Prunus mume]	-	-	-	-	-	-	-
Pm021270	319.667	148	21.31	10.2167	-1.06061	4.70858e-13	1.97231e-11	yes	At2g23090	PREDICTED: uncharacterized protein At2g23090-like [Prunus mume]	-	-	-	-	-	-	-
Pm021316	783	353.333	22.7467	10.68	-1.09074	7.67024e-17	5.07434e-15	yes	CYP707A4	PREDICTED: abscisic acid 8'-hydroxylase 4 [Prunus mume]	Metabolism	Metabolism of terpenoids and polyketides	ko00906//Carotenoid biosynthesis	K09843	-	-	-
Pm021321	16	34.3333	0.753333	1.71	1.18264	0.00209395	0.0128871	yes	ERF109	PREDICTED: ethylene-responsive transcription factor ERF109 [Prunus mume]	-	-	-	-	-	-	-
Pm021396	0.666667	6.33333	0.0266667	0.286667	3.42626	0.000612041	0.00449605	yes	GT7	PREDICTED: UDP-glucose flavonoid 3-O-glucosyltransferase 7-like, partial [Prunus mume]	-	-	-	-	-	-	-
Pm021398	0	29.3333	0.001	1.05	10.0362	1.72137e-21	1.70492e-19	yes	TOGT1	PREDICTED: UDP-glucose flavonoid 3-O-glucosyltransferase 7-like [Prunus mume]	-	-	-	-	-	-	-
Pm021446	1.80333	9.04	0.06	0.313333	2.38466	0.000708132	0.00510312	yes	N	PREDICTED: TMV resistance protein N-like [Prunus mume]	-	-	-	-	-	-	-
Pm021535	10.3333	2.66667	0.366667	0.1	-1.87447	0.0026927	0.0159234	yes	TMEM45B	PREDICTED: transmembrane protein 45B [Prunus mume]	-	-	-	-	-	-	-
Pm021657	43.3333	296.333	2.71	19.2467	2.82824	3.31353e-57	2.8966e-54	yes	ARG7	PREDICTED: auxin-induced protein 15A-like [Prunus mume]	Environmental Information Processing	Signal transduction	ko04075//Plant hormone signal transduction	K14488	-	-	-
Pm021658	25.6667	55.3333	1.76	3.95333	1.16749	8.94525e-05	0.000847964	yes	SAUR71	PREDICTED: auxin-responsive protein SAUR71-like [Prunus mume]	Environmental Information Processing	Signal transduction	ko04075//Plant hormone signal transduction	K14488	-	-	-
Pm021684	10.6667	24	0.33	0.776667	1.23483	0.000741848	0.0053175	yes	IMP4	PREDICTED: U3 small nucleolar ribonucleoprotein protein IMP4-like [Prunus mume]	Genetic Information Processing	Translation	ko03008//Ribosome biogenesis in eukaryotes	K14561	-	-	-
Pm021762	42	15.3333	3.22667	1.21333	-1.41107	5.38198e-06	7.09575e-05	yes	RL6	PREDICTED: protein RADIALIS-like 3 [Prunus mume]	-	-	-	-	-	-	-
Pm021763	1200	2737.33	31.83	75.42	1.24456	2.06757e-39	7.55827e-37	yes	BHLH63	PREDICTED: transcription factor bHLH63 [Prunus mume]	-	-	-	-	-	-	-
Pm021865	51.6167	21.1567	3.52	1.50333	-1.22741	8.75938e-05	0.000833796	yes	CRRSP38	PREDICTED: cysteine-rich repeat secretory protein 38-like [Prunus mume]	-	-	-	-	-	-	-
Pm021877	40	149.667	2.29	8.97333	1.9703	1.85979e-16	1.16853e-14	yes	ARG7	PREDICTED: auxin-induced protein 15A-like [Prunus mume]	Environmental Information Processing	Signal transduction	ko04075//Plant hormone signal transduction	K14488	-	-	-
Pm021878	1	5.66667	0.1	0.593333	2.56884	0.00860324	0.0415211	yes	SAUR20	PREDICTED: auxin-responsive protein SAUR21-like [Prunus mume]	Environmental Information Processing	Signal transduction	ko04075//Plant hormone signal transduction	K14488	-	-	-
Pm021879	3.33333	12	0.36	1.32667	1.88174	0.000960227	0.00664589	yes	ARG7	PREDICTED: indole-3-acetic acid-induced protein ARG7-like [Prunus mume]	Environmental Information Processing	Signal transduction	ko04075//Plant hormone signal transduction	K14488	-	-	-
Pm021881	0.666667	5.66667	0.08	0.743333	3.21594	0.0026165	0.0155551	yes	ARG7	PREDICTED: indole-3-acetic acid-induced protein ARG7-like [Prunus mume]	Environmental Information Processing	Signal transduction	ko04075//Plant hormone signal transduction	K14488	-	-	-
Pm021883	9	36.4733	0.896667	3.76333	2.06937	1.43635e-07	2.61587e-06	yes	ARG7	PREDICTED: indole-3-acetic acid-induced protein ARG7-like [Prunus mume]	Environmental Information Processing	Signal transduction	ko04075//Plant hormone signal transduction	K14488	-	-	-
Pm021884	45.36	135.787	2.94333	9.25	1.652	1.6389e-13	7.22628e-12	yes	ARG7	PREDICTED: indole-3-acetic acid-induced protein ARG7-like [Prunus mume]	Environmental Information Processing	Signal transduction	ko04075//Plant hormone signal transduction	K14488	-	-	-
Pm021890	3.66667	24.3333	0.25	1.71667	2.77961	3.71295e-09	9.205e-08	yes	ARG7	PREDICTED: auxin-induced protein 15A-like [Prunus mume]	Environmental Information Processing	Signal transduction	ko04075//Plant hormone signal transduction	K14488	-	-	-
Pm021895	2.33333	18.6667	0.206667	1.76	3.0902	5.84118e-08	1.15253e-06	yes	ARG7	PREDICTED: auxin-induced protein 15A-like [Prunus mume]	Environmental Information Processing	Signal transduction	ko04075//Plant hormone signal transduction	K14488	-	-	-
Pm021896	13.3333	51.6667	0.746667	3.03	2.02078	1.07203e-11	3.72267e-10	yes	ARG7	PREDICTED: auxin-induced protein 15A-like [Prunus mume]	Environmental Information Processing	Signal transduction	ko04075//Plant hormone signal transduction	K14488	-	-	-
Pm021964	244	73	9.25667	2.87	-1.68944	5.37458e-22	5.45764e-20	yes	MYOB3	PREDICTED: myosin-binding protein 3 [Prunus mume]	-	-	-	-	-	-	-
Pm022075	2262	863	63.5567	25.1933	-1.335	9.24016e-48	4.64457e-45	yes	UGT85A24	PREDICTED: 7-deoxyloganetin glucosyltransferase-like isoform X1 [Prunus mume]	-	-	-	-	-	GO:0008194//UDP-glycosyltransferase activity;GO:0003824//catalytic activity;GO:0016740//transferase activity;GO:0016758//transferase activity, transferring hexosyl groups;GO:0046527//glucosyltransferase activity;GO:0016757//transferase activity, transferring glycosyl groups;GO:0035251//UDP-glucosyltransferase activity	-
Pm022257	76	32.6667	1.90333	0.86	-1.14612	1.6695e-06	2.45014e-05	yes	DTXL5	PREDICTED: protein DETOXIFICATION 54 [Prunus mume]	-	-	-	-	-	-	-
Pm022326	0	3	0.001	0.116667	6.86625	0.00708093	0.0355212	yes	ABHD6	PREDICTED: monoacylglycerol lipase ABHD6 [Prunus mume]	-	-	-	-	-	GO:0003824//catalytic activity	-
Pm022465	633.333	296.667	18.3467	8.89	-1.04526	1.4801e-16	9.44726e-15	yes	TAR4	PREDICTED: tryptophan aminotransferase-related protein 4-like [Prunus mume]	-	-	-	-	-	-	-
Pm022598	17437	7764.67	455.213	211.087	-1.10871	9.78998e-31	1.91104e-28	yes	LAC21	PREDICTED: laccase-15-like [Prunus mume]	-	-	-	-	GO:0005576//extracellular region	GO:0003824//catalytic activity;GO:0016491//oxidoreductase activity	GO:0044710//single-organism metabolic process;GO:0008152//metabolic process;GO:0044699//single-organism process
Pm022638	10.3333	21.3333	0.236667	0.51	1.10764	0.00962998	0.0454295	yes	LECRKS6	PREDICTED: L-type lectin-domain containing receptor kinase S.6 [Prunus mume]	-	-	-	-	-	GO:0016740//transferase activity;GO:0004672//protein kinase activity;GO:0005488//binding;GO:0016772//transferase activity, transferring phosphorus-containing groups;GO:0003824//catalytic activity;GO:0016301//kinase activity;GO:0016773//phosphotransferase activity, alcohol group as acceptor	GO:0008152//metabolic process;GO:0006793//phosphorus metabolic process;GO:0044237//cellular metabolic process;GO:0006796//phosphate-containing compound metabolic process;GO:0009987//cellular process
Pm022642	56	118.333	1.03	2.26667	1.13793	1.08666e-07	2.01553e-06	yes	ABCG22	PREDICTED: ABC transporter G family member 22-like [Prunus mume]	-	-	-	-	-	-	-
Pm022643	111	237.667	4.35667	9.71	1.15625	5.12946e-11	1.63963e-09	yes	DOF1.2	PREDICTED: dof zinc finger protein DOF3.5 [Prunus mume]	-	-	-	-	-	-	-
Pm022645	774	1502.33	10.92	22.1167	1.01816	1.60836e-19	1.3474e-17	yes	RCH1	PREDICTED: receptor-like protein kinase 2 [Prunus mume]	-	-	-	-	GO:0031224//intrinsic component of membrane;GO:0016020//membrane;GO:0044425//membrane part	GO:0004672//protein kinase activity;GO:0016491//oxidoreductase activity;GO:0016773//phosphotransferase activity, alcohol group as acceptor;GO:0016627//oxidoreductase activity, acting on the CH-CH group of donors;GO:0001882//nucleoside binding;GO:0016772//transferase activity, transferring phosphorus-containing groups;GO:0003824//catalytic activity;GO:0097367//carbohydrate derivative binding;GO:00…	GO:0043170//macromolecule metabolic process;GO:0019538//protein metabolic process;GO:0044238//primary metabolic process;GO:0071704//organic substance metabolic process;GO:0008152//metabolic process;GO:0044237//cellular metabolic process;GO:0036211//protein modification process;GO:0044260//cellular macromolecule metabolic process;GO:0044267//cellular protein metabolic process;GO:0006796//phosphate…
Pm022654	15.6667	36	0.816667	1.96	1.26303	0.00182581	0.0114718	yes	--	PREDICTED: pathogen-related protein-like [Prunus mume]	-	-	-	-	-	-	-
Pm022685	55.6667	141.667	1.42	3.76333	1.40612	1.35121e-13	6.01051e-12	yes	PIN6	PREDICTED: probable auxin efflux carrier component 6 [Prunus mume]	-	-	-	-	-	-	GO:0044699//single-organism process;GO:0044763//single-organism cellular process;GO:0009987//cellular process
Pm022696	44.6667	13.3333	1.66	0.503333	-1.7216	7.45656e-06	9.48871e-05	yes	SWEET1	PREDICTED: bidirectional sugar transporter SWEET1 [Prunus mume]	-	-	-	-	-	-	-
Pm022724	295.333	570.333	9.34	18.8167	1.01052	5.03377e-18	3.70729e-16	yes	ATJ10	PREDICTED: chaperone protein dnaJ 10 [Prunus mume]	-	-	-	-	-	-	-
Pm022792	930.667	360	31.3033	12.6467	-1.30756	3.44571e-31	6.92794e-29	yes	SKP2A	PREDICTED: F-box protein SKP2A [Prunus mume]	Genetic Information Processing	Folding, sorting and degradation	ko04120//Ubiquitin mediated proteolysis	K03875	-	-	-
Pm022798	10	21	0.276667	0.603333	1.12481	0.00224915	0.0136993	yes	PERK2	PREDICTED: protein kinase APK1A, chloroplastic-like [Prunus mume]	-	-	-	-	-	-	-
Pm022814	26.3333	63.6667	0.566667	1.44	1.3455	0.00104508	0.00712284	yes	NPF4.4	PREDICTED: protein NRT1/ PTR FAMILY 4.4-like [Prunus mume]	-	-	-	-	-	-	-
Pm022851	166.667	516.333	9.81	31.5067	1.68333	3.30082e-16	2.0111e-14	yes	CBP	PREDICTED: LOW QUALITY PROTEIN: citrate-binding protein-like [Prunus mume]	-	-	-	-	-	-	-
Pm022895	17542	4240.67	396.993	99.4133	-1.9976	3.58761e-52	2.25414e-49	yes	YBR287W	PREDICTED: uncharacterized transporter YBR287W-like [Prunus mume]	-	-	-	-	-	-	-
Pm022936	235.667	492.333	8.18	17.6733	1.1114	1.94905e-18	1.51304e-16	yes	At5g56590	PREDICTED: glucan endo-1,3-beta-glucosidase 12-like [Prunus mume]	-	-	-	-	-	GO:0004553//hydrolase activity, hydrolyzing O-glycosyl compounds;GO:0008422//beta-glucosidase activity;GO:0015926//glucosidase activity;GO:0016787//hydrolase activity;GO:0016798//hydrolase activity, acting on glycosyl bonds;GO:0003824//catalytic activity	GO:0008152//metabolic process;GO:0044238//primary metabolic process
Pm022963	10640.7	4429.33	122.597	53.1333	-1.20623	2.07302e-45	9.69305e-43	yes	NPC1	PREDICTED: Niemann-Pick C1 protein-like [Prunus mume]	-	-	-	-	GO:0016020//membrane;GO:0031224//intrinsic component of membrane;GO:0044425//membrane part	GO:0004888//transmembrane signaling receptor activity;GO:0038023//signaling receptor activity;GO:0004872//receptor activity;GO:0004871//signal transducer activity;GO:0099600//transmembrane receptor activity;GO:0060089//molecular transducer activity	GO:0010876//lipid localization;GO:0044699//single-organism process;GO:0051179//localization;GO:0015918//sterol transport;GO:0044765//single-organism transport;GO:0051234//establishment of localization;GO:0015850//organic hydroxy compound transport;GO:0006810//transport;GO:0071702//organic substance transport;GO:1902578//single-organism localization;GO:0033036//macromolecule localization;GO:000686…
Pm023031	33.3333	75	1.02667	2.41667	1.23505	5.75808e-08	1.13837e-06	yes	SKIP25	PREDICTED: F-box/kelch-repeat protein SKIP25 [Prunus mume]	-	-	-	-	-	-	-
Pm023034	40.6667	196	0.79	3.91	2.30724	5.75297e-26	7.71128e-24	yes	AOX1A	PREDICTED: ubiquinol oxidase 2, mitochondrial-like [Prunus mume]	-	-	-	-	GO:0005622//intracellular;GO:0005623//cell;GO:0043227//membrane-bounded organelle;GO:0043226//organelle;GO:0043229//intracellular organelle;GO:0044424//intracellular part;GO:0044464//cell part;GO:0043231//intracellular membrane-bounded organelle	GO:0016491//oxidoreductase activity;GO:0003824//catalytic activity;GO:0016679//oxidoreductase activity, acting on diphenols and related substances as donors;GO:0016682//oxidoreductase activity, acting on diphenols and related substances as donors, oxygen as acceptor	GO:0065007//biological regulation;GO:0044700//single organism signaling;GO:0055114//oxidation-reduction process;GO:0008152//metabolic process;GO:0050789//regulation of biological process;GO:0007154//cell communication;GO:0009987//cellular process;GO:0007165//signal transduction;GO:0050794//regulation of cellular process;GO:0050896//response to stimulus;GO:0015980//energy derivation by oxidation o…
Pm023207	36.6667	81.6667	1.33333	3.08333	1.20945	1.8507e-06	2.68084e-05	yes	BHLH94	PREDICTED: transcription factor bHLH71 [Prunus mume]	-	-	-	-	-	-	-
Pm023228	2596.02	1211.24	176.65	85.9	-1.04016	5.23135e-29	9.22645e-27	yes	--	PREDICTED: uncharacterized protein LOC103336889 [Prunus mume]	-	-	-	-	-	-	-
Pm023295	2	7.33333	0.0866667	0.326667	1.91427	0.010362	0.0481423	yes	At1g47710	PREDICTED: serpin-ZX-like [Prunus mume]	-	-	-	-	-	-	-
Pm023337	764	198.667	34.1167	9.22	-1.88764	3.55373e-61	3.76059e-58	yes	EXLB1	PREDICTED: expansin-like B1 [Prunus mume]	-	-	-	-	-	-	GO:0000003//reproduction
Pm023350	27	59	0.593333	1.33333	1.16812	0.000185728	0.00160062	yes	SLC37A2	Major facilitator superfamily protein isoform 1 [Theobroma cacao]	-	-	-	-	-	-	-
Pm023351	1867	4503	92.7567	232.583	1.32622	2.02122e-28	3.30395e-26	yes	--	PREDICTED: acanthoscurrin-2-like [Prunus mume]	-	-	-	-	-	-	-
Pm023405	214.667	426	6.06	12.4767	1.04184	1.82829e-13	8.02609e-12	yes	HAT4	PREDICTED: homeobox-leucine zipper protein HAT4 [Prunus mume]	-	-	-	-	-	-	-
Pm023492	216	92.6667	4.92667	2.19	-1.16968	0.000159189	0.00139584	yes	nep1	PREDICTED: aspartic proteinase nepenthesin-1 [Prunus mume]	-	-	-	-	GO:0044464//cell part;GO:0030312//external encapsulating structure;GO:0005618//cell wall;GO:0005623//cell;GO:0071944//cell periphery	GO:0016787//hydrolase activity;GO:0003824//catalytic activity	GO:0006508//proteolysis;GO:0044238//primary metabolic process;GO:0051604//protein maturation;GO:0071704//organic substance metabolic process;GO:0008152//metabolic process;GO:0019538//protein metabolic process;GO:0010467//gene expression;GO:0043170//macromolecule metabolic process;GO:0016485//protein processing
Pm023507	1	6.33333	0.0266667	0.173333	2.70044	0.00242242	0.0145562	yes	--	PREDICTED: uncharacterized protein LOC103337215 [Prunus mume]	-	-	-	-	-	-	-
Pm023523	6.66667	0.333333	0.49	0.0266667	-4.19967	0.000133019	0.00119824	yes	EARLI1	PREDICTED: 14 kDa proline-rich protein DC2.15-like [Prunus mume]	-	-	-	-	-	-	-
Pm023526	5.66667	68.3333	0.413333	5.24667	3.66602	4.3634e-28	6.96273e-26	yes	At4g12490	PREDICTED: 14 kDa proline-rich protein DC2.15-like [Prunus mume]	-	-	-	-	-	-	-
Pm023527	647.667	1655.33	15.7267	41.85	1.41201	8.19202e-48	4.2233e-45	yes	NPF6.3	PREDICTED: protein NRT1/ PTR FAMILY 6.3 [Prunus mume]	-	-	-	-	-	-	-
Pm023554	1676.33	3479	34.65	74.6167	1.10664	3.0688e-19	2.50818e-17	yes	SKU5	PREDICTED: monocopper oxidase-like protein SKU5 [Prunus mume]	-	-	-	-	-	GO:0016682//oxidoreductase activity, acting on diphenols and related substances as donors, oxygen as acceptor;GO:0016491//oxidoreductase activity;GO:0003824//catalytic activity;GO:0016679//oxidoreductase activity, acting on diphenols and related substances as donors	GO:0044699//single-organism process;GO:0008152//metabolic process;GO:0044710//single-organism metabolic process
Pm023562	1082.67	400	30.07	11.5433	-1.38126	1.66878e-28	2.77294e-26	yes	bVPE	PREDICTED: LOW QUALITY PROTEIN: legumain [Prunus mume]	-	-	-	-	-	-	GO:0016485//protein processing;GO:0006508//proteolysis;GO:0019538//protein metabolic process;GO:0008152//metabolic process;GO:0044238//primary metabolic process;GO:0043170//macromolecule metabolic process;GO:0071704//organic substance metabolic process;GO:0051604//protein maturation;GO:0010467//gene expression
Pm023568	1475	554.333	66.0167	25.85	-1.35267	2.20534e-36	6.24516e-34	yes	PME2	PREDICTED: 21 kDa protein [Prunus mume]	-	-	-	-	-	-	-
Pm023582	87.3333	38	2.62667	1.17333	-1.16262	0.000480957	0.00364773	yes	CYP76B6	PREDICTED: geraniol 8-hydroxylase-like [Prunus mume]	-	-	-	-	-	-	-
Pm023731	11	31.3333	0.543333	1.62333	1.57905	0.000117694	0.00108251	yes	--	PREDICTED: uncharacterized protein LOC103337390 [Prunus mume]	-	-	-	-	-	-	-
Pm023738	30.6667	120	1.00333	4.09	2.0273	2.66913e-20	2.4283e-18	yes	MYC4	PREDICTED: transcription factor MYC2-like [Prunus mume]	-	-	-	-	-	-	-
Pm023849	1.66667	9	0.06	0.33	2.45943	0.00106046	0.00721056	yes	At2g33840	PREDICTED: tyrosine--tRNA ligase 1, cytoplasmic-like [Prunus mume]	Genetic Information Processing	Translation	ko00970//Aminoacyl-tRNA biosynthesis	K01866	-	-	-
Pm023883	42.14	13	2.45	0.77	-1.66985	1.14637e-05	0.000137935	yes	tlp	PREDICTED: protein P21-like [Prunus mume]	-	-	-	-	-	-	-
Pm023884	43.86	13	2.43	0.743333	-1.70888	7.37102e-07	1.15783e-05	yes	tlp	PREDICTED: protein P21-like [Prunus mume]	-	-	-	-	-	-	-
Pm023894	1823.67	4256.67	59.8667	145.1	1.27722	2.36089e-29	4.3092e-27	yes	PIP1-2	PREDICTED: aquaporin PIP1-2 [Prunus mume]	-	-	-	-	-	-	-
Pm023898	7.33333	1.66667	0.303333	0.07	-2.11548	0.00456075	0.0248707	yes	TIC32	PREDICTED: short-chain dehydrogenase TIC 32, chloroplastic-like [Prunus mume]	-	-	-	-	-	GO:0016627//oxidoreductase activity, acting on the CH-CH group of donors;GO:0003824//catalytic activity;GO:0016628//oxidoreductase activity, acting on the CH-CH group of donors, NAD or NADP as acceptor;GO:0016491//oxidoreductase activity	GO:0008152//metabolic process;GO:0044699//single-organism process;GO:0044710//single-organism metabolic process
Pm024032	163	68.3333	12.1	5.27	-1.19913	2.40809e-07	4.20286e-06	yes	--	PREDICTED: uncharacterized protein LOC103337641 [Prunus mume]	-	-	-	-	-	-	-
Pm024059	39	118.667	2.96333	9.4	1.66544	3.93827e-08	8.01446e-07	yes	SBT2.5	PREDICTED: subtilisin-like protease SBT2.5 [Prunus mume]	-	-	-	-	-	GO:0005488//binding;GO:0005515//protein binding	GO:0044092//negative regulation of molecular function;GO:0043170//macromolecule metabolic process;GO:0006508//proteolysis;GO:0016485//protein processing;GO:0010467//gene expression;GO:0065009//regulation of molecular function;GO:0019538//protein metabolic process;GO:0071704//organic substance metabolic process;GO:0051604//protein maturation;GO:0065007//biological regulation;GO:0008152//metabolic …
Pm024063	5.66667	0.333333	0.446667	0.03	-3.89616	0.000974623	0.0067247	yes	--	PREDICTED: protein SRC1-like [Prunus mume]	-	-	-	-	-	-	-
Pm024145	35	97.3333	2.05333	5.91667	1.52682	7.96817e-10	2.14756e-08	yes	--	PREDICTED: uncharacterized protein LOC103337759 [Prunus mume]	-	-	-	-	-	-	-
Pm024150	68.2633	14.6667	1.46333	0.33	-2.14872	2.41563e-14	1.17033e-12	yes	CSLG3	PREDICTED: cellulose synthase-like protein G3 [Prunus mume]	-	-	-	-	-	-	-
Pm024153	51.7367	9.33333	1.08333	0.2	-2.43741	8.63328e-12	3.02933e-10	yes	CSLG3	PREDICTED: cellulose synthase-like protein G3 [Prunus mume]	-	-	-	-	-	-	-
Pm024187	140.667	295.333	4.89667	10.6967	1.12729	9.80474e-13	3.96648e-11	yes	TIC32	PREDICTED: short-chain dehydrogenase TIC 32, chloroplastic [Prunus mume]	-	-	-	-	-	-	-
Pm024228	15526.3	6519.33	460.117	201.297	-1.19268	4.05745e-25	5.16323e-23	yes	MGL	PREDICTED: methionine gamma-lyase [Prunus mume]	Metabolism	Amino acid metabolism;Metabolism of other amino acids	ko00270//Cysteine and methionine metabolism;ko00450//Selenocompound metabolism	K01761	-	GO:0003824//catalytic activity;GO:0016740//transferase activity;GO:0043167//ion binding;GO:0005488//binding;GO:0043168//anion binding;GO:0016765//transferase activity, transferring alkyl or aryl (other than methyl) groups	-
Pm024238	176	387.667	9.56333	21.8433	1.19161	4.95578e-09	1.19761e-07	yes	At5g25090	PREDICTED: mavicyanin [Prunus mume]	-	-	-	-	-	-	-
Pm024248	11.6667	32.6667	0.25	0.713333	1.51265	0.000515237	0.00386543	yes	NGA1	PREDICTED: B3 domain-containing protein Os02g0683500-like [Prunus mume]	-	-	-	-	-	-	-
Pm024256	123	246.667	4.12667	8.59	1.05768	1.92399e-09	4.93415e-08	yes	BLT	PREDICTED: protein BRANCHLESS TRICHOME [Pyrus x bretschneideri]	-	-	-	-	-	-	-
Pm024309	37.6667	17.6667	0.973333	0.476667	-1.02995	0.00167348	0.010641	yes	LYK3	PREDICTED: lysM domain receptor-like kinase 3 [Prunus mume]	-	-	-	-	-	-	-
Pm024352	37.3333	93.3333	1.04333	2.70667	1.37532	2.44656e-08	5.18341e-07	yes	--	PREDICTED: uncharacterized protein LOC103337946 [Prunus mume]	-	-	-	-	-	-	-
Pm024358	4664.25	9228.65	124.417	255.96	1.04074	2.08294e-36	5.98281e-34	yes	CYP71A1	cytochrome P450 71A1-like [Prunus mume]	-	-	-	-	-	-	-
Pm024364	22.7433	9.79	0.873333	0.396667	-1.13861	0.0038821	0.0216274	yes	CYP71A8	PREDICTED: cytochrome P450 71A24-like [Prunus mume]	-	-	-	-	-	-	-
Pm024374	1438.92	336.99	53.6733	12.8533	-2.06206	4.37042e-18	3.25451e-16	yes	CYP71A26	PREDICTED: cytochrome P450 71A25-like [Prunus mume]	-	-	-	-	-	-	-
Pm024375	1385.33	484	39.2067	14.2167	-1.46352	6.97955e-15	3.61677e-13	yes	CYP71A1	cytochrome P450 71A1-like [Prunus mume]	-	-	-	-	-	-	-
Pm024400	1152.67	2957	34.62	92.8433	1.42319	2.60487e-32	5.75533e-30	yes	At5g63180	probable pectate lyase 18 precursor [Prunus mume]	Metabolism	Carbohydrate metabolism	ko00040//Pentose and glucuronate interconversions	K01728	-	-	-
Pm024500	3346.67	7609.67	76.9467	182.767	1.24807	1.16318e-31	2.46177e-29	yes	PAP27	PREDICTED: nucleotide pyrophosphatase/phosphodiesterase-like [Prunus mume]	-	-	-	-	-	-	-
Pm024524	21	42	1.48333	3.09667	1.06187	0.00296177	0.0172619	yes	SOC1	PREDICTED: agamous-like MADS-box protein AGL19 [Prunus mume]	-	-	-	-	-	-	-
Pm024533	1962.67	4016	64.29	136.58	1.08708	5.83323e-27	8.37736e-25	yes	CCH	PREDICTED: heavy metal-associated isoprenylated plant protein 3 [Prunus mume]	-	-	-	-	-	-	-
Pm024536	72.6667	153.333	4.17	9.07	1.12106	1.00329e-07	1.887e-06	yes	--	PREDICTED: histone chaperone RTT106-like [Prunus mume]	-	-	-	-	-	-	-
Pm024536	425.333	104.333	14.7767	3.77333	-1.96941	2.56583e-17	1.76673e-15	yes	HSD1	PREDICTED: 11-beta-hydroxysteroid dehydrogenase 1B-like [Prunus mume]	-	-	-	-	-	-	-
Pm024537	243.667	110.667	10.0767	4.77667	-1.07694	5.18522e-07	8.37382e-06	yes	HSD7	PREDICTED: 11-beta-hydroxysteroid dehydrogenase-like 4A [Prunus mume]	-	-	-	-	-	-	-
Pm024545	3	0	0.09	0.001	-6.49185	0.00712178	0.0356994	yes	HHT1	PREDICTED: omega-hydroxypalmitate O-feruloyl transferase [Prunus mume]	Metabolism	Lipid metabolism	ko00073//Cutin, suberine and wax biosynthesis	K15400	-	GO:0016740//transferase activity;GO:0016747//transferase activity, transferring acyl groups other than amino-acyl groups;GO:0016746//transferase activity, transferring acyl groups;GO:0003824//catalytic activity	-
Pm024554	0.666667	5.33333	0.04	0.343333	3.10154	0.0028741	0.0168327	yes	SWEET10	PREDICTED: bidirectional sugar transporter SWEET10 [Prunus mume]	-	-	-	-	-	-	-
Pm024559	27.6667	74	1.22	3.37667	1.46872	6.27806e-10	1.71504e-08	yes	--	PREDICTED: nucleolin [Fragaria vesca subsp. vesca] [Fragaria vesca]	-	-	-	-	-	-	-
Pm024573	15.6667	32.6667	0.82	1.79	1.12626	0.000372239	0.0029304	yes	POPTRDRAFT_823430	PREDICTED: CASP-like protein 1F2 [Prunus mume]	-	-	-	-	-	-	-
Pm024617	15872.3	7158.67	357.677	167.88	-1.09123	1.00319e-30	1.93945e-28	yes	NPF2.11	PREDICTED: protein NRT1/ PTR FAMILY 2.11-like [Prunus mume]	-	-	-	-	-	-	-
Pm024642	1.33333	6.66667	0.0833333	0.433333	2.37851	0.00894707	0.0429126	yes	At1g18980	PREDICTED: germin-like protein subfamily T member 2 [Prunus mume]	-	-	-	-	-	GO:0043169//cation binding;GO:0043167//ion binding;GO:0046872//metal ion binding;GO:0005488//binding;GO:0046914//transition metal ion binding	-
Pm024750	145.15	64.0433	4.4	2.01333	-1.12792	4.21221e-10	1.18118e-08	yes	MPHOSPH10	PREDICTED: U3 small nucleolar ribonucleoprotein protein MPP10-like [Prunus mume]	Genetic Information Processing	Translation	ko03008//Ribosome biogenesis in eukaryotes	K14559	-	-	-
Pm024776	12.4967	3.33	0.646667	0.18	-1.84503	0.000678395	0.00492412	yes	PME1	PREDICTED: pectinesterase 1 [Prunus mume]	-	-	-	-	-	-	-
Pm024889	12.6667	4.66667	0.386667	0.15	-1.36613	0.00630722	0.0323916	yes	PCMP-H28	PREDICTED: pentatricopeptide repeat-containing protein At4g21065-like [Prunus mume]	-	-	-	-	-	-	-
Pm024899	18	34.6667	1.77667	3.57333	1.0081	0.00208639	0.0128481	yes	--	PREDICTED: uncharacterized protein LOC103338502 [Prunus mume]	-	-	-	-	-	-	-
Pm024934	587.667	1501.33	16.8533	44.7133	1.40767	1.32153e-48	6.99228e-46	yes	TCP14	PREDICTED: transcription factor TCP15-like [Prunus mume]	-	-	-	-	-	-	-
Pm024950	13	29.3333	0.506667	1.16667	1.20328	0.00192021	0.0120012	yes	AFP1	PREDICTED: ninja-family protein 1-like [Prunus mume]	-	-	-	-	-	-	-
Pm024988	19.29	43.8133	1.28	3.04	1.24793	0.000466878	0.00356374	yes	--	PREDICTED: uridine-cytidine kinase C [Prunus mume]	-	-	-	-	-	-	-
Pm025003	31.6667	86.3333	0.496667	1.41333	1.50875	2.30399e-08	4.9072e-07	yes	wdhd1	PREDICTED: WD repeat and HMG-box DNA-binding protein 1 [Prunus mume]	-	-	-	-	-	-	-
Pm025048	48.6667	103.333	0.923333	2.01	1.12227	2.09912e-06	3.00605e-05	yes	POT2	PREDICTED: potassium transporter 2 [Prunus mume]	-	-	-	-	-	-	-
Pm025065	7	16	0.55	1.29	1.22987	0.00836142	0.0405378	yes	--	PREDICTED: uncharacterized protein LOC103338811 [Prunus mume]	-	-	-	-	-	-	-
Pm025127	0.666667	6.33333	0.04	0.4	3.32193	0.000795576	0.00565425	yes	HSP26-A	PREDICTED: probable glutathione S-transferase [Prunus mume]	Metabolism	Metabolism of other amino acids	ko00480//Glutathione metabolism	K00799	-	GO:0003824//catalytic activity	-
Pm025196	234	488	11.3	24.4067	1.11095	5.90659e-21	5.62834e-19	yes	--	PREDICTED: vacuolar protein sorting-associated protein 13-like protein [Gossypium arboreum]	-	-	-	-	-	-	-
Pm025259	19	42.3333	0.766667	1.62	1.07932	0.000162353	0.00141925	yes	PHRF1	PREDICTED: transcription intermediary factor 1-alpha isoform X2 [Sesamum indicum]	-	-	-	-	-	-	-
Pm025312	1075.67	336.667	31.6833	10.2733	-1.62482	3.72837e-22	3.84423e-20	yes	NAM-2	PREDICTED: NAC transcription factor 25 [Prunus mume]	-	-	-	-	-	-	-
Pm025459	11928	2314.33	520.7	104.497	-2.317	3.75297e-24	4.36169e-22	yes	PER44	PREDICTED: peroxidase 44 [Prunus mume]	Metabolism	Biosynthesis of other secondary metabolites;Global and Overview	ko01100//Metabolic pathways;ko01110//Biosynthesis of secondary metabolites;ko00940//Phenylpropanoid biosynthesis	K00430	-	-	-
Pm025668	0.666667	6.66667	0.0266667	0.276667	3.37504	0.000385889	0.00301894	yes	PER53	LOW QUALITY PROTEIN: peroxidase domain-containing protein, partial [Cephalotus follicularis]	Metabolism	Biosynthesis of other secondary metabolites;Global and Overview	ko01100//Metabolic pathways;ko01110//Biosynthesis of secondary metabolites;ko00940//Phenylpropanoid biosynthesis	K00430	-	-	-
Pm025765	249.667	610	7.03333	17.8733	1.34553	7.50092e-21	7.11385e-19	yes	IQD14	PREDICTED: protein IQ-DOMAIN 14 [Prunus mume]	-	-	-	-	-	-	-
Pm025784	2646.67	1158.33	104.237	47.6567	-1.12911	2.39405e-27	3.64657e-25	yes	GNS1	PREDICTED: glucan endo-1,3-beta-glucosidase, basic isoform-like [Prunus mume]	-	-	-	-	-	-	-
Pm025902	235.667	969.333	3.16333	13.54	2.09771	1.28366e-52	8.32559e-50	yes	PXC3	PREDICTED: leucine-rich repeat receptor-like tyrosine-protein kinase PXC3 [Prunus mume]	-	-	-	-	-	-	-
Pm025935	202	420.667	8.01	17.39	1.11838	1.12368e-12	4.43865e-11	yes	PER53	PREDICTED: peroxidase A2-like [Prunus mume]	Metabolism	Biosynthesis of other secondary metabolites;Global and Overview	ko01100//Metabolic pathways;ko01110//Biosynthesis of secondary metabolites;ko00940//Phenylpropanoid biosynthesis	K00430	-	GO:0097159//organic cyclic compound binding;GO:1901363//heterocyclic compound binding;GO:0043167//ion binding;GO:0005488//binding;GO:0046906//tetrapyrrole binding;GO:0043169//cation binding;GO:0003824//catalytic activity	GO:0044699//single-organism process;GO:0006950//response to stress;GO:0044710//single-organism metabolic process;GO:0050896//response to stimulus;GO:0008152//metabolic process
Pm025952	1741	6258.67	60.78	225.753	1.89308	4.62223e-50	2.65527e-47	yes	AC97	PREDICTED: actin-like [Prunus mume]	-	-	-	-	-	-	-
Pm025985	6.33333	53.3333	0.196667	1.68	3.09464	4.86147e-12	1.78366e-10	yes	SPL9	PREDICTED: LOW QUALITY PROTEIN: squamosa promoter-binding-like protein 9 [Prunus mume]	-	-	-	-	-	-	-
Pm026049	53.3333	127	2.39333	5.97	1.31871	1.73993e-09	4.49653e-08	yes	CG31559	PREDICTED: uncharacterized protein At5g39865 [Prunus mume]	-	-	-	-	-	-	-
Pm026090	8051	2378.33	305.343	93.7333	-1.7038	6.27507e-15	3.26857e-13	yes	CXE15	PREDICTED: probable carboxylesterase 15 [Prunus mume]	-	-	-	-	-	GO:0003824//catalytic activity	-
Pm026107	25.6667	5.66667	1.54667	0.34	-2.18556	0.00700804	0.0351907	yes	At3g01520	PREDICTED: universal stress protein YxiE-like [Prunus mume]	-	-	-	-	-	-	-
Pm026151	26	61.6667	0.95	2.33	1.29433	4.99591e-07	8.12027e-06	yes	ZFP8	PREDICTED: zinc finger protein 8 [Prunus mume]	-	-	-	-	-	-	-
Pm026188	524.667	1215.67	30.47	73.1067	1.26261	4.24156e-20	3.77349e-18	yes	CET2	PREDICTED: CEN-like protein 2 [Prunus mume]	-	-	-	-	-	-	-
Pm026194	27	10.3333	0.786667	0.303333	-1.37485	0.00342347	0.0195158	yes	PAP22	PREDICTED: purple acid phosphatase 22-like [Prunus mume]	-	-	-	-	-	GO:0003824//catalytic activity	GO:0008152//metabolic process;GO:0044237//cellular metabolic process;GO:0009987//cellular process;GO:0006796//phosphate-containing compound metabolic process;GO:0006793//phosphorus metabolic process
Pm026220	2188.33	992.667	47.6067	22.4267	-1.08595	9.80831e-29	1.65719e-26	yes	--	PREDICTED: histone-lysine N-methyltransferase SETD1B-like [Pyrus x bretschneideri]	-	-	-	-	-	-	-
Pm026258	126.333	42.6667	2.87	1.01667	-1.4972	6.22039e-10	1.70391e-08	yes	CYP76A2	PREDICTED: cytochrome P450 76A2-like [Prunus mume]	-	-	-	-	-	-	-
Pm026273	16078.3	6431	298.187	124.433	-1.26084	2.50484e-39	8.83548e-37	yes	--	Sulfite exporter TauE/SafE family protein isoform 1 [Theobroma cacao]	-	-	-	-	-	-	-
Pm026274	38.3333	17.3333	1.28667	0.606667	-1.08466	0.00170285	0.0108073	yes	LEA1	PREDICTED: LOW QUALITY PROTEIN: embryonic protein DC-8 [Prunus mume]	-	-	-	-	-	-	-
Pm026294	77.6667	34.3333	2.70333	1.22333	-1.14392	0.00166518	0.010604	yes	DIOX2	PREDICTED: protein DMR6-LIKE OXYGENASE 1 [Prunus mume]	-	-	-	-	-	GO:0016491//oxidoreductase activity;GO:0003824//catalytic activity;GO:0016706//oxidoreductase activity, acting on paired donors, with incorporation or reduction of molecular oxygen, 2-oxoglutarate as one donor, and incorporation of one atom each of oxygen into both donors;GO:0051213//dioxygenase activity;GO:0016705//oxidoreductase activity, acting on paired donors, with incorporation or reduction…	GO:0046148//pigment biosynthetic process;GO:1901576//organic substance biosynthetic process;GO:0009813//flavonoid biosynthetic process;GO:0042440//pigment metabolic process;GO:0044699//single-organism process;GO:0044711//single-organism biosynthetic process;GO:0008152//metabolic process;GO:0044710//single-organism metabolic process;GO:0051552//flavone metabolic process;GO:0051553//flavone biosynt…
Pm026308	15.53	33.97	0.423333	0.96	1.18124	0.000147042	0.00130584	yes	UGT73C3	PREDICTED: UDP-glycosyltransferase 73C3-like [Prunus mume]	-	-	-	-	-	-	-
Pm026414	15	5.66667	1.33333	0.506667	-1.39593	0.00807695	0.0394067	yes	--	PREDICTED: uncharacterized protein LOC103340225 [Prunus mume]	-	-	-	-	-	-	-
Pm026479	1403.33	3234.33	35.0267	83.8933	1.2601	8.48824e-41	3.42551e-38	yes	Bp10	PREDICTED: L-ascorbate oxidase homolog [Prunus mume]	-	-	-	-	-	GO:0016679//oxidoreductase activity, acting on diphenols and related substances as donors;GO:0016682//oxidoreductase activity, acting on diphenols and related substances as donors, oxygen as acceptor;GO:0003824//catalytic activity;GO:0016491//oxidoreductase activity	GO:0008152//metabolic process;GO:0044699//single-organism process;GO:0044710//single-organism metabolic process
Pm026484	167	22.6667	9.12333	1.26667	-2.84852	1.94224e-23	2.14564e-21	yes	MES10	PREDICTED: methylesterase 10-like [Prunus mume]	-	-	-	-	-	-	-
Pm026489	659.663	151.323	28.8967	6.75	-2.09794	5.67306e-11	1.79903e-09	yes	SABP2	PREDICTED: salicylic acid-binding protein 2-like [Prunus mume]	-	-	-	-	-	-	-
Pm026529	7.33333	21.3333	0.89	2.7	1.60108	9.56204e-05	0.000900489	yes	--	PREDICTED: uncharacterized protein LOC103340252, partial [Prunus mume]	-	-	-	-	-	-	-
Pm026539	332.667	157.667	32.7033	16.06	-1.02597	8.86291e-12	3.09909e-10	yes	--	HTH-type transcriptional regulator protein ptxE [Theobroma cacao]	-	-	-	-	-	-	-
Pm026560	319.667	137	10.46	4.64333	-1.17165	1.99474e-17	1.38776e-15	yes	YPQ1	PREDICTED: probable vacuolar amino acid transporter YPQ1 [Prunus mume]	-	-	-	-	-	-	-
Pm026585	41.3333	13.6667	1.51	0.513333	-1.55658	1.82293e-06	2.64662e-05	yes	HT1	PREDICTED: serine/threonine-protein kinase STY17-like [Prunus mume]	-	-	-	-	-	-	-
Pm026589	25	10	0.633333	0.256667	-1.30307	0.0054269	0.0287291	yes	AMP2-2	PREDICTED: vicilin-like seed storage protein At2g18540, partial [Prunus mume]	-	-	-	-	-	-	-
Pm026662	0.666667	5.33333	0.02	0.18	3.16993	0.00439773	0.0241027	yes	CYP707A3	PREDICTED: abscisic acid 8'-hydroxylase 3-like [Prunus mume]	-	-	-	-	-	GO:0005488//binding;GO:0046906//tetrapyrrole binding;GO:0003824//catalytic activity;GO:0046872//metal ion binding;GO:0043169//cation binding;GO:0043167//ion binding;GO:1901363//heterocyclic compound binding;GO:0016491//oxidoreductase activity;GO:0046914//transition metal ion binding;GO:0097159//organic cyclic compound binding	GO:0044710//single-organism metabolic process;GO:0044699//single-organism process;GO:0008152//metabolic process
Pm026682	22	10.3333	0.986667	0.476667	-1.04958	0.00898233	0.0430052	yes	DHN3	PREDICTED: cold-shock protein CS120-like [Prunus mume]	-	-	-	-	-	-	-
Pm026691	65.3333	22.3333	2.29333	0.813333	-1.49553	6.07896e-09	1.44472e-07	yes	PER72	PREDICTED: peroxidase 72-like [Prunus mume]	Metabolism	Biosynthesis of other secondary metabolites;Global and Overview	ko01100//Metabolic pathways;ko01110//Biosynthesis of secondary metabolites;ko00940//Phenylpropanoid biosynthesis	K00430	-	GO:0043167//ion binding;GO:0043169//cation binding;GO:0046906//tetrapyrrole binding;GO:0003824//catalytic activity;GO:1901363//heterocyclic compound binding;GO:0005488//binding;GO:0097159//organic cyclic compound binding	GO:0006950//response to stress;GO:0008152//metabolic process;GO:0044710//single-organism metabolic process;GO:0044699//single-organism process;GO:0050896//response to stimulus
Pm026741	10.3333	34	0.616667	2.10667	1.7724	2.23768e-05	0.000251627	yes	ARG7	PREDICTED: auxin-induced protein 15A [Prunus mume]	Environmental Information Processing	Signal transduction	ko04075//Plant hormone signal transduction	K14488	-	-	-
Pm026785	205.333	477.333	3.83667	9.30333	1.27789	5.57358e-27	8.06205e-25	yes	GLR3.6	PREDICTED: glutamate receptor 3.6-like [Prunus mume]	-	-	-	-	-	-	-
Pm026818	25.3333	4	0.876667	0.143333	-2.61265	2.11216e-07	3.7449e-06	yes	At2g17570	PREDICTED: rubber cis-polyprenyltransferase HRT2 [Prunus mume]	Metabolism	Global and Overview;Metabolism of terpenoids and polyketides	ko01110//Biosynthesis of secondary metabolites;ko00900//Terpenoid backbone biosynthesis	K11778	-	GO:0003824//catalytic activity;GO:0016740//transferase activity	-
Pm026818	31.6667	11	1.99667	0.723333	-1.46486	0.00039528	0.00308401	yes	DIR19	PREDICTED: dirigent protein 19-like [Prunus mume]	-	-	-	-	-	-	-
Pm026842	1020	413.667	27.8433	11.7033	-1.25041	5.07196e-31	9.99772e-29	yes	AAE1	PREDICTED: probable acyl-activating enzyme 1, peroxisomal [Prunus mume]	-	-	-	-	-	-	-
Pm026845	3.66667	11.6667	0.196667	0.643333	1.70981	0.00510712	0.027295	yes	--	PREDICTED: uncharacterized protein LOC103340435 [Prunus mume]	-	-	-	-	-	-	-
Pm026889	54.6667	22.3333	1.72667	0.743333	-1.21591	1.7662e-05	0.000203503	yes	THE1	PREDICTED: probable serine/threonine-protein kinase RLCKVII [Prunus mume]	-	-	-	-	-	-	-
Pm026898	379.667	761	15.93	33.1867	1.05886	6.89387e-08	1.3431e-06	yes	PER64	PREDICTED: peroxidase 64 [Prunus mume]	Metabolism	Biosynthesis of other secondary metabolites;Global and Overview	ko01100//Metabolic pathways;ko01110//Biosynthesis of secondary metabolites;ko00940//Phenylpropanoid biosynthesis	K00430	-	GO:0003824//catalytic activity;GO:0046906//tetrapyrrole binding;GO:0005488//binding;GO:0097159//organic cyclic compound binding;GO:0043167//ion binding;GO:1901363//heterocyclic compound binding;GO:0043169//cation binding	GO:0006950//response to stress;GO:0008152//metabolic process;GO:0050896//response to stimulus;GO:0044710//single-organism metabolic process;GO:0044699//single-organism process
Pm026933	1964	4024.67	50.5533	107.283	1.08555	2.97082e-19	2.43802e-17	yes	YBR287W	PREDICTED: uncharacterized transporter YBR287W [Prunus mume]	-	-	-	-	-	-	GO:0044699//single-organism process;GO:0044763//single-organism cellular process;GO:0009987//cellular process
Pm026982	339.333	678	17.1767	35.5667	1.05008	1.88616e-09	4.86194e-08	yes	RHA2B	PREDICTED: probable E3 ubiquitin-protein ligase XERICO [Prunus mume]	-	-	-	-	-	-	-
Pm027000	303.333	1074.67	8.54667	31.5933	1.88619	7.29212e-25	8.99481e-23	yes	PME54	PREDICTED: pectinesterase [Prunus mume]	Metabolism	Carbohydrate metabolism;Global and Overview	ko01100//Metabolic pathways;ko00500//Starch and sucrose metabolism;ko00040//Pentose and glucuronate interconversions	K01051	-	GO:0003824//catalytic activity;GO:0016787//hydrolase activity;GO:0016788//hydrolase activity, acting on ester bonds	GO:0008152//metabolic process
Pm027031	5.66667	19	0.22	0.75	1.76939	0.000362584	0.00286417	yes	--	PREDICTED: protein BIG GRAIN 1-like C [Prunus mume]	-	-	-	-	-	-	-
Pm027080	282	80.3333	7.58333	2.25	-1.75291	4.73404e-27	6.94764e-25	yes	At5g01020	PREDICTED: serine/threonine-protein kinase At5g01020 [Prunus mume]	-	-	-	-	-	GO:0016301//kinase activity;GO:0001883//purine nucleoside binding;GO:0005488//binding;GO:1901363//heterocyclic compound binding;GO:0097159//organic cyclic compound binding;GO:0032549//ribonucleoside binding;GO:0003824//catalytic activity;GO:0004713//protein tyrosine kinase activity;GO:0016773//phosphotransferase activity, alcohol group as acceptor;GO:0016740//transferase activity;GO:0004672//prot…	GO:0008152//metabolic process;GO:0036211//protein modification process;GO:0006796//phosphate-containing compound metabolic process;GO:0044260//cellular macromolecule metabolic process;GO:0043170//macromolecule metabolic process;GO:0006793//phosphorus metabolic process;GO:0044238//primary metabolic process;GO:0019538//protein metabolic process;GO:0016310//phosphorylation;GO:0071704//organic substa…
Pm027106	8.66667	19.3333	0.28	0.65	1.21501	0.00440952	0.024144	yes	At1g23070	PREDICTED: protein LAZ1 homolog 2 [Prunus mume]	-	-	-	-	-	-	-
Pm027124	436.667	1497	23.1433	82.59	1.83537	2.67566e-40	1.01503e-37	yes	PME3	PREDICTED: 21 kDa protein [Prunus mume]	-	-	-	-	-	-	-
Pm027125	43.6667	84.6667	2.67333	5.41	1.01699	2.72453e-06	3.79885e-05	yes	--	PREDICTED: uncharacterized protein LOC103340669, partial [Prunus mume]	-	-	-	-	-	-	-
Pm027135	8.33333	1.33333	0.25	0.0433333	-2.52838	0.000669233	0.00487698	yes	PME2	PREDICTED: pectinesterase-like [Prunus mume]	Metabolism	Global and Overview;Carbohydrate metabolism	ko01100//Metabolic pathways;ko00500//Starch and sucrose metabolism;ko00040//Pentose and glucuronate interconversions	K01051	-	-	-
Pm027196	90.6667	207.333	2.59	6.16	1.24998	1.05205e-14	5.3281e-13	yes	surE	PREDICTED: 5'-nucleotidase SurE-like [Prunus mume]	Metabolism	Nucleotide metabolism;Metabolism of cofactors and vitamins;Global and Overview	ko01100//Metabolic pathways;ko01110//Biosynthesis of secondary metabolites;ko00230//Purine metabolism;ko00240//Pyrimidine metabolism;ko00760//Nicotinate and nicotinamide metabolism	K03787	-	-	-
Pm027210	0	4.54	0.001	0.276667	8.11201	0.00483137	0.0260358	yes	LUT2	PREDICTED: lycopene epsilon cyclase, chloroplastic-like, partial [Prunus mume]	Metabolism	Global and Overview;Metabolism of terpenoids and polyketides	ko01100//Metabolic pathways;ko01110//Biosynthesis of secondary metabolites;ko00906//Carotenoid biosynthesis	K06444	-	-	-
Pm027230	369	167.667	7.33	3.48667	-1.07196	3.03478e-12	1.1491e-10	yes	SELMODRAFT_444075	PREDICTED: inactive protein kinase SELMODRAFT_444075 [Prunus mume]	-	-	-	-	-	-	-
Pm027374	43.6667	134.667	1.36667	4.38333	1.68137	8.56552e-16	4.9488e-14	yes	At1g64760	PREDICTED: glucan endo-1,3-beta-glucosidase 8 [Prunus mume]	-	-	-	-	-	GO:0016798//hydrolase activity, acting on glycosyl bonds;GO:0008422//beta-glucosidase activity;GO:0003824//catalytic activity;GO:0016787//hydrolase activity;GO:0004553//hydrolase activity, hydrolyzing O-glycosyl compounds;GO:0015926//glucosidase activity	GO:0044238//primary metabolic process;GO:0008152//metabolic process
Pm027386	233.667	459.333	8.46667	17.36	1.0359	5.04715e-16	2.98465e-14	yes	--	PREDICTED: protein SODIUM POTASSIUM ROOT DEFECTIVE 2 [Vitis vinifera]	-	-	-	-	-	GO:0043169//cation binding;GO:0005488//binding;GO:0043167//ion binding	-
Pm027438	194.333	84	10.6467	4.71333	-1.17558	3.05818e-07	5.21524e-06	yes	Dynll1	PREDICTED: dynein light chain LC6, flagellar outer arm-like [Prunus mume]	-	-	-	-	-	-	-
Pm027464	654	1413.33	13.99	31.43	1.16775	4.12125e-38	1.35397e-35	yes	At2g26730	PREDICTED: probable inactive receptor kinase At2g26730 [Prunus mume]	-	-	-	-	GO:0044425//membrane part;GO:0031224//intrinsic component of membrane;GO:0016020//membrane	GO:0032550//purine ribonucleoside binding;GO:0001882//nucleoside binding;GO:1901363//heterocyclic compound binding;GO:0001883//purine nucleoside binding;GO:0036094//small molecule binding;GO:0097159//organic cyclic compound binding;GO:0004672//protein kinase activity;GO:0016773//phosphotransferase activity, alcohol group as acceptor;GO:0016301//kinase activity;GO:0016772//transferase activity, tr…	GO:0044238//primary metabolic process;GO:0019538//protein metabolic process;GO:0044260//cellular macromolecule metabolic process;GO:0008152//metabolic process;GO:0006796//phosphate-containing compound metabolic process;GO:0044267//cellular protein metabolic process;GO:0044237//cellular metabolic process;GO:0043170//macromolecule metabolic process;GO:0036211//protein modification process;GO:000646…
Pm027468	680	3373.33	14.58	75.2267	2.36725	4.5853e-126	9.21921e-122	yes	GAI	PREDICTED: LOW QUALITY PROTEIN: DELLA protein DWARF8-like [Prunus mume]	Environmental Information Processing	Signal transduction	ko04075//Plant hormone signal transduction	K14494	-	-	GO:0019438//aromatic compound biosynthetic process;GO:0044249//cellular biosynthetic process;GO:0010467//gene expression;GO:0006351//transcription, DNA-templated;GO:0018130//heterocycle biosynthetic process;GO:0006139//nucleobase-containing compound metabolic process;GO:0044237//cellular metabolic process;GO:1901576//organic substance biosynthetic process;GO:0044238//primary metabolic process;GO:…
Pm027470	120.667	544.333	2.55	11.9833	2.23246	8.51863e-41	3.42551e-38	yes	PCMP-H33	PREDICTED: pentatricopeptide repeat-containing protein At1g08070, chloroplastic-like [Prunus mume]	-	-	-	-	-	-	-
Pm027525	508.667	1286.33	24.73	65.27	1.40016	3.55551e-20	3.17721e-18	yes	FLA6	PREDICTED: fasciclin-like arabinogalactan protein 13 [Prunus mume]	-	-	-	-	-	-	-
Pm027685	38	82.3333	0.993333	2.22333	1.16237	9.83341e-07	1.50465e-05	yes	wdr76	PREDICTED: WD repeat-containing protein 76 [Prunus mume]	-	-	-	-	-	-	-
Pm027691	181.05	64.3667	3.53667	1.30667	-1.4365	3.79866e-11	1.22669e-09	yes	At1g67520	PREDICTED: cysteine-rich receptor-like protein kinase 25 [Prunus mume]	Metabolism	Global and Overview;Carbohydrate metabolism	ko01100//Metabolic pathways;ko00520//Amino sugar and nucleotide sugar metabolism	K01183	-	-	-
Pm027796	11.6667	29	0.486667	1.25667	1.3686	7.21338e-05	0.000706784	yes	At2g43860	PREDICTED: polygalacturonase [Prunus mume]	Metabolism	Carbohydrate metabolism;Global and Overview	ko01100//Metabolic pathways;ko00500//Starch and sucrose metabolism;ko00040//Pentose and glucuronate interconversions	K01184	-	GO:0016798//hydrolase activity, acting on glycosyl bonds;GO:0003824//catalytic activity;GO:0016787//hydrolase activity;GO:0004553//hydrolase activity, hydrolyzing O-glycosyl compounds	GO:0044238//primary metabolic process;GO:0008152//metabolic process
Pm029359	46.3333	111.667	2.81667	7.03	1.31954	1.97548e-10	5.81537e-09	yes	Os04g0179200	PREDICTED: secoisolariciresinol dehydrogenase-like [Prunus mume]	-	-	-	-	-	GO:0003824//catalytic activity	GO:0044699//single-organism process;GO:0044710//single-organism metabolic process;GO:0008152//metabolic process
Pm029840	272.333	61.6667	7.43333	1.76	-2.07843	5.08721e-29	9.05163e-27	yes	SCL3	PREDICTED: scarecrow-like protein 3 [Prunus mume]	-	-	-	-	-	-	GO:0034654//nucleobase-containing compound biosynthetic process;GO:0008152//metabolic process;GO:0044237//cellular metabolic process;GO:0009987//cellular process;GO:0043170//macromolecule metabolic process;GO:0006807//nitrogen compound metabolic process;GO:0019438//aromatic compound biosynthetic process;GO:0009059//macromolecule biosynthetic process;GO:0006351//transcription, DNA-templated;GO:003…
XLOC_000378	1.55	6.34667	0.153333	0.666667	2.12029	0.00450145	0.0245941	yes	ATK5	XP_017186237.1 PREDICTED: kinesin-1-like isoform X1 [Malus domestica]	-	-	-	-	-	-	-
XLOC_000731	130.667	54	6.28333	2.72333	-1.20616	4.73312e-07	7.74322e-06	yes	-	ONI09438.1 hypothetical protein PRUPE_5G238300 [Prunus persica]	-	-	-	-	-	-	-
XLOC_001812	24.3333	50.6667	0.736667	1.57667	1.09779	0.000119204	0.00109489	yes	-	-	-	-	-	-	-	-	-
XLOC_002214	64.3333	13.3333	0.883333	0.19	-2.21696	1.16316e-10	3.53806e-09	yes	At1g35710	ONI01826.1 hypothetical protein PRUPE_6G161700 [Prunus persica]	-	-	-	-	-	-	-
XLOC_002243	0.936667	9.78	0.03	0.323333	3.42999	0.00683474	0.0344785	yes	-	-	-	-	-	-	-	-	-
XLOC_002508	662	268	35.7533	15.0633	-1.24704	6.28224e-24	7.09611e-22	yes	-	XP_007207395.1 hypothetical protein PRUPE_ppa014227mg [Prunus persica]	-	-	-	-	-	-	-
XLOC_002907	8	2.33333	0.52	0.153333	-1.76184	0.0105759	0.0488937	yes	-	-	-	-	-	-	-	-	-
XLOC_002945	76	29.6667	1.61	0.65	-1.30855	1.05658e-05	0.000128283	yes	CRK3	ONI05097.1 hypothetical protein PRUPE_6G356000 [Prunus persica]	-	-	-	-	-	GO:0003824//catalytic activity;GO:0004674//protein serine/threonine kinase activity;GO:0016773//phosphotransferase activity, alcohol group as acceptor;GO:0016740//transferase activity;GO:0004672//protein kinase activity;GO:0016301//kinase activity;GO:0016772//transferase activity, transferring phosphorus-containing groups	GO:0009987//cellular process;GO:0044237//cellular metabolic process;GO:0008152//metabolic process;GO:0006793//phosphorus metabolic process;GO:0006796//phosphate-containing compound metabolic process
XLOC_003766	9.66667	3.33333	0.323333	0.116667	-1.47063	0.0104963	0.0486264	yes	-	ONI33643.1 hypothetical protein PRUPE_1G437700 [Prunus persica]	-	-	-	-	-	-	-
XLOC_003890	0	3.33333	0.001	0.116667	6.86625	0.00378402	0.0212044	yes	CYP72A154	XP_007223241.1 hypothetical protein PRUPE_ppa004414mg [Prunus persica]	-	-	-	-	-	-	-
XLOC_004182	3.33333	0	0.203333	0.001	-7.6677	0.0054089	0.028664	yes	SN2	ONI32401.1 hypothetical protein PRUPE_1G365700 [Prunus persica]	-	-	-	-	-	-	-
XLOC_004993	0.333333	5.66667	0.0166667	0.32	4.26303	0.000542572	0.00404035	yes	HAT	XP_016647135.1 PREDICTED: zinc finger BED domain-containing protein DAYSLEEPER-like [Prunus mume]	-	-	-	-	-	-	-
XLOC_005501	32	16.3333	0.956667	0.456667	-1.06687	0.00575348	0.0301327	yes	RABGGTA	XP_008222491.1 PREDICTED: geranylgeranyl transferase type-2 subunit alpha-like [Prunus mume]	-	-	-	-	-	-	-
XLOC_005731	4.33333	11.3333	0.133333	0.37	1.47249	0.00821216	0.0399644	yes	N	XP_007226605.1 hypothetical protein PRUPE_ppa023385mg [Prunus persica]	-	-	-	-	-	-	-
XLOC_005768	59	162.333	1.92667	5.5	1.51332	6.17641e-09	1.4627e-07	yes	UGT85A24	XP_007225655.1 hypothetical protein PRUPE_ppa004945mg [Prunus persica]	-	-	-	-	-	-	-
XLOC_005929	8.33333	81.6667	0.0866667	0.88	3.34395	4.32588e-28	6.95809e-26	yes	PDR1	XP_007227084.1 hypothetical protein PRUPE_ppa000234mg [Prunus persica]	-	-	-	-	-	-	-
XLOC_006278	7.66667	1	0.643333	0.0933333	-2.7851	0.0020595	0.01272	yes	At1g47710	XP_008378534.1 PREDICTED: serpin-ZX [Malus domestica]	-	-	-	-	-	-	-
XLOC_006787	28	8.66667	0.706667	0.226667	-1.64046	6.20913e-06	8.04386e-05	yes	mask	XP_007226672.1 hypothetical protein PRUPE_ppa021372mg [Prunus persica]	-	-	-	-	-	-	-
XLOC_006788	6	1.33333	0.523333	0.12	-2.1247	0.00830377	0.0403177	yes	-	XP_007226672.1 hypothetical protein PRUPE_ppa021372mg [Prunus persica]	-	-	-	-	-	-	-
XLOC_007283	234.333	935.333	12.3533	51.0333	2.04654	1.92101e-51	1.17042e-48	yes	-	ONI27941.1 hypothetical protein PRUPE_1G112500 [Prunus persica]	-	-	-	-	-	-	-
XLOC_007654	52.6233	108.827	1.01667	2.07333	1.02811	6.28323e-07	1.00103e-05	yes	-	XP_008224553.2 PREDICTED: alpha-glucan phosphorylase, H isozyme-like [Prunus mume]	Metabolism	Global and Overview;Carbohydrate metabolism	ko01100//Metabolic pathways;ko01110//Biosynthesis of secondary metabolites;ko00500//Starch and sucrose metabolism	K00688	-	GO:0043167//ion binding;GO:0016740//transferase activity;GO:0005488//binding;GO:0043168//anion binding;GO:0016757//transferase activity, transferring glycosyl groups;GO:0003824//catalytic activity	GO:0008152//metabolic process
XLOC_008193	17.4433	4.71333	0.46	0.14	-1.71621	0.000133695	0.00120325	yes	-	XP_007214584.1 hypothetical protein PRUPE_ppa025788mg [Prunus persica]	-	-	-	-	-	-	-
XLOC_008617	10.8567	37.1167	0.57	2.07	1.8606	0.000139642	0.00124951	yes	PDCB3	XP_007212991.1 hypothetical protein PRUPE_ppa022594mg [Prunus persica]	-	-	-	-	-	-	-
XLOC_009015	1.33333	7	0.09	0.446667	2.3112	0.00381956	0.021356	yes	GAUT1	XP_007220901.1 hypothetical protein PRUPE_ppa002418mg [Prunus persica]	Metabolism	Carbohydrate metabolism	ko00500//Starch and sucrose metabolism;ko00520//Amino sugar and nucleotide sugar metabolism	K13648	-	-	-
XLOC_009369	38.46	76.7633	0.82	1.73667	1.08263	0.00191974	0.0120012	yes	RKS1	ONI10163.1 hypothetical protein PRUPE_4G031600 [Prunus persica]	-	-	-	-	-	GO:0003824//catalytic activity;GO:0016740//transferase activity	-
XLOC_009370	3.33333	9.66667	0.103333	0.306667	1.56937	0.00988799	0.0464396	yes	RKS1	XP_007214214.1 hypothetical protein PRUPE_ppa021071mg, partial [Prunus persica]	-	-	-	-	-	-	-
XLOC_010122	15.8033	3.17333	1.97667	0.416667	-2.2461	2.03861e-05	0.000231441	yes	-	ONI13021.1 hypothetical protein PRUPE_4G198000 [Prunus persica]	-	-	-	-	-	-	-
XLOC_010243	0.333333	6.33333	0.0166667	0.316667	4.24793	0.000239555	0.00200187	yes	-	XP_016648529.1 PREDICTED: cytochrome P450 CYP736A12-like [Prunus mume]	-	-	-	-	-	-	-
XLOC_011072	398.667	1209.67	10.7933	34.1033	1.65977	6.63436e-67	1.11159e-63	yes	HST	ONI16491.1 LOW QUALITY PROTEIN: hypothetical protein PRUPE_3G101800 [Prunus persica]	Metabolism	Biosynthesis of other secondary metabolites;Global and Overview	ko01100//Metabolic pathways;ko01110//Biosynthesis of secondary metabolites;ko00940//Phenylpropanoid biosynthesis;ko00941//Flavonoid biosynthesis;ko00945//Stilbenoid, diarylheptanoid and gingerol biosynthesis	K13065	-	-	-
XLOC_011182	38.2133	76.2933	1.08667	2.25667	1.05428	3.95074e-05	0.00041523	yes	-	XP_016649205.1 PREDICTED: cold and drought-regulated protein CORA-like [Prunus mume]	-	-	-	-	-	-	-
XLOC_011260	103.667	33	8.36333	2.75	-1.60465	2.39176e-14	1.16438e-12	yes	-	ONI17268.1 hypothetical protein PRUPE_3G149400 [Prunus persica]	-	-	-	-	-	-	-
XLOC_011426	24.3333	9.33333	0.923333	0.363333	-1.34556	0.00131063	0.00860038	yes	UGT85A24	XP_008380053.1 PREDICTED: 7-deoxyloganetin glucosyltransferase-like [Malus domestica]	-	-	-	-	-	-	-
XLOC_012402	14	31.3333	0.386667	0.966667	1.32193	0.000967269	0.00667854	yes	-	ONI11503.1 hypothetical protein PRUPE_4G109700 [Prunus persica]	-	-	-	-	-	-	-
XLOC_012514	8.66	18.22	0.58	1.27333	1.13449	0.00847917	0.0410208	yes	EXPB3	XP_007215818.1 hypothetical protein PRUPE_ppa010041mg [Prunus persica]	-	-	-	-	-	-	GO:0000003//reproduction
XLOC_012565	193.667	80.6667	7.34333	3.16333	-1.21499	0.000109148	0.00101177	yes	-	-	-	-	-	-	-	-	-
XLOC_014250	0.333333	6	0.02	0.396667	4.30986	0.000895729	0.00626849	yes	-	-	-	-	-	-	-	-	-
XLOC_015056	0.333333	5	0.0166667	0.23	3.7866	0.00582213	0.0304131	yes	-	XP_016652509.1 PREDICTED: uncharacterized protein LOC107881938 [Prunus mume]	-	-	-	-	-	-	-
XLOC_016183	5.33333	1	0.27	0.04	-2.75489	0.00848323	0.0410302	yes	-	ONI25725.1 hypothetical protein PRUPE_2G316700 [Prunus persica]	-	-	-	-	-	-	-
XLOC_016701	382	176	7.4	3.57	-1.0516	1.02674e-10	3.15652e-09	yes	PDR1	ONH93114.1 hypothetical protein PRUPE_8G214000 [Prunus persica]	-	-	-	-	-	-	-
XLOC_016702	379	164	9.9	4.46333	-1.14931	6.69167e-14	3.07878e-12	yes	PDR1	XP_007200339.1 hypothetical protein PRUPE_ppa000227mg [Prunus persica]	-	-	-	-	-	-	-
XLOC_016992	280.667	56.3333	9.03667	1.85333	-2.28567	2.04235e-17	1.41599e-15	yes	T6ODM	XP_009343911.1 PREDICTED: protein SRG1-like [Pyrus x bretschneideri]	-	-	-	-	-	-	-
XLOC_017307	97.9267	46.3267	8.17	3.99667	-1.03154	1.42541e-05	0.000167893	yes	NCS1	XP_008237164.1 PREDICTED: protein DMR6-LIKE OXYGENASE 2-like [Prunus mume]	-	-	-	-	-	-	-
XLOC_017729	33.3333	15	0.766667	0.353333	-1.11757	0.000922179	0.00642013	yes	-	-	-	-	-	-	-	-	-
XLOC_018031	30.6667	11	2.71333	1.01	-1.42571	0.000119939	0.00110013	yes	-	XP_008224462.2 PREDICTED: zeaxanthin epoxidase, chloroplastic-like [Prunus mume]	-	-	-	-	-	-	-
XLOC_018158	0.333333	4.33333	0.0433333	0.596667	3.78338	0.00518841	0.0276486	yes	-	-	-	-	-	-	-	-	-
XLOC_018178	37.6667	15.3333	2.03	0.856667	-1.24467	0.00491108	0.0263594	yes	SN1	ONH91835.1 hypothetical protein PRUPE_8G138400 [Prunus persica]	-	-	-	-	-	-	-
XLOC_018421	33.6667	115.333	1.25667	4.48667	1.83604	2.51171e-10	7.29775e-09	yes	ARG7	ONH90867.1 hypothetical protein PRUPE_8G078900 [Prunus persica]	Environmental Information Processing	Signal transduction	ko04075//Plant hormone signal transduction	K14488	-	-	-
XLOC_018471	101.333	12.6667	3.06	0.393333	-2.95971	1.86878e-15	1.04372e-13	yes	UGT85A24	ONH90609.1 hypothetical protein PRUPE_8G063700 [Prunus persica]	-	-	-	-	-	-	-
XLOC_018616	3.33333	18	0.326667	1.78333	2.44869	1.00785e-05	0.00012356	yes	ADR2	XP_008231898.2 PREDICTED: LOW QUALITY PROTEIN: disease resistance protein TAO1 [Prunus mume]	-	-	-	-	-	-	-
XLOC_018652	4.33333	0	0.546667	0.001	-9.09452	0.00056771	0.00420264	yes	ADNT1	XP_007205473.1 hypothetical protein PRUPE_ppa008053mg [Prunus persica]	-	-	-	-	-	-	-
XLOC_019867	1	9.66667	0.0866667	0.826667	3.25376	2.88985e-05	0.000314582	yes	-	ONI09409.1 hypothetical protein PRUPE_5G236600 [Prunus persica]	-	-	-	-	-	-	-
XLOC_020189	7.66667	2	0.386667	0.103333	-1.90378	0.00796768	0.0389776	yes	-	-	-	-	-	-	-	-	-
XLOC_020257	72.0767	157.587	1.59667	3.64667	1.19152	1.42327e-08	3.17804e-07	yes	CYP84A4	ONI06744.1 hypothetical protein PRUPE_5G078500 [Prunus persica]	-	-	-	-	-	-	-
XLOC_020292	49	19.6667	1.78667	0.766667	-1.2206	2.49845e-05	0.000276923	yes	GLCNAC1PUT1	XP_007212470.1 hypothetical protein PRUPE_ppa015067mg, partial [Prunus persica]	-	-	-	-	-	-	-
XLOC_020849	20	5.66667	1.35	0.396667	-1.76696	8.79333e-05	0.00083591	yes	-	XP_007210964.1 hypothetical protein PRUPE_ppa023135mg [Prunus persica]	-	-	-	-	-	-	-
XLOC_021360	30.6667	10	2.66	0.893333	-1.57416	5.89863e-05	0.000592397	yes	-	XP_007203197.1 hypothetical protein PRUPE_ppa025282mg, partial [Prunus persica]	-	-	-	-	-	-	-
XLOC_021406	3.18	0	0.173333	0.001	-7.43741	0.00917999	0.0437822	yes	-	ONH96494.1 hypothetical protein PRUPE_7G132700 [Prunus persica]	-	-	-	-	-	-	-
XLOC_021567	15.6667	64.3333	0.44	1.85	2.07195	5.62824e-06	7.39134e-05	yes	-	XP_008338005.1 PREDICTED: uncharacterized protein DDB_G0290685-like [Malus domestica]	-	-	-	-	-	-	-
XLOC_022156	6.33333	15.6667	0.2	0.516667	1.36923	0.00291955	0.0170442	yes	ASP1	XP_007203973.1 hypothetical protein PRUPE_ppa025075mg [Prunus persica]	-	-	-	-	-	-	-
XLOC_022289	3.33333	0	0.326667	0.001	-8.35168	0.00394732	0.0219361	yes	RGA2	XP_016652529.1 PREDICTED: putative disease resistance RPP13-like protein 1 [Prunus mume]	-	-	-	-	-	-	-
XLOC_022812	8.66667	1	0.856667	0.106667	-3.00562	0.000138318	0.00124073	yes	-	-	-	-	-	-	-	-	-
XLOC_022828	196.333	402.667	12.2733	26.06	1.08631	2.8704e-11	9.46102e-10	yes	AGP20	ONH97878.1 hypothetical protein PRUPE_7G215700 [Prunus persica]	-	-	-	-	-	-	-
XLOC_022999	0.666667	5	0.0466667	0.36	2.94753	0.0104925	0.04862	yes	At1g72590	XP_008236830.1 PREDICTED: polyprenol reductase 2-like isoform X1 [Prunus mume]	-	-	-	-	-	-	-
XLOC_023021	9.33333	20.6667	0.7	1.62	1.21057	0.0101261	0.047249	yes	-	XP_007202657.1 hypothetical protein PRUPE_ppa012311mg [Prunus persica]	-	-	-	-	-	-	-
