# Supplementary material for: Comparative gene expression analysis reveals that multiple mechanisms regulate the weeping trait in Prunus mume
Source: Sci Rep. 2021 Jan 29;11:2675. doi: 10.1038/s41598-021-81892-3 (PMC7846751; doi:10.1038/s41598-021-81892-3)
Supplement: Supplementary file 11 — Supplementary Information 11 [file 41598_2021_81892_MOESM11_ESM.xlsx]

## Sheet: sheet1
Gene ID	Umock_count	UGA_count	Umock_fpkm	UGA_fpkm	log2(FC)	Pvalue	FDR	significant	Symbol	Description	KEGG_A_class	KEGG_B_class	Pathway	K_ID	GO Component	GO Function	GO Process
Pm000009	31.3333	10	0.82	0.293333	-1.48308	0.000574193	0.00293938	yes	--	non-LTR retroelement reverse transcriptase-like [Arabidopsis thaliana]	-	-	-	-	-	-	-
Pm000021	973.4	193.34	27.7533	6.29	-2.14153	7.84e-31	1.07e-28	yes	CYP71A24	PREDICTED: cytochrome P450 71A24-like [Prunus mume]	-	-	-	-	-	-	-
Pm000049	0	3.97333	0.001	0.106667	6.73697	0.00353649	0.0141597	yes	Bp10	PREDICTED: L-ascorbate oxidase homolog [Prunus mume]	Metabolism	Global and Overview;Carbohydrate metabolism	ko01100//Metabolic pathways;ko00053//Ascorbate and aldarate metabolism	K00423	-	-	-
Pm000135	14.3333	2	0.613333	0.0933333	-2.71621	0.000859135	0.00415614	yes	HRPN	PREDICTED: peroxidase 59 [Prunus mume]	Metabolism	Global and Overview;Biosynthesis of other secondary metabolites	ko01100//Metabolic pathways;ko01110//Biosynthesis of secondary metabolites;ko00940//Phenylpropanoid biosynthesis	K00430	-	-	-
Pm000143	174	51.3333	12.36	4.23667	-1.54468	9.02e-12	2.07e-10	yes	SCRM2	PREDICTED: transcription factor SCREAM2-like [Prunus mume]	-	-	-	-	-	-	-
Pm000161	11481.7	19694.7	285.953	580.303	1.02103	5.7e-08	7.16e-07	yes	CYP79D4	isoleucine N-monooxygenase 2-like [Prunus mume]	Metabolism	Global and Overview;Metabolism of other amino acids;Biosynthesis of other secondary metabolites	ko01110//Biosynthesis of secondary metabolites;ko00460//Cyanoamino acid metabolism;ko01210//2-Oxocarboxylic acid metabolism;ko00966//Glucosinolate biosynthesis	K12153	-	GO:0003824//catalytic activity;GO:0016491//oxidoreductase activity;GO:0016705//oxidoreductase activity, acting on paired donors, with incorporation or reduction of molecular oxygen	-
Pm000163	1958	817.333	44.7267	21.3167	-1.06915	3.01e-09	4.8e-08	yes	WRKY33	PREDICTED: probable WRKY transcription factor 33 [Prunus mume]	Organismal Systems	Environmental adaptation	ko04626//Plant-pathogen interaction	K13424	-	GO:0005488//binding;GO:0097159//organic cyclic compound binding;GO:0003676//nucleic acid binding;GO:1901363//heterocyclic compound binding;GO:0003677//DNA binding	GO:0009058//biosynthetic process;GO:0008152//metabolic process;GO:0052315//phytoalexin biosynthetic process;GO:0034641//cellular nitrogen compound metabolic process;GO:0050896//response to stimulus;GO:0044550//secondary metabolite biosynthetic process;GO:0090304//nucleic acid metabolic process;GO:0010467//gene expression;GO:0006351//transcription, DNA-templated;GO:0006950//response to stress;GO:0…
Pm000184	82.3333	142.667	2.8	5.64	1.01027	1.1e-07	1.32e-06	yes	UGT87A1	PREDICTED: UDP-glycosyltransferase 87A1-like [Prunus mume]	-	-	-	-	-	-	-
Pm000250	4.33333	17.3333	0.146667	0.643333	2.13303	5.29e-05	0.000358544	yes	CYP725A2	PREDICTED: taxadiene 5-alpha hydroxylase-like isoform X1 [Prunus mume]	-	-	-	-	-	-	-
Pm000251	485	1147	12.53	34.21	1.44903	9.38e-40	2.08e-37	yes	RF2b	PREDICTED: transcription factor RF2b [Prunus mume]	-	-	-	-	-	-	-
Pm000253	401	70.3333	26.9267	5.25333	-2.35773	1.03e-12	2.75e-11	yes	LTP1	PREDICTED: non-specific lipid-transfer protein 1-like [Prunus mume]	-	-	-	-	-	-	-
Pm000258	3605.33	14527	139.28	662.637	2.25023	1.67e-43	5.1e-41	yes	EXPA8	PREDICTED: expansin-A8-like [Prunus mume]	-	-	-	-	-	-	-
Pm000264	22.6667	8	0.783333	0.313333	-1.32193	0.00399812	0.0157008	yes	OFP4	PREDICTED: LOW QUALITY PROTEIN: transcription repressor OFP4 [Prunus mume]	-	-	-	-	-	-	-
Pm000278	776.663	282	30.6633	12.4233	-1.30346	9.62e-06	7.67e-05	yes	GSVIVT00023967001	PREDICTED: peroxidase 4 [Prunus mume]	Metabolism	Global and Overview;Biosynthesis of other secondary metabolites	ko01100//Metabolic pathways;ko01110//Biosynthesis of secondary metabolites;ko00940//Phenylpropanoid biosynthesis	K00430	-	-	-
Pm000320	278.887	660.543	8.86667	23.8633	1.42833	4.77e-11	9.95e-10	yes	GT6	PREDICTED: UDP-glycosyltransferase 71A16-like [Prunus mume]	-	-	-	-	-	-	-
Pm000324	2221.67	802.333	46.3633	19.49	-1.25025	4.69e-31	6.56e-29	yes	CSLE1	PREDICTED: cellulose synthase-like protein E1 [Prunus mume]	-	-	-	-	-	-	-
Pm000335	210	87	18.4433	8.8	-1.06752	2.35e-07	2.63e-06	yes	--	PREDICTED: heavy metal-associated isoprenylated plant protein 47 [Vitis vinifera]	-	-	-	-	-	-	-
Pm000371	277	120.333	9.66	4.8	-1.00899	1.32e-07	1.56e-06	yes	recX	PREDICTED: regulatory protein RecX isoform X2 [Prunus mume]	-	-	-	-	-	-	-
Pm000377	2685.29	1121.19	64.1833	30.87	-1.05599	1.26e-14	4.33e-13	yes	UKL4	PREDICTED: uridine kinase-like protein 3 [Prunus mume]	Metabolism	Global and Overview;Nucleotide metabolism	ko01100//Metabolic pathways;ko00240//Pyrimidine metabolism	K00876	-	GO:0016740//transferase activity;GO:0003824//catalytic activity;GO:0016301//kinase activity;GO:0032549//ribonucleoside binding;GO:0016772//transferase activity, transferring phosphorus-containing groups;GO:0097367//carbohydrate derivative binding;GO:0001882//nucleoside binding;GO:1901363//heterocyclic compound binding;GO:0097159//organic cyclic compound binding;GO:0036094//small molecule binding;…	GO:1901293//nucleoside phosphate biosynthetic process;GO:0019637//organophosphate metabolic process;GO:0009163//nucleoside biosynthetic process;GO:0008152//metabolic process;GO:0009199//ribonucleoside triphosphate metabolic process;GO:0006139//nucleobase-containing compound metabolic process;GO:0044237//cellular metabolic process;GO:0019693//ribose phosphate metabolic process;GO:1901135//carbohyd…
Pm000418	1467	528	40.6133	17.5333	-1.21185	5.02e-32	7.54e-30	yes	AAP7	PREDICTED: probable amino acid permease 7 isoform X1 [Prunus mume]	-	-	-	-	-	-	-
Pm000495	420.27	811.433	12.1167	26.5433	1.13136	5.96e-06	4.99e-05	yes	TUBB1	PREDICTED: tubulin beta chain-like [Prunus mume]	Cellular Processes	Transport and catabolism	ko04145//Phagosome	K07375	GO:0043226//organelle;GO:0032991//macromolecular complex;GO:0043232//intracellular non-membrane-bounded organelle;GO:0005622//intracellular;GO:0044424//intracellular part;GO:0005856//cytoskeleton;GO:0015630//microtubule cytoskeleton;GO:0044464//cell part;GO:0043228//non-membrane-bounded organelle;GO:0005623//cell;GO:0043229//intracellular organelle	GO:1901363//heterocyclic compound binding;GO:0097367//carbohydrate derivative binding;GO:0097159//organic cyclic compound binding;GO:0001882//nucleoside binding;GO:0016462//pyrophosphatase activity;GO:0032550//purine ribonucleoside binding;GO:0001883//purine nucleoside binding;GO:0005198//structural molecule activity;GO:0016818//hydrolase activity, acting on acid anhydrides, in phosphorus-contain…	GO:1901564//organonitrogen compound metabolic process;GO:0009259//ribonucleotide metabolic process;GO:1901361//organic cyclic compound catabolic process;GO:0009261//ribonucleotide catabolic process;GO:0034655//nucleobase-containing compound catabolic process;GO:0008152//metabolic process;GO:0034622//cellular macromolecular complex assembly;GO:1901575//organic substance catabolic process;GO:000679…
Pm000543	23.6667	42.6667	0.63	1.30333	1.04878	0.00251483	0.0105618	yes	CDC6B	PREDICTED: cell division control protein 6 homolog B [Prunus mume]	-	-	-	-	-	-	-
Pm000545	2002	767.667	97.3033	43.35	-1.16646	9.86e-32	1.45e-29	yes	At5g58800	PREDICTED: probable NAD(P)H dehydrogenase (quinone) FQR1-like 3 isoform X1 [Prunus mume]	Metabolism	Metabolism of cofactors and vitamins;Global and Overview	ko01110//Biosynthesis of secondary metabolites;ko00130//Ubiquinone and other terpenoid-quinone biosynthesis	K03809	-	GO:0003824//catalytic activity	GO:0010467//gene expression;GO:0009059//macromolecule biosynthetic process;GO:0044699//single-organism process;GO:0008152//metabolic process;GO:0044271//cellular nitrogen compound biosynthetic process;GO:0044260//cellular macromolecule metabolic process;GO:1901360//organic cyclic compound metabolic process;GO:0034645//cellular macromolecule biosynthetic process;GO:0009058//biosynthetic process;GO…
Pm000574	118	212.333	2.32667	4.83	1.05376	2.06e-09	3.36e-08	yes	CCR4	PREDICTED: putative serine/threonine-protein kinase-like protein CCR3 [Prunus mume]	-	-	-	-	-	-	-
Pm000579	43.6667	17.6667	1.70667	0.8	-1.09311	0.0030724	0.0125655	yes	--	PREDICTED: transcriptional regulator ATRX homolog isoform X1 [Juglans regia]	-	-	-	-	-	-	-
Pm000587	19	4.66667	1.41	0.39	-1.85415	0.000373486	0.00200314	yes	At1g07170	BnaC04g40780D [Brassica napus]	Genetic Information Processing	Transcription	ko03040//Spliceosome	K12834	GO:0005634//nucleus;GO:0043226//organelle;GO:0044422//organelle part;GO:1990904//ribonucleoprotein complex;GO:0043227//membrane-bounded organelle;GO:0044464//cell part;GO:0005622//intracellular;GO:0005623//cell;GO:0044446//intracellular organelle part;GO:0043231//intracellular membrane-bounded organelle;GO:0043229//intracellular organelle;GO:0030529//intracellular ribonucleoprotein complex;GO:004…	-	GO:0044237//cellular metabolic process;GO:1901360//organic cyclic compound metabolic process;GO:0006396//RNA processing;GO:0034641//cellular nitrogen compound metabolic process;GO:0006139//nucleobase-containing compound metabolic process;GO:0009987//cellular process;GO:0043170//macromolecule metabolic process;GO:0044238//primary metabolic process;GO:0006725//cellular aromatic compound metabolic p…
Pm000591	401.667	695	12.87	25.9233	1.01024	1.22e-17	5.94e-16	yes	PMR5	PREDICTED: protein PMR5 [Prunus mume]	-	-	-	-	-	-	-
Pm000596	663.333	180	12.9633	3.98	-1.7036	4.78e-15	1.73e-13	yes	POT1	PREDICTED: potassium transporter 1 [Prunus mume]	-	-	-	-	-	-	-
Pm000616	123.667	270.333	4.05667	10.3533	1.35173	7.66e-16	3.12e-14	yes	Grxcr1	PREDICTED: uncharacterized protein At5g39865 [Prunus mume]	-	-	-	-	-	-	-
Pm000617	36	15	0.713333	0.343333	-1.05497	0.00486506	0.0185482	yes	WAP	PREDICTED: WPP domain-associated protein-like [Prunus mume]	-	-	-	-	-	-	-
Pm000621	295.58	121.667	8.19333	3.87333	-1.08087	1.76e-07	2.02e-06	yes	UGT76A2	PREDICTED: UDP-glucose iridoid glucosyltransferase-like [Prunus mume]	-	-	-	-	-	-	-
Pm000742	2486.67	5464.67	35.0167	89.5367	1.35444	4.05e-48	1.66e-45	yes	PHOT1	PREDICTED: LOW QUALITY PROTEIN: phototropin-1 [Prunus mume]	-	-	-	-	-	-	-
Pm000767	54.5733	12.47	1.10667	0.293333	-1.91561	1.83e-07	2.09e-06	yes	HERK1	PREDICTED: receptor-like protein kinase HERK 1 [Prunus mume]	-	-	-	-	-	-	-
Pm000804	3.33333	0	0.263333	0.001	-8.04075	0.00887742	0.0307579	yes	ATL52	PREDICTED: RING-H2 finger protein ATL52-like [Prunus mume]	-	-	-	-	-	-	-
Pm000809	765.667	257	30.3333	11.62	-1.38429	4.47e-17	2.06e-15	yes	MYB48	PREDICTED: transcription factor MYB59 [Prunus mume]	-	-	-	-	-	-	-
Pm000846	100.667	41.6667	1.91333	0.903333	-1.08276	2e-05	0.00014915	yes	--	P-hydroxybenzoic acid efflux pump subunit aaeB [Theobroma cacao]	-	-	-	-	-	-	-
Pm000855	917.333	307.333	34.51	13.6967	-1.33319	9.49e-19	5.03e-17	yes	--	PREDICTED: uncharacterized protein LOC103323148 isoform X1 [Prunus mume]	-	-	-	-	-	-	-
Pm000872	173.667	57.3333	7.00667	2.66667	-1.39369	2.86e-07	3.14e-06	yes	SPCC794.11c	PREDICTED: epsin-3 [Prunus mume]	Cellular Processes	Transport and catabolism	ko04144//Endocytosis	K12471	-	-	-
Pm000908	2786.67	5719.67	97.3867	233.757	1.26321	7.78e-31	1.07e-28	yes	EXPA4	PREDICTED: expansin-A4 [Prunus mume]	-	-	-	-	-	-	-
Pm000915	139	45	4.46	1.65667	-1.42876	1.95e-09	3.2e-08	yes	At2g27800	PREDICTED: pentatricopeptide repeat-containing protein At2g27800, mitochondrial-like [Prunus mume]	-	-	-	-	-	-	-
Pm000927	151.11	262.16	10.4833	21.6467	1.04605	1.45e-07	1.7e-06	yes	PRUA1	PREDICTED: major allergen Pru ar 1-like isoform X1 [Prunus mume]	-	-	-	-	-	-	-
Pm000934	71.4667	21.9567	1.50333	0.52	-1.53158	1.74e-05	0.000131523	yes	At1g62910	PREDICTED: LOW QUALITY PROTEIN: pentatricopeptide repeat-containing protein At1g63330-like [Prunus mume]	-	-	-	-	-	-	-
Pm001026	141.043	296.187	5.67	13.78	1.28116	1.59e-16	7.05e-15	yes	--	PREDICTED: vegetative cell wall protein gp1-like [Prunus mume]	-	-	-	-	-	-	-
Pm001075	101	35	2.53333	1.00667	-1.33145	2.4e-07	2.68e-06	yes	At2g28050	PREDICTED: pentatricopeptide repeat-containing protein At2g28050 [Prunus mume]	-	-	-	-	-	-	-
Pm001125	24.3333	55.6667	1.69667	4.50667	1.40936	4.39e-06	3.8e-05	yes	--	PREDICTED: cytochrome P450 CYP749A22-like [Malus domestica]	-	-	-	-	-	-	-
Pm001247	102.333	39.3333	4.90333	2.14667	-1.19166	6.49e-05	0.000430585	yes	--	PREDICTED: uncharacterized protein LOC103326748 [Prunus mume]	-	-	-	-	-	-	-
Pm001309	1	10	0.0766667	0.893333	3.54253	1.5e-06	1.43e-05	yes	CET2	PREDICTED: CEN-like protein 2 isoform X1 [Prunus mume]	-	-	-	-	-	-	GO:0048608//reproductive structure development;GO:0044707//single-multicellular organism process;GO:0032502//developmental process;GO:0048731//system development;GO:0048856//anatomical structure development;GO:0009791//post-embryonic development;GO:0022414//reproductive process;GO:0044767//single-organism developmental process;GO:0061458//reproductive system development;GO:0048367//shoot system d…
Pm001318	33.3333	10.6667	1.21667	0.446667	-1.44566	0.000149967	0.000905109	yes	At1g67190	PREDICTED: LOW QUALITY PROTEIN: F-box/LRR-repeat protein At1g67190-like [Prunus mume]	-	-	-	-	-	-	-
Pm001327	187.333	66	2.23667	0.91	-1.29741	9.56e-11	1.9e-09	yes	RGA2	PREDICTED: putative disease resistance protein At3g14460 [Prunus mume]	-	-	-	-	-	-	-
Pm001350	90.7767	17.0733	2.67333	0.586667	-2.18803	2.15e-07	2.43e-06	yes	FAR3	PREDICTED: fatty acyl-CoA reductase 3-like [Prunus mume]	Metabolism;Cellular Processes	Transport and catabolism;Lipid metabolism	ko04146//Peroxisome;ko00073//Cutin, suberine and wax biosynthesis	K13356	-	-	-
Pm001353	237.813	48.02	6.9	1.56333	-2.14197	5.78e-12	1.37e-10	yes	FAR3	PREDICTED: fatty acyl-CoA reductase 3-like [Prunus mume]	Cellular Processes;Metabolism	Transport and catabolism;Lipid metabolism	ko04146//Peroxisome;ko00073//Cutin, suberine and wax biosynthesis	K13356	-	-	-
Pm001426	19.0367	5.67	0.46	0.15	-1.61667	0.0107537	0.0360918	yes	--	PREDICTED: ankyrin repeat-containing protein At5g02620-like [Prunus mume]	-	-	-	-	-	-	-
Pm001568	985	263.333	35.11	10.8967	-1.688	2.41e-43	7.14e-41	yes	CXE15	PREDICTED: probable carboxylesterase 15 [Prunus mume]	-	-	-	-	-	-	-
Pm001657	1007.67	2020	23.83	55.5133	1.22006	8.61e-32	1.28e-29	yes	AAO	PREDICTED: L-ascorbate oxidase-like [Prunus mume]	Metabolism	Carbohydrate metabolism;Global and Overview	ko01100//Metabolic pathways;ko00053//Ascorbate and aldarate metabolism	K00423	-	-	-
Pm001674	138.65	35.5867	7.01333	2.1	-1.73971	2.82e-11	6.08e-10	yes	BGLU11	PREDICTED: beta-glucosidase 11-like [Prunus mume]	Metabolism	Carbohydrate metabolism;Biosynthesis of other secondary metabolites;Metabolism of other amino acids;Global and Overview	ko01100//Metabolic pathways;ko01110//Biosynthesis of secondary metabolites;ko00500//Starch and sucrose metabolism;ko00940//Phenylpropanoid biosynthesis;ko00460//Cyanoamino acid metabolism	K01188	-	-	-
Pm001782	58.9233	273.66	1.48	7.98667	2.432	7.16e-38	1.46e-35	yes	VIT_19s0014g04930	PREDICTED: (-)-germacrene D synthase-like [Prunus mume]	-	-	-	-	-	-	-
Pm001846	1113.67	413.667	22.8133	9.86667	-1.20924	3.44e-32	5.2e-30	yes	DPEP	PREDICTED: 4-alpha-glucanotransferase, chloroplastic/amyloplastic [Prunus mume]	Metabolism	Global and Overview;Carbohydrate metabolism	ko01100//Metabolic pathways;ko00500//Starch and sucrose metabolism	K00705	-	-	-
Pm001848	281	82.3333	14.3367	4.81667	-1.5736	9.04e-14	2.79e-12	yes	HIPP26	PREDICTED: heavy metal-associated isoprenylated plant protein 20-like [Prunus mume]	-	-	-	-	-	GO:0043167//ion binding;GO:0005488//binding;GO:0043169//cation binding	-
Pm001912	277.333	111	10.23	4.71	-1.11901	1.81e-12	4.67e-11	yes	At5g64700	PREDICTED: WAT1-related protein At5g64700 [Prunus mume]	-	-	-	-	-	-	-
Pm001926	25.6667	56.3333	0.58	1.48333	1.35472	3.87e-06	3.38e-05	yes	AAO	PREDICTED: L-ascorbate oxidase isoform X1 [Prunus mume]	-	-	-	-	-	-	-
Pm001960	4.66667	13	0.0866667	0.27	1.63941	0.00178583	0.00780973	yes	TTL3	PREDICTED: inactive TPR repeat-containing thioredoxin TTL3 [Prunus mume]	-	-	-	-	-	-	-
Pm002058	8.66667	1.33333	0.216667	0.0366667	-2.56294	0.00139037	0.00632628	yes	IP5P5	PREDICTED: type I inositol polyphosphate 5-phosphatase 5 isoform X1 [Prunus mume]	-	-	-	-	-	-	GO:0044710//single-organism metabolic process;GO:0006650//glycerophospholipid metabolic process;GO:0071704//organic substance metabolic process;GO:0006629//lipid metabolic process;GO:0044707//single-multicellular organism process;GO:0048731//system development;GO:0046486//glycerolipid metabolic process;GO:0044763//single-organism cellular process;GO:0006644//phospholipid metabolic process;GO:0090…
Pm002077	10630.7	18342	239.74	481.907	1.00728	3.3e-22	2.43e-20	yes	SHKA	PREDICTED: phospho-2-dehydro-3-deoxyheptonate aldolase 2, chloroplastic-like [Prunus mume]	Metabolism	Amino acid metabolism;Global and Overview	ko01100//Metabolic pathways;ko01110//Biosynthesis of secondary metabolites;ko01130//Biosynthesis of antibiotics;ko01230//Biosynthesis of amino acids;ko00400//Phenylalanine, tyrosine and tryptophan biosynthesis	K01626	-	GO:0003824//catalytic activity	GO:0044710//single-organism metabolic process;GO:1901576//organic substance biosynthetic process;GO:0044283//small molecule biosynthetic process;GO:0006520//cellular amino acid metabolic process;GO:0044711//single-organism biosynthetic process;GO:0008152//metabolic process;GO:0044238//primary metabolic process;GO:1901566//organonitrogen compound biosynthetic process;GO:0008652//cellular amino aci…
Pm002084	71.6667	124	3.34333	6.71667	1.00646	3.51e-05	0.000248771	yes	PER17	PREDICTED: peroxidase 17-like [Prunus mume]	Metabolism	Global and Overview;Biosynthesis of other secondary metabolites	ko01100//Metabolic pathways;ko01110//Biosynthesis of secondary metabolites;ko00940//Phenylpropanoid biosynthesis	K00430	-	-	-
Pm002106	183.667	47	10.28	3.05667	-1.74981	1.57e-15	6.14e-14	yes	--	PREDICTED: uncharacterized protein LOC103334067 isoform X1 [Prunus mume]	-	-	-	-	-	-	-
Pm002111	110.333	15	3.66667	0.556667	-2.71958	1.21e-12	3.19e-11	yes	BHLH94	PREDICTED: transcription factor bHLH94 [Prunus mume]	-	-	-	-	-	-	-
Pm002129	154.667	52.3333	3.96667	1.57333	-1.3341	6.12e-11	1.26e-09	yes	TT12	PREDICTED: protein DETOXIFICATION 27-like [Prunus mume]	-	-	-	-	-	-	-
Pm002201	7030.67	2296	219.38	82.5833	-1.40951	1.49e-26	1.45e-24	yes	BCAT2	PREDICTED: branched-chain-amino-acid aminotransferase 2, chloroplastic-like isoform X1 [Prunus mume]	Metabolism	Global and Overview;Metabolism of cofactors and vitamins;Amino acid metabolism	ko01100//Metabolic pathways;ko01110//Biosynthesis of secondary metabolites;ko01130//Biosynthesis of antibiotics;ko01230//Biosynthesis of amino acids;ko00270//Cysteine and methionine metabolism;ko00280//Valine, leucine and isoleucine degradation;ko01210//2-Oxocarboxylic acid metabolism;ko00770//Pantothenate and CoA biosynthesis;ko00290//Valine, leucine and isoleucine biosynthesis	K00826	-	GO:0008483//transaminase activity;GO:0003824//catalytic activity;GO:0016740//transferase activity;GO:0016769//transferase activity, transferring nitrogenous groups;GO:0004084//branched-chain-amino-acid transaminase activity	GO:0006082//organic acid metabolic process;GO:0044699//single-organism process;GO:0043436//oxoacid metabolic process;GO:0071704//organic substance metabolic process;GO:1901564//organonitrogen compound metabolic process;GO:0006807//nitrogen compound metabolic process;GO:0044237//cellular metabolic process;GO:0044238//primary metabolic process;GO:0044763//single-organism cellular process;GO:0006520…
Pm002209	148.667	53.6667	1.88333	0.79	-1.25336	1.82e-05	0.000137331	yes	At4g38062	PREDICTED: uncharacterized protein At4g38062 [Prunus mume]	-	-	-	-	-	-	-
Pm002213	1137.33	477	47.01	22.8367	-1.04162	5.63e-27	5.79e-25	yes	NIC1	PREDICTED: nicotinamidase 1 [Prunus mume]	-	-	-	-	-	-	-
Pm002246	0	12.6667	0.001	0.586667	9.1964	1.53e-09	2.56e-08	yes	CAD	PREDICTED: probable mannitol dehydrogenase [Prunus mume]	Metabolism	Biosynthesis of other secondary metabolites;Global and Overview	ko01100//Metabolic pathways;ko01110//Biosynthesis of secondary metabolites;ko00940//Phenylpropanoid biosynthesis	K00083	-	GO:0043167//ion binding;GO:0016614//oxidoreductase activity, acting on CH-OH group of donors;GO:0016491//oxidoreductase activity;GO:0005488//binding;GO:0016616//oxidoreductase activity, acting on the CH-OH group of donors, NAD or NADP as acceptor;GO:0043169//cation binding;GO:0003824//catalytic activity	GO:0044699//single-organism process;GO:0044710//single-organism metabolic process;GO:0008152//metabolic process
Pm002257	17.6667	49.6667	0.653333	2.15667	1.72291	2.49e-07	2.77e-06	yes	CAD	PREDICTED: probable mannitol dehydrogenase [Prunus mume]	Metabolism	Global and Overview;Biosynthesis of other secondary metabolites	ko01100//Metabolic pathways;ko01110//Biosynthesis of secondary metabolites;ko00940//Phenylpropanoid biosynthesis	K00083	-	-	-
Pm002258	30.8533	95.7867	1.12	4.05667	1.8568	4.43e-11	9.29e-10	yes	CAD	PREDICTED: probable mannitol dehydrogenase [Prunus mume]	Metabolism	Global and Overview;Biosynthesis of other secondary metabolites	ko01100//Metabolic pathways;ko01110//Biosynthesis of secondary metabolites;ko00940//Phenylpropanoid biosynthesis	K00083	-	-	-
Pm002304	350.667	35.3333	10.69	1.24333	-3.10398	6.73e-52	3.87e-49	yes	BHLH25	PREDICTED: transcription factor bHLH18 [Prunus mume]	-	-	-	-	-	-	-
Pm002313	4349.67	9271.33	121.71	299.523	1.29922	7.23e-36	1.43e-33	yes	TUBA3	PREDICTED: tubulin alpha chain-like [Prunus mume]	Cellular Processes	Transport and catabolism	ko04145//Phagosome	K07374	GO:0032991//macromolecular complex;GO:0043229//intracellular organelle;GO:0005856//cytoskeleton;GO:0005622//intracellular;GO:0043226//organelle;GO:0043228//non-membrane-bounded organelle;GO:0005623//cell;GO:0044464//cell part;GO:0015630//microtubule cytoskeleton;GO:0043232//intracellular non-membrane-bounded organelle;GO:0044424//intracellular part	GO:0016818//hydrolase activity, acting on acid anhydrides, in phosphorus-containing anhydrides;GO:0097367//carbohydrate derivative binding;GO:0005488//binding;GO:0016817//hydrolase activity, acting on acid anhydrides;GO:0003824//catalytic activity;GO:0005198//structural molecule activity;GO:0001883//purine nucleoside binding;GO:0036094//small molecule binding;GO:0016462//pyrophosphatase activity;…	GO:0046434//organophosphate catabolic process;GO:0043933//macromolecular complex subunit organization;GO:0006807//nitrogen compound metabolic process;GO:0071822//protein complex subunit organization;GO:0009987//cellular process;GO:0006195//purine nucleotide catabolic process;GO:1901136//carbohydrate derivative catabolic process;GO:0006163//purine nucleotide metabolic process;GO:0044085//cellular …
Pm002314	79	193.333	1.82667	5.09667	1.48034	1.37e-13	4.11e-12	yes	--	Cys-Gly metallodipeptidase DUG1 [Gossypium arboreum]	-	-	-	-	-	-	-
Pm002327	479.667	864	18.6033	38.61	1.05341	1.37e-22	1.05e-20	yes	HAT22	PREDICTED: homeobox-leucine zipper protein HAT22 [Prunus mume]	-	-	-	-	GO:0005623//cell;GO:0043227//membrane-bounded organelle;GO:0044464//cell part;GO:0043226//organelle;GO:0005622//intracellular;GO:0044424//intracellular part;GO:0043231//intracellular membrane-bounded organelle;GO:0043229//intracellular organelle	GO:0003677//DNA binding;GO:0097159//organic cyclic compound binding;GO:0005488//binding;GO:0003676//nucleic acid binding;GO:0001071//nucleic acid binding transcription factor activity;GO:1901363//heterocyclic compound binding	GO:0019438//aromatic compound biosynthetic process;GO:0034645//cellular macromolecule biosynthetic process;GO:0043170//macromolecule metabolic process;GO:0006725//cellular aromatic compound metabolic process;GO:0009987//cellular process;GO:0016070//RNA metabolic process;GO:0034654//nucleobase-containing compound biosynthetic process;GO:0008152//metabolic process;GO:1901362//organic cyclic compoun…
Pm002353	111	288	5.32333	16.11	1.59755	8.73e-12	2.01e-10	yes	BZIP43	PREDICTED: light-inducible protein CPRF2 [Prunus mume]	-	-	-	-	-	-	-
Pm002399	63.6667	23.6667	1.27	0.55	-1.20732	6.46e-06	5.35e-05	yes	At2g23060	PREDICTED: probable N-acetyltransferase HLS1 [Prunus mume]	-	-	-	-	-	-	-
Pm002422	23.6667	7.66667	2.46	0.92	-1.41895	0.000444674	0.0023419	yes	--	late embryogenesis abundant protein group 8 protein [Arachis hypogaea]	-	-	-	-	-	-	-
Pm002430	5968.33	11115.7	297.223	635.947	1.09736	1.01e-21	7.06e-20	yes	AGP18	PREDICTED: lysine-rich arabinogalactan protein 19 [Prunus mume]	-	-	-	-	-	-	-
Pm002447	25.4767	66.5333	0.75	2.27333	1.59985	0.000154333	0.000928396	yes	CYP81E8	PREDICTED: cytochrome P450 81E8-like [Prunus mume]	-	-	-	-	-	-	-
Pm002450	4614	1651.67	122.723	51.03	-1.26599	6.67e-34	1.2e-31	yes	CYP81E8	PREDICTED: cytochrome P450 81E8-like isoform X1 [Prunus mume]	Metabolism	Biosynthesis of other secondary metabolites;Global and Overview	ko01110//Biosynthesis of secondary metabolites;ko00943//Isoflavonoid biosynthesis	K13260	-	-	-
Pm002468	2	10.3333	0.0733333	0.42	2.51785	0.000188566	0.00110495	yes	CAD	PREDICTED: cinnamyl alcohol dehydrogenase 1-like [Prunus mume]	Metabolism	Global and Overview;Biosynthesis of other secondary metabolites	ko01100//Metabolic pathways;ko01110//Biosynthesis of secondary metabolites;ko00940//Phenylpropanoid biosynthesis	K00083	-	GO:0003824//catalytic activity;GO:0016491//oxidoreductase activity;GO:0043169//cation binding;GO:0043167//ion binding;GO:0005488//binding;GO:0016614//oxidoreductase activity, acting on CH-OH group of donors;GO:0016616//oxidoreductase activity, acting on the CH-OH group of donors, NAD or NADP as acceptor	GO:0008152//metabolic process;GO:0044699//single-organism process;GO:0044710//single-organism metabolic process
Pm002482	200.333	385.333	5.25333	11.7167	1.15726	4.81e-15	1.74e-13	yes	At3g47200	PREDICTED: UPF0481 protein At3g47200 [Prunus mume]	-	-	-	-	-	-	-
Pm002489	1206.33	2119	19.03	38.54	1.01808	4.48e-26	4.16e-24	yes	At5g67200	PREDICTED: probable inactive receptor kinase At5g67200 [Prunus mume]	-	-	-	-	-	-	-
Pm002520	691.333	1334	13.3267	29.8	1.161	4.52e-27	4.74e-25	yes	LECRK81	PREDICTED: L-type lectin-domain containing receptor kinase VIII.1 [Prunus mume]	-	-	-	-	-	GO:0016740//transferase activity;GO:0032549//ribonucleoside binding;GO:0016772//transferase activity, transferring phosphorus-containing groups;GO:0004672//protein kinase activity;GO:0001883//purine nucleoside binding;GO:0016301//kinase activity;GO:0016773//phosphotransferase activity, alcohol group as acceptor;GO:0003824//catalytic activity;GO:0001882//nucleoside binding;GO:0005488//binding;GO:0…	GO:0071704//organic substance metabolic process;GO:0043170//macromolecule metabolic process;GO:0044267//cellular protein metabolic process;GO:0044237//cellular metabolic process;GO:0019538//protein metabolic process;GO:0044238//primary metabolic process;GO:0006793//phosphorus metabolic process;GO:0006464//cellular protein modification process;GO:0036211//protein modification process;GO:0043412//m…
Pm002521	187	81.6667	7.03667	3.44333	-1.03109	0.000240127	0.00136552	yes	PER21	PREDICTED: peroxidase 21 [Prunus mume]	Metabolism	Global and Overview;Biosynthesis of other secondary metabolites	ko01100//Metabolic pathways;ko01110//Biosynthesis of secondary metabolites;ko00940//Phenylpropanoid biosynthesis	K00430	-	-	-
Pm002522	653	224.333	23.13	9.16333	-1.33582	7.65e-22	5.44e-20	yes	--	PREDICTED: transcription initiation factor TFIID subunit 7-like [Ziziphus jujuba]	-	-	-	-	-	-	-
Pm002533	12	24	0.766667	1.73667	1.17965	0.00135218	0.00617763	yes	--	PREDICTED: josephin-like protein [Citrus sinensis]	-	-	-	-	-	-	-
Pm002592	13.6667	1.33333	1.47	0.16	-3.19967	5.58e-06	4.7e-05	yes	COPT2	PREDICTED: copper transporter 2-like [Prunus mume]	-	-	-	-	-	-	-
Pm002593	102	25	4.74333	1.33667	-1.82726	6.83e-10	1.2e-08	yes	COPT6	PREDICTED: copper transporter 6-like [Prunus mume]	-	-	-	-	-	-	-
Pm002634	12.7533	25.9433	0.29	0.67	1.20811	0.00141449	0.00642005	yes	LECRK41	PREDICTED: L-type lectin-domain containing receptor kinase IV.1-like [Prunus mume]	-	-	-	-	-	-	-
Pm002663	30.6667	5.33333	1.35333	0.28	-2.27302	2.83e-07	3.11e-06	yes	SRG1	PREDICTED: protein SRG1-like [Prunus mume]	-	-	-	-	-	-	-
Pm002669	5.33333	14.3333	0.2	0.63	1.65535	0.00119018	0.00551225	yes	SRG1	PREDICTED: protein SRG1-like [Prunus mume]	-	-	-	-	-	-	-
Pm002674	117.333	364.333	2.61667	9.48	1.85716	5.57e-29	6.6e-27	yes	PCS1	PREDICTED: aspartic proteinase PCS1 [Prunus mume]	-	-	-	-	-	GO:0016787//hydrolase activity;GO:0003824//catalytic activity	GO:0044238//primary metabolic process;GO:0016485//protein processing;GO:0008152//metabolic process;GO:0071704//organic substance metabolic process;GO:0010467//gene expression;GO:0019538//protein metabolic process;GO:0006508//proteolysis;GO:0051604//protein maturation;GO:0043170//macromolecule metabolic process
Pm002691	1300	2919.33	48.11	126.74	1.39746	3.43e-31	4.86e-29	yes	EXPA3	PREDICTED: expansin-A6 [Prunus mume]	-	-	-	-	GO:0005623//cell;GO:0071944//cell periphery;GO:0044464//cell part;GO:0030312//external encapsulating structure	-	GO:0045229//external encapsulating structure organization;GO:0071840//cellular component organization or biogenesis;GO:0009987//cellular process;GO:0071554//cell wall organization or biogenesis;GO:0071555//cell wall organization;GO:0016043//cellular component organization
Pm002710	5.66667	1	0.1	0.0166667	-2.58496	0.0151331	0.0478096	yes	TRM32	DUF4378 domain-containing protein [Cephalotus follicularis]	-	-	-	-	-	-	-
Pm002719	51.6667	101.333	2.72	6.21667	1.19253	9.46e-08	1.14e-06	yes	--	PREDICTED: cyclin-dependent protein kinase inhibitor SMR3 [Prunus mume]	-	-	-	-	-	-	-
Pm002746	400.667	89.6667	10.4267	2.72667	-1.93507	2.76e-28	3.11e-26	yes	At3g09470	PREDICTED: UNC93-like protein 3 [Prunus mume]	-	-	-	-	-	-	-
Pm002800	153	65.3333	5.58333	2.76667	-1.01298	3.26e-06	2.89e-05	yes	MAKR4	PREDICTED: probable membrane-associated kinase regulator 4 [Prunus mume]	-	-	-	-	-	-	-
Pm002815	447.333	161.333	7.89	3.30667	-1.25465	8.52e-15	2.98e-13	yes	nfrkb	Nuclear factor related to kappa-B-binding protein, related [Medicago truncatula]	-	-	-	-	-	-	-
Pm002839	319	111.667	21.77	8.80667	-1.30567	7.64e-12	1.78e-10	yes	--	PREDICTED: uncharacterized serine-rich protein C1E8.05 [Prunus mume]	-	-	-	-	-	-	-
Pm002847	3618.67	1505	143.583	69.16	-1.05388	1.68e-16	7.43e-15	yes	FER1	PREDICTED: ferritin-4, chloroplastic [Prunus mume]	-	-	-	-	-	-	-
Pm002873	2.66667	7.66667	0.0633333	0.213333	1.75207	0.0143416	0.045783	yes	RLP12	PREDICTED: probable LRR receptor-like serine/threonine-protein kinase At1g34110 [Prunus mume]	-	-	-	-	-	-	-
Pm002898	9454	3266	147.973	58.9767	-1.32712	7.05e-41	1.75e-38	yes	AMPD	PREDICTED: AMP deaminase isoform X1 [Prunus mume]	Metabolism	Global and Overview;Nucleotide metabolism	ko01100//Metabolic pathways;ko01110//Biosynthesis of secondary metabolites;ko01130//Biosynthesis of antibiotics;ko00230//Purine metabolism	K01490	-	-	-
Pm002900	418	862.333	11.8567	28.2667	1.2534	5.64e-16	2.31e-14	yes	TBL3	PREDICTED: protein trichome birefringence-like 3 [Prunus mume]	-	-	-	-	-	-	-
Pm002949	159.39	49.6133	2.58667	0.916667	-1.49663	1.95e-06	1.8e-05	yes	At3g47570	PREDICTED: probable LRR receptor-like serine/threonine-protein kinase At3g47570 [Prunus mume]	-	-	-	-	-	-	-
Pm003001	2101	3627.67	41.58	83.2967	1.00237	2.86e-30	3.69e-28	yes	--	PREDICTED: mucin-5AC [Prunus mume]	-	-	-	-	-	-	-
Pm003016	86.3333	165.667	4.48	10.0833	1.1704	2.86e-08	3.84e-07	yes	--	DUF599 domain-containing protein [Cephalotus follicularis]	-	-	-	-	-	-	-
Pm003060	438.667	98	12.5467	3.23667	-1.95472	3.06e-28	3.4e-26	yes	OFP2	PREDICTED: transcription repressor OFP1-like [Prunus mume]	-	-	-	-	-	-	-
Pm003070	76	132	3.96667	8.00333	1.01267	1.33e-06	1.28e-05	yes	--	PREDICTED: microtubule-associated serine/threonine-protein kinase 3 [Prunus mume]	-	-	-	-	-	-	-
Pm003074	467	109	33.53	9.04333	-1.89053	1.12e-33	1.92e-31	yes	--	PREDICTED: transcription factor SCREAM2-like isoform X1 [Malus domestica]	-	-	-	-	-	-	-
Pm003137	520.667	1000	15.83	35.6	1.16922	4.09e-20	2.45e-18	yes	--	PREDICTED: uncharacterized protein LOC103343997 [Prunus mume]	-	-	-	-	-	-	-
Pm003162	321	905.333	6.97	23.0167	1.72345	5.77e-33	9.3e-31	yes	RABEPK	PREDICTED: rho GTPase-activating protein gacHH-like isoform X1 [Prunus mume]	-	-	-	-	-	-	-
Pm003267	357	1132.33	8.31	30.63	1.88202	1.04e-49	4.87e-47	yes	MYB86	PREDICTED: transcription factor MYB86 [Prunus mume]	-	-	-	-	-	-	-
Pm003344	72.3333	24.6667	0.566667	0.22	-1.365	3.07e-07	3.34e-06	yes	At3g47570	PREDICTED: probable LRR receptor-like serine/threonine-protein kinase At3g47570 [Fragaria vesca subsp. vesca] [Fragaria vesca]	-	-	-	-	-	-	-
Pm003364	103.667	39	2.77333	1.18667	-1.22471	1.06e-06	1.03e-05	yes	CPT1	PREDICTED: root phototropism protein 3-like [Prunus mume]	-	-	-	-	-	-	-
Pm003365	29.6667	51.6667	1.33	2.67667	1.00901	0.000164757	0.000981137	yes	--	PREDICTED: uncharacterized protein LOC103344659 [Prunus mume]	-	-	-	-	-	-	-
Pm003414	2609	1132.33	127.343	63.5633	-1.00246	1.84e-12	4.73e-11	yes	AHP1	PREDICTED: histidine-containing phosphotransfer protein 1-like [Prunus mume]	Environmental Information Processing	Signal transduction	ko04075//Plant hormone signal transduction	K14490	-	GO:0060089//molecular transducer activity;GO:0016628//oxidoreductase activity, acting on the CH-CH group of donors, NAD or NADP as acceptor;GO:0016627//oxidoreductase activity, acting on the CH-CH group of donors;GO:0003824//catalytic activity;GO:0016491//oxidoreductase activity	GO:0044710//single-organism metabolic process;GO:0008152//metabolic process;GO:0044699//single-organism process
Pm003415	746.333	252	13.43	5.19667	-1.3698	4.52e-23	3.58e-21	yes	rihA	Inosine-uridine preferring nucleoside hydrolase family protein [Theobroma cacao]	-	-	-	-	-	-	-
Pm003416	831.333	329	17.9167	8.18	-1.13113	6.61e-25	5.89e-23	yes	--	PREDICTED: myosin heavy chain, striated muscle [Prunus mume]	-	-	-	-	-	-	-
Pm003417	9225.67	3595	208.43	94.2433	-1.1451	1.45e-39	3.17e-37	yes	GID1C	PREDICTED: gibberellin receptor GID1C [Prunus mume]	Environmental Information Processing	Signal transduction	ko04075//Plant hormone signal transduction	K14493	-	-	-
Pm003443	23.3333	6	0.89	0.243333	-1.87087	0.00535395	0.0201113	yes	--	PREDICTED: uncharacterized protein LOC107880069 [Prunus mume]	-	-	-	-	-	-	-
Pm003479	18.3333	5.33333	0.956667	0.326667	-1.5502	0.00200873	0.00866032	yes	guaD	PREDICTED: tRNA(adenine(34)) deaminase, chloroplastic-like [Prunus mume]	-	-	-	-	-	GO:0043167//ion binding;GO:0043169//cation binding;GO:0046872//metal ion binding;GO:0046914//transition metal ion binding;GO:0005488//binding;GO:0003824//catalytic activity	-
Pm003508	864.333	249.333	49.6233	16.5233	-1.58651	4.72e-24	4.01e-22	yes	At3g04780	PREDICTED: PITH domain-containing protein At3g04780 [Prunus mume]	-	-	-	-	-	GO:0016667//oxidoreductase activity, acting on a sulfur group of donors;GO:0015036//disulfide oxidoreductase activity;GO:0016491//oxidoreductase activity;GO:0003824//catalytic activity	GO:0065008//regulation of biological quality;GO:0044699//single-organism process;GO:0008152//metabolic process;GO:0009987//cellular process;GO:0044710//single-organism metabolic process;GO:0044763//single-organism cellular process;GO:0019725//cellular homeostasis;GO:0042592//homeostatic process;GO:0065007//biological regulation
Pm003563	284	510.333	10.61	22.2533	1.0686	8.67e-12	2e-10	yes	GIF1	PREDICTED: GRF1-interacting factor 1 [Prunus mume]	-	-	-	-	-	-	-
Pm003635	1488.33	2720.67	51.29	109.137	1.08939	1.95e-18	1.02e-16	yes	At5g33370	PREDICTED: GDSL esterase/lipase At5g33370-like [Prunus mume]	-	-	-	-	-	GO:0003824//catalytic activity;GO:0016787//hydrolase activity	-
Pm003673	260.19	51.8667	14.2233	3.29333	-2.11064	1.33e-17	6.49e-16	yes	--	PREDICTED: uncharacterized protein LOC103318760 [Prunus mume]	-	-	-	-	-	GO:0003824//catalytic activity;GO:0016740//transferase activity;GO:0016853//isomerase activity	GO:0051273//beta-glucan metabolic process;GO:0005976//polysaccharide metabolic process;GO:0009987//cellular process;GO:0043170//macromolecule metabolic process;GO:0008152//metabolic process;GO:0044264//cellular polysaccharide metabolic process;GO:0071704//organic substance metabolic process;GO:0044238//primary metabolic process;GO:0005975//carbohydrate metabolic process;GO:0044237//cellular metab…
Pm003687	554.333	237	10.1433	4.95	-1.03503	5.92e-09	8.97e-08	yes	CLV2	PREDICTED: leucine-rich repeat receptor-like protein CLAVATA2 [Prunus mume]	-	-	-	-	-	GO:0016491//oxidoreductase activity;GO:0016627//oxidoreductase activity, acting on the CH-CH group of donors;GO:0003824//catalytic activity;GO:0016628//oxidoreductase activity, acting on the CH-CH group of donors, NAD or NADP as acceptor	GO:0044237//cellular metabolic process;GO:0044699//single-organism process;GO:0009987//cellular process;GO:0006793//phosphorus metabolic process;GO:0044710//single-organism metabolic process;GO:0006796//phosphate-containing compound metabolic process;GO:0008152//metabolic process
Pm003719	900.667	381.333	9.40333	4.56667	-1.04203	9.27e-13	2.5e-11	yes	At3g03300	PREDICTED: endoribonuclease Dicer homolog 2 [Prunus mume]	-	-	-	-	-	-	-
Pm003767	126.667	46	3.23333	1.32333	-1.28885	1.56e-05	0.000119537	yes	THG1	PREDICTED: tRNA(His) guanylyltransferase 1 [Prunus mume]	-	-	-	-	-	-	-
Pm003801	182	564	5.31667	18.93	1.83208	3.02e-38	6.2e-36	yes	Stard10	PREDICTED: PCTP-like protein [Prunus mume]	-	-	-	-	-	-	-
Pm003892	173.667	38	9.47667	2.37	-1.99949	3.71e-15	1.37e-13	yes	--	PREDICTED: uncharacterized protein LOC103319013 [Prunus mume]	-	-	-	-	-	-	-
Pm003958	2979.67	1141	99.6367	44.2267	-1.17176	5.02e-20	2.95e-18	yes	GLUA2	PREDICTED: glutelin type-A 2-like [Prunus mume]	-	-	-	-	-	-	-
Pm003967	352.667	142	7.51	3.51333	-1.09597	4.68e-12	1.13e-10	yes	At1g10910	PREDICTED: pentatricopeptide repeat-containing protein At1g10910, chloroplastic [Prunus mume]	-	-	-	-	-	-	-
Pm003970	1147.67	420.333	19.6467	8.20333	-1.26	7.21e-14	2.25e-12	yes	PIP5K8	PREDICTED: phosphatidylinositol 4-phosphate 5-kinase 7-like [Prunus mume]	Environmental Information Processing;Cellular Processes;Metabolism	Signal transduction;Global and Overview;Transport and catabolism;Carbohydrate metabolism	ko01100//Metabolic pathways;ko04144//Endocytosis;ko04070//Phosphatidylinositol signaling system;ko00562//Inositol phosphate metabolism	K00889	-	-	-
Pm004020	107.71	42.27	1.51	0.676667	-1.15803	2.39e-05	0.000175248	yes	N	PREDICTED: TMV resistance protein N-like [Prunus mume]	-	-	-	-	-	-	-
Pm004068	12	4	0.37	0.14	-1.4021	0.0156595	0.0491794	yes	SDC1	PREDICTED: serine decarboxylase 1-like [Prunus mume]	Metabolism	Global and Overview;Amino acid metabolism	ko01100//Metabolic pathways;ko01110//Biosynthesis of secondary metabolites;ko00340//Histidine metabolism	K01590	-	GO:0016830//carbon-carbon lyase activity;GO:0016829//lyase activity;GO:0003824//catalytic activity;GO:0043168//anion binding;GO:0005488//binding;GO:0043167//ion binding	GO:0044237//cellular metabolic process;GO:0008152//metabolic process;GO:0006082//organic acid metabolic process;GO:0044281//small molecule metabolic process;GO:0044763//single-organism cellular process;GO:0043436//oxoacid metabolic process;GO:0044699//single-organism process;GO:0044710//single-organism metabolic process;GO:0071704//organic substance metabolic process;GO:0009987//cellular process
Pm004077	446.93	176.733	3.86667	1.76667	-1.13006	4.58e-11	9.6e-10	yes	N	PREDICTED: LOW QUALITY PROTEIN: protein SUPPRESSOR OF npr1-1, CONSTITUTIVE 1-like [Prunus mume]	-	-	-	-	-	-	-
Pm004087	2653.67	7804.67	49.77	168.84	1.76231	1.3e-27	1.41e-25	yes	Xyl2	PREDICTED: beta-xylosidase/alpha-L-arabinofuranosidase 2 [Prunus mume]	Metabolism	Carbohydrate metabolism;Global and Overview	ko01100//Metabolic pathways;ko00500//Starch and sucrose metabolism;ko00520//Amino sugar and nucleotide sugar metabolism	K15920	-	-	-
Pm004124	421.333	127.667	11.83	4.12667	-1.5194	2.94e-13	8.48e-12	yes	At2g27520	PREDICTED: F-box/LRR-repeat/kelch-repeat protein At2g27520-like [Prunus mume]	-	-	-	-	-	-	-
Pm004162	169.627	68.95	0.926667	0.436667	-1.08552	1.12e-07	1.34e-06	yes	N	resistance protein 2 [Prunus sogdiana]	-	-	-	-	-	-	-
Pm004168	4.78333	12.39	0.32	0.986667	1.62449	0.0134182	0.0432882	yes	--	PREDICTED: threonylcarbamoyladenosine tRNA methylthiotransferase [Prunus mume]	-	-	-	-	-	GO:0051540//metal cluster binding;GO:0003824//catalytic activity;GO:0051536//iron-sulfur cluster binding;GO:0016491//oxidoreductase activity;GO:0005488//binding	GO:0071704//organic substance metabolic process;GO:0043170//macromolecule metabolic process;GO:0008152//metabolic process
Pm004235	13.1633	26.79	0.433333	1	1.20645	0.00145247	0.00655547	yes	OPR2	PREDICTED: 12-oxophytodienoate reductase 2-like [Prunus mume]	Metabolism	Global and Overview;Lipid metabolism	ko01100//Metabolic pathways;ko01110//Biosynthesis of secondary metabolites;ko00592//alpha-Linolenic acid metabolism	K05894	-	-	-
Pm004250	588.333	1309.67	23.7933	61.3967	1.3676	7.75e-27	7.72e-25	yes	GXM2	PREDICTED: glucuronoxylan 4-O-methyltransferase 3-like [Prunus mume]	-	-	-	-	-	-	-
Pm004251	172.667	330	5.39	12.03	1.15828	2.43e-11	5.3e-10	yes	QTRTD1	PREDICTED: queuine tRNA-ribosyltransferase subunit QTRTD1-like [Prunus mume]	-	-	-	-	-	-	-
Pm004271	48.3333	11	1.48333	0.383333	-1.95217	9.82e-08	1.19e-06	yes	DTXL3	PREDICTED: protein DETOXIFICATION 14-like [Prunus mume]	-	-	-	-	-	-	-
Pm004274	111.257	45.1933	1.85667	0.863333	-1.10473	2.75e-06	2.48e-05	yes	RGA2	PREDICTED: disease resistance protein RGA2-like [Prunus mume]	-	-	-	-	-	-	-
Pm004310	707	306.667	10.3233	5.12	-1.01169	4.56e-13	1.28e-11	yes	HSL1	PREDICTED: receptor-like protein kinase HSL1 [Prunus mume]	-	-	-	-	GO:0016020//membrane;GO:0031224//intrinsic component of membrane;GO:0044425//membrane part	GO:0036094//small molecule binding;GO:1901363//heterocyclic compound binding;GO:0004702//receptor signaling protein serine/threonine kinase activity;GO:0016772//transferase activity, transferring phosphorus-containing groups;GO:0005057//receptor signaling protein activity;GO:0097159//organic cyclic compound binding;GO:0032549//ribonucleoside binding;GO:0016628//oxidoreductase activity, acting on …	GO:0048518//positive regulation of biological process;GO:0031325//positive regulation of cellular metabolic process;GO:0032147//activation of protein kinase activity;GO:0010562//positive regulation of phosphorus metabolic process;GO:0010604//positive regulation of macromolecule metabolic process;GO:0044093//positive regulation of molecular function;GO:0043085//positive regulation of catalytic act…
Pm004329	1766.33	536.333	91.8633	32.3333	-1.50647	9.97e-43	2.87e-40	yes	At5g65660	PREDICTED: uncharacterized protein At5g65660-like [Prunus mume]	-	-	-	-	-	-	-
Pm004330	296	125.667	11.0533	5.49333	-1.00873	2.08e-08	2.87e-07	yes	BHLH93	PREDICTED: transcription factor bHLH93-like [Prunus mume]	-	-	-	-	-	-	-
Pm004358	9.66667	1.66667	0.286667	0.0566667	-2.3388	0.00186555	0.00810795	yes	CYP82A1	PREDICTED: cytochrome P450 82A3-like [Prunus mume]	-	-	-	-	-	-	-
Pm004403	624.333	267	19.4433	9.56333	-1.02369	1.06e-10	2.08e-09	yes	CER2	PREDICTED: protein ECERIFERUM 1 [Prunus mume]	-	-	-	-	-	-	-
Pm004423	1132	320	45.8033	15.09	-1.60186	4.03e-19	2.23e-17	yes	BCA5	PREDICTED: beta carbonic anhydrase 5, chloroplastic isoform X1 [Prunus mume]	Metabolism	Energy metabolism	ko00910//Nitrogen metabolism	K01673	-	-	-
Pm004437	81	31	2.07	0.89	-1.21775	0.0039209	0.0154461	yes	PME7	PREDICTED: probable pectinesterase/pectinesterase inhibitor 7 [Prunus mume]	Metabolism	Carbohydrate metabolism;Global and Overview	ko01100//Metabolic pathways;ko00500//Starch and sucrose metabolism;ko00040//Pentose and glucuronate interconversions	K01051	-	-	-
Pm004445	397.523	155.037	10.25	4.59667	-1.15696	6.55e-15	2.32e-13	yes	UGT85A24	PREDICTED: 7-deoxyloganetin glucosyltransferase-like [Prunus mume]	-	-	-	-	-	-	-
Pm004445	638.093	208.557	18.0033	6.81333	-1.40183	1.81e-26	1.74e-24	yes	UGT85A24	PREDICTED: 7-deoxyloganetin glucosyltransferase-like [Prunus mume]	-	-	-	-	-	-	-
Pm004445	123.883	39.76	3.62	1.30667	-1.4701	5.44e-05	0.000367993	yes	UGT85A24	PREDICTED: 7-deoxyloganetin glucosyltransferase-like [Prunus mume]	-	-	-	-	-	-	-
Pm004449	3.58667	0	0.12	0.001	-6.90689	0.0038183	0.0151096	yes	UGT85A24	PREDICTED: 7-deoxyloganetin glucosyltransferase-like [Prunus mume]	-	-	-	-	-	-	-
Pm004454	20.6667	6.33333	0.746667	0.27	-1.4675	0.00150673	0.00676062	yes	EXO	PREDICTED: protein EXORDIUM-like [Prunus mume]	-	-	-	-	-	-	-
Pm004481	3935	9863.67	240.093	691.08	1.52526	3.34e-16	1.41e-14	yes	At2g44790	PREDICTED: blue copper protein [Prunus mume]	-	-	-	-	-	-	-
Pm004505	424.667	113.667	13.91	4.29667	-1.69483	1.19e-17	5.82e-16	yes	PUP3	PREDICTED: purine permease 3-like [Prunus mume]	-	-	-	-	GO:0031224//intrinsic component of membrane;GO:0016020//membrane;GO:0044425//membrane part	-	-
Pm004507	342.667	129	12.27	5.25	-1.22475	8.52e-11	1.7e-09	yes	PUP3	PREDICTED: purine permease 3-like [Prunus mume]	-	-	-	-	GO:0031224//intrinsic component of membrane;GO:0044425//membrane part;GO:0016020//membrane	-	-
Pm004529	120.667	37.6667	3.92333	1.41667	-1.46958	2.07e-11	4.59e-10	yes	CYCD3-1	PREDICTED: cyclin-D2-1-like [Prunus mume]	-	-	-	-	-	-	-
Pm004538	70.0267	26.0467	1.10667	0.476667	-1.21517	3.62e-05	0.000255736	yes	RGA2	PREDICTED: putative disease resistance protein RGA1 [Prunus mume]	-	-	-	-	-	-	-
Pm004569	1721.33	662.667	27.8333	12.4733	-1.15797	1.35e-27	1.46e-25	yes	pprA	Dynein assembly factor 1 [Morus notabilis]	-	-	-	-	-	-	-
Pm004572	107	358.333	3.42667	13.2167	1.94748	2.85e-32	4.38e-30	yes	ARP1	PREDICTED: probable RNA-binding protein ARP1 isoform X1 [Prunus mume]	-	-	-	-	-	-	-
Pm004577	14.7167	2.68333	0.493333	0.1	-2.30256	0.000507816	0.00263991	yes	UGT85A24	PREDICTED: 7-deoxyloganetin glucosyltransferase-like [Prunus mume]	-	-	-	-	-	-	-
Pm004586	32.4333	68.33	1.17333	2.87	1.29044	2.65e-06	2.41e-05	yes	RD22	PREDICTED: LOW QUALITY PROTEIN: BURP domain protein RD22-like [Prunus mume]	-	-	-	-	-	-	-
Pm004723	49.3333	86.6667	1.75	3.52	1.00822	0.00150575	0.00675807	yes	At1g77330	PREDICTED: 1-aminocyclopropane-1-carboxylate oxidase [Prunus mume]	Metabolism	Amino acid metabolism;Global and Overview	ko01100//Metabolic pathways;ko01110//Biosynthesis of secondary metabolites;ko00270//Cysteine and methionine metabolism	K05933	-	GO:0003824//catalytic activity;GO:0016491//oxidoreductase activity;GO:0016705//oxidoreductase activity, acting on paired donors, with incorporation or reduction of molecular oxygen	GO:0044699//single-organism process;GO:0008152//metabolic process;GO:0044710//single-organism metabolic process
Pm004726	4	0	0.12	0.001	-6.90689	0.00683345	0.0246966	yes	BAT1	PREDICTED: amino-acid permease BAT1-like [Prunus mume]	-	-	-	-	GO:0016020//membrane;GO:0031224//intrinsic component of membrane;GO:0044425//membrane part	GO:0022891//substrate-specific transmembrane transporter activity;GO:0008514//organic anion transmembrane transporter activity;GO:0005215//transporter activity;GO:0005342//organic acid transmembrane transporter activity;GO:0008509//anion transmembrane transporter activity;GO:0046943//carboxylic acid transmembrane transporter activity;GO:0022892//substrate-specific transporter activity;GO:0015075/…	-
Pm004755	5.33333	0.666667	0.0966667	0.0133333	-2.85798	0.00563487	0.0209942	yes	BGAL16	PREDICTED: beta-galactosidase 16 [Prunus mume]	-	-	-	-	-	-	-
Pm004832	356	723.667	11.6533	27.6967	1.24897	1.47e-24	1.3e-22	yes	--	PREDICTED: nucleolin [Pyrus x bretschneideri]	-	-	-	-	-	-	-
Pm004966	290	13.3333	10.6833	0.56	-4.25379	3.33e-40	7.54e-38	yes	LE	PREDICTED: gibberellin 3-beta-dioxygenase 1-like [Prunus mume]	Metabolism	Global and Overview;Metabolism of terpenoids and polyketides	ko01110//Biosynthesis of secondary metabolites;ko00904//Diterpenoid biosynthesis	K04124	-	-	-
Pm004970	44.7	8.66667	1.77333	0.4	-2.14839	4.77e-07	5.02e-06	yes	AOP1.2	PREDICTED: probable 2-oxoglutarate-dependent dioxygenase AOP1 [Prunus mume]	-	-	-	-	-	-	-
Pm005040	324.333	94.6667	9.99	3.31	-1.59365	3.67e-13	1.05e-11	yes	--	PREDICTED: micronuclear linker histone polyprotein [Prunus mume]	-	-	-	-	-	-	-
Pm005057	1.33333	6.33333	0.03	0.173333	2.53051	0.00689676	0.0248707	yes	RHM1	PREDICTED: trifunctional UDP-glucose 4,6-dehydratase/UDP-4-keto-6-deoxy-D-glucose 3,5-epimerase/UDP-4-keto-L-rhamnose-reductase RHM1-like [Prunus mume]	Metabolism	Carbohydrate metabolism	ko00520//Amino sugar and nucleotide sugar metabolism	K12450	-	-	-
Pm005147	45	7.66667	1.21333	0.236667	-2.35805	3.19e-09	5.06e-08	yes	CCD1	PREDICTED: carotenoid 9,10(9',10')-cleavage dioxygenase 1-like [Prunus mume]	-	-	-	-	-	-	-
Pm005148	11.3333	3	0.75	0.223333	-1.74769	0.0130229	0.0422978	yes	CCD1	PREDICTED: carotenoid 9,10(9',10')-cleavage dioxygenase 1-like [Prunus mume]	-	-	-	-	-	-	-
Pm005148	8	1.66667	0.353333	0.0866667	-2.02748	0.0155738	0.048956	yes	CCD1	PREDICTED: carotenoid 9,10(9',10')-cleavage dioxygenase 1-like [Prunus mume]	-	-	-	-	-	-	-
Pm005161	184.333	380	6	14.3633	1.25936	6.04e-20	3.52e-18	yes	GATA12	PREDICTED: GATA transcription factor 12 isoform X1 [Prunus mume]	-	-	-	-	-	-	-
Pm005208	26.98	8.08333	1.30333	0.446667	-1.54494	0.0156172	0.049077	yes	SIGC	PREDICTED: RNA polymerase sigma factor sigC-like [Prunus mume]	-	-	-	-	-	-	-
Pm005218	17.6667	69	1.26667	5.46667	2.10962	1.39e-06	1.33e-05	yes	--	PREDICTED: uncharacterized protein LOC103320276 [Prunus mume]	-	-	-	-	-	-	-
Pm005221	1078.67	2082	50.99	114.947	1.17268	9.2e-31	1.23e-28	yes	MIZ1	PREDICTED: protein MIZU-KUSSEI 1 [Prunus mume]	-	-	-	-	-	-	-
Pm005248	5	0.333333	0.103333	0.00666667	-3.9542	0.003695	0.0146852	yes	At1g05700	PREDICTED: probable LRR receptor-like serine/threonine-protein kinase At1g51880 [Prunus mume]	-	-	-	-	-	-	-
Pm005292	121	220.667	3.05667	6.47	1.08181	7.24e-09	1.08e-07	yes	LIP	Lipase, class 3 [Corchorus olitorius]	-	-	-	-	-	-	-
Pm005295	548.333	966.333	16.2633	32.98	1.01997	1.37e-17	6.66e-16	yes	--	Late embryogenesis abundant protein, LEA-14 [Corchorus capsularis]	-	-	-	-	-	-	-
Pm005308	150.093	319.88	3.99	9.86	1.3052	1.82e-16	7.99e-15	yes	At3g50280	PREDICTED: uncharacterized acetyltransferase At3g50280-like [Prunus mume]	-	-	-	-	-	-	-
Pm005327	324.667	676.333	9.21	21.5167	1.22418	4e-08	5.19e-07	yes	At3g16150	PREDICTED: probable isoaspartyl peptidase/L-asparaginase 2 [Prunus mume]	-	-	-	-	-	-	-
Pm005333	76.3333	140.667	1.47	3.08333	1.06867	8.58e-06	6.92e-05	yes	At5g24080	Pkinase domain-containing protein/S_locus_glycop domain-containing protein/B_lectin domain-containing protein [Cephalotus follicularis]	-	-	-	-	-	-	-
Pm005340	2242	708.667	101.37	37.13	-1.44897	4.77e-52	2.82e-49	yes	GID2	PREDICTED: F-box protein GID2 [Prunus mume]	Environmental Information Processing	Signal transduction	ko04075//Plant hormone signal transduction	K14495	-	-	-
Pm005410	252.667	495.667	8.63667	19.4867	1.17394	4.45e-19	2.43e-17	yes	Gpn2	PREDICTED: GPN-loop GTPase 2 [Prunus mume]	-	-	-	-	-	-	-
Pm005411	2095.67	3893.33	87.5733	188.037	1.10245	9.74e-30	1.2e-27	yes	WLIM1	PREDICTED: LIM domain-containing protein WLIM1-like [Prunus mume]	-	-	-	-	-	GO:0043169//cation binding;GO:0043167//ion binding;GO:0005488//binding	-
Pm005413	17	4.66667	0.396667	0.123333	-1.68536	0.00113271	0.00527795	yes	EXO70A1	PREDICTED: exocyst complex component EXO70A1-like [Prunus mume]	-	-	-	-	-	-	-
Pm005417	323	37	20.9867	2.75333	-2.93022	3.38e-27	3.58e-25	yes	--	PREDICTED: uncharacterized protein LOC103320478 [Prunus mume]	-	-	-	-	-	-	-
Pm005433	18	58.3333	0.61	2.24667	1.8809	1.71e-09	2.83e-08	yes	--	PREDICTED: uncharacterized protein LOC103320494 [Prunus mume]	-	-	-	-	-	-	-
Pm005456	5738	11009.3	138.393	308.673	1.15731	1.42e-33	2.39e-31	yes	KN1	PREDICTED: homeobox protein knotted-1-like 2 [Prunus mume]	-	-	-	-	-	-	-
Pm005477	84	32.6667	5.52333	2.41	-1.19651	0.000334147	0.00182175	yes	SPAC6G9.01c	DUF1764 domain-containing protein [Cephalotus follicularis]	-	-	-	-	-	-	-
Pm005486	6.33333	16	0.296667	0.846667	1.51295	0.00226039	0.00961965	yes	At1g17710	PREDICTED: inorganic pyrophosphatase 2-like [Prunus mume]	Metabolism	Metabolism of cofactors and vitamins;Global and Overview	ko01100//Metabolic pathways;ko00750//Vitamin B6 metabolism	K13248	-	-	-
Pm005526	0	2.66667	0.001	0.0866667	6.43741	0.012047	0.0396701	yes	--	PREDICTED: IQ domain-containing protein IQM1-like [Prunus mume]	-	-	-	-	-	-	-
Pm005573	4.66667	0.333333	0.223333	0.02	-3.48113	0.00846436	0.0295717	yes	C1	PREDICTED: trichome differentiation protein GL1-like [Prunus mume]	-	-	-	-	-	-	-
Pm005575	300	1158.33	8.36	37.0267	2.14699	1.92e-47	7.29e-45	yes	CYP72A1	PREDICTED: cytochrome P450 CYP72A219-like [Prunus mume]	-	-	-	-	-	-	-
Pm005577	73.6667	24.6667	4.83333	1.86	-1.37772	0.000449267	0.00236366	yes	MYB5	PREDICTED: transcription factor MYB114-like [Prunus mume]	-	-	-	-	-	-	-
Pm005580	398.333	59.3333	10.71	1.82	-2.55695	1.34e-14	4.59e-13	yes	CKX7	PREDICTED: cytokinin dehydrogenase 7 [Prunus mume]	Metabolism	Metabolism of terpenoids and polyketides	ko00908//Zeatin biosynthesis	K00279	-	-	-
Pm005583	597.667	1062.33	29.16	59.61	1.03156	7.62e-14	2.37e-12	yes	--	PREDICTED: uncharacterized protein LOC103320642 [Prunus mume]	-	-	-	-	-	-	-
Pm005676	0	32.25	0.001	1.08333	10.0813	1.88e-06	1.75e-05	yes	U2SURP	PREDICTED: protein RRC1-like [Prunus mume]	Genetic Information Processing	Transcription	ko03040//Spliceosome	K12842	-	-	-
Pm005682	558.667	98.3333	20.73	4.07333	-2.34744	1.54e-13	4.6e-12	yes	--	PREDICTED: uncharacterized protein LOC103320725 [Prunus mume]	-	-	-	-	-	-	-
Pm005709	86.3333	239.333	2.22667	7.18667	1.69044	3.49e-15	1.3e-13	yes	HHT1	PREDICTED: omega-hydroxypalmitate O-feruloyl transferase [Prunus mume]	Metabolism	Lipid metabolism	ko00073//Cutin, suberine and wax biosynthesis	K15400	-	-	-
Pm005777	6.66667	30	0.353333	1.86667	2.40136	2.58e-07	2.86e-06	yes	At1g75040	PREDICTED: pathogenesis-related protein 5 [Prunus mume]	-	-	-	-	-	-	-
Pm005783	884.333	381.333	28.9533	14.3667	-1.011	4.29e-14	1.38e-12	yes	NAC014	PREDICTED: NAC domain-containing protein 79-like [Prunus mume]	-	-	-	-	-	-	-
Pm005840	5030.33	1886.67	276.62	119.963	-1.20531	2.8e-20	1.71e-18	yes	--	PREDICTED: uncharacterized protein LOC103320861 [Prunus mume]	-	-	-	-	-	-	-
Pm005841	5117.33	10607.7	206.65	490.863	1.24813	1.95e-20	1.21e-18	yes	At1g75280	PREDICTED: isoflavone reductase-like protein [Prunus mume]	-	-	-	-	-	-	-
Pm005855	205.333	640.667	5.28667	19.1267	1.85516	2.89e-27	3.08e-25	yes	CYP707A3	PREDICTED: abscisic acid 8'-hydroxylase 3 isoform X1 [Prunus mume]	-	-	-	-	-	-	-
Pm005892	16.6667	43.3333	0.446667	1.37	1.61691	6.8e-05	0.000449511	yes	SDS	PREDICTED: cyclin-SDS [Prunus mume]	-	-	-	-	-	-	-
Pm005898	6.66667	0.333333	0.23	0.0133333	-4.10852	0.000535967	0.00276909	yes	At4g32285	PREDICTED: probable clathrin assembly protein At4g32285 [Malus domestica]	-	-	-	-	-	-	-
Pm005904	11.3333	0	0.766667	0.001	-9.58246	3.22e-08	4.28e-07	yes	Os02g0642300	PREDICTED: probable ascorbate-specific transmembrane electron transporter 1 [Prunus mume]	-	-	-	-	-	-	-
Pm005989	212.667	67	10.0667	3.56667	-1.49694	1.23e-07	1.46e-06	yes	--	DUF3067 domain-containing protein [Cephalotus follicularis]	-	-	-	-	-	-	-
Pm006026	553.667	180	11.95	4.32	-1.46791	5e-06	4.26e-05	yes	CYP86B1	PREDICTED: cytochrome P450 86B1-like [Prunus mume]	Metabolism	Lipid metabolism	ko00073//Cutin, suberine and wax biosynthesis	K15402	-	GO:0046914//transition metal ion binding;GO:0046872//metal ion binding;GO:0016712//oxidoreductase activity, acting on paired donors, with incorporation or reduction of molecular oxygen, reduced flavin or flavoprotein as one donor, and incorporation of one atom of oxygen;GO:0043167//ion binding;GO:0046906//tetrapyrrole binding;GO:0043169//cation binding;GO:1901363//heterocyclic compound binding;GO…	GO:0044699//single-organism process;GO:0044710//single-organism metabolic process;GO:0008152//metabolic process
Pm006044	125.667	286	6.13	16.2133	1.40322	3.37e-17	1.57e-15	yes	At5g08350	PREDICTED: GEM-like protein 4 [Prunus mume]	-	-	-	-	-	-	-
Pm006055	211.333	361	4.08333	8.28667	1.02104	9.24e-07	9.19e-06	yes	At1g35710	PREDICTED: DNA-damage-repair/toleration protein DRT100 [Prunus mume]	-	-	-	-	-	-	-
Pm006120	7064.67	12485.7	155.143	316.687	1.02945	4.81e-20	2.84e-18	yes	Bp10	PREDICTED: L-ascorbate oxidase homolog [Prunus mume]	-	-	-	-	-	GO:0016679//oxidoreductase activity, acting on diphenols and related substances as donors;GO:0016682//oxidoreductase activity, acting on diphenols and related substances as donors, oxygen as acceptor;GO:0016491//oxidoreductase activity;GO:0003824//catalytic activity	GO:0044710//single-organism metabolic process;GO:0044699//single-organism process;GO:0008152//metabolic process
Pm006161	10.3333	46.6667	0.443333	2.24667	2.34132	4.28e-06	3.71e-05	yes	EXPA11	PREDICTED: expansin-A11 [Prunus mume]	-	-	-	-	GO:0071944//cell periphery;GO:0030312//external encapsulating structure;GO:0044464//cell part;GO:0005623//cell	-	GO:0016043//cellular component organization;GO:0009987//cellular process;GO:0071840//cellular component organization or biogenesis;GO:0071554//cell wall organization or biogenesis;GO:0045229//external encapsulating structure organization;GO:0071555//cell wall organization
Pm006166	90.6667	23.3333	2.64333	0.776667	-1.76699	1.01e-10	2e-09	yes	FD	PREDICTED: protein FD [Prunus mume]	-	-	-	-	-	-	-
Pm006171	5.33333	13	0.193333	0.573333	1.56828	0.00409164	0.0159963	yes	EXL3	PREDICTED: GDSL esterase/lipase EXL3-like [Prunus mume]	-	-	-	-	-	-	-
Pm006174	308	125.333	11.95	5.50667	-1.11776	8.29e-08	1.01e-06	yes	EXL3	PREDICTED: GDSL esterase/lipase EXL3-like [Prunus mume]	-	-	-	-	-	-	-
Pm006191	287.667	102.333	15.92	6.49	-1.29455	1.46e-11	3.31e-10	yes	--	PREDICTED: uncharacterized protein LOC103321234 [Prunus mume]	-	-	-	-	-	-	-
Pm006193	32.6667	130	1.55	7.00333	2.17577	9.29e-13	2.5e-11	yes	At1g75040	PREDICTED: thaumatin-like protein 1b [Prunus mume]	-	-	-	-	-	-	-
Pm006194	1674	3910.33	41.88	113.52	1.43861	1.13e-38	2.35e-36	yes	TL1	PREDICTED: thaumatin-like protein 1 [Prunus mume]	-	-	-	-	-	-	-
Pm006223	7.33333	1.33333	0.4	0.08	-2.32193	0.00923869	0.0317752	yes	ZMYM1	PREDICTED: zinc finger MYM-type protein 1-like [Prunus mume]	-	-	-	-	-	-	-
Pm006231	159.667	279	6.83	13.87	1.02201	1.23e-12	3.25e-11	yes	LOG1	PREDICTED: cytokinin riboside 5'-monophosphate phosphoribohydrolase LOG1-like [Prunus mume]	-	-	-	-	-	GO:0003824//catalytic activity	-
Pm006234	19	79	1.95	9.16	2.23187	2.93e-13	8.47e-12	yes	ARG7	PREDICTED: auxin-induced protein 15A [Prunus mume]	Environmental Information Processing	Signal transduction	ko04075//Plant hormone signal transduction	K14488	-	-	-
Pm006237	5070	1982	60.33	27.5833	-1.12908	3.46e-20	2.08e-18	yes	ARF5	PREDICTED: auxin response factor 5 isoform X1 [Prunus mume]	Environmental Information Processing	Signal transduction	ko04075//Plant hormone signal transduction	K14486	-	-	-
Pm006274	13.3333	2.66667	0.343333	0.0766667	-2.16294	0.000552802	0.00284222	yes	DREB2D	PREDICTED: dehydration-responsive element-binding protein 2D [Prunus mume]	-	-	-	-	-	-	-
Pm006301	90	22.6667	2.16667	0.63	-1.78205	8.5e-10	1.48e-08	yes	algC	PREDICTED: phosphomannomutase/phosphoglucomutase [Prunus mume]	-	-	-	-	-	GO:0003824//catalytic activity;GO:0016853//isomerase activity;GO:0016866//intramolecular transferase activity	GO:0044238//primary metabolic process;GO:0008152//metabolic process
Pm006303	4394.67	7958.33	156.26	327.11	1.06583	3.01e-29	3.59e-27	yes	At4g22758	senescence-associated protein [Carica papaya]	-	-	-	-	-	-	-
Pm006358	1191.67	462.333	32.5033	14.6733	-1.14739	1.98e-30	2.59e-28	yes	DIVARICATA	PREDICTED: transcription factor MYB1R1 [Prunus mume]	-	-	-	-	-	-	-
Pm006382	13.2267	2.7	0.723333	0.166667	-2.1177	0.00213978	0.00916551	yes	At3g62470	Pentatricopeptide repeat (PPR) superfamily protein [Theobroma cacao]	-	-	-	-	-	-	-
Pm006400	6372.67	12337.3	157.897	352.11	1.15705	4.03e-19	2.23e-17	yes	UGD4	PREDICTED: UDP-glucose 6-dehydrogenase 5 [Prunus mume]	Metabolism	Global and Overview;Carbohydrate metabolism	ko01100//Metabolic pathways;ko00500//Starch and sucrose metabolism;ko00040//Pentose and glucuronate interconversions;ko00520//Amino sugar and nucleotide sugar metabolism;ko00053//Ascorbate and aldarate metabolism	K00012	-	GO:0005488//binding;GO:0000166//nucleotide binding;GO:0003824//catalytic activity;GO:1901265//nucleoside phosphate binding;GO:0036094//small molecule binding;GO:0016614//oxidoreductase activity, acting on CH-OH group of donors;GO:0097159//organic cyclic compound binding;GO:0016491//oxidoreductase activity;GO:1901363//heterocyclic compound binding	GO:0044699//single-organism process;GO:0008152//metabolic process;GO:0044710//single-organism metabolic process
Pm006407	2274.67	864	34.3967	15.1333	-1.18454	9.66e-42	2.56e-39	yes	STP-1	PREDICTED: alpha-1,4 glucan phosphorylase L-2 isozyme, chloroplastic/amyloplastic-like [Prunus mume]	Metabolism	Carbohydrate metabolism;Global and Overview	ko01100//Metabolic pathways;ko01110//Biosynthesis of secondary metabolites;ko00500//Starch and sucrose metabolism	K00688	-	GO:0004645//phosphorylase activity;GO:0043168//anion binding;GO:0003824//catalytic activity;GO:0016758//transferase activity, transferring hexosyl groups;GO:0043167//ion binding;GO:0016740//transferase activity;GO:0005488//binding;GO:0016757//transferase activity, transferring glycosyl groups	GO:0044238//primary metabolic process;GO:0008152//metabolic process
Pm006460	12.3333	3	0.22	0.0633333	-1.79647	0.00383077	0.015153	yes	PHO1-H10	PREDICTED: phosphate transporter PHO1 homolog 10 [Prunus mume]	-	-	-	-	-	-	-
Pm006470	951.667	288.333	41.6967	14.6567	-1.50838	3.23e-17	1.51e-15	yes	NAC029	PREDICTED: NAC transcription factor 29 [Prunus mume]	-	-	-	-	-	-	GO:0071704//organic substance metabolic process;GO:0010467//gene expression;GO:0044260//cellular macromolecule metabolic process;GO:1901362//organic cyclic compound biosynthetic process;GO:0019438//aromatic compound biosynthetic process;GO:0034645//cellular macromolecule biosynthetic process;GO:0018130//heterocycle biosynthetic process;GO:0006725//cellular aromatic compound metabolic process;GO:0…
Pm006477	3707.33	11138.7	144.067	507.507	1.81669	2.8e-39	6.07e-37	yes	EXPA1	PREDICTED: expansin-A1 [Prunus mume]	-	-	-	-	-	-	-
Pm006487	433	188.667	15.28	7.55	-1.0171	3.11e-07	3.37e-06	yes	APL	PREDICTED: protein PHR1-LIKE 1-like [Malus domestica]	-	-	-	-	-	-	-
Pm006502	699.333	260	24.0033	10.3133	-1.21872	4.67e-15	1.7e-13	yes	ZHD11	PREDICTED: zinc-finger homeodomain protein 11-like [Prunus mume]	-	-	-	-	-	-	-
Pm006530	1147	2221.67	40.47	91.5433	1.1776	7.05e-27	7.14e-25	yes	ATHB-13	PREDICTED: homeobox-leucine zipper protein ATHB-13 [Prunus mume]	-	-	-	-	GO:0044464//cell part;GO:0043231//intracellular membrane-bounded organelle;GO:0044424//intracellular part;GO:0043229//intracellular organelle;GO:0043227//membrane-bounded organelle;GO:0043226//organelle;GO:0005623//cell;GO:0005622//intracellular	GO:0005488//binding;GO:0003677//DNA binding;GO:1901363//heterocyclic compound binding;GO:0001071//nucleic acid binding transcription factor activity;GO:0003676//nucleic acid binding;GO:0097159//organic cyclic compound binding	GO:0034641//cellular nitrogen compound metabolic process;GO:0032774//RNA biosynthetic process;GO:1901576//organic substance biosynthetic process;GO:0006725//cellular aromatic compound metabolic process;GO:0044260//cellular macromolecule metabolic process;GO:0006351//transcription, DNA-templated;GO:0034654//nucleobase-containing compound biosynthetic process;GO:0016070//RNA metabolic process;GO:00…
Pm006597	116.333	294.667	2.31667	6.80667	1.5549	1.32e-19	7.51e-18	yes	At1g18390	PREDICTED: LEAF RUST 10 DISEASE-RESISTANCE LOCUS RECEPTOR-LIKE PROTEIN KINASE-like 1.5 [Prunus mume]	-	-	-	-	-	-	-
Pm006608	110	28.3333	4.72	1.32667	-1.83098	0.000332453	0.00181492	yes	--	PREDICTED: LOW QUALITY PROTEIN: spindle pole body component 110 [Prunus mume]	-	-	-	-	-	-	-
Pm006609	8421.33	3535.67	217.357	104.557	-1.05578	2.72e-22	2.02e-20	yes	BPE	PREDICTED: transcription factor bHLH79 [Prunus mume]	-	-	-	-	-	-	-
Pm006644	44	17.6667	1.57	0.736667	-1.09168	0.000590385	0.00300627	yes	--	transmembrane protein [Medicago truncatula]	-	-	-	-	-	-	-
Pm006728	0	10.3333	0.001	0.463333	8.85591	6.89e-07	7.03e-06	yes	TAA1	PREDICTED: L-tryptophan--pyruvate aminotransferase 1-like [Prunus mume]	Metabolism	Global and Overview;Amino acid metabolism	ko01100//Metabolic pathways;ko00380//Tryptophan metabolism	K16903	-	GO:0003824//catalytic activity;GO:0016829//lyase activity;GO:0016846//carbon-sulfur lyase activity	-
Pm006748	146	302.667	3.98	9.40333	1.2404	2.31e-12	5.82e-11	yes	--	PREDICTED: probable protein phosphatase 2C 14 [Vitis vinifera]	-	-	-	-	-	-	-
Pm006795	241	32.3333	6.76333	1.04667	-2.69193	1.68e-14	5.64e-13	yes	CYP71B36	PREDICTED: cytochrome P450 71B37-like [Prunus mume]	-	-	-	-	-	GO:0016709//oxidoreductase activity, acting on paired donors, with incorporation or reduction of molecular oxygen, NAD(P)H as one donor, and incorporation of one atom of oxygen;GO:0016491//oxidoreductase activity;GO:0004497//monooxygenase activity;GO:0003824//catalytic activity;GO:0046872//metal ion binding;GO:0043169//cation binding;GO:0016705//oxidoreductase activity, acting on paired donors, w…	-
Pm006837	256.333	100.667	15.1433	6.82	-1.15084	1.62e-09	2.7e-08	yes	--	PREDICTED: E3 ubiquitin-protein ligase RNF8-B-like [Malus domestica]	-	-	-	-	-	-	-
Pm006844	284.667	86.3333	8.13333	2.89333	-1.49111	3.64e-15	1.35e-13	yes	CYP71A9	PREDICTED: cytochrome P450 71A9-like [Prunus mume]	-	-	-	-	-	GO:0046872//metal ion binding;GO:0005488//binding;GO:1901363//heterocyclic compound binding;GO:0097159//organic cyclic compound binding;GO:0046906//tetrapyrrole binding;GO:0016705//oxidoreductase activity, acting on paired donors, with incorporation or reduction of molecular oxygen;GO:0016491//oxidoreductase activity;GO:0043167//ion binding;GO:0016709//oxidoreductase activity, acting on paired do…	GO:0044710//single-organism metabolic process;GO:0044699//single-organism process;GO:0008152//metabolic process
Pm006847	0.333333	4	0.0133333	0.17	3.67243	0.0128502	0.0418516	yes	CXE11	PREDICTED: probable carboxylesterase 11 [Prunus mume]	-	-	-	-	-	-	-
Pm006854	11.6667	20.3333	0.43	0.873333	1.0222	0.0109915	0.0367507	yes	ACT	PREDICTED: vinorine synthase-like [Prunus mume]	-	-	-	-	-	-	-
Pm006920	28.3333	3.66667	0.843333	0.126667	-2.73507	9.26e-09	1.36e-07	yes	CYP76B6	PREDICTED: geraniol 8-hydroxylase-like [Prunus mume]	-	-	-	-	-	-	-
Pm006945	794.667	1604.67	14.95	34.6267	1.21174	5.74e-15	2.06e-13	yes	At1g66830	PREDICTED: probable inactive leucine-rich repeat receptor-like protein kinase At1g66830 [Prunus mume]	-	-	-	-	GO:0044425//membrane part;GO:0016020//membrane;GO:0031224//intrinsic component of membrane	GO:0032549//ribonucleoside binding;GO:0016301//kinase activity;GO:0003824//catalytic activity;GO:0016773//phosphotransferase activity, alcohol group as acceptor;GO:0036094//small molecule binding;GO:0016740//transferase activity;GO:0001883//purine nucleoside binding;GO:1901363//heterocyclic compound binding;GO:0005488//binding;GO:0032550//purine ribonucleoside binding;GO:0004672//protein kinase a…	GO:0008152//metabolic process;GO:0009987//cellular process;GO:0044267//cellular protein metabolic process;GO:0044699//single-organism process;GO:0044237//cellular metabolic process;GO:0044238//primary metabolic process;GO:0071704//organic substance metabolic process;GO:0044710//single-organism metabolic process;GO:0044260//cellular macromolecule metabolic process;GO:0019538//protein metabolic pro…
Pm007033	5085	1972.33	226.923	101.803	-1.15642	7.49e-34	1.31e-31	yes	--	PREDICTED: uncharacterized protein LOC103322091 [Prunus mume]	-	-	-	-	-	-	-
Pm007067	125.667	34	4.26333	1.27667	-1.7396	4.67e-05	0.000321108	yes	SWEET15	PREDICTED: bidirectional sugar transporter N3 [Prunus mume]	-	-	-	-	-	-	-
Pm007135	7054	14962.3	289.24	702.507	1.28024	3.36e-28	3.71e-26	yes	XTHB	PREDICTED: probable xyloglucan endotransglucosylase/hydrolase protein B [Prunus mume]	-	-	-	-	-	-	-
Pm007187	1304	516	49.9233	22.6833	-1.13808	2.52e-15	9.57e-14	yes	At5g13200	PREDICTED: GEM-like protein 5 [Prunus mume]	-	-	-	-	-	-	-
Pm007259	318.667	656.667	9.91333	23.92	1.27078	4.37e-19	2.4e-17	yes	SHR	PREDICTED: protein SHORT-ROOT-like [Prunus mume]	-	-	-	-	-	-	-
Pm007323	138.667	32	1.80333	0.473333	-1.92974	2.19e-11	4.83e-10	yes	MAA3	PREDICTED: helicase SEN1-like [Prunus mume]	-	-	-	-	-	-	-
Pm007343	68.3333	17.3333	1.82333	0.57	-1.67754	0.0035674	0.0142597	yes	SEOB	PREDICTED: protein SIEVE ELEMENT OCCLUSION B-like [Prunus mume]	-	-	-	-	-	-	-
Pm007420	138	22	7.68333	1.42	-2.43584	4.45e-09	6.87e-08	yes	tig	PREDICTED: trigger factor-like [Prunus mume]	-	-	-	-	-	-	-
Pm007498	577	211	33.7967	14.1567	-1.2554	2.81e-10	5.25e-09	yes	CSA	PREDICTED: probable phospholipid hydroperoxide glutathione peroxidase [Prunus mume]	Metabolism	Lipid metabolism;Metabolism of other amino acids	ko00480//Glutathione metabolism;ko00590//Arachidonic acid metabolism	K00432	-	-	-
Pm007511	11	21.3333	0.543333	1.24333	1.1943	0.0124211	0.0407043	yes	--	PREDICTED: uncharacterized protein LOC103322454 [Prunus mume]	-	-	-	-	-	-	-
Pm007512	3.66667	10.3333	0.236667	0.796667	1.75112	0.00844699	0.0295161	yes	--	PREDICTED: uncharacterized protein LOC103322455 [Prunus mume]	-	-	-	-	-	-	-
Pm007672	101.667	178.667	4.63	9.30667	1.00725	4.35e-06	3.77e-05	yes	IBH1	PREDICTED: transcription factor IBH1-like [Prunus mume]	-	-	-	-	-	-	-
Pm007698	1778.3	700.62	38.9567	17.6267	-1.14411	4.98e-15	1.8e-13	yes	CRK26	PREDICTED: cysteine-rich receptor-like protein kinase 29 [Prunus mume]	-	-	-	-	-	-	-
Pm007705	281	765.333	11.2067	35.7967	1.67547	2.17e-30	2.81e-28	yes	GDI1	PREDICTED: rho GDP-dissociation inhibitor 1-like [Prunus mume]	-	-	-	-	-	-	-
Pm007723	557	1174	15.14	36.6167	1.27414	7.31e-27	7.32e-25	yes	UGT75L6	PREDICTED: crocetin glucosyltransferase, chloroplastic-like [Prunus mume]	-	-	-	-	-	-	-
Pm007731	661.47	1195.9	9.82667	20.4833	1.05968	4.02e-25	3.63e-23	yes	TMK4	PREDICTED: receptor-like kinase TMK4 [Prunus mume]	-	-	-	-	GO:0016020//membrane;GO:0044425//membrane part;GO:0031224//intrinsic component of membrane	GO:0016740//transferase activity;GO:0001883//purine nucleoside binding;GO:1901363//heterocyclic compound binding;GO:0016772//transferase activity, transferring phosphorus-containing groups;GO:0032550//purine ribonucleoside binding;GO:0032549//ribonucleoside binding;GO:0036094//small molecule binding;GO:0016773//phosphotransferase activity, alcohol group as acceptor;GO:0003824//catalytic activity;…	GO:0044267//cellular protein metabolic process;GO:0043412//macromolecule modification;GO:0044238//primary metabolic process;GO:0044260//cellular macromolecule metabolic process;GO:0071704//organic substance metabolic process;GO:0006793//phosphorus metabolic process;GO:0009987//cellular process;GO:0008152//metabolic process;GO:0043170//macromolecule metabolic process;GO:0019538//protein metabolic …
Pm007732	19.53	35.4367	0.35	0.743333	1.08665	0.00112436	0.00524387	yes	TMK4	PREDICTED: receptor-like kinase TMK4 [Prunus mume]	-	-	-	-	-	-	-
Pm007747	7080.67	2844.67	182.873	85.2567	-1.10096	2.12e-28	2.42e-26	yes	SBP2	PREDICTED: selenium-binding protein 2-like [Prunus mume]	-	-	-	-	-	-	-
Pm007757	6273	2525.33	310.777	140.163	-1.14877	4.47e-06	3.86e-05	yes	XTH15	PREDICTED: xyloglucan endotransglucosylase/hydrolase 2-like [Prunus mume]	-	-	-	-	-	-	-
Pm007783	1	7.33333	0.0133333	0.0966667	2.85798	0.000844987	0.00409951	yes	PRD1	PREDICTED: protein PRD1 [Prunus mume]	-	-	-	-	-	-	-
Pm007847	4.66667	0.666667	0.193333	0.0333333	-2.53605	0.0147571	0.0468494	yes	CNGC1	PREDICTED: cyclic nucleotide-gated ion channel 1-like [Prunus mume]	Organismal Systems	Environmental adaptation	ko04626//Plant-pathogen interaction	K05391	-	-	-
Pm007873	9	1.66667	0.426667	0.0966667	-2.14202	0.00348713	0.0139916	yes	--	PREDICTED: protein IWS1 homolog A-like [Prunus mume]	-	-	-	-	-	-	-
Pm007960	467.333	1280.33	13.3033	42.2767	1.66807	1.87e-47	7.23e-45	yes	MAKR1	PREDICTED: probable membrane-associated kinase regulator 1 [Prunus mume]	-	-	-	-	-	-	-
Pm007961	8	21	0.336667	1.05333	1.64557	0.000132076	0.00080623	yes	--	SEY1 [Theobroma cacao]	-	-	-	-	-	-	-
Pm007965	10	34.04	0.356667	1.38	1.95202	3.88e-06	3.39e-05	yes	HIDM	PREDICTED: 2-hydroxyisoflavanone dehydratase-like [Prunus mume]	-	-	-	-	-	-	-
Pm007982	150.667	431.667	5.14667	17.2633	1.746	4.42e-26	4.14e-24	yes	FAF4	PREDICTED: protein FANTASTIC FOUR 3-like [Prunus mume]	-	-	-	-	-	-	-
Pm008013	431	165.667	18.2433	7.73333	-1.23821	1.15e-07	1.37e-06	yes	DSPTP1	PREDICTED: dual specificity protein phosphatase 1 isoform X1 [Prunus mume]	-	-	-	-	-	GO:0016788//hydrolase activity, acting on ester bonds;GO:0042578//phosphoric ester hydrolase activity;GO:0003824//catalytic activity;GO:0016791//phosphatase activity;GO:0004721//phosphoprotein phosphatase activity;GO:0016787//hydrolase activity	GO:0044267//cellular protein metabolic process;GO:0071704//organic substance metabolic process;GO:0008152//metabolic process;GO:0044260//cellular macromolecule metabolic process;GO:0006793//phosphorus metabolic process;GO:0043412//macromolecule modification;GO:0009987//cellular process;GO:0044238//primary metabolic process;GO:0006464//cellular protein modification process;GO:0043170//macromolecul…
Pm008080	20	4.66667	0.463333	0.126667	-1.87101	0.000444561	0.0023419	yes	RBK2	PREDICTED: receptor-like cytosolic serine/threonine-protein kinase RBK2 [Prunus mume]	-	-	-	-	-	-	-
Pm008118	1963	612	82.6933	29.2333	-1.50016	1.21e-10	2.36e-09	yes	POPTRDRAFT_820933	PREDICTED: CASP-like protein 1D1 [Prunus mume]	-	-	-	-	-	-	-
Pm008135	1220.33	472	93.7233	42.0367	-1.15676	1.17e-30	1.56e-28	yes	GRXS2	PREDICTED: monothiol glutaredoxin-S2 [Prunus mume]	-	-	-	-	-	-	-
Pm008142	106.333	266	3.18333	9.03667	1.50525	2.51e-17	1.18e-15	yes	PERK3	PREDICTED: proline-rich receptor-like protein kinase PERK3 isoform X1 [Prunus mume]	-	-	-	-	-	-	-
Pm008157	0.333333	3.66667	0.0233333	0.3	3.6845	0.00742105	0.0264312	yes	Os02g0460200	PREDICTED: flowering-promoting factor 1-like protein 3 [Prunus mume]	-	-	-	-	-	-	-
Pm008173	116	43.6667	4.37667	1.93667	-1.17626	1.86e-06	1.73e-05	yes	NPF5.10	PREDICTED: protein NRT1/ PTR FAMILY 5.5-like [Prunus mume]	-	-	-	-	-	-	-
Pm008210	127.333	44.3333	7.69	3.09333	-1.31382	1e-09	1.73e-08	yes	--	senescence-associated family protein [Populus trichocarpa]	-	-	-	-	-	-	-
Pm008211	5.66667	110	0.15	3.42	4.51096	1.46e-30	1.93e-28	yes	DTX1	PREDICTED: protein DETOXIFICATION 55 [Prunus mume]	-	-	-	-	GO:0044425//membrane part;GO:0031224//intrinsic component of membrane;GO:0016020//membrane	GO:0015291//secondary active transmembrane transporter activity;GO:0022857//transmembrane transporter activity;GO:0005215//transporter activity;GO:0022804//active transmembrane transporter activity	GO:0044699//single-organism process;GO:0009987//cellular process;GO:0044763//single-organism cellular process
Pm008212	2151	668	50.69	18.0467	-1.48997	1.13e-20	7.16e-19	yes	BCE2	PREDICTED: lipoamide acyltransferase component of branched-chain alpha-keto acid dehydrogenase complex, mitochondrial [Prunus mume]	Metabolism	Global and Overview;Amino acid metabolism;Carbohydrate metabolism	ko01100//Metabolic pathways;ko01110//Biosynthesis of secondary metabolites;ko01130//Biosynthesis of antibiotics;ko00280//Valine, leucine and isoleucine degradation;ko00640//Propanoate metabolism	K09699	-	GO:0016740//transferase activity;GO:0003824//catalytic activity;GO:0016747//transferase activity, transferring acyl groups other than amino-acyl groups;GO:0016746//transferase activity, transferring acyl groups	-
Pm008246	238.333	457	5.75	12.6267	1.13484	1.16e-13	3.52e-12	yes	GSVIVT00026920001	PREDICTED: probable polygalacturonase [Prunus mume]	-	-	-	-	-	-	-
Pm008258	710.373	1369.76	43.25	94.93	1.13416	1.73e-11	3.89e-10	yes	PRUA1	PREDICTED: major allergen Pru ar 1-like [Prunus mume]	-	-	-	-	-	-	-
Pm008263	336.667	622	18.6433	39.0733	1.06752	1.67e-10	3.19e-09	yes	PRUA1	PREDICTED: major allergen Pru ar 1-like [Prunus mume]	-	-	-	-	-	-	-
Pm008268	75	12	5.07333	0.946667	-2.42201	4.2e-13	1.19e-11	yes	PRUA1	PREDICTED: major allergen Pru ar 1-like [Prunus mume]	-	-	-	-	-	-	-
Pm008270	9	23.3333	0.646667	1.93	1.57751	0.00450258	0.0173936	yes	PRUA1	PREDICTED: major allergen Pru ar 1-like [Prunus mume]	-	-	-	-	-	-	-
Pm008356	192.667	377.333	7.42333	17.2067	1.21283	6.69e-10	1.18e-08	yes	At2g23060	PREDICTED: probable N-acetyltransferase HLS1-like [Prunus mume]	-	-	-	-	-	GO:0003824//catalytic activity	-
Pm008404	49	16	2.72333	1.03	-1.40273	3.04e-05	0.000218376	yes	C/VIF1	PREDICTED: cell wall / vacuolar inhibitor of fructosidase 1 [Prunus mume]	-	-	-	-	-	-	-
Pm008457	56.3333	24	2.41333	1.19	-1.02007	0.000877734	0.00423321	yes	UBP12	PREDICTED: MATH domain and coiled-coil domain-containing protein At1g31390-like, partial [Prunus mume]	-	-	-	-	-	-	-
Pm008468	574.333	74.3333	44.1167	6.50333	-2.76207	2.45e-34	4.56e-32	yes	ATG8I	PREDICTED: autophagy-related protein 8i [Prunus mume]	Cellular Processes	Transport and catabolism	ko04140//Regulation of autophagy	K08341	-	-	-
Pm008507	133.93	671.277	1.61667	9.38333	2.53708	5.7e-77	5.46e-74	yes	ABCB11	PREDICTED: ABC transporter B family member 4-like [Prunus mume]	Environmental Information Processing	Membrane transport	ko02010//ABC transporters	K05658	-	-	-
Pm008507	115.97	1150.62	2.00667	22.88	3.51121	6.15e-125	4.13e-121	yes	ABCB4	PREDICTED: ABC transporter B family member 4-like [Prunus mume]	Environmental Information Processing	Membrane transport	ko02010//ABC transporters	K05658	-	-	-
Pm008520	471	189.667	8.13	3.73	-1.12408	2.42e-08	3.3e-07	yes	--	PREDICTED: DNA ligase 1-like [Prunus mume]	-	-	-	-	-	-	-
Pm008557	2393.67	896	37.91	16.4467	-1.20478	4.26e-17	1.97e-15	yes	TPS9	PREDICTED: probable alpha,alpha-trehalose-phosphate synthase [UDP-forming] 9 [Prunus mume]	Metabolism	Global and Overview;Carbohydrate metabolism	ko01100//Metabolic pathways;ko00500//Starch and sucrose metabolism	K16055	-	-	-
Pm008585	161.667	440	8.97333	27.9867	1.64102	3.06e-24	2.65e-22	yes	--	PREDICTED: transcription factor bHLH148 [Prunus mume]	-	-	-	-	-	-	-
Pm008652	123.233	517.883	1.42667	6.97333	2.2892	4.53e-51	2.46e-48	yes	ABCB4	PREDICTED: ABC transporter B family member 11-like [Prunus mume]	Environmental Information Processing	Membrane transport	ko02010//ABC transporters	K05658	-	-	-
Pm008737	2	6.66667	0.14	0.533333	1.92961	0.00752745	0.0267533	yes	ZFP2	PREDICTED: zinc finger protein 2 [Prunus mume]	-	-	-	-	-	-	-
Pm008745	5.33333	11.3333	0.296667	0.756667	1.35082	0.00973037	0.0331941	yes	--	PREDICTED: uncharacterized protein LOC103323494 [Prunus mume]	-	-	-	-	-	-	-
Pm008753	327	94	10.7633	3.64333	-1.56279	1.4e-14	4.78e-13	yes	PER16	PREDICTED: peroxidase 16-like [Prunus mume]	Metabolism	Global and Overview;Biosynthesis of other secondary metabolites	ko01100//Metabolic pathways;ko01110//Biosynthesis of secondary metabolites;ko00940//Phenylpropanoid biosynthesis	K00430	-	GO:0043167//ion binding;GO:0046906//tetrapyrrole binding;GO:0003824//catalytic activity;GO:0005488//binding;GO:0097159//organic cyclic compound binding;GO:1901363//heterocyclic compound binding;GO:0043169//cation binding	GO:0006950//response to stress;GO:0008152//metabolic process;GO:0050896//response to stimulus;GO:0044699//single-organism process;GO:0044710//single-organism metabolic process
Pm008759	75	216	2.90667	9.61333	1.72567	4.52e-13	1.27e-11	yes	IBH1	transcription factor/transcription regulator [Medicago truncatula]	-	-	-	-	-	-	-
Pm008775	6	50	0.15	1.44	3.26303	3.91e-13	1.11e-11	yes	At3g11710	PREDICTED: lysine--tRNA ligase, cytoplasmic-like, partial [Prunus mume]	Genetic Information Processing	Translation	ko00970//Aminoacyl-tRNA biosynthesis	K04567	-	-	-
Pm008844	216.667	77.3333	5.45667	2.28	-1.25899	7.82e-12	1.82e-10	yes	ATL43	PREDICTED: RING-H2 finger protein ATL43 [Prunus mume]	-	-	-	-	-	-	-
Pm008919	1836.67	549.333	60.5133	20.9033	-1.53352	2.57e-37	5.17e-35	yes	ORP4B	PREDICTED: oxysterol-binding protein-related protein 4B [Prunus mume]	-	-	-	-	-	-	-
Pm008938	206.333	553.333	8.40667	25.88	1.62223	5.64e-20	3.3e-18	yes	AOMI	PREDICTED: ubiquinol oxidase, mitochondrial-like [Prunus mume]	-	-	-	-	-	-	-
Pm008982	41	105.333	0.566667	1.67667	1.56502	6.36e-13	1.75e-11	yes	RCH2	PREDICTED: LOW QUALITY PROTEIN: receptor-like protein kinase 2 [Prunus mume]	-	-	-	-	GO:0031224//intrinsic component of membrane;GO:0044425//membrane part;GO:0016020//membrane	GO:0004672//protein kinase activity;GO:0016491//oxidoreductase activity;GO:0001882//nucleoside binding;GO:0003824//catalytic activity;GO:0016301//kinase activity;GO:0097367//carbohydrate derivative binding;GO:0016628//oxidoreductase activity, acting on the CH-CH group of donors, NAD or NADP as acceptor;GO:0097159//organic cyclic compound binding;GO:0016773//phosphotransferase activity, alcohol gr…	GO:0044710//single-organism metabolic process;GO:0036211//protein modification process;GO:0044267//cellular protein metabolic process;GO:0043170//macromolecule metabolic process;GO:0006793//phosphorus metabolic process;GO:0019538//protein metabolic process;GO:0006468//protein phosphorylation;GO:0043412//macromolecule modification;GO:0071704//organic substance metabolic process;GO:0006796//phospha…
Pm008984	2139.33	8264.33	47.3833	215.22	2.18336	1.89e-55	1.27e-52	yes	At4g13710	PREDICTED: probable pectate lyase 8 [Prunus mume]	Metabolism	Carbohydrate metabolism	ko00040//Pentose and glucuronate interconversions	K01728	-	-	-
Pm008995	169.333	32	16.4433	3.52333	-2.22249	6.74e-16	2.75e-14	yes	--	self-incompatibility family protein [Populus trichocarpa]	-	-	-	-	-	-	-
Pm009024	102.373	28.55	2.67333	0.873333	-1.61404	4.52e-11	9.47e-10	yes	RPP8L2	PREDICTED: probable disease resistance RPP8-like protein 2 [Prunus mume]	-	-	-	-	-	-	-
Pm009037	81	24	1.44	0.49	-1.55522	1.58e-07	1.84e-06	yes	RPP8	PREDICTED: disease susceptibility protein LOV1-like [Prunus mume]	-	-	-	-	-	-	-
Pm009050	592.667	60	30.19	3.45	-3.1294	2.43e-34	4.56e-32	yes	MYB48	PREDICTED: transcription factor MYB24-like [Prunus mume]	-	-	-	-	-	-	-
Pm009057	58.46	23.4733	0.896667	0.423333	-1.08278	0.00319371	0.0129775	yes	RPP8	PREDICTED: disease susceptibility protein LOV1-like [Prunus mume]	-	-	-	-	-	-	-
Pm009058	5	0.666667	0.153333	0.0233333	-2.71621	0.0108509	0.0363576	yes	At2g33280	PREDICTED: probable folate-biopterin transporter 8, chloroplastic [Prunus mume]	-	-	-	-	-	-	-
Pm009080	2004.33	725	81.88	34.0667	-1.26515	1.13e-22	8.74e-21	yes	--	PREDICTED: trichohyalin-like [Prunus mume]	-	-	-	-	-	-	-
Pm009082	6.33333	28.3333	0.23	1.26667	2.46133	9.4e-06	7.51e-05	yes	YUC3	PREDICTED: probable indole-3-pyruvate monooxygenase YUCCA3 [Prunus mume]	Metabolism	Amino acid metabolism;Global and Overview	ko01100//Metabolic pathways;ko00380//Tryptophan metabolism	K11816	-	GO:0004497//monooxygenase activity;GO:0036094//small molecule binding;GO:1901363//heterocyclic compound binding;GO:1901265//nucleoside phosphate binding;GO:0016709//oxidoreductase activity, acting on paired donors, with incorporation or reduction of molecular oxygen, NAD(P)H as one donor, and incorporation of one atom of oxygen;GO:0016705//oxidoreductase activity, acting on paired donors, with in…	GO:0044699//single-organism process;GO:0008152//metabolic process;GO:0044710//single-organism metabolic process
Pm009087	43.3233	136.913	1.89667	7.04667	1.89347	2.75e-11	5.93e-10	yes	HSP26-A	PREDICTED: probable glutathione S-transferase [Prunus mume]	Metabolism	Metabolism of other amino acids	ko00480//Glutathione metabolism	K00799	-	-	-
Pm009154	97	42	2.05333	1.01	-1.02361	3.49e-05	0.000247313	yes	At1g80550	PREDICTED: pentatricopeptide repeat-containing protein At1g80550, mitochondrial [Prunus mume]	-	-	-	-	-	-	-
Pm009157	415.35	153.183	6.84667	2.91	-1.23438	6.58e-11	1.34e-09	yes	RPP8L2	PREDICTED: disease susceptibility protein LOV1-like [Prunus mume]	-	-	-	-	-	-	-
Pm009165	220.333	13.6667	5.79667	0.42	-3.78676	3.21e-26	3.04e-24	yes	DRIP2	PREDICTED: E3 ubiquitin protein ligase DRIP2-like isoform X1 [Prunus mume]	-	-	-	-	-	-	-
Pm009169	846.667	1488.33	33.34	67.9567	1.02736	2.95e-16	1.25e-14	yes	IAA14	PREDICTED: auxin-responsive protein IAA14 [Prunus mume]	Environmental Information Processing	Signal transduction	ko04075//Plant hormone signal transduction	K14484	-	-	-
Pm009170	148	296.667	5.49667	12.8367	1.22364	3.86e-13	1.1e-11	yes	IAA4/5	PREDICTED: auxin-induced protein IAA4-like [Prunus mume]	Environmental Information Processing	Signal transduction	ko04075//Plant hormone signal transduction	K14484	-	GO:0005515//protein binding;GO:0005488//binding	GO:0009755//hormone-mediated signaling pathway;GO:0009058//biosynthetic process;GO:1901362//organic cyclic compound biosynthetic process;GO:0050896//response to stimulus;GO:0034645//cellular macromolecule biosynthetic process;GO:0050789//regulation of biological process;GO:0019438//aromatic compound biosynthetic process;GO:0070887//cellular response to chemical stimulus;GO:0009987//cellular proce…
Pm009237	60.3333	19.3333	1.66	0.623333	-1.41311	1.37e-06	1.32e-05	yes	HSFA6b	PREDICTED: heat stress transcription factor A-6b [Prunus mume]	-	-	-	-	-	-	-
Pm009246	1001	1724.67	29.4667	58.9567	1.00057	4.18e-27	4.41e-25	yes	VAB	PREDICTED: VAN3-binding protein [Prunus mume]	-	-	-	-	-	-	-
Pm009250	1194	2103	25.8667	52.3833	1.01801	3.57e-16	1.5e-14	yes	SULTR3;1	PREDICTED: sulfate transporter 3.1-like [Prunus mume]	-	-	-	-	-	-	-
Pm009260	150.81	62.9533	6	2.84667	-1.07569	1.52e-06	1.45e-05	yes	NET1A	PREDICTED: protein NETWORKED 1A-like [Prunus mume]	-	-	-	-	-	-	-
Pm009265	708.667	251	24.1333	9.91667	-1.2831	2.33e-14	7.62e-13	yes	HMT3	PREDICTED: homocysteine S-methyltransferase 3 [Prunus mume]	Metabolism	Amino acid metabolism;Global and Overview	ko01100//Metabolic pathways;ko01110//Biosynthesis of secondary metabolites;ko00270//Cysteine and methionine metabolism	K00547	-	GO:0003824//catalytic activity;GO:0016741//transferase activity, transferring one-carbon groups;GO:0008172//S-methyltransferase activity;GO:0016740//transferase activity;GO:0008168//methyltransferase activity	GO:0008152//metabolic process
Pm009287	12	175.333	0.856667	14.6967	4.10061	5.98e-50	3.09e-47	yes	p20	PREDICTED: uncharacterized N-acetyltransferase p20-like [Prunus mume]	-	-	-	-	-	-	-
Pm009288	213.333	400	12.73	27.6067	1.11678	1.25e-16	5.59e-15	yes	p20	PREDICTED: uncharacterized N-acetyltransferase p20-like [Prunus mume]	-	-	-	-	-	-	-
Pm009324	6.33333	1	0.373333	0.0666667	-2.48543	0.00665071	0.0241794	yes	At3g48880	PREDICTED: F-box/LRR-repeat protein At3g48880-like [Prunus mume]	-	-	-	-	-	-	-
Pm009406	118.937	31.95	3.25	1.00667	-1.69085	1.16e-09	1.96e-08	yes	At1g06620	PREDICTED: 1-aminocyclopropane-1-carboxylate oxidase homolog 1-like [Prunus mume]	-	-	-	-	-	-	-
Pm009421	22	42	0.563333	1.25667	1.15754	0.000361101	0.00194552	yes	BLUS1	PREDICTED: serine/threonine-protein kinase BLUS1-like [Prunus mume]	-	-	-	-	-	GO:0097159//organic cyclic compound binding;GO:0016772//transferase activity, transferring phosphorus-containing groups;GO:0003824//catalytic activity;GO:0016773//phosphotransferase activity, alcohol group as acceptor;GO:0036094//small molecule binding;GO:0005488//binding;GO:0016740//transferase activity;GO:0004674//protein serine/threonine kinase activity;GO:0016301//kinase activity;GO:1901363//…	GO:0036211//protein modification process;GO:0006793//phosphorus metabolic process;GO:0043170//macromolecule metabolic process;GO:0008152//metabolic process;GO:0044237//cellular metabolic process;GO:0006468//protein phosphorylation;GO:0071704//organic substance metabolic process;GO:0019538//protein metabolic process;GO:0006464//cellular protein modification process;GO:0043412//macromolecule modifi…
Pm009422	13.3967	544.37	0.313333	13.2	5.3967	5.14e-83	5.75e-80	yes	CSLG2	PREDICTED: cellulose synthase-like protein G2 isoform X1 [Prunus mume]	-	-	-	-	-	-	-
Pm009423	27.5667	305.693	0.593333	7.52667	3.6651	4.74e-51	2.51e-48	yes	CSLG3	PREDICTED: cellulose synthase-like protein G3 [Prunus mume]	-	-	-	-	-	-	-
Pm009426	79.1433	1245.69	1.61667	29.43	4.18619	1.06e-137	1.07e-133	yes	CSLG1	PREDICTED: cellulose synthase-like protein G2 [Prunus mume]	-	-	-	-	-	-	-
Pm009480	248.667	68.6667	11.3967	3.82	-1.57697	6.8e-11	1.38e-09	yes	CML22	PREDICTED: probable calcium-binding protein CML22 isoform X1 [Prunus mume]	Organismal Systems	Environmental adaptation	ko04626//Plant-pathogen interaction	K13448	-	-	-
Pm009504	12.3833	23.78	0.223333	0.5	1.16273	0.00570744	0.0212292	yes	BGAL13	PREDICTED: beta-galactosidase 13-like [Prunus mume]	-	-	-	-	-	-	-
Pm009558	224	96.3333	3.60333	1.76667	-1.0283	1.32e-06	1.27e-05	yes	At1g63080	PPR domain-containing protein/PPR_2 domain-containing protein/PPR_3 domain-containing protein [Cephalotus follicularis]	-	-	-	-	-	-	-
Pm009591	21.6667	6.33333	2.75	0.936667	-1.55382	0.000694827	0.00346591	yes	TDIF	PREDICTED: CLAVATA3/ESR (CLE)-related protein TDIF-like [Prunus mume]	-	-	-	-	-	-	-
Pm009640	237.333	608.333	3.89	11.4967	1.56337	2.94e-28	3.29e-26	yes	At5g47800	PREDICTED: BTB/POZ domain-containing protein At5g47800 [Prunus mume]	-	-	-	-	-	-	-
Pm009733	244.127	96.1533	5.20667	2.35667	-1.14361	1.13e-09	1.93e-08	yes	CRK25	PREDICTED: LOW QUALITY PROTEIN: cysteine-rich receptor-like protein kinase 10 [Prunus mume]	-	-	-	-	-	-	-
Pm009736	12.3333	3	0.276667	0.08	-1.79008	0.00215879	0.00923413	yes	CRK10	PREDICTED: cysteine-rich receptor-like protein kinase 10 isoform X1 [Prunus mume]	-	-	-	-	-	-	-
Pm009748	232.333	94.6667	19.99	9.47	-1.07784	4.36e-10	7.88e-09	yes	ETC1	PREDICTED: MYB-like transcription factor ETC1 [Prunus mume]	-	-	-	-	-	GO:0005488//binding	-
Pm009750	108	511	3.30333	18.0267	2.44814	1.65e-40	3.92e-38	yes	XTH8	PREDICTED: probable xyloglucan endotransglucosylase/hydrolase protein 8 isoform X2 [Prunus mume]	-	-	-	-	GO:0071944//cell periphery;GO:0005576//extracellular region;GO:0005623//cell;GO:0044464//cell part;GO:0030312//external encapsulating structure	GO:0016758//transferase activity, transferring hexosyl groups;GO:0016757//transferase activity, transferring glycosyl groups;GO:0003824//catalytic activity;GO:0016740//transferase activity	GO:0008152//metabolic process;GO:0005975//carbohydrate metabolic process;GO:0005976//polysaccharide metabolic process;GO:0044238//primary metabolic process;GO:0071704//organic substance metabolic process;GO:0043170//macromolecule metabolic process;GO:0044042//glucan metabolic process
Pm009788	40.6667	84.6667	1.06667	2.53333	1.24793	2.37e-07	2.65e-06	yes	At5g41620	PREDICTED: probable DNA double-strand break repair Rad50 ATPase isoform X2 [Gossypium hirsutum]	-	-	-	-	-	-	-
Pm009822	60	23.3333	2.11	0.936667	-1.17164	0.000244197	0.00138536	yes	CRRSP38	PREDICTED: cysteine-rich repeat secretory protein 38-like [Prunus mume]	-	-	-	-	-	-	-
Pm009836	1278.33	468.333	83.3767	35.3167	-1.23929	3.13e-15	1.17e-13	yes	CXXS1	PREDICTED: thioredoxin-like protein CXXS1 [Prunus mume]	-	-	-	-	-	GO:0015036//disulfide oxidoreductase activity;GO:0016667//oxidoreductase activity, acting on a sulfur group of donors;GO:0016491//oxidoreductase activity;GO:0003824//catalytic activity	GO:0044699//single-organism process;GO:0065008//regulation of biological quality;GO:0065007//biological regulation;GO:0008152//metabolic process;GO:0042592//homeostatic process;GO:0044710//single-organism metabolic process;GO:0019725//cellular homeostasis;GO:0044763//single-organism cellular process;GO:0009987//cellular process
Pm009845	63	112.667	1.65667	3.35667	1.01875	0.00274159	0.0113602	yes	AFS1	PREDICTED: (E,E)-alpha-farnesene synthase-like [Prunus mume]	Metabolism	Global and Overview;Metabolism of terpenoids and polyketides	ko01110//Biosynthesis of secondary metabolites;ko00909//Sesquiterpenoid and triterpenoid biosynthesis	K14173	-	-	-
Pm009847	21.3333	6.33333	0.643333	0.233333	-1.46317	0.00163386	0.00724585	yes	At3g22104	PREDICTED: BTB/POZ domain-containing protein At3g22104-like [Prunus mume]	-	-	-	-	-	-	-
Pm009917	1074.67	1885.67	17.6333	36.1933	1.03742	8.12e-22	5.72e-20	yes	TIR1	PREDICTED: protein TRANSPORT INHIBITOR RESPONSE 1-like [Prunus mume]	Environmental Information Processing	Signal transduction	ko04075//Plant hormone signal transduction	K14485	-	-	GO:0007165//signal transduction;GO:0071310//cellular response to organic substance;GO:0050789//regulation of biological process;GO:0044699//single-organism process;GO:0051716//cellular response to stimulus;GO:0050794//regulation of cellular process;GO:0023052//signaling;GO:0009725//response to hormone;GO:0050896//response to stimulus;GO:0042221//response to chemical;GO:0044700//single organism si…
Pm009940	816	339	35.39	17.0067	-1.05724	2.98e-11	6.41e-10	yes	--	PREDICTED: ctenidin-3-like [Citrus sinensis]	-	-	-	-	-	-	-
Pm009946	282	530	7.66333	16.85	1.1367	1.73e-15	6.73e-14	yes	--	PREDICTED: pinin-like [Prunus mume]	-	-	-	-	-	-	-
Pm009964	48.6667	194	1.13	5.16	2.19105	1.53e-29	1.86e-27	yes	co-1	PREDICTED: polyphenol oxidase I, chloroplastic-like [Prunus mume]	Metabolism	Amino acid metabolism;Global and Overview;Biosynthesis of other secondary metabolites	ko01100//Metabolic pathways;ko01110//Biosynthesis of secondary metabolites;ko00350//Tyrosine metabolism;ko00950//Isoquinoline alkaloid biosynthesis	K00422	-	-	-
Pm009965	331	623	8.44667	18.3167	1.1167	1.83e-11	4.09e-10	yes	AS1	PREDICTED: polyphenol oxidase, chloroplastic-like, partial [Prunus mume]	Metabolism	Amino acid metabolism;Global and Overview;Biosynthesis of other secondary metabolites	ko01100//Metabolic pathways;ko01110//Biosynthesis of secondary metabolites;ko00350//Tyrosine metabolism;ko00950//Isoquinoline alkaloid biosynthesis	K00422	-	-	-
Pm010123	242.667	58.6667	4.29	1.18	-1.86219	1.75e-12	4.51e-11	yes	At4g18490	PREDICTED: uncharacterized protein At4g18490 [Prunus mume]	-	-	-	-	-	-	-
Pm010148	7	0.666667	0.656667	0.0666667	-3.30012	0.00107791	0.00505302	yes	--	PREDICTED: uncharacterized protein LOC103324915 [Prunus mume]	-	-	-	-	-	-	-
Pm010212	374.333	148.333	10.1433	4.63	-1.13145	5.13e-14	1.64e-12	yes	PUB7	PREDICTED: U-box domain-containing protein 7 [Prunus mume]	-	-	-	-	-	-	-
Pm010242	19.6667	79	0.296667	1.37	2.20726	4.89e-13	1.37e-11	yes	CIPK5	PREDICTED: CBL-interacting protein kinase 5 [Prunus mume]	Cellular Processes	Transport and catabolism	ko04140//Regulation of autophagy	K07198	-	GO:0097159//organic cyclic compound binding;GO:0032549//ribonucleoside binding;GO:0032550//purine ribonucleoside binding;GO:1901363//heterocyclic compound binding;GO:0016301//kinase activity;GO:0003824//catalytic activity;GO:0001882//nucleoside binding;GO:0036094//small molecule binding;GO:0097367//carbohydrate derivative binding;GO:0016740//transferase activity;GO:0016773//phosphotransferase act…	GO:0044763//single-organism cellular process;GO:0044238//primary metabolic process;GO:0001101//response to acid chemical;GO:0050896//response to stimulus;GO:0009987//cellular process;GO:0007154//cell communication;GO:0008152//metabolic process;GO:0071704//organic substance metabolic process;GO:0044267//cellular protein metabolic process;GO:0006464//cellular protein modification process;GO:0042221…
Pm010248	62	22.3333	0.896667	0.373333	-1.26411	1.44e-05	0.000110646	yes	At3g47570	PREDICTED: probable LRR receptor-like serine/threonine-protein kinase At3g47570 [Prunus mume]	Organismal Systems	Environmental adaptation	ko04626//Plant-pathogen interaction	K13420	-	-	-
Pm010267	40.3333	2.33333	0.503333	0.03	-4.06848	7.3e-09	1.09e-07	yes	At3g47570	PREDICTED: LRR receptor-like serine/threonine-protein kinase EFR [Prunus mume]	Organismal Systems	Environmental adaptation	ko04626//Plant-pathogen interaction	K13420	-	-	-
Pm010287	153	58.6667	2.02	0.88	-1.19878	4.6e-06	3.96e-05	yes	FLS2	PREDICTED: LOW QUALITY PROTEIN: LRR receptor-like serine/threonine-protein kinase FLS2 [Prunus mume]	Organismal Systems	Environmental adaptation	ko04626//Plant-pathogen interaction	K13420	-	-	-
Pm010314	518.667	186	10.17	4.00333	-1.34505	8.86e-10	1.54e-08	yes	ctdspl2	PREDICTED: CTD small phosphatase-like protein 2-A [Prunus mume]	-	-	-	-	-	-	-
Pm010330	1007	307.667	28.0267	9.88333	-1.50373	1.03e-29	1.27e-27	yes	SWEET2A	PREDICTED: bidirectional sugar transporter SWEET2a-like [Prunus mume]	-	-	-	-	-	-	-
Pm010332	110	253	7.16	19.0467	1.41151	6.26e-19	3.39e-17	yes	--	PREDICTED: uncharacterized protein LOC103325047 [Prunus mume]	-	-	-	-	-	-	-
Pm010360	648	1124.33	22.6833	45.9167	1.01739	1.53e-14	5.19e-13	yes	At5g45950	PREDICTED: GDSL esterase/lipase At5g45950 [Prunus mume]	-	-	-	-	-	-	-
Pm010370	7	0.666667	0.253333	0.0266667	-3.24793	0.000916939	0.00439354	yes	WOX9	PREDICTED: WUSCHEL-related homeobox 9 [Prunus mume]	-	-	-	-	-	-	-
Pm010393	67.6667	123.333	3.31333	7.16	1.11168	1.55e-05	0.000119069	yes	At4g18260	PREDICTED: cytochrome b561 domain-containing protein At4g18260-like [Prunus mume]	-	-	-	-	-	-	-
Pm010397	10	23	0.263333	0.716667	1.44441	0.0020646	0.0088822	yes	CYP710A1	PREDICTED: cytochrome P450 710A11-like [Prunus mume]	Metabolism	Lipid metabolism;Global and Overview	ko01100//Metabolic pathways;ko01110//Biosynthesis of secondary metabolites;ko00100//Steroid biosynthesis	K09832	-	-	-
Pm010403	1228	497	18.5833	8.66	-1.10157	3.52e-24	3.03e-22	yes	KAT1	PREDICTED: potassium channel KAT1-like isoform X1 [Prunus mume]	-	-	-	-	GO:0016020//membrane	GO:0022843//voltage-gated cation channel activity;GO:0005244//voltage-gated ion channel activity;GO:0005216//ion channel activity;GO:0022803//passive transmembrane transporter activity;GO:0022890//inorganic cation transmembrane transporter activity;GO:0008324//cation transmembrane transporter activity;GO:0022857//transmembrane transporter activity;GO:0046873//metal ion transmembrane transporter a…	GO:0030001//metal ion transport;GO:0034220//ion transmembrane transport;GO:0006811//ion transport;GO:0044765//single-organism transport;GO:0051234//establishment of localization;GO:0051179//localization;GO:0009987//cellular process;GO:0006812//cation transport;GO:0044763//single-organism cellular process;GO:1902578//single-organism localization;GO:0055085//transmembrane transport;GO:0044699//sing…
Pm010412	39	147.667	1.22667	5.23	2.09207	1.74e-15	6.73e-14	yes	GA2OX1	PREDICTED: gibberellin 2-beta-dioxygenase-like [Prunus mume]	Metabolism	Global and Overview;Metabolism of terpenoids and polyketides	ko01110//Biosynthesis of secondary metabolites;ko00904//Diterpenoid biosynthesis	K04125	-	-	-
Pm010428	2991.67	935	236.547	85.79	-1.46324	7.93e-22	5.61e-20	yes	TIFY5A	PREDICTED: protein TIFY 5B [Prunus mume]	-	-	-	-	-	-	-
Pm010429	4208.33	1611	141.177	63.07	-1.16248	1.52e-20	9.52e-19	yes	GLO5	PREDICTED: peroxisomal (S)-2-hydroxy-acid oxidase GLO1 isoform X1 [Prunus mume]	Cellular Processes;Metabolism	Carbohydrate metabolism;Transport and catabolism;Global and Overview	ko01100//Metabolic pathways;ko01110//Biosynthesis of secondary metabolites;ko01130//Biosynthesis of antibiotics;ko01120//Microbial metabolism in diverse environments;ko01200//Carbon metabolism;ko04146//Peroxisome;ko00630//Glyoxylate and dicarboxylate metabolism	K11517	-	-	-
Pm010438	10375	3804.33	252.443	107.22	-1.23539	5.94e-29	7e-27	yes	DELTA-OAT	PREDICTED: ornithine aminotransferase, mitochondrial [Prunus mume]	Metabolism	Global and Overview;Amino acid metabolism	ko01100//Metabolic pathways;ko01110//Biosynthesis of secondary metabolites;ko01130//Biosynthesis of antibiotics;ko00330//Arginine and proline metabolism	K00819	-	GO:0043167//ion binding;GO:0008483//transaminase activity;GO:0003824//catalytic activity;GO:0016769//transferase activity, transferring nitrogenous groups;GO:0005488//binding;GO:0043168//anion binding;GO:0016740//transferase activity	-
Pm010486	86.3333	27	4.51333	1.77333	-1.34773	1.11e-06	1.08e-05	yes	MED19A	PREDICTED: probable mediator of RNA polymerase II transcription subunit 19b isoform X1 [Prunus mume]	-	-	-	-	-	-	-
Pm010494	400	989	9.28667	26.8067	1.52936	2.12e-22	1.6e-20	yes	PID	PREDICTED: protein kinase PINOID [Prunus mume]	-	-	-	-	-	-	-
Pm010525	335	125	9.77333	4.30333	-1.1834	7.99e-13	2.17e-11	yes	At4g20930	PREDICTED: probable 3-hydroxyisobutyrate dehydrogenase, mitochondrial isoform X1 [Prunus mume]	Metabolism	Amino acid metabolism;Global and Overview	ko01100//Metabolic pathways;ko00280//Valine, leucine and isoleucine degradation	K00020	-	-	-
Pm010529	56.3333	14.6667	1.06333	0.323333	-1.7175	5.01e-08	6.39e-07	yes	MS5	PREDICTED: protein POLLENLESS 3-LIKE 1-like [Juglans regia]	-	-	-	-	-	-	-
Pm010538	8087	3421.33	179.19	87.09	-1.04091	1.64e-14	5.53e-13	yes	CNGC1	PREDICTED: cyclic nucleotide-gated ion channel 1-like [Prunus mume]	Organismal Systems	Environmental adaptation	ko04626//Plant-pathogen interaction	K05391	-	-	-
Pm010544	23.5533	78.3333	0.51	1.98333	1.95936	3.96e-11	8.37e-10	yes	WAK2	PREDICTED: wall-associated receptor kinase 2-like [Prunus mume]	-	-	-	-	-	-	-
Pm010558	2	7.66667	0.04	0.186667	2.22239	0.00669881	0.0243103	yes	WAK3	PREDICTED: wall-associated receptor kinase 1-like [Prunus mume]	-	-	-	-	-	-	-
Pm010571	1534	590	36.1333	16.0533	-1.17046	8.91e-32	1.32e-29	yes	--	ethylene-responsive nuclear family protein [Populus trichocarpa]	-	-	-	-	-	-	-
Pm010603	32.3333	12.3333	0.946667	0.403333	-1.23088	0.00235192	0.00994824	yes	At4g20830	PREDICTED: reticuline oxidase-like protein [Prunus mume]	-	-	-	-	-	-	-
Pm010669	30.3333	13.3333	1.69333	0.843333	-1.00569	0.00606669	0.0223778	yes	--	PREDICTED: uncharacterized protein LOC103325339 isoform X1 [Prunus mume]	-	-	-	-	-	-	-
Pm010713	9.35667	2	0.693333	0.17	-2.02801	0.00574023	0.0213275	yes	CNGC1	PREDICTED: cyclic nucleotide-gated ion channel 1-like [Prunus mume]	Organismal Systems	Environmental adaptation	ko04626//Plant-pathogen interaction	K05391	-	-	-
Pm010746	22.3333	75.6667	0.793333	3.16667	1.99697	2.21e-12	5.59e-11	yes	EXL7	PREDICTED: protein EXORDIUM-like 7 [Prunus mume]	-	-	-	-	-	-	-
Pm010754	169	68	3.82333	1.77	-1.11108	1.47e-08	2.08e-07	yes	At2g35130	PREDICTED: pentatricopeptide repeat-containing protein At2g35130 isoform X1 [Prunus mume]	-	-	-	-	-	-	-
Pm010798	68.3333	383	2.93	18.89	2.68865	4.53e-42	1.23e-39	yes	--	PREDICTED: VQ motif-containing protein 22 [Prunus mume]	-	-	-	-	-	-	-
Pm010806	367	705.667	9.06667	20.4033	1.17016	5.88e-15	2.1e-13	yes	QRT3	PREDICTED: polygalacturonase QRT3 [Prunus mume]	-	-	-	-	-	-	-
Pm010815	0.666667	4	0.0266667	0.173333	2.70044	0.0151043	0.0477336	yes	UFO	PREDICTED: protein UNUSUAL FLORAL ORGANS [Prunus mume]	-	-	-	-	-	-	-
Pm010826	34.9333	6.33333	1.05667	0.21	-2.33106	0.00139668	0.00635069	yes	--	DNA helicase PIF1, ATP-dependent [Corchorus olitorius]	-	-	-	-	-	-	-
Pm010828	1.33333	6	0.0766667	0.433333	2.49881	0.0061051	0.022484	yes	MIMI_L728	plant/T31B5-30 protein [Medicago truncatula]	-	-	-	-	-	-	-
Pm010847	82.6667	6.33333	3.94	0.35	-3.49277	1.39e-17	6.73e-16	yes	MYB86	PREDICTED: myb-related protein Myb4-like [Prunus mume]	-	-	-	-	-	-	-
Pm010856	1392.33	3870.33	37.79	120.8	1.67654	2.82e-48	1.18e-45	yes	guaA	PREDICTED: probable GMP synthase [glutamine-hydrolyzing] [Prunus mume]	Genetic Information Processing	Replication and repair	ko03410//Base excision repair	K01246	-	-	-
Pm010860	85.3333	15	3.48333	0.69	-2.3358	2.16e-09	3.52e-08	yes	PUP4	PREDICTED: probable purine permease 4 [Prunus mume]	-	-	-	-	GO:0044425//membrane part;GO:0031224//intrinsic component of membrane;GO:0016020//membrane	-	-
Pm010872	252.217	64.4767	5.34667	1.55667	-1.78018	1e-11	2.29e-10	yes	RLP12	PREDICTED: probable LRR receptor-like serine/threonine-protein kinase At1g34110, partial [Prunus mume]	-	-	-	-	-	-	-
Pm010885	1293.33	5043	24.1233	109.743	2.18563	9.63e-44	2.98e-41	yes	ctps2	PREDICTED: CTP synthase [Prunus mume]	Metabolism	Global and Overview;Nucleotide metabolism	ko01100//Metabolic pathways;ko00240//Pyrimidine metabolism	K01937	-	-	-
Pm010894	43	17	4.30667	1.94667	-1.14557	0.00105084	0.00495032	yes	--	seed maturation protein PM41 [Populus trichocarpa]	-	-	-	-	-	-	-
Pm010916	2847.67	5211.67	59.4533	125.993	1.08352	1.86e-40	4.31e-38	yes	guaA	methyladenine glycosylase family protein [Populus trichocarpa]	Genetic Information Processing	Replication and repair	ko03410//Base excision repair	K01246	-	-	-
Pm010930	10.9233	0.666667	0.316667	0.02	-3.98489	0.000197604	0.00115087	yes	2020-10-03	PREDICTED: LOW QUALITY PROTEIN: organic cation/carnitine transporter 3-like [Prunus mume]	-	-	-	-	-	-	-
Pm010959	6.85667	0.666667	0.396667	0.0433333	-3.19438	0.000824665	0.00401058	yes	--	polyprotein [Prunus persica]	-	-	-	-	-	-	-
Pm010967	14.5167	34.5167	0.43	1.19667	1.47661	1.31e-05	0.000101744	yes	BAHD1	PREDICTED: BAHD acyltransferase At5g47980-like [Prunus mume]	-	-	-	-	-	-	-
Pm011041	43	84.6667	2.25	5.09667	1.17963	0.000119837	0.000742169	yes	COL5	PREDICTED: zinc finger protein CONSTANS-LIKE 3 [Prunus mume]	-	-	-	-	-	-	-
Pm011061	351.333	146.667	22.0867	10.5167	-1.0705	1.92e-07	2.18e-06	yes	--	PREDICTED: protein pxr-1 [Prunus mume]	-	-	-	-	-	-	-
Pm011079	54	22.6667	1.06333	0.52	-1.03201	0.000164813	0.000981181	yes	PCMP-E94	PREDICTED: pentatricopeptide repeat-containing protein At3g20730 [Prunus mume]	-	-	-	-	-	-	-
Pm011108	22.3333	40.3333	0.526667	1.08333	1.04052	0.00317083	0.0129051	yes	AAO	PREDICTED: L-ascorbate oxidase-like [Prunus mume]	-	-	-	-	-	GO:0043167//ion binding;GO:0003824//catalytic activity;GO:0016682//oxidoreductase activity, acting on diphenols and related substances as donors, oxygen as acceptor;GO:0005488//binding;GO:0016491//oxidoreductase activity;GO:0016679//oxidoreductase activity, acting on diphenols and related substances as donors;GO:0043169//cation binding	GO:0008152//metabolic process;GO:0044699//single-organism process;GO:0044710//single-organism metabolic process
Pm011131	122.667	38	5.19333	1.83333	-1.50219	6.16e-07	6.32e-06	yes	At1g78530	PREDICTED: receptor-like serine/threonine-protein kinase At1g78530 [Prunus mume]	-	-	-	-	-	-	-
Pm011137	607.333	53	16.8533	1.69333	-3.3151	6.43e-44	2.08e-41	yes	CYP72A15	PREDICTED: cytochrome P450 CYP72A219-like isoform X1 [Prunus mume]	-	-	-	-	-	-	-
Pm011151	29.6667	61.6667	2.03333	4.79	1.23618	0.000111042	0.00069454	yes	--	PREDICTED: uncharacterized protein LOC103325819 [Prunus mume]	-	-	-	-	-	-	-
Pm011171	5.33333	0.333333	0.226667	0.0166667	-3.76553	0.00155473	0.00694847	yes	SPAC16E8.02	PREDICTED: uncharacterized endoplasmic reticulum membrane protein C16E8.02-like [Prunus mume]	-	-	-	-	-	-	-
Pm011192	279.857	1978.9	13.4933	110.69	3.03621	4.99e-90	6.8e-87	yes	PARC	PREDICTED: probable glutathione S-transferase [Prunus mume]	Metabolism	Metabolism of other amino acids	ko00480//Glutathione metabolism	K00799	-	-	-
Pm011193	744.283	312.003	37.71	18.2	-1.05101	3.61e-11	7.68e-10	yes	PARC	PREDICTED: probable glutathione S-transferase parC [Prunus mume]	Metabolism	Metabolism of other amino acids	ko00480//Glutathione metabolism	K00799	-	-	-
Pm011195	196.667	71.4067	10.67	4.48667	-1.24984	4.33e-12	1.05e-10	yes	PARC	PREDICTED: probable glutathione S-transferase parC [Prunus mume]	Metabolism	Metabolism of other amino acids	ko00480//Glutathione metabolism	K00799	-	GO:0003824//catalytic activity	-
Pm011197	25.1433	76.43	0.953333	3.42	1.84294	1.27e-08	1.82e-07	yes	PARC	PREDICTED: probable glutathione S-transferase [Prunus mume]	Metabolism	Metabolism of other amino acids	ko00480//Glutathione metabolism	K00799	-	-	-
Pm011200	33.3833	9.25667	1.9	0.58	-1.71187	0.000264104	0.0014845	yes	PARC	PREDICTED: probable glutathione S-transferase [Prunus mume]	Metabolism	Metabolism of other amino acids	ko00480//Glutathione metabolism	K00799	-	-	-
Pm011202	32.6667	8.33333	1.69667	0.483333	-1.81161	3.9e-05	0.000273089	yes	PARC	PREDICTED: probable glutathione S-transferase [Prunus mume]	Metabolism	Metabolism of other amino acids	ko00480//Glutathione metabolism	K00799	-	-	-
Pm011203	31.6667	71.3333	1.78333	4.61	1.37019	5.52e-06	4.66e-05	yes	PARC	PREDICTED: probable glutathione S-transferase [Prunus mume]	Metabolism	Metabolism of other amino acids	ko00480//Glutathione metabolism	K00799	-	-	-
Pm011219	31	56	0.706667	1.47	1.05671	0.00149567	0.00672185	yes	At5g02620	PREDICTED: ankyrin repeat-containing protein At5g02620-like isoform X1 [Prunus mume]	-	-	-	-	-	-	-
Pm011270	13.6667	3.33333	1.54667	0.426667	-1.85798	0.00223103	0.00950479	yes	--	PREDICTED: uncharacterized protein LOC103325945 isoform X1 [Prunus mume]	-	-	-	-	-	-	-
Pm011307	106.933	205.307	6.23667	13.9233	1.15866	2.13e-08	2.93e-07	yes	--	S-adenosyl-L-methionine-dependent methyltransferases superfamily protein [Theobroma cacao]	-	-	-	-	-	-	-
Pm011309	1046.33	425	29.15	13.6033	-1.09954	4.86e-21	3.2e-19	yes	At4g14103	PREDICTED: F-box/LRR-repeat protein At4g14103-like [Prunus mume]	-	-	-	-	-	-	-
Pm011324	605	198	16.7433	6.34	-1.40103	2.57e-17	1.21e-15	yes	At5g53970	PREDICTED: probable aminotransferase TAT2 [Prunus mume]	Metabolism	Global and Overview;Biosynthesis of other secondary metabolites;Metabolism of cofactors and vitamins;Amino acid metabolism	ko01100//Metabolic pathways;ko01110//Biosynthesis of secondary metabolites;ko01130//Biosynthesis of antibiotics;ko01230//Biosynthesis of amino acids;ko00270//Cysteine and methionine metabolism;ko00350//Tyrosine metabolism;ko00130//Ubiquinone and other terpenoid-quinone biosynthesis;ko00360//Phenylalanine metabolism;ko00400//Phenylalanine, tyrosine and tryptophan biosynthesis;ko00950//Isoquinoline…	K00815	-	-	-
Pm011334	21.5167	43.5367	0.58	1.39	1.26096	0.00146186	0.00658605	yes	UGT79B6	PREDICTED: UDP-glycosyltransferase 79B6-like [Prunus mume]	-	-	-	-	-	GO:0003824//catalytic activity;GO:0016758//transferase activity, transferring hexosyl groups;GO:0016757//transferase activity, transferring glycosyl groups;GO:0016740//transferase activity	-
Pm011338	15.3333	64.3333	0.71	3.23333	2.18713	3.92e-06	3.43e-05	yes	--	PREDICTED: uncharacterized protein LOC103326040 [Prunus mume]	-	-	-	-	-	-	-
Pm011353	90.3333	727.667	2.92333	27.0233	3.20852	4.98e-106	1.43e-102	yes	BZIP61	PREDICTED: basic leucine zipper 61-like isoform X1 [Prunus mume]	-	-	-	-	-	-	-
Pm011402	14.3333	4.66667	0.503333	0.186667	-1.43105	0.00870368	0.0302504	yes	LECRK91	PREDICTED: L-type lectin-domain containing receptor kinase IX.1-like [Prunus mume]	-	-	-	-	-	-	-
Pm011417	1102	244	22.21	5.61333	-1.98428	1.88e-31	2.71e-29	yes	--	PREDICTED: uncharacterized protein LOC103326075 isoform X1 [Prunus mume]	-	-	-	-	-	-	-
Pm011425	33.3333	11	0.866667	0.326667	-1.40766	0.00160379	0.00713133	yes	PSYR1	PREDICTED: tyrosine-sulfated glycopeptide receptor 1-like [Prunus mume]	-	-	-	-	-	-	-
Pm011535	1813.67	759.667	45.4367	22.0167	-1.04526	1.01e-28	1.17e-26	yes	VIT_19s0014g02480	PREDICTED: LOW QUALITY PROTEIN: probable bifunctional methylthioribulose-1-phosphate dehydratase/enolase-phosphatase E1 1 [Prunus mume]	Metabolism	Amino acid metabolism;Global and Overview	ko01100//Metabolic pathways;ko00270//Cysteine and methionine metabolism	K16054	-	-	-
Pm011572	25.3333	8.33333	0.896667	0.333333	-1.42761	0.00244819	0.0103164	yes	--	PREDICTED: putative nuclear RNA export factor SDE5 [Prunus mume]	-	-	-	-	-	-	-
Pm011599	30.6667	58.5833	1.25333	2.76	1.1389	4.32e-05	0.000299403	yes	BGLU18	PREDICTED: beta-glucosidase 18-like [Prunus mume]	Metabolism	Metabolism of other amino acids;Global and Overview;Biosynthesis of other secondary metabolites;Carbohydrate metabolism	ko01100//Metabolic pathways;ko01110//Biosynthesis of secondary metabolites;ko00500//Starch and sucrose metabolism;ko00940//Phenylpropanoid biosynthesis;ko00460//Cyanoamino acid metabolism	K05350	-	-	-
Pm011614	795.333	1541.33	10.7333	24.0633	1.16474	1.41e-33	2.38e-31	yes	THE1	PREDICTED: receptor-like protein kinase THESEUS 1 isoform X1 [Prunus mume]	-	-	-	-	-	-	-
Pm011705	101.777	11.4933	3.01667	0.393333	-2.93913	3.47e-18	1.78e-16	yes	VIT_19s0014g04930	PREDICTED: (-)-alpha-pinene synthase-like [Prunus mume]	-	-	-	-	-	-	-
Pm011713	454.613	60.3333	11.8667	1.80667	-2.71551	5.62e-21	3.69e-19	yes	VIT_19s0014g04930	PREDICTED: (-)-alpha-pinene synthase-like isoform X1 [Prunus mume]	-	-	-	-	-	-	-
Pm011716	80.75	9.33333	2.68667	0.36	-2.89975	6.8e-15	2.4e-13	yes	VIT_19s0014g04930	PREDICTED: (-)-alpha-pinene synthase-like [Prunus mume]	-	-	-	-	-	-	-
Pm011812	2	7	0.08	0.32	2	0.00996985	0.0338847	yes	GAM1	PREDICTED: transcription factor MYB51-like [Prunus mume]	-	-	-	-	-	-	-
Pm011816	390.667	118.667	10.5833	3.75	-1.49683	2.64e-15	1e-13	yes	GGR	PREDICTED: heterodimeric geranylgeranyl pyrophosphate synthase small subunit, chloroplastic-like [Prunus mume]	Metabolism	Global and Overview;Metabolism of terpenoids and polyketides	ko01100//Metabolic pathways;ko01110//Biosynthesis of secondary metabolites;ko01130//Biosynthesis of antibiotics;ko00900//Terpenoid backbone biosynthesis	K13789	-	-	-
Pm011817	766.667	211.667	32.23	10.3533	-1.63831	9.25e-26	8.5e-24	yes	--	PREDICTED: nucleolin-like [Malus domestica]	-	-	-	-	-	-	-
Pm011828	251.333	83.3333	7.78	2.93	-1.40887	8.57e-13	2.32e-11	yes	HAUS4	PREDICTED: AUGMIN subunit 4-like isoform X1 [Prunus mume]	-	-	-	-	-	-	-
Pm011833	118.667	256.667	5.86	14.9133	1.34763	2.34e-15	8.97e-14	yes	NIP2	PREDICTED: NEP1-interacting protein 2 isoform X1 [Prunus mume]	-	-	-	-	-	-	-
Pm011922	61.3333	17.6667	1.65	0.553333	-1.57625	1.73e-05	0.000130314	yes	IAMT1	PREDICTED: indole-3-acetate O-methyltransferase 1-like isoform X1 [Prunus mume]	-	-	-	-	-	-	-
Pm011927	265.14	65.42	6.17333	1.72333	-1.84085	1.3e-10	2.52e-09	yes	BPI	LBP_BPI_CETP domain-containing protein/LBP_BPI_CETP_C domain-containing protein [Cephalotus follicularis]	-	-	-	-	-	-	-
Pm011975	328.667	38	15.0133	1.84667	-3.02325	0.00115617	0.00536986	yes	ADS3	PREDICTED: palmitoyl-monogalactosyldiacylglycerol delta-7 desaturase, chloroplastic-like [Prunus mume]	Metabolism	Global and Overview;Lipid metabolism	ko01212//Fatty acid metabolism;ko01040//Biosynthesis of unsaturated fatty acids	K00507	-	-	-
Pm012032	38.3333	15.3333	0.636667	0.28	-1.18511	0.00493294	0.0187644	yes	RLP12	PREDICTED: receptor-like protein 12 [Prunus mume]	-	-	-	-	-	-	-
Pm012041	0.666667	224.567	0.0166667	7.74667	8.86047	7.77e-74	6.8e-71	yes	CYP71A1	PREDICTED: cytochrome P450 CYP736A12-like [Prunus mume]	-	-	-	-	-	-	-
Pm012042	0.666667	254.357	0.0233333	8.60667	8.52692	3.02e-92	6.07e-89	yes	CYP71A1	PREDICTED: cytochrome P450 CYP736A12-like [Prunus mume]	-	-	-	-	-	-	-
Pm012093	9.56	0	0.496667	0.001	-8.95613	6.95e-07	7.08e-06	yes	--	PREDICTED: serine/threonine-protein phosphatase 7 long form homolog [Prunus mume]	-	-	-	-	-	-	-
Pm012137	101.667	27.3333	4.26667	1.29	-1.72574	1.11e-06	1.08e-05	yes	--	PREDICTED: uncharacterized protein LOC103326709 [Prunus mume]	-	-	-	-	-	-	-
Pm012157	608.093	75.8467	28.9833	4.06333	-2.83449	6.72e-18	3.38e-16	yes	--	PREDICTED: uncharacterized protein LOC103335688 [Prunus mume]	-	-	-	-	-	-	-
Pm012166	152.653	467	6.24	22.38	1.84259	6.38e-33	1.02e-30	yes	GGL4	PREDICTED: glucan endo-1,3-beta-glucosidase-like [Prunus mume]	-	-	-	-	-	-	-
Pm012168	5.68	18.3333	0.216667	0.826667	1.93183	4.36e-05	0.000301948	yes	HGN1	PREDICTED: glucan endo-1,3-beta-glucosidase-like [Prunus mume]	-	-	-	-	-	-	-
Pm012190	613	105	11.39	2.24667	-2.34191	3.83e-45	1.28e-42	yes	SCL3	PREDICTED: scarecrow-like protein 3 [Prunus mume]	-	-	-	-	-	-	GO:0034654//nucleobase-containing compound biosynthetic process;GO:0006807//nitrogen compound metabolic process;GO:0034641//cellular nitrogen compound metabolic process;GO:0044260//cellular macromolecule metabolic process;GO:0009987//cellular process;GO:0034645//cellular macromolecule biosynthetic process;GO:1901362//organic cyclic compound biosynthetic process;GO:0032774//RNA biosynthetic proces…
Pm012201	189.667	82.3333	7.13667	3.56	-1.00337	1.56e-06	1.48e-05	yes	HY2	PREDICTED: phytochromobilin:ferredoxin oxidoreductase, chloroplastic [Prunus mume]	Metabolism	Global and Overview;Metabolism of cofactors and vitamins	ko01110//Biosynthesis of secondary metabolites;ko00860//Porphyrin and chlorophyll metabolism	K08101	-	-	-
Pm012219	17.6667	42.6667	0.673333	1.91333	1.5067	0.00024515	0.0013896	yes	AOP1.2	PREDICTED: probable inactive 2-oxoglutarate-dependent dioxygenase AOP2 [Prunus mume]	-	-	-	-	-	-	-
Pm012272	69.6667	151	2.38	5.78667	1.28177	5.22e-05	0.000354285	yes	MYB46	PREDICTED: transcription factor MYB46 [Prunus mume]	-	-	-	-	-	-	-
Pm012308	6664.67	14546.3	172.607	436.09	1.33714	6.5e-44	2.08e-41	yes	TUBB4	PREDICTED: tubulin beta-4 chain [Prunus mume]	Cellular Processes	Transport and catabolism	ko04145//Phagosome	K07375	-	-	-
Pm012416	49.44	20.6667	2.04667	0.963333	-1.08717	0.00400244	0.0157147	yes	--	PREDICTED: uncharacterized protein LOC103326924 [Prunus mume]	-	-	-	-	-	-	-
Pm012417	3	0	0.13	0.001	-7.02237	0.0120628	0.039698	yes	At2g43860	PREDICTED: polygalacturonase-like [Prunus mume]	Metabolism	Carbohydrate metabolism;Global and Overview	ko01100//Metabolic pathways;ko00500//Starch and sucrose metabolism;ko00040//Pentose and glucuronate interconversions	K01184	-	-	-
Pm012546	212	461	6.67	17.04	1.35317	3.83e-18	1.95e-16	yes	AAP2	PREDICTED: amino acid permease 4 isoform X2 [Prunus mume]	-	-	-	-	-	-	-
Pm012555	62.3333	23.3333	3.62333	1.53333	-1.24065	0.000132355	0.000807525	yes	SUMO1	PREDICTED: small ubiquitin-related modifier 1-like [Prunus mume]	Genetic Information Processing	Translation	ko03013//RNA transport	K12160	-	-	-
Pm012584	6.33333	1	0.143333	0.0266667	-2.42626	0.00938718	0.0322308	yes	CNGC1	PREDICTED: cyclic nucleotide-gated ion channel 1-like [Prunus mume]	Organismal Systems	Environmental adaptation	ko04626//Plant-pathogen interaction	K05391	-	-	-
Pm012588	22.0967	6.17333	0.466667	0.146667	-1.66985	0.00188722	0.00819612	yes	N	PREDICTED: TMV resistance protein N-like [Prunus mume]	-	-	-	-	-	-	-
Pm012617	2.66667	0	0.313333	0.001	-8.29155	0.0130533	0.0423728	yes	RPL37B	PREDICTED: 60S ribosomal protein L37-3-like [Prunus mume]	Genetic Information Processing	Translation	ko03010//Ribosome	K02922	-	-	-
Pm012628	745.92	134.14	17.99	3.77333	-2.25328	5.61e-22	4.03e-20	yes	ALDH3I1	PREDICTED: aldehyde dehydrogenase family 3 member H1 isoform X1 [Prunus mume]	Metabolism	Metabolism of other amino acids;Global and Overview;Amino acid metabolism;Lipid metabolism;Carbohydrate metabolism	ko01100//Metabolic pathways;ko01110//Biosynthesis of secondary metabolites;ko01130//Biosynthesis of antibiotics;ko01120//Microbial metabolism in diverse environments;ko00040//Pentose and glucuronate interconversions;ko00010//Glycolysis / Gluconeogenesis;ko00620//Pyruvate metabolism;ko00561//Glycerolipid metabolism;ko00280//Valine, leucine and isoleucine degradation;ko00330//Arginine and proline m…	K00128	-	-	-
Pm012628	45.6733	237.637	1.46333	9.71	2.73021	0.00994502	0.033818	yes	ALDH3I1	PREDICTED: aldehyde dehydrogenase family 3 member I1, chloroplastic-like [Prunus mume]	Metabolism	Global and Overview;Metabolism of other amino acids;Lipid metabolism;Amino acid metabolism;Carbohydrate metabolism	ko01100//Metabolic pathways;ko01110//Biosynthesis of secondary metabolites;ko01130//Biosynthesis of antibiotics;ko01120//Microbial metabolism in diverse environments;ko00040//Pentose and glucuronate interconversions;ko00010//Glycolysis / Gluconeogenesis;ko00620//Pyruvate metabolism;ko00561//Glycerolipid metabolism;ko00280//Valine, leucine and isoleucine degradation;ko00330//Arginine and proline m…	K00128	-	-	-
Pm012767	0.666667	11.3333	0.0266667	0.526667	4.30378	7.51e-05	0.000490727	yes	--	PREDICTED: activating signal cointegrator 1 complex subunit 2 homolog [Prunus mume]	-	-	-	-	-	-	-
Pm012771	3.66667	0	0.106667	0.001	-6.73697	0.00742663	0.0264464	yes	At5g03795	PREDICTED: probable glycosyltransferase At5g03795 isoform X1 [Prunus mume]	-	-	-	-	-	GO:0003824//catalytic activity;GO:0016740//transferase activity;GO:0016757//transferase activity, transferring glycosyl groups	-
Pm012866	713.667	264.667	11.68	5.01	-1.22116	4.26e-11	8.97e-10	yes	--	PREDICTED: cytospin-B-like isoform X3 [Populus euphratica]	-	-	-	-	-	-	-
Pm012884	832.333	1451.33	22.5267	45.2433	1.00607	3.61e-14	1.17e-12	yes	--	PREDICTED: uncharacterized protein LOC103327263 [Prunus mume]	-	-	-	-	-	-	-
Pm012916	52.6667	182.333	1.73667	7.03333	2.01789	1.42e-23	1.17e-21	yes	GA2OX2	PREDICTED: gibberellin 2-beta-dioxygenase 2 [Prunus mume]	Metabolism	Global and Overview;Metabolism of terpenoids and polyketides	ko01110//Biosynthesis of secondary metabolites;ko00904//Diterpenoid biosynthesis	K04125	-	GO:0016491//oxidoreductase activity;GO:0016705//oxidoreductase activity, acting on paired donors, with incorporation or reduction of molecular oxygen;GO:0016706//oxidoreductase activity, acting on paired donors, with incorporation or reduction of molecular oxygen, 2-oxoglutarate as one donor, and incorporation of one atom each of oxygen into both donors;GO:0051213//dioxygenase activity;GO:0003824…	GO:0008152//metabolic process;GO:0044710//single-organism metabolic process;GO:0044699//single-organism process
Pm012920	3456.33	1436.67	65.9533	31.5533	-1.06365	1.26e-32	1.98e-30	yes	LACS1	PREDICTED: long chain acyl-CoA synthetase 1 [Prunus mume]	Cellular Processes;Metabolism	Transport and catabolism;Lipid metabolism;Global and Overview	ko01100//Metabolic pathways;ko04146//Peroxisome;ko01212//Fatty acid metabolism;ko00071//Fatty acid degradation;ko00061//Fatty acid biosynthesis	K01897	-	-	-
Pm012956	16.7933	0	1.42667	0.001	-10.4784	1.9e-09	3.12e-08	yes	--	PREDICTED: beta-carotene isomerase D27, chloroplastic-like [Prunus mume]	-	-	-	-	-	-	-
Pm012973	43643.2	15222.3	1445.67	583.44	-1.30908	1.79e-43	5.39e-41	yes	DJ1D	PREDICTED: protein DJ-1 homolog D-like [Prunus mume]	Metabolism	Global and Overview;Carbohydrate metabolism	ko01120//Microbial metabolism in diverse environments;ko00620//Pyruvate metabolism	K18881	-	-	-
Pm012985	3.33333	0	0.166667	0.001	-7.38082	0.0078108	0.0276044	yes	GSTF12	PREDICTED: glutathione S-transferase F11 [Prunus mume]	Metabolism	Metabolism of other amino acids	ko00480//Glutathione metabolism	K00799	GO:0005622//intracellular;GO:0005623//cell;GO:0043226//organelle;GO:0000325//plant-type vacuole;GO:0043229//intracellular organelle;GO:0005773//vacuole;GO:0044464//cell part;GO:0044424//intracellular part;GO:0043227//membrane-bounded organelle;GO:0044444//cytoplasmic part;GO:0005737//cytoplasm;GO:0043231//intracellular membrane-bounded organelle	GO:0005488//binding;GO:0003824//catalytic activity;GO:0043167//ion binding	GO:0009889//regulation of biosynthetic process;GO:0009962//regulation of flavonoid biosynthetic process;GO:0050789//regulation of biological process;GO:0065007//biological regulation;GO:0019222//regulation of metabolic process;GO:0006950//response to stress;GO:0080090//regulation of primary metabolic process;GO:0050896//response to stimulus
Pm012998	778	310	19.1467	8.80667	-1.12043	1.7e-11	3.81e-10	yes	RVE1	PREDICTED: LOW QUALITY PROTEIN: protein REVEILLE 1 [Prunus mume]	-	-	-	-	-	-	-
Pm013023	62.3333	145.667	3.37	9.26	1.45826	1.32e-10	2.56e-09	yes	CRRSP60	PREDICTED: cysteine-rich repeat secretory protein 60 [Prunus mume]	-	-	-	-	-	-	-
Pm013057	584	223.667	13.1833	5.89333	-1.16156	7.15e-19	3.85e-17	yes	At1g51550	PREDICTED: F-box/kelch-repeat protein At1g51550 [Prunus mume]	-	-	-	-	-	-	-
Pm013063	323.333	102.667	23.82	8.76333	-1.44262	7.11e-20	4.12e-18	yes	--	PREDICTED: uncharacterized protein LOC103327421 isoform X1 [Prunus mume]	-	-	-	-	-	-	-
Pm013138	337.24	132.323	11.8233	5.42	-1.12527	7.07e-11	1.43e-09	yes	HST	PREDICTED: shikimate O-hydroxycinnamoyltransferase-like [Prunus mume]	-	-	-	-	-	-	-
Pm013160	51.6667	14.3333	1.47	0.473333	-1.63489	1.91e-07	2.18e-06	yes	DBP	Remorin_C domain-containing protein [Cephalotus follicularis]	-	-	-	-	-	-	-
Pm013166	19.3333	7.33333	1.88333	0.82	-1.19959	0.00879139	0.0305235	yes	--	PREDICTED: protein SENESCENCE-ASSOCIATED GENE 21, mitochondrial-like isoform X1 [Prunus mume]	-	-	-	-	-	-	-
Pm013174	98.3333	271.667	2.78	9.03333	1.70017	2.2e-16	9.6e-15	yes	GLIP5	PREDICTED: GDSL esterase/lipase 5 [Prunus mume]	-	-	-	-	-	-	-
Pm013179	0.333333	5.66667	0.0133333	0.256667	4.26679	0.00106017	0.00498842	yes	GLIP2	PREDICTED: GDSL esterase/lipase 2-like [Prunus mume]	-	-	-	-	-	-	-
Pm013181	43.84	18.1033	1.21667	0.573333	-1.08549	0.000695724	0.00346821	yes	GLIP2	PREDICTED: GDSL esterase/lipase 2-like [Prunus mume]	-	-	-	-	-	-	-
Pm013200	19.3333	6.33333	1.88667	0.703333	-1.42356	0.00168095	0.00741387	yes	SAUR41	PREDICTED: auxin-responsive protein SAUR41-like [Prunus mume]	Environmental Information Processing	Signal transduction	ko04075//Plant hormone signal transduction	K14488	-	-	-
Pm013255	6.43333	0	0.2	0.001	-7.64386	0.000805811	0.00392743	yes	lip1	PREDICTED: lipase 1-like isoform X1 [Prunus mume]	-	-	-	-	-	-	-
Pm013322	4	0.333333	0.18	0.02	-3.16993	0.012696	0.0414632	yes	MYB26	PREDICTED: transcription factor MYB26 [Prunus mume]	-	-	-	-	-	-	-
Pm013365	2038.33	651	20.8267	7.68667	-1.438	5.62e-46	1.95e-43	yes	ABCC8	PREDICTED: ABC transporter C family member 8 [Prunus mume]	-	-	-	-	GO:0016020//membrane;GO:0031224//intrinsic component of membrane;GO:0044425//membrane part	GO:0032549//ribonucleoside binding;GO:0001882//nucleoside binding;GO:0016462//pyrophosphatase activity;GO:1901363//heterocyclic compound binding;GO:0016818//hydrolase activity, acting on acid anhydrides, in phosphorus-containing anhydrides;GO:0005488//binding;GO:0022857//transmembrane transporter activity;GO:0032550//purine ribonucleoside binding;GO:0015405//P-P-bond-hydrolysis-driven transmembra…	GO:0044238//primary metabolic process;GO:0046483//heterocycle metabolic process;GO:0044270//cellular nitrogen compound catabolic process;GO:0006163//purine nucleotide metabolic process;GO:0034641//cellular nitrogen compound metabolic process;GO:0044763//single-organism cellular process;GO:0044248//cellular catabolic process;GO:0009259//ribonucleotide metabolic process;GO:0051234//establishment of…
Pm013368	35.6667	8.33333	1.53667	0.416667	-1.88284	1.43e-06	1.37e-05	yes	At1g17710	PREDICTED: inorganic pyrophosphatase 2-like isoform X1 [Prunus mume]	Metabolism	Global and Overview;Metabolism of cofactors and vitamins	ko01100//Metabolic pathways;ko00750//Vitamin B6 metabolism	K13248	-	-	-
Pm013397	1007.33	437.667	45.01	22.4633	-1.00267	5.26e-10	9.4e-09	yes	--	PREDICTED: suppressor protein SRP40-like [Ziziphus jujuba]	-	-	-	-	-	-	-
Pm013398	24.3333	5.33333	1.85333	0.433333	-2.09657	9.09e-05	0.000581109	yes	PAT22	PREDICTED: probable protein S-acyltransferase 22 isoform X1 [Prunus mume]	-	-	-	-	-	-	-
Pm013400	114.333	47.3333	3.48667	1.65	-1.07938	0.00188064	0.00816932	yes	--	PREDICTED: uro-adherence factor A-like [Ziziphus jujuba]	-	-	-	-	-	-	-
Pm013434	42	76.3333	1.72	3.53667	1.03998	0.00149962	0.00673659	yes	ACO3	PREDICTED: 1-aminocyclopropane-1-carboxylate oxidase 3 [Prunus mume]	-	-	-	-	-	-	-
Pm013437	26.6667	10.3333	1.00667	0.436667	-1.20498	0.00799609	0.0281447	yes	--	DUF1677 family protein [Medicago truncatula]	-	-	-	-	-	-	-
Pm013440	109.667	292	4.69	14.4167	1.62008	8.96e-21	5.76e-19	yes	GATA9	PREDICTED: GATA transcription factor 9-like [Prunus mume]	-	-	-	-	-	-	-
Pm013457	32.3333	62.6667	0.773333	1.75333	1.18094	1.99e-05	0.000148223	yes	At5g02620	PREDICTED: ankyrin repeat-containing protein At2g01680-like [Prunus mume]	-	-	-	-	-	-	-
Pm013501	107.333	31.6667	3.13	1.06	-1.5621	6.47e-07	6.62e-06	yes	--	PREDICTED: uncharacterized protein LOC103327911 [Prunus mume]	-	-	-	-	-	-	-
Pm013524	22	1.66667	1.18667	0.106667	-3.47573	8.03e-07	8.07e-06	yes	--	PREDICTED: LOW QUALITY PROTEIN: probable ATP-dependent DNA helicase DDX11 [Pyrus x bretschneideri]	-	-	-	-	-	-	-
Pm013561	20.33	1.92333	0.82	0.09	-3.18763	8.22e-07	8.26e-06	yes	At1g52360	PREDICTED: coatomer subunit beta'-2-like [Prunus mume]	-	-	-	-	-	-	-
Pm013568	42.3333	14.67	0.623333	0.24	-1.37697	0.0037657	0.0149249	yes	RLP12	PREDICTED: receptor-like protein 12 [Prunus mume]	-	-	-	-	-	-	-
Pm013589	8.75	0.5	0.183333	0.0133333	-3.78136	0.000180968	0.00106507	yes	pol	PREDICTED: protein NYNRIN-like [Fragaria vesca subsp. vesca] [Fragaria vesca]	-	-	-	-	-	-	-
Pm013589	9.37	1.22	0.143333	0.0233333	-2.61891	0.000788771	0.00385464	yes	pol	Transposon Ty3-I Gag-Pol polyprotein [Cajanus cajan]	-	-	-	-	-	-	-
Pm013596	170	386.667	8.45333	22.1567	1.39015	6.91e-09	1.03e-07	yes	AUX22	PREDICTED: auxin-induced protein IAA6 [Prunus mume]	Environmental Information Processing	Signal transduction	ko04075//Plant hormone signal transduction	K14484	-	GO:0005488//binding;GO:0005515//protein binding	GO:0032774//RNA biosynthetic process;GO:0050789//regulation of biological process;GO:0044763//single-organism cellular process;GO:0032870//cellular response to hormone stimulus;GO:1901360//organic cyclic compound metabolic process;GO:0006139//nucleobase-containing compound metabolic process;GO:0006725//cellular aromatic compound metabolic process;GO:0051716//cellular response to stimulus;GO:00068…
Pm013597	294.667	569.667	13.1433	29.3933	1.16116	1.6e-18	8.38e-17	yes	AUX22B	PREDICTED: auxin-responsive protein IAA4-like [Prunus mume]	Environmental Information Processing	Signal transduction	ko04075//Plant hormone signal transduction	K14484	-	-	-
Pm013597	105.667	240.333	5.08	13.6367	1.42459	1.73e-07	1.99e-06	yes	IAA17	PREDICTED: auxin-responsive protein IAA1 [Prunus mume]	Environmental Information Processing	Signal transduction	ko04075//Plant hormone signal transduction	K14484	-	-	GO:0065007//biological regulation;GO:0006725//cellular aromatic compound metabolic process;GO:0043170//macromolecule metabolic process;GO:0006807//nitrogen compound metabolic process;GO:0018130//heterocycle biosynthetic process;GO:0044260//cellular macromolecule metabolic process;GO:0006351//transcription, DNA-templated;GO:0044238//primary metabolic process;GO:1901362//organic cyclic compound bio…
Pm013625	206.333	419.667	3.98	8.94	1.16751	0.000256724	0.00144827	yes	BOR4	PREDICTED: boron transporter 4 [Prunus mume]	-	-	-	-	GO:0044425//membrane part;GO:0016020//membrane;GO:0031224//intrinsic component of membrane	-	GO:0051234//establishment of localization;GO:0044765//single-organism transport;GO:0051179//localization;GO:1902578//single-organism localization;GO:0006811//ion transport;GO:0006810//transport;GO:0044699//single-organism process
Pm013629	103.667	258.667	3.67667	10.8367	1.55945	2.8e-13	8.13e-12	yes	--	PREDICTED: uncharacterized protein LOC103328032 [Prunus mume]	-	-	-	-	-	-	-
Pm013653	144.667	25.3333	9.1	1.8	-2.33787	6.48e-14	2.04e-12	yes	CNB1	PREDICTED: calcineurin subunit B-like [Prunus mume]	-	-	-	-	-	-	-
Pm013661	78.6667	147.667	1.93333	4.25	1.13637	2.97e-08	3.98e-07	yes	At3g47200	PREDICTED: UPF0481 protein At3g47200-like [Prunus mume]	-	-	-	-	-	-	-
Pm013711	1.33333	22.3333	0.136667	2.49333	4.18934	5.19e-13	1.44e-11	yes	--	PREDICTED: uncharacterized protein LOC103328112 [Prunus mume]	-	-	-	-	-	-	-
Pm013718	167.333	366.667	7.27667	18.64	1.35705	2.29e-18	1.19e-16	yes	--	PREDICTED: uncharacterized protein LOC103328127 [Prunus mume]	-	-	-	-	-	-	-
Pm013725	46.6667	16	1.1	0.453333	-1.27886	0.000654647	0.00329111	yes	At3g47200	PREDICTED: putative UPF0481 protein At3g02645 isoform X1 [Prunus mume]	-	-	-	-	-	-	-
Pm013728	194.333	76.6667	8.36	3.77333	-1.14766	9.34e-09	1.37e-07	yes	--	PREDICTED: glutathione S-transferase T3-like, partial [Populus euphratica]	-	-	-	-	-	-	-
Pm013794	0	2.66667	0.001	0.12	6.90689	0.00686965	0.0247836	yes	At2g23060	PREDICTED: probable N-acetyltransferase HLS1 [Prunus mume]	-	-	-	-	-	GO:0003824//catalytic activity	-
Pm013795	2535.67	1028	28.5833	13.3333	-1.10014	4.54e-15	1.66e-13	yes	ABCC13	PREDICTED: ABC transporter C family member 13 [Prunus mume]	Environmental Information Processing	Membrane transport	ko02010//ABC transporters	K05674	-	-	-
Pm013811	4254.67	1512	246.15	101.93	-1.27196	2.3e-23	1.84e-21	yes	ATJ8	PREDICTED: chaperone protein dnaJ 8, chloroplastic [Prunus mume]	-	-	-	-	-	-	-
Pm013839	3	16	0.05	0.3	2.58496	1.01e-06	9.97e-06	yes	At3g47570	PREDICTED: putative leucine-rich repeat receptor-like serine/threonine-protein kinase At2g24130 [Prunus mume]	-	-	-	-	-	-	-
Pm013850	4386	1779	108.33	50.93	-1.08885	7.2e-19	3.86e-17	yes	--	PREDICTED: uncharacterized protein LOC103328229 isoform X1 [Prunus mume]	-	-	-	-	-	-	-
Pm013917	2603.67	1042.67	143.433	65.5833	-1.12898	3.77e-09	5.91e-08	yes	CRRSP38	PREDICTED: cysteine-rich repeat secretory protein 38-like [Prunus mume]	-	-	-	-	-	-	-
Pm013929	63.32	125.213	2.35333	5.28333	1.16674	6.79e-06	5.6e-05	yes	CPR30	PREDICTED: F-box/kelch-repeat protein At3g23880-like [Prunus mume]	-	-	-	-	-	-	-
Pm014038	34.3333	13.6667	1.01333	0.463333	-1.12899	0.000946168	0.00451532	yes	WSD1	PREDICTED: O-acyltransferase WSD1-like [Prunus mume]	-	-	-	-	-	-	-
Pm014105	56.6667	100	2.32333	4.78667	1.04283	0.000276656	0.00154943	yes	--	PREDICTED: zinc finger CCCH domain-containing protein 2-like [Prunus mume]	-	-	-	-	-	-	-
Pm014143	2158.33	931.667	39.5667	19.64	-1.01049	6.46e-19	3.49e-17	yes	TPC1	PREDICTED: LOW QUALITY PROTEIN: two pore calcium channel protein 1 [Prunus mume]	-	-	-	-	-	-	-
Pm014200	144.617	55.6667	5.62	2.47333	-1.18411	6.94e-05	0.00045768	yes	ROMT	PREDICTED: trans-resveratrol di-O-methyltransferase-like [Prunus mume]	-	-	-	-	-	-	-
Pm014219	308.773	98.4467	10.9933	4.03333	-1.44658	4.07e-06	3.55e-05	yes	MAX2	PREDICTED: F-box protein MAX2-like [Prunus mume]	-	-	-	-	-	-	-
Pm014251	14	25	0.513333	1.08333	1.07751	0.00450921	0.0174125	yes	CEP2	PREDICTED: zingipain-2 [Prunus mume]	-	-	-	-	-	GO:0003824//catalytic activity;GO:0016787//hydrolase activity;GO:0008233//peptidase activity;GO:0016491//oxidoreductase activity	-
Pm014253	413.667	1536	10.8433	46.6733	2.10579	7.76e-111	3.91e-107	yes	BZIP61	PREDICTED: basic leucine zipper 61 [Prunus mume]	-	-	-	-	-	-	-
Pm014269	36.2567	12.0933	2.22667	0.876667	-1.34479	0.00014527	0.000878341	yes	--	PREDICTED: uncharacterized protein LOC103328524 [Prunus mume]	-	-	-	-	-	-	-
Pm014369	257.667	85.3333	21.8967	8.43333	-1.37654	6.83e-17	3.1e-15	yes	--	PREDICTED: uncharacterized protein LOC103328604 [Prunus mume]	-	-	-	-	-	-	-
Pm014379	64.3333	7	2.30333	0.303333	-2.92475	1.31e-09	2.2e-08	yes	AVT1	PREDICTED: vacuolar amino acid transporter 1-like isoform X1 [Prunus mume]	-	-	-	-	-	-	-
Pm014445	22.6667	9	1.89	0.853333	-1.1472	0.0107875	0.0361871	yes	--	PREDICTED: protein TRIGALACTOSYLDIACYLGLYCEROL 5, chloroplastic [Prunus mume]	-	-	-	-	-	-	-
Pm014450	104	257.667	4.10333	11.68	1.50917	4.12e-09	6.38e-08	yes	At1g66810	PREDICTED: zinc finger CCCH domain-containing protein 14 [Prunus mume]	-	-	-	-	-	-	-
Pm014500	369.667	102	9.16333	2.89333	-1.66314	2.91e-20	1.76e-18	yes	SKOR	PREDICTED: LOW QUALITY PROTEIN: potassium channel GORK-like [Prunus mume]	-	-	-	-	-	-	-
Pm014509	222.667	84.6667	4.57667	1.98667	-1.20395	6.44e-09	9.69e-08	yes	EMB2745	Pentatricopeptide repeat superfamily protein [Theobroma cacao]	-	-	-	-	-	-	-
Pm014539	9	30.3333	0.256667	1.02	1.9906	7.37e-05	0.000482595	yes	At1g73050	PREDICTED: (R)-mandelonitrile lyase-like [Prunus mume]	Metabolism	Metabolism of other amino acids;Global and Overview	ko01110//Biosynthesis of secondary metabolites;ko00460//Cyanoamino acid metabolism	K08248	-	-	-
Pm014564	13	4.33333	0.47	0.186667	-1.3322	0.0150935	0.0477177	yes	AGL1	PREDICTED: floral homeotic protein AGAMOUS [Prunus mume]	-	-	-	-	-	-	-
Pm014582	112.367	211.6	4.9	10.2967	1.07132	0.000363525	0.00195649	yes	XTH16	PREDICTED: xyloglucan endotransglucosylase/hydrolase 2-like [Prunus mume]	-	-	-	-	-	-	-
Pm014592	67.6667	210	3.61	12.9867	1.84696	3.41e-22	2.51e-20	yes	PAR2	PREDICTED: transcription factor PAR1 [Prunus mume]	-	-	-	-	-	-	-
Pm014597	20	52	0.876667	2.62	1.57947	2.66e-07	2.94e-06	yes	--	peptidase [Medicago truncatula]	-	-	-	-	-	-	-
Pm014598	57	113.667	2.26333	5.19	1.19729	2e-08	2.77e-07	yes	At1g11820	PREDICTED: PLASMODESMATA CALLOSE-BINDING PROTEIN 5 [Prunus mume]	-	-	-	-	-	-	-
Pm014664	18.5167	5.57	0.64	0.23	-1.47644	0.00467065	0.0179361	yes	ZMYM1	PREDICTED: zinc finger MYM-type protein 1-like [Prunus mume]	-	-	-	-	-	-	-
Pm014679	16635	6735	253.16	118.8	-1.09151	6.94e-34	1.23e-31	yes	LON2	PREDICTED: lon protease homolog 2, peroxisomal [Prunus mume]	-	-	-	-	-	-	-
Pm014740	2.78333	0	0.12	0.001	-6.90689	0.0138459	0.0444472	yes	At4g10955	PREDICTED: GDSL esterase/lipase At4g10955-like [Prunus mume]	-	-	-	-	-	-	-
Pm014766	26744	11141	1199.34	580.813	-1.04609	1.09e-17	5.34e-16	yes	GSTF9	PREDICTED: glutathione S-transferase F9-like [Prunus mume]	Metabolism	Metabolism of other amino acids	ko00480//Glutathione metabolism	K00799	-	-	-
Pm014778	461.333	195.667	23.0433	11.3967	-1.01574	3.12e-11	6.66e-10	yes	--	PREDICTED: uncharacterized protein LOC103328942 [Prunus mume]	-	-	-	-	-	-	-
Pm014810	92.6767	39.3333	1.75	0.833333	-1.07039	0.000216071	0.00124455	yes	WAKL2	PREDICTED: wall-associated receptor kinase-like 1 [Prunus mume]	-	-	-	-	-	-	-
Pm014811	33.9667	12.91	1.19667	0.513333	-1.22105	0.00260989	0.0108817	yes	WAKL9	PREDICTED: wall-associated receptor kinase-like 9 [Prunus mume]	-	-	-	-	-	-	-
Pm014831	70.6667	28	1.96	0.89	-1.13898	0.00357084	0.0142706	yes	CYP71A1	PREDICTED: cytochrome P450 71A1-like [Prunus mume]	-	-	-	-	-	-	-
Pm014836	102	458.667	2.81333	14.4933	2.36504	3.29e-49	1.47e-46	yes	GT6	PREDICTED: UDP-glycosyltransferase 71A16-like [Prunus mume]	-	-	-	-	-	-	-
Pm014839	120	356	3.03	10.3367	1.77038	1.58e-24	1.39e-22	yes	GT6	PREDICTED: UDP-glycosyltransferase 71A16-like [Prunus mume]	-	-	-	-	-	-	-
Pm014844	229.447	506.123	5.40333	13.6567	1.33768	3.79e-21	2.53e-19	yes	GT6	PREDICTED: UDP-glycosyltransferase 71A16-like [Prunus mume]	-	-	-	-	-	-	-
Pm014846	21.3333	63.6667	0.616667	2.10667	1.7724	5.24e-08	6.65e-07	yes	GT6	PREDICTED: UDP-glycosyltransferase 71A16-like [Prunus mume]	-	-	-	-	-	-	-
Pm014847	3.33333	19	0.116667	0.73	2.6455	1.65e-06	1.56e-05	yes	GT6	PREDICTED: UDP-glycosyltransferase 71A16-like [Prunus mume]	-	-	-	-	-	-	-
Pm014883	26.3333	10	0.663333	0.3	-1.14477	0.00933801	0.0320894	yes	BUB1	PREDICTED: mitotic checkpoint serine/threonine-protein kinase BUB1 [Prunus mume]	-	-	-	-	-	-	-
Pm014887	6.36333	55.7033	0.16	1.67	3.3837	3.67e-16	1.54e-14	yes	UGT85A24	PREDICTED: 7-deoxyloganetin glucosyltransferase-like [Prunus mume]	-	-	-	-	-	-	-
Pm014893	34.76	12.6667	1.01	0.42	-1.26589	0.00690235	0.0248786	yes	UGT85A24	PREDICTED: 7-deoxyloganetin glucosyltransferase-like [Prunus mume]	-	-	-	-	-	-	-
Pm014895	30.45	2	1.03333	0.0766667	-3.75256	4.63e-10	8.34e-09	yes	UGT85A24	PREDICTED: 7-deoxyloganetin glucosyltransferase-like [Prunus mume]	-	-	-	-	-	-	-
Pm014910	206.667	49	5.17	1.41333	-1.87106	2.21e-16	9.62e-15	yes	APL	PREDICTED: myb family transcription factor APL-like isoform X2 [Prunus mume]	-	-	-	-	-	-	-
Pm014990	801.333	300.667	24.2067	10.41	-1.21743	2e-21	1.36e-19	yes	GDI1	PREDICTED: rho GDP-dissociation inhibitor 1 [Prunus mume]	-	-	-	-	GO:0044464//cell part;GO:0044424//intracellular part;GO:0005622//intracellular;GO:0005623//cell	-	GO:0050789//regulation of biological process;GO:0065007//biological regulation;GO:0019222//regulation of metabolic process
Pm015013	289.333	529.667	9.09	19.1133	1.07223	5.73e-11	1.18e-09	yes	At2g04850	PREDICTED: cytochrome b561 and DOMON domain-containing protein At2g04850 [Prunus mume]	-	-	-	-	-	-	-
Pm015022	72.3333	159	4.36667	11.12	1.34855	2.98e-07	3.26e-06	yes	At1g11820	PREDICTED: glucan endo-1,3-beta-glucosidase 4 [Prunus mume]	-	-	-	-	-	-	-
Pm015115	24.3333	7	0.503333	0.163333	-1.62369	0.00215836	0.00923413	yes	CSLB3	PREDICTED: cellulose synthase-like protein B4 [Prunus mume]	-	-	-	-	-	-	-
Pm015136	53	107	2.15667	5.06333	1.23128	2.77e-09	4.43e-08	yes	H1	PREDICTED: homeobox protein knotted-1-like LET6 [Prunus mume]	-	-	-	-	-	-	-
Pm015141	2303	591.667	50.9233	15.0867	-1.75505	5.8e-57	4.02e-54	yes	NPF6.4	PREDICTED: protein NRT1/ PTR FAMILY 6.4 [Prunus mume]	-	-	-	-	-	-	GO:0051234//establishment of localization;GO:0051179//localization
Pm015142	286.667	587.667	7.71	18.4233	1.25673	1.61e-15	6.25e-14	yes	At2g32990	PREDICTED: endoglucanase 11 [Prunus mume]	-	-	-	-	-	GO:0004553//hydrolase activity, hydrolyzing O-glycosyl compounds;GO:0003824//catalytic activity;GO:0016787//hydrolase activity;GO:0016798//hydrolase activity, acting on glycosyl bonds	GO:0008152//metabolic process;GO:0044238//primary metabolic process
Pm015158	601	1183.33	12.1867	27.9667	1.1984	5.56e-28	6.12e-26	yes	PUB4	PREDICTED: armadillo repeat-containing protein 3 [Prunus mume]	-	-	-	-	-	-	-
Pm015198	1579.67	95.3333	96.95	6.49	-3.90095	8.65e-26	7.99e-24	yes	CPC	PREDICTED: transcription factor CPC-like [Prunus mume]	-	-	-	-	-	GO:0005488//binding	-
Pm015255	16.6667	4.66667	0.61	0.196667	-1.63306	0.00221837	0.00945883	yes	SCL32	PREDICTED: scarecrow-like protein 32 [Prunus mume]	-	-	-	-	-	-	GO:0009987//cellular process;GO:0008152//metabolic process;GO:0010467//gene expression;GO:0097659//nucleic acid-templated transcription;GO:0044260//cellular macromolecule metabolic process;GO:0090304//nucleic acid metabolic process;GO:0009059//macromolecule biosynthetic process;GO:0018130//heterocycle biosynthetic process;GO:0071704//organic substance metabolic process;GO:0009058//biosynthetic pr…
Pm015256	876.333	326	21.55	9.22667	-1.22381	9.2e-25	8.13e-23	yes	At3g22104	PREDICTED: BTB/POZ domain-containing protein At3g22104 isoform X1 [Prunus mume]	-	-	-	-	-	-	-
Pm015259	12.6667	2	0.343333	0.0566667	-2.59904	0.00766346	0.0271696	yes	--	PREDICTED: uncharacterized protein LOC107881008 [Prunus mume]	-	-	-	-	-	-	-
Pm015261	84620.3	32715.3	3274.15	1462.55	-1.16263	2.66e-32	4.15e-30	yes	XTH9	PREDICTED: xyloglucan endotransglucosylase/hydrolase protein 9 [Prunus mume]	-	-	-	-	-	-	-
Pm015297	61.3333	20.3333	3.80667	1.43333	-1.40915	5.93e-05	0.000397704	yes	--	PREDICTED: universal stress protein A-like protein [Prunus mume]	-	-	-	-	-	-	-
Pm015301	73.3333	31	2.74667	1.35	-1.02472	0.000126317	0.000776572	yes	At5g23160	PREDICTED: uncharacterized protein LOC103329494 [Prunus mume]	-	-	-	-	-	-	-
Pm015306	3.66667	0	0.123333	0.001	-6.94642	0.00325788	0.013206	yes	TDC	PREDICTED: aromatic-L-amino-acid decarboxylase-like [Prunus mume]	Metabolism	Biosynthesis of other secondary metabolites;Global and Overview;Amino acid metabolism	ko01100//Metabolic pathways;ko01110//Biosynthesis of secondary metabolites;ko00350//Tyrosine metabolism;ko00950//Isoquinoline alkaloid biosynthesis	K01592	-	-	-
Pm015364	242	102.667	4.77	2.35667	-1.01724	1.97e-08	2.73e-07	yes	GH3.5	PREDICTED: jasmonic acid-amido synthetase JAR1 [Prunus mume]	Environmental Information Processing	Signal transduction	ko04075//Plant hormone signal transduction	K14487	-	-	-
Pm015366	48	121.667	0.753333	2.09	1.47214	0.000183904	0.0010792	yes	LIS	PREDICTED: S-linalool synthase-like [Prunus mume]	Metabolism	Metabolism of terpenoids and polyketides	ko00904//Diterpenoid biosynthesis	K17982	-	-	-
Pm015368	216	821.667	3.91333	17.7	2.17728	7.86e-22	5.58e-20	yes	LIS	PREDICTED: S-linalool synthase-like [Prunus mume]	Metabolism	Metabolism of terpenoids and polyketides	ko00904//Diterpenoid biosynthesis	K17982	-	-	-
Pm015374	3703.67	1400	74.2133	32.4433	-1.19376	1.84e-23	1.49e-21	yes	--	DUF789 domain-containing protein [Cephalotus follicularis]	-	-	-	-	-	-	-
Pm015397	17	35	0.583333	1.38667	1.24923	0.000210691	0.00121727	yes	SCM1	PREDICTED: truncated transcription factor CAULIFLOWER A [Prunus mume]	-	-	-	-	-	-	-
Pm015415	318.667	133.667	9.4	4.47333	-1.07131	1.98e-08	2.75e-07	yes	At5g15730	PREDICTED: LOW QUALITY PROTEIN: calcium/calmodulin-regulated receptor-like kinase 2 [Prunus mume]	-	-	-	-	-	GO:0004674//protein serine/threonine kinase activity;GO:0016301//kinase activity;GO:0016772//transferase activity, transferring phosphorus-containing groups;GO:1901363//heterocyclic compound binding;GO:0032550//purine ribonucleoside binding;GO:0003824//catalytic activity;GO:0097159//organic cyclic compound binding;GO:0005488//binding;GO:0004871//signal transducer activity;GO:0032549//ribonucleosi…	GO:0050789//regulation of biological process;GO:0045860//positive regulation of protein kinase activity;GO:0032147//activation of protein kinase activity;GO:0032270//positive regulation of cellular protein metabolic process;GO:0051338//regulation of transferase activity;GO:0044093//positive regulation of molecular function;GO:0042327//positive regulation of phosphorylation;GO:0019220//regulation …
Pm015434	25.6667	51	1.54	3.59333	1.22239	0.000543562	0.00280258	yes	BZIP43	PREDICTED: basic leucine zipper 43-like [Prunus mume]	-	-	-	-	-	GO:0003677//DNA binding;GO:0097159//organic cyclic compound binding;GO:1901363//heterocyclic compound binding;GO:0003676//nucleic acid binding;GO:0005488//binding	GO:0008152//metabolic process;GO:0019438//aromatic compound biosynthetic process;GO:0009058//biosynthetic process;GO:1901576//organic substance biosynthetic process;GO:0010467//gene expression;GO:1901362//organic cyclic compound biosynthetic process;GO:0006351//transcription, DNA-templated;GO:0044249//cellular biosynthetic process;GO:0046483//heterocycle metabolic process;GO:0016070//RNA metaboli…
Pm015462	631.333	255.667	18.7333	8.59667	-1.12376	4.34e-08	5.61e-07	yes	EVI5L	PREDICTED: EVI5-like protein [Prunus mume]	-	-	-	-	-	-	-
Pm015517	79.3333	13	3.64333	0.69	-2.40059	5.33e-12	1.27e-10	yes	CXE17	PREDICTED: probable carboxylesterase 17 [Prunus mume]	-	-	-	-	-	-	-
Pm015531	53.6533	20.3333	1.35	0.59	-1.19417	0.00101534	0.00480554	yes	At3g12360	PREDICTED: ankyrin repeat-containing protein ITN1-like isoform X2 [Pyrus x bretschneideri]	-	-	-	-	-	-	-
Pm015554	12	3.33333	0.9	0.336667	-1.4186	0.0052391	0.0197247	yes	--	PREDICTED: eIF-2-alpha kinase activator GCN1 isoform X1 [Prunus mume]	-	-	-	-	-	-	-
Pm015571	44.3333	88	2.73667	6.2	1.17985	1.19e-06	1.15e-05	yes	--	PREDICTED: uncharacterized protein LOC103329734 [Prunus mume]	-	-	-	-	-	-	-
Pm015590	6.33333	15	0.353333	0.956667	1.43699	0.00521275	0.0196469	yes	BAG2	PREDICTED: BAG family molecular chaperone regulator 2 [Prunus mume]	-	-	-	-	-	-	-
Pm015592	40.3333	99.6667	1.49667	4.16333	1.47599	5.04e-08	6.43e-07	yes	9612	PREDICTED: pectate lyase-like [Prunus mume]	Metabolism	Carbohydrate metabolism	ko00040//Pentose and glucuronate interconversions	K01728	-	GO:0016829//lyase activity;GO:0003824//catalytic activity;GO:0016835//carbon-oxygen lyase activity;GO:0016837//carbon-oxygen lyase activity, acting on polysaccharides	-
Pm015599	439	164.333	9.91	4.12	-1.26624	1.18e-08	1.7e-07	yes	GTE7	PREDICTED: GATA transcription factor 7 [Vitis vinifera]	-	-	-	-	-	-	-
Pm015625	28.3333	80	0.816667	2.73	1.74108	4.78e-09	7.36e-08	yes	NAC008	PREDICTED: NAC domain-containing protein 8 [Prunus mume]	-	-	-	-	-	-	-
Pm015641	287	94	21.0467	7.97667	-1.39973	1.11e-13	3.39e-12	yes	--	PREDICTED: uncharacterized protein LOC103329803 [Prunus mume]	-	-	-	-	-	-	-
Pm015654	114.667	36.6667	1.98667	0.76	-1.38628	2.44e-06	2.23e-05	yes	At5g40400	PREDICTED: pentatricopeptide repeat-containing protein At5g40400 isoform X1 [Prunus mume]	-	-	-	-	-	-	-
Pm015714	2494.49	608.937	83.2	23.7567	-1.80825	1.37e-54	8.88e-52	yes	EO	PREDICTED: 2-methylene-furan-3-one reductase-like [Prunus mume]	-	-	-	-	-	GO:0043167//ion binding;GO:0005488//binding;GO:0043169//cation binding;GO:0046872//metal ion binding;GO:0003824//catalytic activity;GO:0046914//transition metal ion binding	GO:0044699//single-organism process;GO:0044710//single-organism metabolic process;GO:0008152//metabolic process
Pm015726	172.333	303	5.54	11.17	1.01167	8.21e-11	1.64e-09	yes	HT1	PREDICTED: serine/threonine-protein kinase HT1 [Prunus mume]	-	-	-	-	-	GO:0004672//protein kinase activity;GO:0032549//ribonucleoside binding;GO:0003824//catalytic activity;GO:0032550//purine ribonucleoside binding;GO:0001883//purine nucleoside binding;GO:1901363//heterocyclic compound binding;GO:0005488//binding;GO:0016773//phosphotransferase activity, alcohol group as acceptor;GO:0016772//transferase activity, transferring phosphorus-containing groups;GO:0001882//…	GO:0008152//metabolic process;GO:0006468//protein phosphorylation;GO:0071704//organic substance metabolic process;GO:0044238//primary metabolic process;GO:0006793//phosphorus metabolic process;GO:0044237//cellular metabolic process;GO:0044267//cellular protein metabolic process;GO:0043412//macromolecule modification;GO:0006464//cellular protein modification process;GO:0043170//macromolecule metab…
Pm015735	30.3333	8	0.856667	0.263333	-1.70184	8.53e-05	0.000549487	yes	UGT90A1	PREDICTED: UDP-glycosyltransferase 90A1-like [Prunus mume]	-	-	-	-	-	GO:0016758//transferase activity, transferring hexosyl groups;GO:0016740//transferase activity;GO:0003824//catalytic activity;GO:0016757//transferase activity, transferring glycosyl groups	-
Pm015738	9.66667	1	0.4	0.0533333	-2.90689	0.000302342	0.00167071	yes	At5g18500	PREDICTED: probable receptor-like protein kinase At5g18500 [Prunus mume]	-	-	-	-	-	GO:0003824//catalytic activity;GO:0097159//organic cyclic compound binding;GO:0004672//protein kinase activity;GO:0097367//carbohydrate derivative binding;GO:0016773//phosphotransferase activity, alcohol group as acceptor;GO:0032550//purine ribonucleoside binding;GO:0016740//transferase activity;GO:0016772//transferase activity, transferring phosphorus-containing groups;GO:0001882//nucleoside bin…	GO:0019538//protein metabolic process;GO:0044238//primary metabolic process;GO:0008152//metabolic process;GO:0044267//cellular protein metabolic process;GO:0036211//protein modification process;GO:0043170//macromolecule metabolic process;GO:0006796//phosphate-containing compound metabolic process;GO:0006464//cellular protein modification process;GO:0044237//cellular metabolic process;GO:0043412//…
Pm015745	183.333	73.3333	4.59333	2.1	-1.12915	4.43e-06	3.83e-05	yes	ATL46	PREDICTED: RING-H2 finger protein ATL46-like [Prunus mume]	-	-	-	-	-	GO:0043169//cation binding;GO:0005488//binding;GO:0043167//ion binding	-
Pm015763	121.333	33	9.4	3.00667	-1.6445	2.85e-07	3.13e-06	yes	--	PREDICTED: uncharacterized protein LOC103329907 [Prunus mume]	-	-	-	-	-	-	-
Pm015772	331	849.333	12.6967	37.6367	1.56769	2.74e-32	4.24e-30	yes	PER63	PREDICTED: LOW QUALITY PROTEIN: peroxidase 63 [Prunus mume]	Metabolism	Global and Overview;Biosynthesis of other secondary metabolites	ko01100//Metabolic pathways;ko01110//Biosynthesis of secondary metabolites;ko00940//Phenylpropanoid biosynthesis	K00430	-	-	-
Pm015787	21.3333	7.66667	0.956667	0.4	-1.25802	0.00518621	0.0195615	yes	2MMP	PREDICTED: metalloendoproteinase 2-MMP-like [Prunus mume]	-	-	-	-	-	-	-
Pm015820	86.0333	233.41	1.23	3.84667	1.64495	4.12e-20	2.45e-18	yes	bcsl1b	PREDICTED: AAA-ATPase At3g28580-like isoform X1 [Prunus mume]	-	-	-	-	-	-	-
Pm015832	1805.67	667	26.5233	11.21	-1.24248	8.84e-16	3.58e-14	yes	LHA1	PREDICTED: plasma membrane ATPase 1-like [Prunus mume]	Metabolism	Energy metabolism	ko00190//Oxidative phosphorylation	K01535	-	-	-
Pm015861	240.667	838	8.04667	32.42	2.01042	1.44e-71	1.16e-68	yes	HAT7	PREDICTED: homeobox-leucine zipper protein ATHB-20-like [Prunus mume]	-	-	-	-	-	-	-
Pm015864	28.6667	150.667	1.32	8.04333	2.60726	9.63e-13	2.58e-11	yes	PRE5	PREDICTED: transcription factor PRE6-like [Prunus mume]	-	-	-	-	-	-	-
Pm015865	2918	5477	33.61	73.6567	1.13193	1.82e-31	2.65e-29	yes	ABCB19	PREDICTED: ABC transporter B family member 19 [Prunus mume]	Environmental Information Processing	Membrane transport	ko02010//ABC transporters	K05658	GO:0031224//intrinsic component of membrane;GO:0016020//membrane;GO:0044425//membrane part	GO:0022804//active transmembrane transporter activity;GO:0016817//hydrolase activity, acting on acid anhydrides;GO:0022857//transmembrane transporter activity;GO:0017111//nucleoside-triphosphatase activity;GO:0036094//small molecule binding;GO:0001882//nucleoside binding;GO:1901363//heterocyclic compound binding;GO:0016462//pyrophosphatase activity;GO:0015405//P-P-bond-hydrolysis-driven transmemb…	GO:1901575//organic substance catabolic process;GO:0044237//cellular metabolic process;GO:0071704//organic substance metabolic process;GO:0071495//cellular response to endogenous stimulus;GO:0019693//ribose phosphate metabolic process;GO:0090567//reproductive shoot system development;GO:0071840//cellular component organization or biogenesis;GO:0009987//cellular process;GO:0022414//reproductive pr…
Pm015881	54.6667	119.667	2.07667	5.21667	1.32886	1.58e-08	2.22e-07	yes	MIF2	PREDICTED: mini zinc finger protein 2 [Prunus mume]	-	-	-	-	-	-	-
Pm015883	1855.33	5527.67	141.063	493.477	1.80664	2.37e-49	1.08e-46	yes	GASA4	PREDICTED: gibberellin-regulated protein 6-like [Prunus mume]	-	-	-	-	-	-	GO:0009746//response to hexose;GO:0009743//response to carbohydrate;GO:0034284//response to monosaccharide;GO:0042221//response to chemical;GO:0050896//response to stimulus;GO:0010033//response to organic substance;GO:1901700//response to oxygen-containing compound;GO:0009628//response to abiotic stimulus
Pm015887	237.333	16.3333	7.41667	0.59	-3.65198	3.27e-34	6.05e-32	yes	AVT1	PREDICTED: vacuolar amino acid transporter 1 [Prunus mume]	-	-	-	-	-	-	-
Pm015900	940.333	1808	34.4667	75.96	1.14004	2.1e-12	5.35e-11	yes	EXPA15	PREDICTED: expansin-A15 [Prunus mume]	-	-	-	-	-	-	-
Pm015914	232.333	83.6667	6.16	2.52333	-1.2876	1.79e-07	2.06e-06	yes	NAC100	PREDICTED: NAC domain-containing protein 100-like [Prunus mume]	-	-	-	-	-	-	-
Pm015921	129.333	223.333	5.47333	10.9633	1.00219	2.24e-07	2.52e-06	yes	At1g26690	PREDICTED: transmembrane emp24 domain-containing protein p24delta9 [Prunus mume]	-	-	-	-	GO:0044425//membrane part;GO:0016020//membrane;GO:0031224//intrinsic component of membrane	-	-
Pm015936	116.667	229.667	2.13667	4.85333	1.18361	8.66e-11	1.72e-09	yes	At1g09600	PREDICTED: probable serine/threonine-protein kinase At1g54610 [Prunus mume]	-	-	-	-	-	-	-
Pm015942	514	907.667	23.93	48.7833	1.02757	6.93e-21	4.52e-19	yes	At5g15350	PREDICTED: lamin-like protein [Prunus mume]	-	-	-	-	GO:0005576//extracellular region	-	-
Pm015982	10.6667	1.66667	0.216667	0.04	-2.43741	0.00178555	0.00780973	yes	pteN	PREDICTED: phosphatidylinositol 3,4,5-trisphosphate 3-phosphatase and protein-tyrosine-phosphatase PTEN1 [Prunus mume]	Metabolism;Environmental Information Processing	Signal transduction;Carbohydrate metabolism	ko04070//Phosphatidylinositol signaling system;ko00562//Inositol phosphate metabolism	K01110	-	-	-
Pm016000	3092.67	6210	81.5533	189.46	1.21608	7.3e-27	7.32e-25	yes	UGD1	PREDICTED: UDP-glucose 6-dehydrogenase 1-like [Prunus mume]	Metabolism	Carbohydrate metabolism;Global and Overview	ko01100//Metabolic pathways;ko00500//Starch and sucrose metabolism;ko00040//Pentose and glucuronate interconversions;ko00520//Amino sugar and nucleotide sugar metabolism;ko00053//Ascorbate and aldarate metabolism	K00012	-	-	-
Pm016011	30.6667	56.3333	4.13	8.95667	1.11682	0.000432248	0.00228482	yes	--	PREDICTED: nipped-B-like protein B [Malus domestica]	-	-	-	-	-	-	-
Pm016051	440	1226.67	5.50333	17.6533	1.68156	3.92e-59	2.93e-56	yes	LNG1	PREDICTED: protein LONGIFOLIA 1 isoform X1 [Prunus mume]	-	-	-	-	-	-	-
Pm016108	2718	1051.33	49.74	22.2533	-1.16039	1.24e-35	2.42e-33	yes	At3g26840	PREDICTED: acyltransferase-like protein At3g26840, chloroplastic [Prunus mume]	-	-	-	-	-	-	-
Pm016142	79.6667	30	7.41667	3.31333	-1.16249	5.44e-05	0.000368042	yes	--	PREDICTED: uncharacterized protein LOC103330321 [Prunus mume]	-	-	-	-	-	-	-
Pm016165	311	825.667	8.80333	27.2367	1.62943	1.3e-28	1.49e-26	yes	CYP94B3	PREDICTED: cytochrome P450 94B3 [Prunus mume]	-	-	-	-	-	GO:0016712//oxidoreductase activity, acting on paired donors, with incorporation or reduction of molecular oxygen, reduced flavin or flavoprotein as one donor, and incorporation of one atom of oxygen;GO:0046872//metal ion binding;GO:0003824//catalytic activity;GO:0016491//oxidoreductase activity;GO:0046914//transition metal ion binding;GO:1901363//heterocyclic compound binding;GO:0004497//monooxy…	GO:0044699//single-organism process;GO:0008152//metabolic process;GO:0044710//single-organism metabolic process
Pm016174	1243	404	21.1167	8.02333	-1.39611	6.77e-34	1.21e-31	yes	CLC-B	PREDICTED: chloride channel protein CLC-b [Prunus mume]	-	-	-	-	GO:0044425//membrane part;GO:0031224//intrinsic component of membrane;GO:0016020//membrane	GO:0015108//chloride transmembrane transporter activity;GO:0022891//substrate-specific transmembrane transporter activity;GO:0017076//purine nucleotide binding;GO:0097159//organic cyclic compound binding;GO:0036094//small molecule binding;GO:0015103//inorganic anion transmembrane transporter activity;GO:0022857//transmembrane transporter activity;GO:0022838//substrate-specific channel activity;GO…	GO:0044699//single-organism process;GO:0006811//ion transport;GO:0051179//localization;GO:0009987//cellular process;GO:0015698//inorganic anion transport;GO:0006810//transport;GO:0051234//establishment of localization;GO:1902578//single-organism localization;GO:0006820//anion transport;GO:0044765//single-organism transport;GO:0044763//single-organism cellular process
Pm016188	467	171	7.43667	3.15	-1.2393	4.46e-14	1.43e-12	yes	At3g03770	PREDICTED: probable inactive leucine-rich repeat receptor-like protein kinase At3g03770 [Prunus mume]	-	-	-	-	-	GO:0097367//carbohydrate derivative binding;GO:0032549//ribonucleoside binding;GO:0016628//oxidoreductase activity, acting on the CH-CH group of donors, NAD or NADP as acceptor;GO:1901363//heterocyclic compound binding;GO:0003824//catalytic activity;GO:0001883//purine nucleoside binding;GO:0097159//organic cyclic compound binding;GO:0032550//purine ribonucleoside binding;GO:0016740//transferase a…	GO:0044237//cellular metabolic process;GO:0043412//macromolecule modification;GO:0044260//cellular macromolecule metabolic process;GO:0044267//cellular protein metabolic process;GO:0044238//primary metabolic process;GO:0036211//protein modification process;GO:0043170//macromolecule metabolic process;GO:0009987//cellular process;GO:0006464//cellular protein modification process;GO:0071704//organic…
Pm016212	934.333	1922.67	17.41	41.42	1.25041	9.17e-41	2.22e-38	yes	At2g01680	PREDICTED: serine/threonine-protein phosphatase 6 regulatory ankyrin repeat subunit C-like [Prunus mume]	-	-	-	-	-	-	-
Pm016262	126.317	32.7967	3.31	0.963333	-1.78072	1.77e-06	1.66e-05	yes	RGA2	PREDICTED: disease resistance protein RGA2-like [Malus domestica]	-	-	-	-	-	-	-
Pm016284	212.723	90.62	3.08333	1.50333	-1.03633	2.62e-06	2.38e-05	yes	RGA2	PREDICTED: disease resistance protein RGA2-like [Malus domestica]	-	-	-	-	-	-	-
Pm016358	1319	2414.67	25.4833	54.05	1.08474	2.57e-28	2.9e-26	yes	At1g04910	O-FucT domain-containing protein [Cephalotus follicularis]	-	-	-	-	-	-	-
Pm016380	384.667	163.667	5.36667	2.47667	-1.11563	5.61e-10	9.99e-09	yes	At5g14770	PREDICTED: pentatricopeptide repeat-containing protein At5g14770, mitochondrial [Prunus mume]	-	-	-	-	-	-	-
Pm016395	22	63	0.58	1.89667	1.70934	1.14e-09	1.93e-08	yes	CYP705A20	PREDICTED: LOW QUALITY PROTEIN: cytochrome P450 705A20 [Prunus mume]	-	-	-	-	-	-	-
Pm016423	427.667	167.667	38.91	17.34	-1.16604	8.35e-11	1.67e-09	yes	--	PREDICTED: uncharacterized protein LOC103330581 [Prunus mume]	-	-	-	-	-	-	-
Pm016445	78.05	11.9	0.943333	0.166667	-2.5008	3.09e-15	1.16e-13	yes	RGA2	FB_Mr5-like protein [Malus baccata]	-	-	-	-	-	-	-
Pm016463	51	11.6667	0.716667	0.186667	-1.94084	5.73e-07	5.94e-06	yes	RPS5	PREDICTED: disease resistance protein RPS5-like [Prunus mume]	-	-	-	-	-	-	-
Pm016472	42.2833	5.76667	0.466667	0.07	-2.73697	3.71e-11	7.88e-10	yes	RGA2	FB_Mr5-like protein [Malus baccata]	-	-	-	-	-	-	-
Pm016497	7.52667	1	0.33	0.0466667	-2.822	0.0016824	0.00741864	yes	TKPR1	PREDICTED: tetraketide alpha-pyrone reductase 1-like isoform X1 [Prunus mume]	-	-	-	-	-	-	-
Pm016501	48.55	8.11667	2.23667	0.426667	-2.39017	3.86e-06	3.38e-05	yes	TKPR1	PREDICTED: tetraketide alpha-pyrone reductase 1-like isoform X1 [Prunus mume]	-	-	-	-	-	-	-
Pm016555	221.333	75.6667	3.18333	1.24667	-1.35246	2.76e-08	3.72e-07	yes	At4g27190	PREDICTED: disease resistance protein RPS2-like [Prunus mume]	-	-	-	-	-	-	-
Pm016573	22.78	47.3433	0.64	1.55667	1.28232	0.000102453	0.000646037	yes	SCPL40	PREDICTED: serine carboxypeptidase-like 40 [Prunus mume]	-	-	-	-	-	GO:0004180//carboxypeptidase activity;GO:0003824//catalytic activity;GO:0008233//peptidase activity;GO:0016787//hydrolase activity;GO:0070011//peptidase activity, acting on L-amino acid peptides;GO:0008238//exopeptidase activity	GO:0008152//metabolic process;GO:0044238//primary metabolic process;GO:0043170//macromolecule metabolic process;GO:0016485//protein processing;GO:0051604//protein maturation;GO:0019538//protein metabolic process;GO:0010467//gene expression;GO:0006508//proteolysis;GO:0071704//organic substance metabolic process
Pm016574	342.553	852.99	8.70667	25.2067	1.53361	1.57e-14	5.31e-13	yes	SCPL40	PREDICTED: serine carboxypeptidase-like 40 [Prunus mume]	-	-	-	-	-	GO:0004180//carboxypeptidase activity;GO:0070011//peptidase activity, acting on L-amino acid peptides;GO:0016787//hydrolase activity;GO:0003824//catalytic activity;GO:0008233//peptidase activity;GO:0008238//exopeptidase activity	GO:0044238//primary metabolic process;GO:0010467//gene expression;GO:0071704//organic substance metabolic process;GO:0008152//metabolic process;GO:0019538//protein metabolic process;GO:0016485//protein processing;GO:0051604//protein maturation;GO:0006508//proteolysis;GO:0043170//macromolecule metabolic process
Pm016578	339.667	109.333	14.3967	5.3	-1.44167	1.49e-06	1.42e-05	yes	BPS1	PREDICTED: protein BPS1, chloroplastic-like [Prunus mume]	-	-	-	-	-	-	-
Pm016582	44.64	19.25	0.503333	0.25	-1.00959	0.000602594	0.00306225	yes	RGA2	FB_Mr5-like protein [Malus prunifolia]	-	-	-	-	-	-	-
Pm016593	33.4	4.44	2.18	0.33	-2.72379	4.17e-08	5.4e-07	yes	--	PREDICTED: probable inactive purple acid phosphatase 27 [Prunus mume]	-	-	-	-	-	-	-
Pm016594	58.3333	6.33333	2.58	0.303333	-3.0884	4.96e-06	4.23e-05	yes	ARR9	PREDICTED: two-component response regulator ORR9-like [Prunus mume]	Environmental Information Processing	Signal transduction	ko04075//Plant hormone signal transduction	K14492	-	-	GO:0050789//regulation of biological process;GO:0023052//signaling;GO:0065007//biological regulation;GO:0007154//cell communication;GO:0051716//cellular response to stimulus;GO:0044699//single-organism process;GO:0050896//response to stimulus;GO:0050794//regulation of cellular process;GO:0009987//cellular process;GO:0044763//single-organism cellular process;GO:0007165//signal transduction;GO:0044…
Pm016735	109.333	213.333	6.61333	14.98	1.17959	5.11e-11	1.06e-09	yes	NQR	PREDICTED: NADPH:quinone oxidoreductase-like [Prunus mume]	-	-	-	-	-	-	-
Pm016736	129.667	276.667	7.94	19.62	1.30511	2.17e-16	9.5e-15	yes	NQR	PREDICTED: NADPH:quinone oxidoreductase-like [Prunus mume]	-	-	-	-	-	GO:0003824//catalytic activity	GO:0008152//metabolic process;GO:0044699//single-organism process;GO:0044710//single-organism metabolic process
Pm016751	224.667	95.3333	4.92333	2.43	-1.01868	1.87e-09	3.08e-08	yes	DRP4C	PREDICTED: dynamin-related protein 4C-like [Prunus mume]	-	-	-	-	-	-	-
Pm016770	80.3333	30	1.34333	0.563333	-1.25376	8.39e-05	0.000541206	yes	At2g19280	PREDICTED: pentatricopeptide repeat-containing protein At2g19280 [Prunus mume]	-	-	-	-	-	-	-
Pm016778	408.667	165.333	7.69333	3.55667	-1.11308	1.36e-08	1.94e-07	yes	At5g53840	PREDICTED: F-box/FBD/LRR-repeat protein At2g26030-like [Prunus mume]	-	-	-	-	-	-	-
Pm016816	14	2.33333	0.616667	0.113333	-2.44392	0.000179601	0.00105826	yes	UBP12	PREDICTED: MATH domain and coiled-coil domain-containing protein At3g58270-like [Prunus mume]	-	-	-	-	-	-	-
Pm016969	443.98	156	16.5267	6.65	-1.31337	8.73e-16	3.54e-14	yes	gpsn2	PREDICTED: very-long-chain enoyl-CoA reductase-like [Prunus mume]	-	-	-	-	-	-	-
Pm017006	68	27.6667	1.44	0.68	-1.08246	0.0017658	0.00773892	yes	IP5P10	PREDICTED: type I inositol polyphosphate 5-phosphatase 10 [Prunus mume]	-	-	-	-	-	-	-
Pm017014	203.333	76.3333	10.59	4.61	-1.19986	4.54e-12	1.09e-10	yes	Golt1a	PREDICTED: vesicle transport protein GOT1B [Prunus mume]	-	-	-	-	-	-	-
Pm017014	8.32	1.94333	0.47	0.126667	-1.89162	0.00695366	0.0250366	yes	SUVR1	PREDICTED: probable inactive histone-lysine N-methyltransferase SUVR1 [Prunus mume]	-	-	-	-	-	-	-
Pm017016	40.6667	11.3333	0.536667	0.17	-1.65849	0.00114683	0.0053351	yes	N	PREDICTED: TMV resistance protein N-like isoform X1 [Prunus mume]	-	-	-	-	-	-	-
Pm017023	47.3333	8.33333	1.49	0.293333	-2.3447	6.46e-06	5.36e-05	yes	N	PREDICTED: TMV resistance protein N-like [Prunus mume]	-	-	-	-	-	-	-
Pm017162	0.666667	4.33333	0.0366667	0.263333	2.84435	0.0115641	0.0383515	yes	--	PREDICTED: uncharacterized protein LOC103331159 [Prunus mume]	-	-	-	-	-	-	-
Pm017176	8.18	17.3333	0.566667	1.34	1.24166	0.00983222	0.0334961	yes	At5g39020	PREDICTED: rust resistance kinase Lr10-like [Prunus mume]	-	-	-	-	-	-	-
Pm017221	33.6667	12.6667	0.79	0.336667	-1.23053	0.0040109	0.0157326	yes	GDPDL2	PREDICTED: rust resistance kinase Lr10-like isoform X1 [Prunus mume]	-	-	-	-	-	-	-
Pm017245	4.87333	15.43	0.12	0.453333	1.91754	0.00121015	0.00559278	yes	At1g67000	PREDICTED: LEAF RUST 10 DISEASE-RESISTANCE LOCUS RECEPTOR-LIKE PROTEIN KINASE-like 2.1 [Prunus mume]	-	-	-	-	-	-	-
Pm017247	5.61667	15.7367	0.14	0.476667	1.76755	0.0040823	0.0159629	yes	At1g67000	PREDICTED: rust resistance kinase Lr10-like [Prunus mume]	-	-	-	-	-	-	-
Pm017249	13.9467	29.93	0.373333	0.913333	1.29068	0.000217628	0.00125245	yes	At5g39020	PREDICTED: LEAF RUST 10 DISEASE-RESISTANCE LOCUS RECEPTOR-LIKE PROTEIN KINASE-like 2.1 [Prunus mume]	-	-	-	-	-	-	-
Pm017255	6.17667	16.9733	0.14	0.456667	1.70571	0.000295622	0.00163923	yes	At1g67000	PREDICTED: LEAF RUST 10 DISEASE-RESISTANCE LOCUS RECEPTOR-LIKE PROTEIN KINASE-like 2.3 [Prunus mume]	-	-	-	-	-	-	-
Pm017257	15.3567	32.42	0.363333	0.896667	1.30328	0.000816562	0.00397598	yes	At1g67000	PREDICTED: rust resistance kinase Lr10-like [Prunus mume]	-	-	-	-	-	-	-
Pm017258	35.0133	11.2333	1.15667	0.413333	-1.4846	0.00258188	0.0107886	yes	--	PREDICTED: keratin, type I cytoskeletal 9-like [Prunus mume]	-	-	-	-	-	-	-
Pm017336	0.333333	4.33333	0.0166667	0.246667	3.88753	0.00257753	0.0107735	yes	GSTU10	PREDICTED: glutathione S-transferase U10-like [Prunus mume]	Metabolism	Metabolism of other amino acids	ko00480//Glutathione metabolism	K00799	-	GO:0003824//catalytic activity	-
Pm017374	23.4967	5.2	0.503333	0.123333	-2.02895	0.000195896	0.00114324	yes	At5g39020	PREDICTED: LEAF RUST 10 DISEASE-RESISTANCE LOCUS RECEPTOR-LIKE PROTEIN KINASE-like 2.4 [Prunus mume]	-	-	-	-	-	-	-
Pm017390	4.66667	12.6667	0.116667	0.353333	1.59864	0.00765148	0.0271415	yes	NFD4	PREDICTED: protein NUCLEAR FUSION DEFECTIVE 4-like isoform X1 [Prunus mume]	-	-	-	-	-	-	-
Pm017429	48.8467	17.4967	2.1	0.936667	-1.16478	0.0138037	0.04434	yes	--	PREDICTED: 50S ribosomal protein 6, chloroplastic [Prunus mume]	-	-	-	-	-	-	-
Pm017542	92.3333	33.6667	1.45	0.596667	-1.28106	0.000157192	0.000942779	yes	At3g47570	PREDICTED: probable LRR receptor-like serine/threonine-protein kinase At3g47570 [Prunus mume]	-	-	-	-	-	-	-
Pm017569	169.667	463.333	10.54	33.5333	1.66972	3.31e-31	4.72e-29	yes	--	protein MARD1-like [Cajanus cajan]	-	-	-	-	-	-	-
Pm017610	49	114.667	2.45333	6.62333	1.43281	3.01e-08	4.02e-07	yes	ERF034	PREDICTED: ethylene-responsive transcription factor ERF034 [Prunus mume]	-	-	-	-	-	-	-
Pm017646	13.5533	2.69	0.32	0.07	-2.19265	0.000402682	0.0021426	yes	CSA1	PREDICTED: protein SUPPRESSOR OF npr1-1, CONSTITUTIVE 1-like [Prunus mume]	-	-	-	-	-	-	-
Pm017653	54.3333	17	1.35667	0.47	-1.52933	0.000130374	0.000797618	yes	At3g47200	PREDICTED: UPF0481 protein At3g47200-like [Prunus mume]	-	-	-	-	-	-	-
Pm017665	45.77	16.6533	0.783333	0.32	-1.29155	0.000498419	0.00259642	yes	N	PREDICTED: TMV resistance protein N-like [Prunus mume]	-	-	-	-	-	-	-
Pm017671	27.5633	6.70667	0.373333	0.103333	-1.85316	3.72e-05	0.000262357	yes	N	PREDICTED: TMV resistance protein N-like [Prunus mume]	-	-	-	-	-	-	-
Pm017673	14.6667	1.30667	0.19	0.02	-3.24793	6.98e-05	0.000459247	yes	N	PREDICTED: TMV resistance protein N-like [Prunus mume]	-	-	-	-	-	-	-
Pm017736	106.333	29.6667	4.90667	1.57333	-1.64092	9.95e-11	1.97e-09	yes	DAD1	PREDICTED: phospholipase A(1) DAD1, chloroplastic [Prunus mume]	Metabolism	Lipid metabolism;Global and Overview	ko01100//Metabolic pathways;ko01110//Biosynthesis of secondary metabolites;ko00564//Glycerophospholipid metabolism;ko00592//alpha-Linolenic acid metabolism	K16818	-	GO:0003824//catalytic activity	GO:0008152//metabolic process;GO:0044238//primary metabolic process
Pm017745	13	25.6667	0.593333	1.33333	1.16812	0.0052285	0.0196952	yes	FLS	PREDICTED: protein DOWNY MILDEW RESISTANCE 6-like [Prunus mume]	-	-	-	-	-	GO:0051213//dioxygenase activity;GO:0003824//catalytic activity;GO:0016706//oxidoreductase activity, acting on paired donors, with incorporation or reduction of molecular oxygen, 2-oxoglutarate as one donor, and incorporation of one atom each of oxygen into both donors;GO:0016491//oxidoreductase activity;GO:0016705//oxidoreductase activity, acting on paired donors, with incorporation or reduction…	GO:0044699//single-organism process;GO:0051553//flavone biosynthetic process;GO:0009813//flavonoid biosynthetic process;GO:0071704//organic substance metabolic process;GO:0042440//pigment metabolic process;GO:1901576//organic substance biosynthetic process;GO:0009058//biosynthetic process;GO:0044710//single-organism metabolic process;GO:0046148//pigment biosynthetic process;GO:0008152//metabolic …
Pm017780	28.3333	73.6667	1.19667	3.66333	1.61414	5.37e-05	0.000363517	yes	4MMP	PREDICTED: metalloendoproteinase 4-MMP [Prunus mume]	-	-	-	-	-	-	-
Pm017833	52.6667	20.3333	3.86667	1.68333	-1.19977	0.00313017	0.0127608	yes	At4g12490	PREDICTED: 14 kDa proline-rich protein DC2.15-like [Prunus mume]	-	-	-	-	-	-	-
Pm017835	21.3333	0.333333	1.67	0.03	-5.79874	2.68e-10	5.02e-09	yes	At4g12490	PREDICTED: 14 kDa proline-rich protein DC2.15-like [Prunus mume]	-	-	-	-	-	-	-
Pm017939	217	40	10.5067	2.20667	-2.25136	1.74e-20	1.09e-18	yes	CML25	PREDICTED: probable calcium-binding protein CML23 [Prunus mume]	-	-	-	-	-	-	-
Pm017947	4270.67	8030	125.48	274.357	1.1286	1.1e-33	1.9e-31	yes	FLA8	PREDICTED: fasciclin-like arabinogalactan protein 8 [Prunus mume]	-	-	-	-	GO:0016020//membrane;GO:0031224//intrinsic component of membrane;GO:0044425//membrane part;GO:0030312//external encapsulating structure;GO:0071944//cell periphery;GO:0044464//cell part;GO:0005576//extracellular region;GO:0005618//cell wall;GO:0031225//anchored component of membrane;GO:0005623//cell	-	GO:0009914//hormone transport;GO:0060918//auxin transport;GO:0071554//cell wall organization or biogenesis;GO:0045229//external encapsulating structure organization;GO:0044707//single-multicellular organism process;GO:0044085//cellular component biogenesis;GO:0032501//multicellular organismal process;GO:0010817//regulation of hormone levels;GO:0044699//single-organism process;GO:0032535//regulati…
Pm018009	28.3333	60	1.45667	3.58333	1.29863	5.45e-05	0.000368591	yes	ERG3	PREDICTED: glycine-rich cell wall structural protein 2-like [Prunus mume]	-	-	-	-	-	-	-
Pm018031	76.6233	144.503	3.54667	7.77	1.13145	3.91e-09	6.11e-08	yes	SDR1	PREDICTED: (+)-neomenthol dehydrogenase-like isoform X1 [Prunus mume]	Metabolism	Metabolism of terpenoids and polyketides;Global and Overview	ko01110//Biosynthesis of secondary metabolites;ko00902//Monoterpenoid biosynthesis	K15095	-	-	-
Pm018039	0.666667	18	0.0333333	0.953333	4.83794	3.92e-10	7.19e-09	yes	SDR2b	PREDICTED: short-chain dehydrogenase/reductase 2b-like [Prunus mume]	Metabolism	Metabolism of terpenoids and polyketides;Global and Overview	ko01110//Biosynthesis of secondary metabolites;ko00902//Monoterpenoid biosynthesis	K15095	-	-	-
Pm018053	7637.67	2803.33	138.273	58.5167	-1.2406	4.7e-24	4.01e-22	yes	CAC3	PREDICTED: acetyl-coenzyme A carboxylase carboxyl transferase subunit alpha, chloroplastic-like [Prunus mume]	Metabolism	Carbohydrate metabolism;Lipid metabolism;Global and Overview	ko01100//Metabolic pathways;ko01110//Biosynthesis of secondary metabolites;ko01130//Biosynthesis of antibiotics;ko01120//Microbial metabolism in diverse environments;ko01200//Carbon metabolism;ko00620//Pyruvate metabolism;ko01212//Fatty acid metabolism;ko00061//Fatty acid biosynthesis;ko00640//Propanoate metabolism	K01962	GO:0044424//intracellular part;GO:0044444//cytoplasmic part;GO:0005622//intracellular;GO:0044464//cell part;GO:0005623//cell;GO:0005737//cytoplasm	GO:0003824//catalytic activity	GO:0044699//single-organism process;GO:0006631//fatty acid metabolic process;GO:0044255//cellular lipid metabolic process;GO:0019752//carboxylic acid metabolic process;GO:0006082//organic acid metabolic process;GO:0044237//cellular metabolic process;GO:0044238//primary metabolic process;GO:0044281//small molecule metabolic process;GO:0044710//single-organism metabolic process;GO:0006629//lipid me…
Pm018054	2747	1064	60.5667	27.1433	-1.15793	5.34e-34	9.69e-32	yes	--	DUF1446 domain-containing protein [Cephalotus follicularis]	-	-	-	-	-	-	-
Pm018089	3523.33	1654.67	123.603	61.38	-1.00988	3.79e-14	1.23e-12	yes	SOC1	PREDICTED: MADS-box protein SOC1 [Prunus mume]	-	-	-	-	GO:0043231//intracellular membrane-bounded organelle;GO:0043229//intracellular organelle;GO:0044464//cell part;GO:0005623//cell;GO:0044424//intracellular part;GO:0043227//membrane-bounded organelle;GO:0043226//organelle;GO:0005622//intracellular	GO:0005515//protein binding;GO:0005488//binding;GO:0001071//nucleic acid binding transcription factor activity	GO:0010467//gene expression;GO:0034641//cellular nitrogen compound metabolic process;GO:0016070//RNA metabolic process;GO:0018130//heterocycle biosynthetic process;GO:0034645//cellular macromolecule biosynthetic process;GO:0006351//transcription, DNA-templated;GO:0009058//biosynthetic process;GO:0009059//macromolecule biosynthetic process;GO:0006139//nucleobase-containing compound metabolic proce…
Pm018116	1295	421.667	35.7633	13.62	-1.39275	1.16e-33	1.98e-31	yes	UTR4	PREDICTED: UDP-galactose/UDP-glucose transporter 2-like [Prunus mume]	-	-	-	-	-	-	-
Pm018130	145.063	61.6667	2.76333	1.36333	-1.01927	3.01e-05	0.000216199	yes	RLP12	PREDICTED: LRR receptor-like serine/threonine-protein kinase GSO1 [Prunus mume]	-	-	-	-	-	-	-
Pm018161	7.89	1.66667	0.12	0.03	-2	0.00696279	0.0250561	yes	GSO1	PREDICTED: probable LRR receptor-like serine/threonine-protein kinase At4g36180 isoform X1 [Prunus mume]	-	-	-	-	-	-	-
Pm018164	0	7.01	0.001	0.616667	9.26835	2.68e-05	0.000194358	yes	--	PREDICTED: uncharacterized protein LOC103331995 isoform X1 [Prunus mume]	-	-	-	-	-	-	-
Pm018236	162.667	281.667	4.95	10.0867	1.02695	6.95e-05	0.000458268	yes	GmSGT3	PREDICTED: soyasaponin III rhamnosyltransferase-like [Prunus mume]	-	-	-	-	-	-	-
Pm018254	5	0.333333	0.39	0.0266667	-3.87036	0.012144	0.0399195	yes	AtMg00810	PREDICTED: uncharacterized mitochondrial protein AtMg00810-like [Prunus mume]	-	-	-	-	-	-	-
Pm018258	286.333	511.333	15.7433	32.6133	1.05072	8.83e-12	2.03e-10	yes	RHA1B	PREDICTED: E3 ubiquitin-protein ligase RHA1B [Prunus mume]	-	-	-	-	-	-	-
Pm018283	137.667	238.667	3.42667	6.88667	1.007	1.73e-10	3.32e-09	yes	ARP1	PREDICTED: RNA-binding protein 24-B [Prunus mume]	-	-	-	-	-	-	-
Pm018292	511.333	1007.67	18.08	40.47	1.16246	7.9e-10	1.38e-08	yes	NAC043	PREDICTED: NAC domain-containing protein 43 [Prunus mume]	-	-	-	-	-	-	-
Pm018293	731.333	1905.33	17.35	52.8933	1.60815	9.63e-50	4.62e-47	yes	IQD1	PREDICTED: protein IQ-DOMAIN 1 isoform X1 [Prunus mume]	-	-	-	-	-	-	-
Pm018319	407.333	860	15.8233	38.9767	1.30056	1.24e-26	1.22e-24	yes	--	TAC1 [Prunus persica]	-	-	-	-	-	-	-
Pm018337	607.667	177.667	27.65	9.37667	-1.56013	3.98e-30	5.04e-28	yes	DOF3.7	PREDICTED: dof zinc finger protein DOF2.5 isoform X1 [Prunus mume]	-	-	-	-	-	-	-
Pm018375	0	15.3633	0.001	0.973333	9.92679	1.39e-08	1.97e-07	yes	--	Signal transducer and activator of transcription A [Gossypium arboreum]	-	-	-	-	-	-	-
Pm018378	1.33333	5.33333	0.0533333	0.25	2.22882	0.00917539	0.0316006	yes	RMF	PREDICTED: probable F-box protein At3g61730 [Prunus mume]	-	-	-	-	-	-	-
Pm018396	7283	2967.33	255.6	120.003	-1.09081	3.5e-31	4.93e-29	yes	PYL9	PREDICTED: abscisic acid receptor PYL9 [Prunus mume]	Environmental Information Processing	Signal transduction	ko04075//Plant hormone signal transduction	K14496	-	-	-
Pm018402	19.6667	63	0.943333	3.54667	1.91062	1.74e-11	3.89e-10	yes	DFR	PREDICTED: dihydroflavonol-4-reductase-like [Prunus mume]	-	-	-	-	-	-	-
Pm018403	5.66667	20.6667	0.22	0.926667	2.07455	0.000104717	0.000658865	yes	DFRA	PREDICTED: anthocyanidin reductase-like [Prunus mume]	-	-	-	-	-	-	-
Pm018415	43.6667	125.667	3.53	11.6633	1.72424	1.07e-09	1.83e-08	yes	AGP16	PREDICTED: arabinogalactan peptide 16-like [Prunus mume]	-	-	-	-	-	-	-
Pm018417	124	268.333	6.53333	16.3067	1.31957	1.16e-15	4.66e-14	yes	--	PREDICTED: plastid division protein PDV1 [Vitis vinifera]	-	-	-	-	-	-	-
Pm018418	19	45.3333	0.773333	2.18	1.49517	1.08e-06	1.06e-05	yes	CRF4	PREDICTED: ethylene-responsive transcription factor CRF4 [Prunus mume]	-	-	-	-	-	-	-
Pm018422	599.667	1056	14.08	28.6533	1.02506	5.33e-22	3.85e-20	yes	CPRF1	PREDICTED: common plant regulatory factor 1-like [Prunus mume]	-	-	-	-	GO:0005622//intracellular;GO:0005623//cell;GO:0005737//cytoplasm;GO:0044464//cell part;GO:0044424//intracellular part	-	GO:1901576//organic substance biosynthetic process;GO:0019438//aromatic compound biosynthetic process;GO:0044271//cellular nitrogen compound biosynthetic process;GO:1901362//organic cyclic compound biosynthetic process;GO:0009059//macromolecule biosynthetic process;GO:0018130//heterocycle biosynthetic process;GO:0032774//RNA biosynthetic process;GO:0034641//cellular nitrogen compound metabolic pr…
Pm018425	7.33333	24.6667	0.23	0.906667	1.97894	1.11e-05	8.72e-05	yes	--	DUF1191 domain-containing protein [Cephalotus follicularis]	-	-	-	-	-	-	-
Pm018448	127.333	25	6.06333	1.36667	-2.14945	1.25e-12	3.28e-11	yes	RABC2A	PREDICTED: ras-related protein RABC2a-like [Prunus mume]	-	-	-	-	-	-	-
Pm018457	1371.33	2442	36.36	75.25	1.04934	6.78e-27	6.89e-25	yes	At3g53190	PREDICTED: probable pectate lyase 5 [Prunus mume]	Metabolism	Carbohydrate metabolism	ko00040//Pentose and glucuronate interconversions	K01728	-	-	-
Pm018559	19.97	5.7	1.00667	0.323333	-1.63849	0.0143639	0.0458326	yes	ube2c	PREDICTED: ubiquitin-conjugating enzyme E2 20-like [Prunus mume]	Genetic Information Processing	Folding, sorting and degradation	ko04120//Ubiquitin mediated proteolysis	K06688	-	GO:0003824//catalytic activity;GO:0016879//ligase activity, forming carbon-nitrogen bonds;GO:0016874//ligase activity	GO:0009987//cellular process;GO:0044267//cellular protein metabolic process;GO:0044260//cellular macromolecule metabolic process;GO:0008152//metabolic process;GO:0043170//macromolecule metabolic process;GO:0019538//protein metabolic process;GO:0043412//macromolecule modification;GO:0071704//organic substance metabolic process;GO:0044237//cellular metabolic process;GO:0044238//primary metabolic pr…
Pm018604	39	108.333	1.67	5.32	1.67158	1.89e-11	4.2e-10	yes	ARP1	PREDICTED: probable RNA-binding protein ARP1 [Prunus mume]	-	-	-	-	-	-	-
Pm018631	27.6667	11.6667	0.84	0.413333	-1.02308	0.0109405	0.0366151	yes	CNGC1	PREDICTED: cyclic nucleotide-gated ion channel 1-like, partial [Prunus mume]	Organismal Systems	Environmental adaptation	ko04626//Plant-pathogen interaction	K05391	-	-	-
Pm018715	2793.33	1048.67	75.83	31.76	-1.25556	1.89e-05	0.00014207	yes	KCS21	PREDICTED: 3-ketoacyl-CoA synthase 19-like [Prunus mume]	Metabolism	Lipid metabolism;Global and Overview	ko01110//Biosynthesis of secondary metabolites;ko00062//Fatty acid elongation	K15397	-	-	-
Pm018718	28.6667	12	0.803333	0.37	-1.11847	0.0145578	0.0463411	yes	KCS21	PREDICTED: 3-ketoacyl-CoA synthase 19-like [Prunus mume]	Metabolism	Lipid metabolism;Global and Overview	ko01110//Biosynthesis of secondary metabolites;ko00062//Fatty acid elongation	K15397	-	-	-
Pm018730	2145.67	161	115.853	10.2	-3.50566	1.5e-83	1.77e-80	yes	--	PREDICTED: uncharacterized protein LOC103332586 [Prunus mume]	-	-	-	-	GO:0044464//cell part;GO:0005737//cytoplasm;GO:0005622//intracellular;GO:0043226//organelle;GO:0009536//plastid;GO:0043227//membrane-bounded organelle;GO:0044444//cytoplasmic part;GO:0044424//intracellular part;GO:0043231//intracellular membrane-bounded organelle;GO:0043229//intracellular organelle;GO:0005623//cell	-	-
Pm018807	179.333	381.333	7.1	17.4133	1.2943	3.05e-18	1.56e-16	yes	--	PREDICTED: uncharacterized protein LOC103332652 [Prunus mume]	-	-	-	-	-	-	-
Pm018845	21.3333	8	1.71667	0.736667	-1.22053	0.00673536	0.0244166	yes	--	PREDICTED: non-specific lipid-transfer protein 1-like [Pyrus x bretschneideri]	-	-	-	-	-	-	-
Pm018852	1168	2459	29.2867	71.1967	1.28157	5.93e-46	2.02e-43	yes	--	PREDICTED: homeobox protein OTX1-like [Malus domestica]	-	-	-	-	-	-	-
Pm018886	35.6667	15.3333	0.94	0.466667	-1.01027	0.00494188	0.0187877	yes	At3g50280	PREDICTED: uncharacterized acetyltransferase At3g50280 [Prunus mume]	-	-	-	-	-	-	-
Pm018914	337	647.667	8.19	18.1933	1.15147	4.87e-24	4.12e-22	yes	CYP90A1	PREDICTED: cytochrome P450 90A1 [Prunus mume]	Metabolism	Global and Overview;Metabolism of terpenoids and polyketides	ko01110//Biosynthesis of secondary metabolites;ko00905//Brassinosteroid biosynthesis	K09588	-	-	-
Pm018927	886	337	19.99	8.71333	-1.19798	2.22e-20	1.37e-18	yes	PLC6	PREDICTED: phosphoinositide phospholipase C 6-like [Prunus mume]	Metabolism;Environmental Information Processing	Carbohydrate metabolism;Signal transduction;Global and Overview	ko01100//Metabolic pathways;ko04070//Phosphatidylinositol signaling system;ko00562//Inositol phosphate metabolism	K05857	-	-	-
Pm018950	6798	2839.33	255.603	123.533	-1.04901	4.92e-31	6.83e-29	yes	BHLH51	PREDICTED: transcription factor bHLH51 [Prunus mume]	-	-	-	-	-	-	-
Pm018957	229.333	404.667	16.2467	33.0867	1.02611	1.4e-10	2.7e-09	yes	LBD21	PREDICTED: LOB domain-containing protein 21 [Prunus mume]	-	-	-	-	-	-	-
Pm018999	209	76.6667	6.25333	2.62	-1.25506	3.07e-09	4.88e-08	yes	--	PREDICTED: uncharacterized protein LOC103332843 [Prunus mume]	-	-	-	-	-	-	-
Pm019004	69.6667	7	7.84333	0.92	-3.09176	1.25e-20	7.86e-19	yes	ATX1	PREDICTED: copper transport protein ATX1 [Prunus mume]	-	-	-	-	-	-	-
Pm019017	183.333	52	10.2433	3.34667	-1.61389	2.4e-16	1.04e-14	yes	SCRM2	PREDICTED: transcription factor ICE1-like isoform X1 [Prunus mume]	-	-	-	-	-	-	-
Pm019018	23	53	1.20667	3.14667	1.3828	0.00131527	0.00602918	yes	At3g56230	PREDICTED: BTB/POZ domain-containing protein At3g56230 [Prunus mume]	-	-	-	-	-	-	-
Pm019030	1631.67	2879	36.08	74.5533	1.04707	9.13e-24	7.57e-22	yes	At2g40480	PREDICTED: WEB family protein At2g40480 [Prunus mume]	-	-	-	-	-	-	-
Pm019059	829.333	3637.33	32.1633	164.613	2.35559	8.65e-18	4.3e-16	yes	EXPA8	expansin-A8 precursor [Prunus mume]	-	-	-	-	GO:0030312//external encapsulating structure;GO:0044464//cell part;GO:0071944//cell periphery;GO:0005623//cell	-	GO:0071840//cellular component organization or biogenesis;GO:0009987//cellular process;GO:0071554//cell wall organization or biogenesis;GO:0045229//external encapsulating structure organization;GO:0071555//cell wall organization;GO:0016043//cellular component organization
Pm019071	25	2.33333	1.63333	0.18	-3.18175	1.24e-06	1.2e-05	yes	ARR17	PREDICTED: two-component response regulator ARR17 [Prunus mume]	Environmental Information Processing	Signal transduction	ko04075//Plant hormone signal transduction	K14492	-	-	-
Pm019081	788	1776.33	27.3533	71.2733	1.38165	1.63e-36	3.25e-34	yes	FLS	PREDICTED: flavonol synthase/flavanone 3-hydroxylase-like [Prunus mume]	Metabolism	Biosynthesis of other secondary metabolites;Global and Overview	ko01100//Metabolic pathways;ko01110//Biosynthesis of secondary metabolites;ko00941//Flavonoid biosynthesis	K05278	-	GO:0003824//catalytic activity;GO:0016491//oxidoreductase activity;GO:0016706//oxidoreductase activity, acting on paired donors, with incorporation or reduction of molecular oxygen, 2-oxoglutarate as one donor, and incorporation of one atom each of oxygen into both donors;GO:0016705//oxidoreductase activity, acting on paired donors, with incorporation or reduction of molecular oxygen;GO:0051213//…	GO:0009813//flavonoid biosynthetic process;GO:0008152//metabolic process;GO:0046148//pigment biosynthetic process;GO:0044711//single-organism biosynthetic process;GO:0051553//flavone biosynthetic process;GO:1901576//organic substance biosynthetic process;GO:0009058//biosynthetic process;GO:0042440//pigment metabolic process;GO:0051552//flavone metabolic process;GO:0044710//single-organism metabol…
Pm019101	2318.67	4730.33	121.047	288.007	1.25054	6.95e-29	8.13e-27	yes	PRO1	PREDICTED: profilin-like [Prunus mume]	-	-	-	-	-	-	-
Pm019120	133	314.333	6.07333	16.6033	1.45091	2.94e-21	1.96e-19	yes	--	PREDICTED: cap-specific mRNA (nucleoside-2'-O-)-methyltransferase 1 [Prunus mume]	-	-	-	-	-	-	-
Pm019137	797.333	324	23.03	10.8767	-1.08228	6.07e-15	2.16e-13	yes	TGA7	PREDICTED: transcription factor TGA7 isoform X1 [Prunus mume]	Environmental Information Processing	Signal transduction	ko04075//Plant hormone signal transduction	K14431	-	-	-
Pm019148	14.3333	55.8367	0.446667	1.80333	2.0134	0.00926648	0.0318653	yes	ALD1	PREDICTED: aminotransferase ALD1-like isoform X1 [Prunus mume]	Metabolism	Global and Overview;Amino acid metabolism	ko01100//Metabolic pathways;ko01110//Biosynthesis of secondary metabolites;ko01130//Biosynthesis of antibiotics;ko01230//Biosynthesis of amino acids;ko00300//Lysine biosynthesis	K10206	-	-	-
Pm019164	0	3.88	0.001	0.206667	7.69116	0.0114772	0.0381133	yes	--	PREDICTED: uncharacterized protein LOC103333092 [Prunus mume]	-	-	-	-	-	-	-
Pm019219	3.66667	0	0.07	0.001	-6.12928	0.00384243	0.0151902	yes	GSO2	PREDICTED: LOW QUALITY PROTEIN: LRR receptor-like serine/threonine-protein kinase GSO1 [Prunus mume]	-	-	-	-	-	-	-
Pm019273	914	1610.33	20.72	42.2633	1.02838	5.44e-31	7.5e-29	yes	At5g58300	PREDICTED: probable inactive receptor kinase At5g58300 [Prunus mume]	-	-	-	-	-	-	-
Pm019332	3242	6171.67	88.21	194.687	1.14214	5.93e-40	1.33e-37	yes	TUBB1	PREDICTED: tubulin beta-1 chain [Prunus mume]	Cellular Processes	Transport and catabolism	ko04145//Phagosome	K07375	GO:0005856//cytoskeleton;GO:0043228//non-membrane-bounded organelle;GO:0015630//microtubule cytoskeleton;GO:0005623//cell;GO:0043232//intracellular non-membrane-bounded organelle;GO:0044424//intracellular part;GO:0032991//macromolecular complex;GO:0043229//intracellular organelle;GO:0043226//organelle;GO:0005622//intracellular;GO:0044464//cell part	GO:0097159//organic cyclic compound binding;GO:0005488//binding;GO:0097367//carbohydrate derivative binding;GO:0005198//structural molecule activity;GO:0032550//purine ribonucleoside binding;GO:0032549//ribonucleoside binding;GO:0001882//nucleoside binding;GO:0017111//nucleoside-triphosphatase activity;GO:0036094//small molecule binding;GO:0016817//hydrolase activity, acting on acid anhydrides;GO…	GO:1901565//organonitrogen compound catabolic process;GO:0009987//cellular process;GO:1901575//organic substance catabolic process;GO:0046700//heterocycle catabolic process;GO:0043623//cellular protein complex assembly;GO:0044270//cellular nitrogen compound catabolic process;GO:0046483//heterocycle metabolic process;GO:0071840//cellular component organization or biogenesis;GO:0072523//purine-cont…
Pm019335	31	87.6667	2.53	8.15333	1.68825	3.05e-10	5.67e-09	yes	HIPP26	PREDICTED: heavy metal-associated isoprenylated plant protein 20 [Prunus mume]	-	-	-	-	-	-	-
Pm019341	1225	520.333	56.61	27.6033	-1.03621	1.97e-20	1.22e-18	yes	CYB561A	PREDICTED: transmembrane ascorbate ferrireductase 1 [Prunus mume]	-	-	-	-	-	-	-
Pm019341	45.3333	18	3.02	1.34	-1.17232	0.00732498	0.0261491	yes	--	PREDICTED: remorin-like [Malus domestica]	-	-	-	-	-	-	-
Pm019366	60	107.333	2.23667	4.50333	1.00964	0.000803332	0.00391914	yes	RBL2	PREDICTED: RHOMBOID-like protein 2 [Prunus mume]	-	-	-	-	-	-	-
Pm019393	3777.67	10307	120.88	375.287	1.63442	3.17e-33	5.28e-31	yes	SDH	PREDICTED: sorbitol dehydrogenase [Prunus mume]	Metabolism	Global and Overview;Carbohydrate metabolism	ko01100//Metabolic pathways;ko00040//Pentose and glucuronate interconversions;ko00051//Fructose and mannose metabolism	K00008	-	-	-
Pm019394	234.333	555.667	4.21333	11.2633	1.4186	3.1e-11	6.63e-10	yes	PCMP-H33	PREDICTED: pentatricopeptide repeat-containing protein At2g29760, chloroplastic-like [Prunus mume]	-	-	-	-	-	-	-
Pm019405	76	359	1.18333	6.45	2.44644	1.22e-29	1.48e-27	yes	--	DUF4378 domain-containing protein/VARLMGL domain-containing protein [Cephalotus follicularis]	-	-	-	-	-	-	-
Pm019411	8.66667	0.333333	0.253333	0.01	-4.66297	8.6e-06	6.94e-05	yes	GA20OX2	PREDICTED: gibberellin 20 oxidase 1-D [Prunus mume]	Metabolism	Global and Overview;Metabolism of terpenoids and polyketides	ko01100//Metabolic pathways;ko01110//Biosynthesis of secondary metabolites;ko00904//Diterpenoid biosynthesis	K05282	-	-	-
Pm019453	416	1035.33	6.75	19.6233	1.53961	2.15e-41	5.42e-39	yes	--	PREDICTED: uncharacterized protein LOC103333319 [Prunus mume]	-	-	-	-	-	-	-
Pm019455	8.33333	63.6667	0.543333	4.78667	3.13911	7.96e-21	5.16e-19	yes	--	DUF1442 domain-containing protein [Cephalotus follicularis]	-	-	-	-	-	-	-
Pm019473	92.6667	168.667	2.14667	4.61333	1.10371	6.98e-07	7.11e-06	yes	PCMP-E53	PREDICTED: pentatricopeptide repeat-containing protein At4g25270, chloroplastic [Prunus mume]	-	-	-	-	-	-	-
Pm019476	3438	1196.33	170.307	69.23	-1.29867	7.27e-30	9.15e-28	yes	PME2	PREDICTED: 21 kDa protein [Prunus mume]	-	-	-	-	-	-	-
Pm019477	41.6667	15.6667	0.613333	0.266667	-1.20163	0.000150884	0.000909821	yes	At3g47570	PREDICTED: probable LRR receptor-like serine/threonine-protein kinase At3g47570 [Prunus mume]	-	-	-	-	-	-	-
Pm019514	34	93	2.09333	6.72667	1.68409	8.76e-09	1.29e-07	yes	RPL15	PREDICTED: 60S ribosomal protein L15-like [Prunus mume]	Genetic Information Processing	Translation	ko03010//Ribosome	K02877	-	-	-
Pm019578	49	208.667	1.81333	8.93	2.30002	3.53e-22	2.58e-20	yes	At1g22430	PREDICTED: alcohol dehydrogenase-like 1 [Prunus mume]	Metabolism	Global and Overview;Carbohydrate metabolism;Amino acid metabolism;Lipid metabolism	ko01100//Metabolic pathways;ko01110//Biosynthesis of secondary metabolites;ko01130//Biosynthesis of antibiotics;ko01120//Microbial metabolism in diverse environments;ko01200//Carbon metabolism;ko00010//Glycolysis / Gluconeogenesis;ko00350//Tyrosine metabolism;ko00071//Fatty acid degradation;ko01220//Degradation of aromatic compounds	K00121	-	-	-
Pm019589	20.3333	7.33333	1.75	0.726667	-1.26799	0.00573749	0.0213213	yes	PR10A	PREDICTED: S-norcoclaurine synthase 1-like [Prunus mume]	-	-	-	-	-	-	-
Pm019614	214.333	83.6667	8.85667	4	-1.14676	1.37e-08	1.95e-07	yes	ERD2B	PREDICTED: ER lumen protein-retaining receptor-like [Prunus mume]	-	-	-	-	GO:0031224//intrinsic component of membrane;GO:0044425//membrane part;GO:0016020//membrane	GO:0033218//amide binding;GO:0005048//signal sequence binding;GO:0005488//binding;GO:0042277//peptide binding	GO:0045184//establishment of protein localization;GO:0070727//cellular macromolecule localization;GO:0044699//single-organism process;GO:0035437//maintenance of protein localization in endoplasmic reticulum;GO:0033036//macromolecule localization;GO:0034613//cellular protein localization;GO:0072595//maintenance of protein localization in organelle;GO:0065007//biological regulation;GO:0008104//prot…
Pm019652	2.66667	0	0.236667	0.001	-7.88671	0.0124532	0.0407696	yes	--	PREDICTED: major latex allergen Hev b 5 [Prunus mume]	-	-	-	-	-	-	-
Pm019658	329.667	131	8.29	3.84	-1.11027	5.21e-12	1.24e-10	yes	At1g02270	PREDICTED: uncharacterized calcium-binding protein At1g02270 [Prunus mume]	-	-	-	-	-	-	-
Pm019674	366.333	156	12.85	6.33333	-1.02073	2.26e-11	4.99e-10	yes	YLS9	PREDICTED: protein YLS9 [Prunus mume]	-	-	-	-	-	-	-
Pm019683	19.3333	7	1.18	0.486667	-1.27778	0.00752344	0.0267438	yes	ARP1	PREDICTED: RNA-binding protein 24-B-like [Prunus mume]	-	-	-	-	-	-	-
Pm019685	569.333	184.667	25.8933	9.87667	-1.39048	2.27e-14	7.46e-13	yes	HSP21	PREDICTED: small heat shock protein, chloroplastic [Prunus mume]	Genetic Information Processing	Folding, sorting and degradation	ko04141//Protein processing in endoplasmic reticulum	K13993	-	-	-
Pm019693	2756.67	633.333	91.0933	24.1333	-1.91632	7.7e-48	3.04e-45	yes	ATHB-7	PREDICTED: homeobox-leucine zipper protein ATHB-12-like [Prunus mume]	-	-	-	-	-	-	-
Pm019721	40.6667	16	3.27333	1.47667	-1.14842	0.00497526	0.0188897	yes	--	PREDICTED: uncharacterized protein LOC103333614 isoform X1 [Prunus mume]	-	-	-	-	-	-	-
Pm019729	328.667	137	26.2133	12.6833	-1.04737	1.24e-12	3.27e-11	yes	--	EKC/KEOPS complex, subunit Pcc1 [Corchorus olitorius]	-	-	-	-	-	-	-
Pm019747	1819	465.333	61.03	17.9733	-1.76366	2.96e-46	1.05e-43	yes	COL12	PREDICTED: zinc finger protein CONSTANS-LIKE 9-like [Pyrus x bretschneideri]	-	-	-	-	-	-	-
Pm019751	3644.67	8994.67	78.6233	222.78	1.50259	1.59e-29	1.92e-27	yes	PME34	PREDICTED: probable pectinesterase/pectinesterase inhibitor 34 [Prunus mume]	-	-	-	-	-	-	-
Pm019766	449	888.333	6.48667	14.7967	1.18972	6.56e-22	4.68e-20	yes	--	PREDICTED: CAP-Gly domain-containing linker protein 1 isoform X1 [Prunus mume]	-	-	-	-	-	-	-
Pm019781	13	2	1.26333	0.223333	-2.49996	0.000609253	0.00309374	yes	TRY	PREDICTED: transcription factor TRY [Prunus mume]	-	-	-	-	-	-	-
Pm019920	4131	590.667	87.3333	14.2833	-2.6122	6.26e-45	2.07e-42	yes	GID1B	PREDICTED: gibberellin receptor GID1B-like [Prunus mume]	Environmental Information Processing	Signal transduction	ko04075//Plant hormone signal transduction	K14493	-	GO:0003824//catalytic activity	-
Pm019932	69.3333	28.6667	4.17	2	-1.06005	0.000121822	0.000753074	yes	--	PREDICTED: nucleosome assembly protein 1;2 [Prunus mume]	-	-	-	-	-	-	-
Pm019950	56.3333	24.3333	1.44333	0.696667	-1.05086	0.00628994	0.0230677	yes	NHX2	PREDICTED: sodium/hydrogen exchanger 2-like [Prunus mume]	-	-	-	-	-	-	-
Pm019965	53.6667	21.3333	5.36667	2.48667	-1.10981	0.000340177	0.00184983	yes	GRXS1	PREDICTED: monothiol glutaredoxin-S1-like [Prunus mume]	-	-	-	-	-	GO:0016491//oxidoreductase activity;GO:0015036//disulfide oxidoreductase activity;GO:0016667//oxidoreductase activity, acting on a sulfur group of donors;GO:0003824//catalytic activity	GO:0009987//cellular process;GO:0044710//single-organism metabolic process;GO:0044763//single-organism cellular process;GO:0008152//metabolic process;GO:0019725//cellular homeostasis;GO:0065008//regulation of biological quality;GO:0044699//single-organism process;GO:0065007//biological regulation;GO:0042592//homeostatic process
Pm019966	110	42.6667	7.82667	3.53333	-1.14737	1.17e-06	1.14e-05	yes	GRXS6	PREDICTED: monothiol glutaredoxin-S6-like [Prunus mume]	-	-	-	-	-	-	-
Pm020049	461.333	1001	9.25667	23.5367	1.34635	7.2e-29	8.38e-27	yes	PME40	PREDICTED: pectinesterase-like [Prunus mume]	Metabolism	Global and Overview;Carbohydrate metabolism	ko01100//Metabolic pathways;ko00500//Starch and sucrose metabolism;ko00040//Pentose and glucuronate interconversions	K01051	GO:0071944//cell periphery;GO:0044464//cell part;GO:0005623//cell;GO:0030312//external encapsulating structure	GO:0016788//hydrolase activity, acting on ester bonds;GO:0003824//catalytic activity;GO:0052689//carboxylic ester hydrolase activity;GO:0016787//hydrolase activity	GO:0005975//carbohydrate metabolic process;GO:0071555//cell wall organization;GO:0044238//primary metabolic process;GO:0008152//metabolic process;GO:0044092//negative regulation of molecular function;GO:0005976//polysaccharide metabolic process;GO:0000272//polysaccharide catabolic process;GO:0071554//cell wall organization or biogenesis;GO:1901575//organic substance catabolic process;GO:0009057//…
Pm020050	681	4637	14.9867	120.217	3.00389	5.28e-81	5.31e-78	yes	At4g02290	PREDICTED: endoglucanase 17 [Prunus mume]	-	-	-	-	-	-	-
Pm020069	166.333	46.3333	11.2067	3.57667	-1.64767	1.4e-07	1.65e-06	yes	WRKY35	PREDICTED: probable WRKY transcription factor 69, partial [Prunus mume]	-	-	-	-	-	-	-
Pm020120	9.33333	2.33333	0.476667	0.14	-1.76755	0.011432	0.0379883	yes	rpoA	RNA polymerase alpha subunit [Prunus persica]	Genetic Information Processing;Metabolism	Transcription;Nucleotide metabolism;Global and Overview	ko01100//Metabolic pathways;ko00230//Purine metabolism;ko00240//Pyrimidine metabolism;ko03020//RNA polymerase	K03040	GO:0043227//membrane-bounded organelle;GO:0043226//organelle;GO:0005623//cell;GO:0043231//intracellular membrane-bounded organelle;GO:0009536//plastid;GO:0044424//intracellular part;GO:0005622//intracellular;GO:0044464//cell part;GO:0043229//intracellular organelle;GO:0005737//cytoplasm;GO:0044444//cytoplasmic part	GO:0016772//transferase activity, transferring phosphorus-containing groups;GO:0003824//catalytic activity;GO:0005515//protein binding;GO:0016740//transferase activity;GO:0005488//binding;GO:0034062//RNA polymerase activity;GO:0016779//nucleotidyltransferase activity	GO:0010467//gene expression;GO:0043170//macromolecule metabolic process;GO:0071704//organic substance metabolic process;GO:0008152//metabolic process
Pm020146	1791	234	64.7367	9.76	-2.72963	3.6e-91	5.58e-88	yes	IPT3	PREDICTED: adenylate isopentenyltransferase 3, chloroplastic [Prunus mume]	Metabolism	Metabolism of terpenoids and polyketides;Global and Overview	ko01100//Metabolic pathways;ko01110//Biosynthesis of secondary metabolites;ko00908//Zeatin biosynthesis	K10760	-	-	-
Pm020163	41.6667	84.3333	1.50333	3.42333	1.18724	6.98e-05	0.000459247	yes	ALMT13	PREDICTED: aluminum-activated malate transporter 8-like [Prunus mume]	-	-	-	-	-	-	-
Pm020171	93.3333	321.333	2.85	11.41	2.00126	9.5e-21	6.09e-19	yes	FAF2	PREDICTED: protein FANTASTIC FOUR 1-like [Prunus mume]	-	-	-	-	-	-	-
Pm020173	106.667	45	4.36667	2.1	-1.05614	0.000126135	0.000776072	yes	--	PREDICTED: titin-like isoform X2 [Juglans regia]	-	-	-	-	-	-	-
Pm020204	225.667	89	4.64	2.1	-1.14374	1.29e-07	1.52e-06	yes	At3g22470	PREDICTED: pentatricopeptide repeat-containing protein At1g63330-like [Prunus mume]	-	-	-	-	-	-	-
Pm020223	81	141	1.81333	3.67	1.01714	1.47e-06	1.4e-05	yes	FBL17	PREDICTED: F-box/LRR-repeat protein 17 [Prunus mume]	-	-	-	-	-	-	-
Pm020225	812.333	2157.33	25.71	79.1867	1.62293	2.93e-39	6.27e-37	yes	AUX28	PREDICTED: auxin-induced protein AUX28-like [Prunus mume]	Environmental Information Processing	Signal transduction	ko04075//Plant hormone signal transduction	K14484	-	-	GO:1901362//organic cyclic compound biosynthetic process;GO:0097659//nucleic acid-templated transcription;GO:0016070//RNA metabolic process;GO:0034645//cellular macromolecule biosynthetic process;GO:0044271//cellular nitrogen compound biosynthetic process;GO:0032774//RNA biosynthetic process;GO:0044249//cellular biosynthetic process;GO:0090304//nucleic acid metabolic process;GO:0010467//gene expr…
Pm020227	185	436.333	7.86667	21.7367	1.46631	2.69e-15	1.02e-13	yes	AUX22D	PREDICTED: auxin-induced protein 22D-like [Prunus mume]	Environmental Information Processing	Signal transduction	ko04075//Plant hormone signal transduction	K14484	-	-	-
Pm020239	2008.33	4716	36.3267	99.3033	1.45081	2.89e-51	1.62e-48	yes	LNG1	PREDICTED: protein LONGIFOLIA 1 [Prunus mume]	-	-	-	-	-	-	-
Pm020259	1786	333.333	63.93	13.8233	-2.20939	2.3e-102	5.8e-99	yes	CLH1	PREDICTED: chlorophyllase-1 [Prunus mume]	Metabolism	Metabolism of cofactors and vitamins;Global and Overview	ko01100//Metabolic pathways;ko01110//Biosynthesis of secondary metabolites;ko00860//Porphyrin and chlorophyll metabolism	K08099	-	-	-
Pm020288	4506.67	1582	118.293	48.1633	-1.29636	5.23e-47	1.95e-44	yes	--	PREDICTED: protein MARD1-like [Malus domestica]	-	-	-	-	-	-	-
Pm020300	160.667	276	4.76333	9.79333	1.03983	4.72e-05	0.000323735	yes	CYP82G1	PREDICTED: cytochrome P450 82G1-like [Prunus mume]	Metabolism	Metabolism of terpenoids and polyketides	ko00904//Diterpenoid biosynthesis	K17961	-	GO:0043167//ion binding;GO:0016491//oxidoreductase activity;GO:0005488//binding;GO:0003824//catalytic activity;GO:0016705//oxidoreductase activity, acting on paired donors, with incorporation or reduction of molecular oxygen;GO:0043169//cation binding;GO:0046872//metal ion binding	-
Pm020309	303.667	741.333	9.93667	28.1567	1.50264	1.81e-30	2.39e-28	yes	--	PREDICTED: uncharacterized protein LOC103334529 [Prunus mume]	-	-	-	-	-	-	-
Pm020355	18	5.33333	0.92	0.313333	-1.55394	0.00422976	0.0164819	yes	--	transcriptional repressor nrdr [Gossypium arboreum]	-	-	-	-	-	-	-
Pm020410	577.333	1328.67	16.4833	44.68	1.43862	7.1e-21	4.61e-19	yes	At4g13710	PREDICTED: probable pectate lyase 8 [Prunus mume]	Metabolism	Carbohydrate metabolism	ko00040//Pentose and glucuronate interconversions	K01728	-	GO:0016835//carbon-oxygen lyase activity;GO:0016837//carbon-oxygen lyase activity, acting on polysaccharides;GO:0003824//catalytic activity;GO:0016829//lyase activity	-
Pm020432	131.333	36	7.24	2.28333	-1.66485	1.03e-07	1.24e-06	yes	ARR22	PREDICTED: two-component response regulator ARR22 [Prunus mume]	-	-	-	-	-	GO:0016772//transferase activity, transferring phosphorus-containing groups;GO:0016740//transferase activity;GO:0003824//catalytic activity	GO:0044763//single-organism cellular process;GO:0065007//biological regulation;GO:0007154//cell communication;GO:0051716//cellular response to stimulus;GO:0009987//cellular process;GO:0023052//signaling;GO:0044237//cellular metabolic process;GO:0044699//single-organism process;GO:0008152//metabolic process;GO:0006793//phosphorus metabolic process;GO:0006796//phosphate-containing compound metaboli…
Pm020444	15	62.3333	0.96	4.60667	2.26262	1.19e-14	4.11e-13	yes	GSTU7	PREDICTED: probable glutathione S-transferase [Prunus mume]	Metabolism	Metabolism of other amino acids	ko00480//Glutathione metabolism	K00799	-	-	-
Pm020445	1.66667	7.33333	0.09	0.463333	2.36405	0.00516986	0.0195071	yes	HSP26-A	PREDICTED: probable glutathione S-transferase isoform X1 [Prunus mume]	Metabolism	Metabolism of other amino acids	ko00480//Glutathione metabolism	K00799	-	GO:0003824//catalytic activity	-
Pm020446	2.33333	23.3333	0.16	1.8	3.49185	3.43e-09	5.41e-08	yes	GSTU7	PREDICTED: probable glutathione S-transferase [Prunus mume]	Metabolism	Metabolism of other amino acids	ko00480//Glutathione metabolism	K00799	-	-	-
Pm020449	0.666667	59.3333	0.0366667	3.66667	6.64386	4.63e-27	4.81e-25	yes	HSP26-A	PREDICTED: glutathione transferase GST 23-like [Prunus mume]	Metabolism	Metabolism of other amino acids	ko00480//Glutathione metabolism	K00799	-	GO:0003824//catalytic activity	-
Pm020450	6.33333	153.333	0.42	11.6033	4.78801	1.93e-48	8.27e-46	yes	HSP26-A	PREDICTED: glutathione transferase GST 23-like [Prunus mume]	Metabolism	Metabolism of other amino acids	ko00480//Glutathione metabolism	K00799	-	-	-
Pm020453	1.66667	5.33333	0.06	0.226667	1.91754	0.0156789	0.0492325	yes	YUC8	PREDICTED: probable indole-3-pyruvate monooxygenase YUCCA5 [Prunus mume]	Metabolism	Global and Overview;Amino acid metabolism	ko01100//Metabolic pathways;ko00380//Tryptophan metabolism	K11816	-	GO:0004497//monooxygenase activity;GO:0005488//binding;GO:0003824//catalytic activity;GO:0000166//nucleotide binding;GO:0036094//small molecule binding;GO:0016709//oxidoreductase activity, acting on paired donors, with incorporation or reduction of molecular oxygen, NAD(P)H as one donor, and incorporation of one atom of oxygen;GO:0016491//oxidoreductase activity;GO:1901363//heterocyclic compound …	GO:0044699//single-organism process;GO:0008152//metabolic process;GO:0044710//single-organism metabolic process
Pm020500	270.333	978	4.04667	16.9833	2.06931	1.09e-58	7.83e-56	yes	PXL2	PREDICTED: leucine-rich repeat receptor-like protein kinase PXL2 [Prunus mume]	-	-	-	-	GO:0044425//membrane part;GO:0016020//membrane;GO:0031224//intrinsic component of membrane	GO:0004672//protein kinase activity;GO:0016740//transferase activity;GO:0004702//receptor signaling protein serine/threonine kinase activity;GO:0001883//purine nucleoside binding;GO:0032549//ribonucleoside binding;GO:0016772//transferase activity, transferring phosphorus-containing groups;GO:0016301//kinase activity;GO:0016773//phosphotransferase activity, alcohol group as acceptor;GO:0005488//bi…	GO:0008152//metabolic process;GO:0044267//cellular protein metabolic process;GO:0006464//cellular protein modification process;GO:0043412//macromolecule modification;GO:0036211//protein modification process;GO:0044237//cellular metabolic process;GO:0009987//cellular process;GO:0043170//macromolecule metabolic process;GO:0044710//single-organism metabolic process;GO:0071704//organic substance meta…
Pm020509	510.333	151.333	19.0733	6.58333	-1.53467	8.88e-30	1.11e-27	yes	CRRSP3	PREDICTED: cysteine-rich repeat secretory protein 56 [Prunus mume]	-	-	-	-	-	-	-
Pm020518	172	45.6667	2.15667	0.67	-1.68657	1.35e-14	4.61e-13	yes	At1g35710	PREDICTED: probable LRR receptor-like serine/threonine-protein kinase At4g08850 [Prunus mume]	-	-	-	-	GO:0016020//membrane	GO:0003824//catalytic activity;GO:0036094//small molecule binding;GO:0016773//phosphotransferase activity, alcohol group as acceptor;GO:0016301//kinase activity;GO:0004672//protein kinase activity;GO:0016772//transferase activity, transferring phosphorus-containing groups;GO:0016491//oxidoreductase activity;GO:0005488//binding;GO:1901363//heterocyclic compound binding;GO:0016740//transferase acti…	GO:0044267//cellular protein metabolic process;GO:0043170//macromolecule metabolic process;GO:0044238//primary metabolic process;GO:0016310//phosphorylation;GO:0019538//protein metabolic process;GO:0044710//single-organism metabolic process;GO:0071704//organic substance metabolic process;GO:0044260//cellular macromolecule metabolic process;GO:0006468//protein phosphorylation;GO:0009987//cellular …
Pm020529	9.66667	27.6667	0.123333	0.4	1.69744	0.00165339	0.00731632	yes	At1g35710	PREDICTED: probable leucine-rich repeat receptor-like protein kinase At1g35710 [Prunus mume]	-	-	-	-	-	-	-
Pm020535	38	8.66667	1.01333	0.266667	-1.926	1.28e-07	1.52e-06	yes	NPF5.2	PREDICTED: protein NRT1/ PTR FAMILY 5.2-like [Prunus mume]	-	-	-	-	-	-	GO:0051179//localization;GO:0051234//establishment of localization
Pm020604	34.6667	62.3333	1.58333	3.19	1.01059	0.0158881	0.0497497	yes	ERF1B	PREDICTED: ethylene-responsive transcription factor 1B-like [Prunus mume]	Environmental Information Processing	Signal transduction	ko04075//Plant hormone signal transduction	K14516	-	-	-
Pm020613	11.3333	1	0.47	0.0466667	-3.3322	0.000779727	0.00381878	yes	At2g39510	PREDICTED: WAT1-related protein At1g44800-like [Prunus mume]	-	-	-	-	-	-	-
Pm020656	318.707	665.843	8.56	20.53	1.26205	2.16e-14	7.11e-13	yes	CYP94A1	PREDICTED: cytochrome P450 94A1-like [Prunus mume]	Metabolism	Lipid metabolism	ko00073//Cutin, suberine and wax biosynthesis	K13407	-	-	-
Pm020739	37	14	1.18333	0.52	-1.18627	0.00144924	0.00654529	yes	UGT74E2	PREDICTED: UDP-glycosyltransferase 74E2-like [Prunus mume]	-	-	-	-	-	GO:0003824//catalytic activity;GO:0016757//transferase activity, transferring glycosyl groups;GO:0016740//transferase activity	-
Pm020743	131	246	3.18667	6.89333	1.11315	1.8e-09	2.96e-08	yes	At5g48380	PREDICTED: probable LRR receptor-like serine/threonine-protein kinase At1g34110 [Prunus mume]	-	-	-	-	-	-	-
Pm020773	7.66667	22.3333	0.34	1.11	1.70695	0.000203175	0.00117786	yes	IBH1	PREDICTED: transcription factor IBH1-like [Prunus mume]	-	-	-	-	-	-	-
Pm020780	43.3333	12	0.54	0.17	-1.66742	2.9e-07	3.18e-06	yes	N	PREDICTED: TMV resistance protein N [Prunus mume]	-	-	-	-	-	-	-
Pm020787	6.42667	0.706667	0.0733333	0.00666667	-3.45943	0.00396656	0.0155921	yes	N	PREDICTED: TMV resistance protein N [Prunus mume]	-	-	-	-	-	-	-
Pm020799	7.66667	0	0.396667	0.001	-8.63178	4.46e-06	3.85e-05	yes	CYP87A3	PREDICTED: cytochrome P450 87A3-like [Prunus mume]	-	-	-	-	-	-	-
Pm020803	103.8	32.1933	3.33333	1.2	-1.47393	1.67e-09	2.76e-08	yes	CYP87A3	PREDICTED: cytochrome P450 87A3-like [Prunus mume]	-	-	-	-	-	-	-
Pm020817	13	25.3333	0.196667	0.436667	1.15078	0.0017966	0.00785	yes	NLP2	PREDICTED: LOW QUALITY PROTEIN: protein NLP2 [Prunus mume]	-	-	-	-	-	-	-
Pm020825	663.667	1195.67	21.9133	45.09	1.041	9.19e-10	1.59e-08	yes	EXL5	PREDICTED: LOW QUALITY PROTEIN: protein EXORDIUM-like 5 [Prunus mume]	-	-	-	-	-	-	-
Pm020891	4.66667	0	0.453333	0.001	-8.82443	0.000778027	0.00381231	yes	--	DUF632 domain-containing protein/DUF630 domain-containing protein [Cephalotus follicularis]	-	-	-	-	-	-	-
Pm020903	222.333	433.667	6.70333	15.23	1.18397	1.96e-14	6.49e-13	yes	B'ALPHA	PREDICTED: serine/threonine protein phosphatase 2A 57 kDa regulatory subunit B' beta isoform-like [Prunus mume]	Genetic Information Processing	Translation	ko03015//mRNA surveillance pathway	K11584	-	-	-
Pm020954	196	79.6667	4.78667	2.24	-1.09552	4.44e-05	0.00030653	yes	AATL1	PREDICTED: lysine histidine transporter-like 8 [Prunus mume]	-	-	-	-	GO:0044425//membrane part;GO:0031224//intrinsic component of membrane;GO:0016020//membrane	-	-
Pm020962	101.123	32.1067	6.39	2.37	-1.43093	1.02e-08	1.48e-07	yes	CHIA1	PREDICTED: endochitinase 1-like [Prunus mume]	Metabolism	Global and Overview;Carbohydrate metabolism	ko01100//Metabolic pathways;ko00520//Amino sugar and nucleotide sugar metabolism	K01183	-	-	-
Pm020963	1542.88	632.893	69.8167	32.9833	-1.08183	2.44e-15	9.3e-14	yes	CHIA1	PREDICTED: endochitinase 2-like [Prunus mume]	Metabolism	Carbohydrate metabolism;Global and Overview	ko01100//Metabolic pathways;ko00520//Amino sugar and nucleotide sugar metabolism	K01183	-	-	-
Pm021010	8.33333	22	0.803333	2.47333	1.62239	0.00346377	0.013905	yes	SAUR20	PREDICTED: auxin-induced protein 15A-like [Prunus mume]	Environmental Information Processing	Signal transduction	ko04075//Plant hormone signal transduction	K14488	-	-	-
Pm021013	4.33333	40	0.413333	4.41667	3.41758	9.38e-17	4.22e-15	yes	ARG7	PREDICTED: auxin-induced protein 15A [Prunus mume]	Environmental Information Processing	Signal transduction	ko04075//Plant hormone signal transduction	K14488	-	-	-
Pm021015	80.6667	30.3333	4.56667	2.02667	-1.17203	5.27e-05	0.000357147	yes	SAUR20	PREDICTED: auxin-responsive protein SAUR21-like [Prunus mume]	Environmental Information Processing	Signal transduction	ko04075//Plant hormone signal transduction	K14488	-	-	-
Pm021045	6837	2928.67	204.837	101.747	-1.00949	2.59e-16	1.12e-14	yes	PRP2	PREDICTED: proline-rich protein 4 [Prunus mume]	-	-	-	-	-	-	-
Pm021086	24901.7	43763.7	672.91	1362.81	1.0181	3.46e-17	1.6e-15	yes	TUBA	PREDICTED: tubulin alpha chain [Prunus mume]	Cellular Processes	Transport and catabolism	ko04145//Phagosome	K07374	GO:0005623//cell;GO:0015630//microtubule cytoskeleton;GO:0043229//intracellular organelle;GO:0043228//non-membrane-bounded organelle;GO:0043226//organelle;GO:0044464//cell part;GO:0032991//macromolecular complex;GO:0005622//intracellular;GO:0044424//intracellular part;GO:0043232//intracellular non-membrane-bounded organelle;GO:0005856//cytoskeleton	GO:0016818//hydrolase activity, acting on acid anhydrides, in phosphorus-containing anhydrides;GO:0001882//nucleoside binding;GO:1901363//heterocyclic compound binding;GO:0001883//purine nucleoside binding;GO:0032549//ribonucleoside binding;GO:0016787//hydrolase activity;GO:0097159//organic cyclic compound binding;GO:0016817//hydrolase activity, acting on acid anhydrides;GO:0032550//purine ribonu…	GO:0044712//single-organism catabolic process;GO:0043623//cellular protein complex assembly;GO:0009261//ribonucleotide catabolic process;GO:0034641//cellular nitrogen compound metabolic process;GO:0044085//cellular component biogenesis;GO:0071704//organic substance metabolic process;GO:0006793//phosphorus metabolic process;GO:0006163//purine nucleotide metabolic process;GO:0009259//ribonucleotide…
Pm021089	83.4633	230.493	2.19667	7.01333	1.67478	9.77e-15	3.4e-13	yes	UGT74F2	PREDICTED: UDP-glycosyltransferase 74G1-like [Prunus mume]	-	-	-	-	-	-	-
Pm021092	756	1893.33	20.1433	57.47	1.51251	1.85e-24	1.61e-22	yes	UGT74E2	PREDICTED: UDP-glycosyltransferase 74G1-like [Prunus mume]	-	-	-	-	-	-	-
Pm021103	96.44	40.3367	3.76	1.82	-1.04679	1.18e-05	9.25e-05	yes	ZED1	PREDICTED: non-functional pseudokinase ZED1-like [Prunus mume]	-	-	-	-	-	-	-
Pm021120	4499	548.333	126.787	17.8433	-2.82895	1.12e-48	4.89e-46	yes	SCPL18	PREDICTED: serine carboxypeptidase-like 17 isoform X1 [Prunus mume]	-	-	-	-	-	-	-
Pm021120	97	14	2.91333	0.486667	-2.58166	2.26e-19	1.27e-17	yes	SCPL18	PREDICTED: serine carboxypeptidase-like 17 isoform X1 [Prunus mume]	-	-	-	-	-	-	-
Pm021124	55.3667	18.3967	1.75667	0.656667	-1.41961	0.000177985	0.00105058	yes	SCPL18	PREDICTED: serine carboxypeptidase-like 2 [Prunus mume]	-	-	-	-	-	-	-
Pm021133	1108.67	103.667	52.4267	5.56333	-3.23628	5.01e-35	9.69e-33	yes	--	PREDICTED: uncharacterized protein LOC103335078 [Prunus mume]	-	-	-	-	-	-	-
Pm021142	809.667	122	39.37	6.74667	-2.54485	8.17e-31	1.1e-28	yes	ARL8A	PREDICTED: ADP-ribosylation factor-like protein 8A [Prunus mume]	-	-	-	-	GO:0005623//cell;GO:0044464//cell part	GO:1901363//heterocyclic compound binding;GO:0032549//ribonucleoside binding;GO:0036094//small molecule binding;GO:0001883//purine nucleoside binding;GO:0001882//nucleoside binding;GO:0097367//carbohydrate derivative binding;GO:0005488//binding;GO:0032550//purine ribonucleoside binding;GO:0097159//organic cyclic compound binding	GO:0050789//regulation of biological process;GO:0007154//cell communication;GO:0023052//signaling;GO:0044700//single organism signaling;GO:0044763//single-organism cellular process;GO:0009987//cellular process;GO:0007165//signal transduction;GO:0035556//intracellular signal transduction;GO:0051716//cellular response to stimulus;GO:0050896//response to stimulus;GO:0044699//single-organism process;…
Pm021144	658.667	142.333	16.6967	4.14333	-2.0107	6.92e-43	2.02e-40	yes	xlnC	PREDICTED: endo-1,4-beta-xylanase B [Prunus mume]	-	-	-	-	-	GO:0003824//catalytic activity;GO:0016787//hydrolase activity;GO:0016798//hydrolase activity, acting on glycosyl bonds;GO:0004553//hydrolase activity, hydrolyzing O-glycosyl compounds	GO:0044238//primary metabolic process;GO:0008152//metabolic process
Pm021154	11.39	0.666667	0.49	0.0333333	-3.87774	3.51e-06	3.09e-05	yes	VDAC2	PREDICTED: mitochondrial outer membrane protein porin 2-like [Prunus mume]	-	-	-	-	-	-	-
Pm021172	3.66667	10.3333	0.176667	0.533333	1.59401	0.0127339	0.0415606	yes	BHLH85	PREDICTED: transcription factor bHLH84 [Prunus mume]	-	-	-	-	-	-	-
Pm021225	2305.33	788.667	138.417	54.1833	-1.3531	4.74e-17	2.17e-15	yes	--	Plant basic secretory protein (BSP) family protein [Theobroma cacao]	-	-	-	-	-	-	-
Pm021239	52.3333	108.333	2.75667	6.52	1.24195	5.51e-07	5.73e-06	yes	ZFP7	PREDICTED: zinc finger protein 7-like [Prunus mume]	-	-	-	-	-	-	-
Pm021244	1441	596.333	45.0033	21.26	-1.08189	1.58e-11	3.56e-10	yes	--	MAR-binding filament-like protein 1 isoform 1 [Theobroma cacao]	-	-	-	-	-	-	-
Pm021253	4472.67	11588.7	219.633	657.56	1.58203	1.66e-46	6.09e-44	yes	AGP17	PREDICTED: LOW QUALITY PROTEIN: classical arabinogalactan protein 9 [Prunus mume]	-	-	-	-	-	-	-
Pm021254	1094	1966	62.4767	130.833	1.06634	1.54e-21	1.06e-19	yes	spp27	PREDICTED: protein TRI1 [Fragaria vesca subsp. vesca] [Fragaria vesca]	-	-	-	-	-	-	-
Pm021261	2	8.33333	0.0533333	0.246667	2.20945	0.00387249	0.015282	yes	--	PREDICTED: uncharacterized protein LOC103335235 [Prunus mume]	-	-	-	-	-	-	-
Pm021262	0	3.33333	0.001	0.103333	6.69116	0.00225267	0.00958883	yes	--	PREDICTED: uncharacterized protein LOC103335237 [Prunus mume]	-	-	-	-	-	-	-
Pm021316	715	189.667	20.3	6.22333	-1.70572	9.65e-30	1.2e-27	yes	CYP707A4	PREDICTED: abscisic acid 8'-hydroxylase 4 [Prunus mume]	Metabolism	Metabolism of terpenoids and polyketides	ko00906//Carotenoid biosynthesis	K09843	-	-	-
Pm021349	24	4.33333	0.726667	0.16	-2.18322	1.26e-05	9.76e-05	yes	Os01g0234100	PREDICTED: B3 domain-containing protein Os01g0234100-like [Prunus mume]	-	-	-	-	-	-	-
Pm021358	2.95	8.30333	0.13	0.44	1.75899	0.0111422	0.0371849	yes	CXE13	PREDICTED: probable carboxylesterase 12 [Prunus mume]	-	-	-	-	-	-	-
Pm021394	43	87	1.23	2.83	1.20214	2.14e-06	1.96e-05	yes	TOGT1	PREDICTED: scopoletin glucosyltransferase-like [Prunus mume]	-	-	-	-	-	-	-
Pm021395	13	32.3333	0.56	1.61333	1.52655	6.62e-05	0.000438486	yes	TOGT1	PREDICTED: scopoletin glucosyltransferase-like [Prunus mume]	-	-	-	-	-	-	-
Pm021396	2	29.6667	0.0833333	1.49667	4.16672	2.23e-14	7.33e-13	yes	GT7	PREDICTED: UDP-glucose flavonoid 3-O-glucosyltransferase 7-like, partial [Prunus mume]	-	-	-	-	-	-	-
Pm021398	0	187	0.001	7.2	12.8138	6.93e-54	4.36e-51	yes	TOGT1	PREDICTED: UDP-glucose flavonoid 3-O-glucosyltransferase 7-like [Prunus mume]	-	-	-	-	-	-	-
Pm021399	25.3333	59.6667	0.653333	1.79333	1.45675	4.43e-07	4.68e-06	yes	GT7	PREDICTED: UDP-glucose flavonoid 3-O-glucosyltransferase 7-like [Prunus mume]	-	-	-	-	-	-	-
Pm021413	5.66667	0.666667	0.0933333	0.0133333	-2.80735	0.00716733	0.0256546	yes	RPM1	PREDICTED: disease resistance protein RPM1-like [Prunus mume]	Organismal Systems	Environmental adaptation	ko04626//Plant-pathogen interaction	K13457	-	-	-
Pm021452	252.333	459	8.49667	17.7867	1.06583	8.98e-14	2.78e-12	yes	CXE13	PREDICTED: probable carboxylesterase 5 [Prunus mume]	-	-	-	-	-	-	-
Pm021590	185.333	66.3333	9.89333	4.09	-1.27436	1.48e-10	2.84e-09	yes	Os01g0810000	PREDICTED: probable U3 small nucleolar RNA-associated protein 11 [Prunus mume]	-	-	-	-	-	-	-
Pm021592	54.6667	21.6667	1.10667	0.503333	-1.13663	8.91e-05	0.000571407	yes	--	PREDICTED: uncharacterized protein LOC103335509 [Prunus mume]	-	-	-	-	-	-	-
Pm021622	12	25.6667	0.393333	0.99	1.33168	0.000483754	0.00252525	yes	--	PREDICTED: UPF0496 protein At4g34320-like [Prunus mume]	-	-	-	-	-	-	-
Pm021638	5689	2441.67	261.27	129.617	-1.01129	3.54e-18	1.81e-16	yes	RCE1	PREDICTED: NEDD8-conjugating enzyme Ubc12-like [Prunus mume]	Genetic Information Processing	Folding, sorting and degradation	ko04120//Ubiquitin mediated proteolysis	K10579	-	GO:0016874//ligase activity;GO:0003824//catalytic activity;GO:0016879//ligase activity, forming carbon-nitrogen bonds	GO:0071704//organic substance metabolic process;GO:0070647//protein modification by small protein conjugation or removal;GO:0006464//cellular protein modification process;GO:0043170//macromolecule metabolic process;GO:0044237//cellular metabolic process;GO:0032446//protein modification by small protein conjugation;GO:0009987//cellular process;GO:0044267//cellular protein metabolic process;GO:0008…
Pm021657	89	395	5.33333	27.7567	2.37972	3.87e-39	8.19e-37	yes	ARG7	PREDICTED: auxin-induced protein 15A-like [Prunus mume]	Environmental Information Processing	Signal transduction	ko04075//Plant hormone signal transduction	K14488	-	-	-
Pm021658	33	79.3333	2.21	6.10333	1.46555	3.98e-07	4.24e-06	yes	SAUR71	PREDICTED: auxin-responsive protein SAUR71-like [Prunus mume]	Environmental Information Processing	Signal transduction	ko04075//Plant hormone signal transduction	K14488	-	-	-
Pm021695	438	162.333	22.9333	9.81	-1.22512	1.02e-14	3.54e-13	yes	--	PREDICTED: uncharacterized protein LOC103335608 isoform X1 [Prunus mume]	-	-	-	-	-	-	-
Pm021725	4241.36	386.443	318.257	33.87	-3.23211	1.77e-157	3.56e-153	yes	--	PREDICTED: organ-specific protein S2-like [Prunus mume]	-	-	-	-	-	-	-
Pm021727	7152.29	1082.9	525.9	92.4533	-2.50799	1.04e-22	8.08e-21	yes	--	PREDICTED: organ-specific protein S2-like [Prunus mume]	-	-	-	-	-	-	-
Pm021729	8547.35	1286.99	620.063	108.6	-2.51339	1.85e-107	6.2e-104	yes	--	PREDICTED: organ-specific protein S2-like [Prunus mume]	-	-	-	-	-	-	-
Pm021762	31	10.3333	2.31333	0.9	-1.36198	0.00202043	0.00870518	yes	RL6	PREDICTED: protein RADIALIS-like 3 [Prunus mume]	-	-	-	-	-	-	-
Pm021763	1365.33	2880	35.1033	86.4467	1.3002	1.47e-42	4.1e-40	yes	BHLH63	PREDICTED: transcription factor bHLH63 [Prunus mume]	-	-	-	-	-	-	-
Pm021773	20	6	0.78	0.276667	-1.49533	0.00421209	0.0164226	yes	SYP112	PREDICTED: syntaxin-112-like [Prunus mume]	Genetic Information Processing	Folding, sorting and degradation	ko04130//SNARE interactions in vesicular transport	K08486	-	-	GO:0051234//establishment of localization;GO:0015031//protein transport;GO:0033036//macromolecule localization;GO:0045184//establishment of protein localization;GO:0051179//localization;GO:0008104//protein localization;GO:0006810//transport;GO:0071702//organic substance transport
Pm021804	1409.22	469.727	61.1267	22.7633	-1.42509	2.38e-05	0.000174561	yes	--	PREDICTED: uncharacterized protein LOC103340134 [Prunus mume]	-	-	-	-	-	-	-
Pm021863	314.953	127.27	19.0533	8.77667	-1.1183	4.24e-06	3.69e-05	yes	CRRSP38	PREDICTED: cysteine-rich repeat secretory protein 38-like [Prunus mume]	-	-	-	-	-	-	-
Pm021877	65	143	3.64667	9.24333	1.34183	1.95e-08	2.71e-07	yes	ARG7	PREDICTED: auxin-induced protein 15A-like [Prunus mume]	Environmental Information Processing	Signal transduction	ko04075//Plant hormone signal transduction	K14488	-	-	-
Pm021889	71.8333	25.0733	5.39	2.18333	-1.30375	3.2e-05	0.000228847	yes	ARG7	PREDICTED: indole-3-acetic acid-induced protein ARG7-like [Prunus mume]	Environmental Information Processing	Signal transduction	ko04075//Plant hormone signal transduction	K14488	-	-	-
Pm021890	5.33333	33.6667	0.356667	2.56	2.8435	3.08e-08	4.11e-07	yes	ARG7	PREDICTED: auxin-induced protein 15A-like [Prunus mume]	Environmental Information Processing	Signal transduction	ko04075//Plant hormone signal transduction	K14488	-	-	-
Pm021896	25	48.3333	1.37	3.02	1.14037	0.000484994	0.00253107	yes	ARG7	PREDICTED: auxin-induced protein 15A-like [Prunus mume]	Environmental Information Processing	Signal transduction	ko04075//Plant hormone signal transduction	K14488	-	-	-
Pm021964	179.333	33.6667	6.7	1.43	-2.22815	1.26e-19	7.14e-18	yes	MYOB3	PREDICTED: myosin-binding protein 3 [Prunus mume]	-	-	-	-	-	-	-
Pm022075	2145	499.667	59.1967	15.86	-1.90012	7.72e-41	1.9e-38	yes	UGT85A24	PREDICTED: 7-deoxyloganetin glucosyltransferase-like isoform X1 [Prunus mume]	-	-	-	-	-	GO:0008194//UDP-glycosyltransferase activity;GO:0003824//catalytic activity;GO:0016740//transferase activity;GO:0016758//transferase activity, transferring hexosyl groups;GO:0046527//glucosyltransferase activity;GO:0016757//transferase activity, transferring glycosyl groups;GO:0035251//UDP-glucosyltransferase activity	-
Pm022102	28	11	0.44	0.2	-1.1375	0.0049741	0.0188888	yes	At3g47570	PREDICTED: probable LRR receptor-like serine/threonine-protein kinase At3g47570 [Prunus mume]	-	-	-	-	-	-	-
Pm022251	160	50.3333	5.11333	1.84	-1.47456	7.34e-09	1.09e-07	yes	aq_1628	PREDICTED: DNA polymerase I, thermostable [Prunus mume]	-	-	-	-	-	-	-
Pm022266	10	2.33333	0.44	0.123333	-1.83494	0.00798097	0.0281072	yes	At4g16230	PREDICTED: GDSL esterase/lipase At4g16230-like [Prunus mume]	-	-	-	-	-	-	-
Pm022478	53.3333	19	4.11	1.68667	-1.28496	3.43e-05	0.000243667	yes	--	PREDICTED: uncharacterized protein LOC103336227 [Prunus mume]	-	-	-	-	-	-	-
Pm022486	218.333	394.333	18.1667	37.7333	1.05455	3.38e-12	8.28e-11	yes	--	Mediator of RNA polymerase II transcription subunit 8 [Theobroma cacao]	-	-	-	-	-	-	-
Pm022569	4503.33	1694.33	163.893	71.3667	-1.19943	1.95e-40	4.46e-38	yes	At1g43650	PREDICTED: WAT1-related protein At1g43650 [Prunus mume]	-	-	-	-	-	-	-
Pm022583	273.03	69.2567	7.93	2.31333	-1.77735	1.85e-14	6.16e-13	yes	RPD1	PREDICTED: protein ROOT PRIMORDIUM DEFECTIVE 1-like [Prunus mume]	-	-	-	-	-	-	-
Pm022602	2.66667	11.3333	0.05	0.236667	2.24286	0.00140822	0.00639448	yes	RLK1	PREDICTED: G-type lectin S-receptor-like serine/threonine-protein kinase RLK1 [Prunus mume]	-	-	-	-	-	-	-
Pm022643	90.6667	205	3.48667	9.12	1.38719	9.02e-16	3.64e-14	yes	DOF1.2	PREDICTED: dof zinc finger protein DOF3.5 [Prunus mume]	-	-	-	-	-	-	-
Pm022645	914.667	1596.33	12.6433	25.4667	1.01023	1.94e-23	1.56e-21	yes	RCH1	PREDICTED: receptor-like protein kinase 2 [Prunus mume]	-	-	-	-	GO:0031224//intrinsic component of membrane;GO:0016020//membrane;GO:0044425//membrane part	GO:0004672//protein kinase activity;GO:0016491//oxidoreductase activity;GO:0016773//phosphotransferase activity, alcohol group as acceptor;GO:0016627//oxidoreductase activity, acting on the CH-CH group of donors;GO:0001882//nucleoside binding;GO:0016772//transferase activity, transferring phosphorus-containing groups;GO:0003824//catalytic activity;GO:0097367//carbohydrate derivative binding;GO:00…	GO:0043170//macromolecule metabolic process;GO:0019538//protein metabolic process;GO:0044238//primary metabolic process;GO:0071704//organic substance metabolic process;GO:0008152//metabolic process;GO:0044237//cellular metabolic process;GO:0036211//protein modification process;GO:0044260//cellular macromolecule metabolic process;GO:0044267//cellular protein metabolic process;GO:0006796//phosphate…
Pm022653	56.6667	156.333	2.74667	8.78667	1.67763	5.42e-17	2.47e-15	yes	--	PREDICTED: pathogen-related protein-like [Prunus mume]	-	-	-	-	-	-	-
Pm022654	84	183	4.29	10.7233	1.3217	1.61e-13	4.79e-12	yes	--	PREDICTED: pathogen-related protein-like [Prunus mume]	-	-	-	-	-	-	-
Pm022664	206.667	55.3333	9.66333	2.96333	-1.7053	5.48e-12	1.3e-10	yes	--	PREDICTED: uncharacterized protein LOC103336415 isoform X1 [Prunus mume]	-	-	-	-	-	-	-
Pm022696	55.3333	20	2	0.85	-1.23447	0.000445264	0.00234439	yes	SWEET1	PREDICTED: bidirectional sugar transporter SWEET1 [Prunus mume]	-	-	-	-	-	-	-
Pm022701	503.333	125	18.5633	5.32	-1.80296	1.43e-19	8.09e-18	yes	LIMYB	PREDICTED: L10-interacting MYB domain-containing protein-like isoform X1 [Prunus mume]	-	-	-	-	-	-	-
Pm022748	221	419.667	6.92667	15.3867	1.15145	6e-11	1.23e-09	yes	CEL3	PREDICTED: endoglucanase 9 [Prunus mume]	-	-	-	-	-	-	-
Pm022758	238	99	6.47667	3.07667	-1.07388	1.22e-08	1.75e-07	yes	RBL13	PREDICTED: RHOMBOID-like protein 13 [Prunus mume]	-	-	-	-	-	-	-
Pm022792	913	310	29.9933	11.74	-1.35321	1.45e-26	1.41e-24	yes	SKP2A	PREDICTED: F-box protein SKP2A [Prunus mume]	Genetic Information Processing	Folding, sorting and degradation	ko04120//Ubiquitin mediated proteolysis	K03875	-	-	-
Pm022814	25	50.3333	0.516667	1.22	1.23958	0.00065613	0.00329686	yes	NPF4.4	PREDICTED: protein NRT1/ PTR FAMILY 4.4-like [Prunus mume]	-	-	-	-	-	-	-
Pm022851	132.333	506.333	7.71333	33.9933	2.13983	1.63e-29	1.96e-27	yes	CBP	PREDICTED: LOW QUALITY PROTEIN: citrate-binding protein-like [Prunus mume]	-	-	-	-	-	-	-
Pm022875	99	191.667	2.23667	5.07	1.18064	2.49e-09	4.01e-08	yes	--	PREDICTED: galactan beta-1,4-galactosyltransferase GALS1 [Prunus mume]	-	-	-	-	-	-	-
Pm022895	15249.3	2887.33	336.557	73.6467	-2.19216	1.72e-91	2.89e-88	yes	YBR287W	PREDICTED: uncharacterized transporter YBR287W-like [Prunus mume]	-	-	-	-	-	-	-
Pm022910	21	3	2.59333	0.433333	-2.58126	8.59e-07	8.6e-06	yes	ATX1	PREDICTED: copper transport protein ATX1-like [Prunus mume]	-	-	-	-	-	GO:0043167//ion binding;GO:0043169//cation binding;GO:0005488//binding	-
Pm022936	255.667	730	8.63	28.5033	1.7237	4.76e-33	7.73e-31	yes	At5g56590	PREDICTED: glucan endo-1,3-beta-glucosidase 12-like [Prunus mume]	-	-	-	-	-	GO:0004553//hydrolase activity, hydrolyzing O-glycosyl compounds;GO:0008422//beta-glucosidase activity;GO:0015926//glucosidase activity;GO:0016787//hydrolase activity;GO:0016798//hydrolase activity, acting on glycosyl bonds;GO:0003824//catalytic activity	GO:0008152//metabolic process;GO:0044238//primary metabolic process
Pm022963	11431.7	3108	128.97	40.6133	-1.66701	8.4e-73	7.05e-70	yes	NPC1	PREDICTED: Niemann-Pick C1 protein-like [Prunus mume]	-	-	-	-	GO:0016020//membrane;GO:0031224//intrinsic component of membrane;GO:0044425//membrane part	GO:0004888//transmembrane signaling receptor activity;GO:0038023//signaling receptor activity;GO:0004872//receptor activity;GO:0004871//signal transducer activity;GO:0099600//transmembrane receptor activity;GO:0060089//molecular transducer activity	GO:0010876//lipid localization;GO:0044699//single-organism process;GO:0051179//localization;GO:0015918//sterol transport;GO:0044765//single-organism transport;GO:0051234//establishment of localization;GO:0015850//organic hydroxy compound transport;GO:0006810//transport;GO:0071702//organic substance transport;GO:1902578//single-organism localization;GO:0033036//macromolecule localization;GO:000686…
Pm022968	160.667	65	8.61	4.10333	-1.06922	1.31e-05	0.000101562	yes	--	PREDICTED: uncharacterized protein LOC103336678 [Prunus mume]	-	-	-	-	-	-	-
Pm022979	1453.33	536.667	50.3233	21.78	-1.20822	1.73e-17	8.27e-16	yes	--	PREDICTED: uncharacterized protein LOC103336688 [Prunus mume]	-	-	-	-	-	-	-
Pm023034	43.3333	531.667	0.813333	11.6633	3.84199	3.57e-94	7.98e-91	yes	AOX1A	PREDICTED: ubiquinol oxidase 2, mitochondrial-like [Prunus mume]	-	-	-	-	GO:0005622//intracellular;GO:0005623//cell;GO:0043227//membrane-bounded organelle;GO:0043226//organelle;GO:0043229//intracellular organelle;GO:0044424//intracellular part;GO:0044464//cell part;GO:0043231//intracellular membrane-bounded organelle	GO:0016491//oxidoreductase activity;GO:0003824//catalytic activity;GO:0016679//oxidoreductase activity, acting on diphenols and related substances as donors;GO:0016682//oxidoreductase activity, acting on diphenols and related substances as donors, oxygen as acceptor	GO:0065007//biological regulation;GO:0044700//single organism signaling;GO:0055114//oxidation-reduction process;GO:0008152//metabolic process;GO:0050789//regulation of biological process;GO:0007154//cell communication;GO:0009987//cellular process;GO:0007165//signal transduction;GO:0050794//regulation of cellular process;GO:0050896//response to stimulus;GO:0015980//energy derivation by oxidation o…
Pm023044	33.4867	10.9233	0.443333	0.163333	-1.44057	0.000233625	0.00133441	yes	N	PREDICTED: TMV resistance protein N-like [Prunus mume]	-	-	-	-	-	-	-
Pm023092	46.3333	84.6667	1.85	3.88667	1.07101	6.33e-06	5.26e-05	yes	APL	PREDICTED: myb family transcription factor APL [Prunus mume]	-	-	-	-	-	-	-
Pm023167	53.3333	149.667	1.95667	6.4	1.70967	2.18e-13	6.34e-12	yes	CML17	PREDICTED: probable calcium-binding protein CML18 [Prunus mume]	Organismal Systems	Environmental adaptation	ko04626//Plant-pathogen interaction	K13448	-	GO:0005488//binding;GO:0043167//ion binding;GO:0046872//metal ion binding;GO:0043169//cation binding	GO:0051179//localization;GO:0051234//establishment of localization;GO:0044765//single-organism transport;GO:0044699//single-organism process;GO:0006811//ion transport;GO:0006810//transport;GO:1902578//single-organism localization
Pm023174	185.667	75.3333	6.73333	3.16667	-1.08836	1.75e-08	2.44e-07	yes	PIGX	PREDICTED: phosphatidylinositol-glycan biosynthesis class X protein [Prunus mume]	Metabolism	Global and Overview;Glycan biosynthesis and metabolism	ko01100//Metabolic pathways;ko00563//Glycosylphosphatidylinositol(GPI)-anchor biosynthesis	K07541	-	-	-
Pm023175	267.333	43.6667	23.1733	4.25333	-2.4458	2.16e-14	7.11e-13	yes	--	PREDICTED: uncharacterized protein LOC103336857 [Prunus mume]	-	-	-	-	-	-	-
Pm023228	2573.16	1017.6	170.943	78.6067	-1.12079	3.11e-30	3.98e-28	yes	--	PREDICTED: uncharacterized protein LOC103336889 [Prunus mume]	-	-	-	-	-	-	-
Pm023272	131.333	54.3333	3.34	1.60667	-1.05578	1.58e-05	0.0001206	yes	IRL5	PREDICTED: plant intracellular Ras-group-related LRR protein 5-like [Prunus mume]	-	-	-	-	-	-	-
Pm023325	13	34.6667	0.51	1.57333	1.62526	3.97e-05	0.000277458	yes	PER20	PREDICTED: peroxidase 20 [Prunus mume]	Metabolism	Global and Overview;Biosynthesis of other secondary metabolites	ko01100//Metabolic pathways;ko01110//Biosynthesis of secondary metabolites;ko00940//Phenylpropanoid biosynthesis	K00430	-	-	-
Pm023337	822.667	230.667	36.94	11.5967	-1.67147	9.06e-08	1.1e-06	yes	EXLB1	PREDICTED: expansin-like B1 [Prunus mume]	-	-	-	-	-	-	GO:0000003//reproduction
Pm023351	2356.33	5621	114.923	316.983	1.46374	3.62e-33	5.97e-31	yes	--	PREDICTED: acanthoscurrin-2-like [Prunus mume]	-	-	-	-	-	-	-
Pm023405	265	640.333	7.28	20.41	1.48727	1.33e-28	1.52e-26	yes	HAT4	PREDICTED: homeobox-leucine zipper protein HAT4 [Prunus mume]	-	-	-	-	-	-	-
Pm023419	269.667	103	13.58	6.05	-1.16648	1.22e-09	2.06e-08	yes	MYB5	PREDICTED: transcription factor TT2-like [Prunus mume]	-	-	-	-	-	-	-
Pm023492	295.333	92	6.62333	2.36667	-1.4847	1.59e-15	6.19e-14	yes	nep1	PREDICTED: aspartic proteinase nepenthesin-1 [Prunus mume]	-	-	-	-	GO:0044464//cell part;GO:0030312//external encapsulating structure;GO:0005618//cell wall;GO:0005623//cell;GO:0071944//cell periphery	GO:0016787//hydrolase activity;GO:0003824//catalytic activity	GO:0006508//proteolysis;GO:0044238//primary metabolic process;GO:0051604//protein maturation;GO:0071704//organic substance metabolic process;GO:0008152//metabolic process;GO:0019538//protein metabolic process;GO:0010467//gene expression;GO:0043170//macromolecule metabolic process;GO:0016485//protein processing
Pm023513	3025	1268.33	181.187	88.1033	-1.04021	5.84e-15	2.09e-13	yes	ATG8F	PREDICTED: autophagy-related protein 8f [Prunus mume]	Cellular Processes	Transport and catabolism	ko04140//Regulation of autophagy	K08341	-	-	-
Pm023516	2.33333	8.33333	0.146667	0.606667	2.04836	0.00313094	0.0127608	yes	--	PREDICTED: uncharacterized protein LOC103337185 [Prunus mume]	-	-	-	-	-	-	-
Pm023526	13.3333	98.3333	0.943333	8.12333	3.10623	7.82e-18	3.91e-16	yes	At4g12490	PREDICTED: 14 kDa proline-rich protein DC2.15-like [Prunus mume]	-	-	-	-	-	-	-
Pm023527	704.667	1474.67	16.6267	40.3867	1.28038	5.89e-42	1.58e-39	yes	NPF6.3	PREDICTED: protein NRT1/ PTR FAMILY 6.3 [Prunus mume]	-	-	-	-	-	-	-
Pm023554	2179.67	4442.67	44.07	103.917	1.23756	2.05e-41	5.29e-39	yes	SKU5	PREDICTED: monocopper oxidase-like protein SKU5 [Prunus mume]	-	-	-	-	-	GO:0016682//oxidoreductase activity, acting on diphenols and related substances as donors, oxygen as acceptor;GO:0016491//oxidoreductase activity;GO:0003824//catalytic activity;GO:0016679//oxidoreductase activity, acting on diphenols and related substances as donors	GO:0044699//single-organism process;GO:0008152//metabolic process;GO:0044710//single-organism metabolic process
Pm023562	1435	444.333	38.83	13.91	-1.48105	4.55e-39	9.54e-37	yes	bVPE	PREDICTED: LOW QUALITY PROTEIN: legumain [Prunus mume]	-	-	-	-	-	-	GO:0016485//protein processing;GO:0006508//proteolysis;GO:0019538//protein metabolic process;GO:0008152//metabolic process;GO:0044238//primary metabolic process;GO:0043170//macromolecule metabolic process;GO:0071704//organic substance metabolic process;GO:0051604//protein maturation;GO:0010467//gene expression
Pm023568	1251	405	54.92	20.4333	-1.42641	2.06e-34	3.91e-32	yes	PME2	PREDICTED: 21 kDa protein [Prunus mume]	-	-	-	-	-	-	-
Pm023587	12.7133	0	0.296667	0.001	-8.2127	0.00023844	0.00135797	yes	At4g28010	PREDICTED: pentatricopeptide repeat-containing protein At4g28010-like [Prunus mume]	-	-	-	-	-	-	-
Pm023635	3.66667	8.66667	0.106667	0.296667	1.47573	0.0150438	0.0475795	yes	AHL24	PREDICTED: AT-hook motif nuclear-localized protein 24 [Prunus mume]	-	-	-	-	-	-	-
Pm023731	12	41	0.59	2.27333	1.94602	6.07e-09	9.18e-08	yes	--	PREDICTED: uncharacterized protein LOC103337390 [Prunus mume]	-	-	-	-	-	-	-
Pm023738	57	188.667	1.8	6.95	1.94902	9.02e-14	2.79e-12	yes	MYC4	PREDICTED: transcription factor MYC2-like [Prunus mume]	-	-	-	-	-	-	-
Pm023771	95.6667	164.667	4.44667	9.03667	1.02307	0.0028532	0.0117573	yes	psbA	photosystem II protein D1 (chloroplast) [Chaenomeles sinensis]	Metabolism	Energy metabolism;Global and Overview	ko01100//Metabolic pathways;ko00195//Photosynthesis	K02703	GO:0044464//cell part;GO:0034357//photosynthetic membrane;GO:0044446//intracellular organelle part;GO:0031976//plastid thylakoid;GO:0044422//organelle part;GO:0009521//photosystem;GO:0044436//thylakoid part;GO:0043231//intracellular membrane-bounded organelle;GO:0098796//membrane protein complex;GO:0009579//thylakoid;GO:0009507//chloroplast;GO:0009534//chloroplast thylakoid;GO:0043227//membrane-b…	GO:0046872//metal ion binding;GO:0046914//transition metal ion binding;GO:0009055//electron carrier activity;GO:0005488//binding;GO:0003824//catalytic activity;GO:0043169//cation binding;GO:0043167//ion binding	GO:0009767//photosynthetic electron transport chain;GO:0044763//single-organism cellular process;GO:0019684//photosynthesis, light reaction;GO:0044699//single-organism process;GO:0050896//response to stimulus;GO:0008152//metabolic process;GO:0044710//single-organism metabolic process;GO:0055114//oxidation-reduction process;GO:0044237//cellular metabolic process;GO:0006091//generation of precursor…
Pm023787	14868	5056.67	471.713	186.063	-1.34212	1.66e-21	1.13e-19	yes	UGE1	PREDICTED: bifunctional UDP-glucose 4-epimerase and UDP-xylose 4-epimerase 1-like [Prunus mume]	Metabolism	Global and Overview;Carbohydrate metabolism	ko01100//Metabolic pathways;ko00520//Amino sugar and nucleotide sugar metabolism;ko00052//Galactose metabolism	K01784	-	-	-
Pm023820	396.73	756.9	10.16	21.86	1.10539	9.08e-08	1.1e-06	yes	TUBB1	PREDICTED: tubulin beta chain-like [Prunus mume]	Cellular Processes	Transport and catabolism	ko04145//Phagosome	K07375	GO:0043228//non-membrane-bounded organelle;GO:0005623//cell;GO:0005856//cytoskeleton;GO:0015630//microtubule cytoskeleton;GO:0044464//cell part;GO:0043229//intracellular organelle;GO:0044424//intracellular part;GO:0043226//organelle;GO:0005622//intracellular;GO:0032991//macromolecular complex;GO:0043232//intracellular non-membrane-bounded organelle	GO:0032550//purine ribonucleoside binding;GO:0005198//structural molecule activity;GO:0016818//hydrolase activity, acting on acid anhydrides, in phosphorus-containing anhydrides;GO:0036094//small molecule binding;GO:0097367//carbohydrate derivative binding;GO:1901363//heterocyclic compound binding;GO:0016817//hydrolase activity, acting on acid anhydrides;GO:0001882//nucleoside binding;GO:0017111/…	GO:0043623//cellular protein complex assembly;GO:0071704//organic substance metabolic process;GO:0046700//heterocycle catabolic process;GO:0044248//cellular catabolic process;GO:0044281//small molecule metabolic process;GO:0019637//organophosphate metabolic process;GO:0070271//protein complex biogenesis;GO:1901361//organic cyclic compound catabolic process;GO:0072521//purine-containing compound m…
Pm023828	870.333	218.333	39.31	11.17	-1.81527	1.57e-15	6.14e-14	yes	GPXMC1	PREDICTED: probable phospholipid hydroperoxide glutathione peroxidase [Prunus mume]	Metabolism	Lipid metabolism;Metabolism of other amino acids	ko00480//Glutathione metabolism;ko00590//Arachidonic acid metabolism	K00432	-	-	-
Pm023829	12.6667	3.66667	0.303333	0.106667	-1.50779	0.00992617	0.0337704	yes	Os03g0144800	PREDICTED: xyloglucan-specific galacturonosyltransferase 1 [Prunus mume]	-	-	-	-	-	GO:0003824//catalytic activity;GO:0016740//transferase activity	-
Pm023854	107.667	41.6667	5.94	2.64333	-1.1681	1.68e-06	1.59e-05	yes	At3g14260	PREDICTED: protein LURP-one-related 11-like [Prunus mume]	-	-	-	-	-	-	-
Pm023894	1825	3137	57.2967	115.983	1.01739	1.68e-11	3.78e-10	yes	PIP1-2	PREDICTED: aquaporin PIP1-2 [Prunus mume]	-	-	-	-	-	-	-
Pm023918	4	0.333333	0.146667	0.0166667	-3.1375	0.0127358	0.0415606	yes	COL5	PREDICTED: zinc finger protein CONSTANS-LIKE 2-like [Ziziphus jujuba]	-	-	-	-	-	-	-
Pm023937	244	443.333	8.14333	16.8167	1.0462	6.58e-08	8.16e-07	yes	MYB26	PREDICTED: myb-related protein 330-like [Prunus mume]	-	-	-	-	-	-	-
Pm023941	9	24.6667	0.583333	1.78	1.60948	0.000177724	0.00104936	yes	--	heavy metal transport/detoxification superfamily protein [Medicago truncatula]	-	-	-	-	-	-	-
Pm023948	44.3333	18.3333	1.51	0.73	-1.04858	0.0113184	0.037673	yes	WRKY29	PREDICTED: probable WRKY transcription factor 29 [Prunus mume]	-	-	-	-	-	-	-
Pm023958	1555	478.667	16.4267	5.81333	-1.4986	6.67e-50	3.36e-47	yes	ABCC10	PREDICTED: ABC transporter C family member 10-like [Prunus mume]	-	-	-	-	-	-	-
Pm023979	551	959.333	33.4667	67.2267	1.00631	2.42e-08	3.3e-07	yes	PI206	PREDICTED: disease resistance response protein 206-like [Prunus mume]	-	-	-	-	-	-	-
Pm024029	1413	551.333	66.61	30.0333	-1.14917	2.25e-22	1.69e-20	yes	ndhS	PREDICTED: NAD(P)H-quinone oxidoreductase subunit S, chloroplastic [Prunus mume]	-	-	-	-	-	-	-
Pm024031	21.6667	7.66667	1.61667	0.646667	-1.32193	0.00680235	0.0246284	yes	--	PREDICTED: uncharacterized protein LOC103337640 [Prunus mume]	-	-	-	-	-	-	-
Pm024051	5176.33	9365.33	86.83	184.987	1.09116	2.18e-13	6.34e-12	yes	At1g64390	PREDICTED: endoglucanase 6 [Prunus mume]	-	-	-	-	-	-	-
Pm024059	35.6667	123.333	2.62333	10.43	1.99127	9.55e-14	2.93e-12	yes	SBT2.5	PREDICTED: subtilisin-like protease SBT2.5 [Prunus mume]	-	-	-	-	-	GO:0005488//binding;GO:0005515//protein binding	GO:0044092//negative regulation of molecular function;GO:0043170//macromolecule metabolic process;GO:0006508//proteolysis;GO:0016485//protein processing;GO:0010467//gene expression;GO:0065009//regulation of molecular function;GO:0019538//protein metabolic process;GO:0071704//organic substance metabolic process;GO:0051604//protein maturation;GO:0065007//biological regulation;GO:0008152//metabolic …
Pm024082	785.667	340	8.36	4.15333	-1.00923	2.1e-17	9.93e-16	yes	NET1A	PREDICTED: intracellular protein transport protein USO1 [Prunus mume]	-	-	-	-	-	-	-
Pm024096	90.6667	37.6667	2.65667	1.26333	-1.07238	0.000143673	0.00087051	yes	CRF2	PREDICTED: ethylene-responsive transcription factor CRF2 [Prunus mume]	-	-	-	-	-	-	-
Pm024123	246	429.667	12.4067	25.27	1.02631	2.32e-14	7.61e-13	yes	--	PREDICTED: uncharacterized protein LOC103337748 [Prunus mume]	-	-	-	-	-	-	-
Pm024150	110.567	20.6667	2.28333	0.496667	-2.20079	7.92e-10	1.38e-08	yes	CSLG3	PREDICTED: cellulose synthase-like protein G3 [Prunus mume]	-	-	-	-	-	-	-
Pm024153	74.7667	13.6667	1.52333	0.313333	-2.28146	2.77e-09	4.44e-08	yes	CSLG3	PREDICTED: cellulose synthase-like protein G3 [Prunus mume]	-	-	-	-	-	-	-
Pm024157	15.6667	2.66667	0.313333	0.0566667	-2.46713	0.00171668	0.00754663	yes	CSLG3	PREDICTED: cellulose synthase-like protein G3 [Prunus mume]	-	-	-	-	-	-	-
Pm024228	12473.7	3952.67	361.3	132.71	-1.44492	2.27e-46	8.15e-44	yes	MGL	PREDICTED: methionine gamma-lyase [Prunus mume]	Metabolism	Amino acid metabolism;Metabolism of other amino acids	ko00270//Cysteine and methionine metabolism;ko00450//Selenocompound metabolism	K01761	-	GO:0003824//catalytic activity;GO:0016740//transferase activity;GO:0043167//ion binding;GO:0005488//binding;GO:0043168//anion binding;GO:0016765//transferase activity, transferring alkyl or aryl (other than methyl) groups	-
Pm024238	249.667	773.333	13.4667	47.49	1.81823	2.88e-27	3.08e-25	yes	At5g25090	PREDICTED: mavicyanin [Prunus mume]	-	-	-	-	-	-	-
Pm024248	21	45.6667	0.426667	1.09667	1.36194	4.36e-05	0.000301948	yes	NGA1	PREDICTED: B3 domain-containing protein Os02g0683500-like [Prunus mume]	-	-	-	-	-	-	-
Pm024256	133	271.333	4.36333	10.3333	1.2438	5.49e-15	1.97e-13	yes	BLT	PREDICTED: protein BRANCHLESS TRICHOME [Pyrus x bretschneideri]	-	-	-	-	-	-	-
Pm024309	41	15.3333	1.02667	0.44	-1.22239	0.00156341	0.00697797	yes	LYK3	PREDICTED: lysM domain receptor-like kinase 3 [Prunus mume]	-	-	-	-	-	-	-
Pm024331	387.473	103.637	8.32	2.55	-1.70609	7.88e-19	4.21e-17	yes	FRO8	PREDICTED: ferric reduction oxidase 8, mitochondrial [Prunus mume]	-	-	-	-	-	GO:0003824//catalytic activity;GO:0016491//oxidoreductase activity	-
Pm024358	6602.84	12142.7	169.643	367.78	1.11634	2.16e-12	5.47e-11	yes	CYP71A1	cytochrome P450 71A1-like [Prunus mume]	-	-	-	-	-	-	-
Pm024374	1641	320.837	59.6667	13.29	-2.16658	5.65e-24	4.76e-22	yes	CYP71A26	PREDICTED: cytochrome P450 71A25-like [Prunus mume]	-	-	-	-	-	-	-
Pm024375	1292.67	360	35.7667	11.4933	-1.63782	1.44e-40	3.45e-38	yes	CYP71A1	cytochrome P450 71A1-like [Prunus mume]	-	-	-	-	-	-	-
Pm024377	29	5	1.01333	0.21	-2.27065	1.13e-06	1.1e-05	yes	CYP71A9	PREDICTED: cytochrome P450 71A9-like [Prunus mume]	-	-	-	-	GO:0016020//membrane	GO:0016491//oxidoreductase activity;GO:0046872//metal ion binding;GO:0005488//binding;GO:0043169//cation binding;GO:0003824//catalytic activity;GO:0043167//ion binding	-
Pm024393	92.3333	38.6667	3.76	1.82667	-1.04152	0.00229801	0.00974887	yes	CNGC1	PREDICTED: cyclic nucleotide-gated ion channel 1-like [Prunus mume]	Organismal Systems	Environmental adaptation	ko04626//Plant-pathogen interaction	K05391	-	-	-
Pm024394	35.3333	7.33333	3.93	0.916667	-2.10006	1.05e-06	1.03e-05	yes	CNGC1	PREDICTED: cyclic nucleotide-gated ion channel 1-like [Prunus mume]	Organismal Systems	Environmental adaptation	ko04626//Plant-pathogen interaction	K05391	-	-	-
Pm024400	1412.33	3104.33	40.85	105.607	1.37029	8.92e-18	4.41e-16	yes	At5g63180	probable pectate lyase 18 precursor [Prunus mume]	Metabolism	Carbohydrate metabolism	ko00040//Pentose and glucuronate interconversions	K01728	-	-	-
Pm024407	66	16	2.09	0.56	-1.9	3.29e-05	0.000234589	yes	CYSEP	PREDICTED: vignain-like [Prunus mume]	-	-	-	-	-	-	-
Pm024496	5742.33	2164	160.397	70.5433	-1.18506	5.04e-27	5.2e-25	yes	KING1	PREDICTED: SNF1-related protein kinase regulatory subunit gamma-1 [Prunus mume]	-	-	-	-	-	GO:0017076//purine nucleotide binding;GO:0016772//transferase activity, transferring phosphorus-containing groups;GO:0005488//binding;GO:0016740//transferase activity;GO:1901265//nucleoside phosphate binding;GO:0003824//catalytic activity;GO:0000166//nucleotide binding;GO:0097159//organic cyclic compound binding;GO:0036094//small molecule binding;GO:1901363//heterocyclic compound binding	GO:0044237//cellular metabolic process;GO:0008152//metabolic process;GO:0009987//cellular process;GO:0006796//phosphate-containing compound metabolic process;GO:0006793//phosphorus metabolic process
Pm024500	2996.67	5362.67	66.9533	139.797	1.0621	2.56e-21	1.72e-19	yes	PAP27	PREDICTED: nucleotide pyrophosphatase/phosphodiesterase-like [Prunus mume]	-	-	-	-	-	-	-
Pm024502	25.3333	49	0.566667	1.26667	1.16046	0.000813199	0.00396056	yes	PAP27	PREDICTED: probable inactive purple acid phosphatase 27 [Prunus mume]	-	-	-	-	-	-	-
Pm024510	96.3333	169.667	2.78333	5.62	1.01376	8.31e-07	8.34e-06	yes	GXM1	PREDICTED: glucuronoxylan 4-O-methyltransferase 1 [Prunus mume]	-	-	-	-	-	-	-
Pm024524	35.3333	70	2.35333	5.40333	1.19914	0.014692	0.046687	yes	SOC1	PREDICTED: agamous-like MADS-box protein AGL19 [Prunus mume]	-	-	-	-	-	-	-
Pm024531	726.333	272.333	39.1733	16.7967	-1.2217	2.23e-15	8.55e-14	yes	WRKY75	PREDICTED: probable WRKY transcription factor 43 [Prunus mume]	-	-	-	-	-	-	-
Pm024533	2246	3969.67	71.8633	146.99	1.03239	4.92e-34	9.01e-32	yes	CCH	PREDICTED: heavy metal-associated isoprenylated plant protein 3 [Prunus mume]	-	-	-	-	-	-	-
Pm024536	496.333	110.667	16.9567	4.30333	-1.97833	2.79e-16	1.19e-14	yes	HSD1	PREDICTED: 11-beta-hydroxysteroid dehydrogenase 1B-like [Prunus mume]	-	-	-	-	-	-	-
Pm024537	278.333	118.667	11.2633	5.49	-1.03676	1.33e-06	1.28e-05	yes	HSD7	PREDICTED: 11-beta-hydroxysteroid dehydrogenase-like 4A [Prunus mume]	-	-	-	-	-	-	-
Pm024559	29	79.3333	1.25667	3.94667	1.65103	9.11e-12	2.09e-10	yes	--	PREDICTED: nucleolin [Fragaria vesca subsp. vesca] [Fragaria vesca]	-	-	-	-	-	-	-
Pm024594	6940	2453.33	97.3967	39.9067	-1.28724	3.71e-42	1.02e-39	yes	MAN2B1	PREDICTED: alpha-mannosidase-like isoform X1 [Prunus mume]	Metabolism	Glycan biosynthesis and metabolism	ko00511//Other glycan degradation	K01191	-	GO:0043167//ion binding;GO:0043169//cation binding;GO:0046872//metal ion binding;GO:0016787//hydrolase activity;GO:0046914//transition metal ion binding;GO:0016798//hydrolase activity, acting on glycosyl bonds;GO:0003824//catalytic activity;GO:0004553//hydrolase activity, hydrolyzing O-glycosyl compounds;GO:0005488//binding;GO:0015923//mannosidase activity	GO:0044710//single-organism metabolic process;GO:0044699//single-organism process;GO:0044281//small molecule metabolic process;GO:0044723//single-organism carbohydrate metabolic process;GO:0008152//metabolic process;GO:0019318//hexose metabolic process;GO:0005996//monosaccharide metabolic process;GO:0044238//primary metabolic process;GO:0071704//organic substance metabolic process;GO:0005975//car…
Pm024617	14639	5045.67	322.867	129.033	-1.32319	7.39e-48	2.98e-45	yes	NPF2.11	PREDICTED: protein NRT1/ PTR FAMILY 2.11-like [Prunus mume]	-	-	-	-	-	-	-
Pm024652	2739.33	4739.67	54.6367	109.713	1.0058	3.85e-33	6.31e-31	yes	SP2L	PREDICTED: microtubule-associated protein TORTIFOLIA1 [Prunus mume]	-	-	-	-	-	-	-
Pm024684	122.333	47.6667	5.59667	2.54333	-1.13785	1.87e-07	2.14e-06	yes	At5g50100	DUF393 domain-containing protein [Cephalotus follicularis]	-	-	-	-	-	-	-
Pm024841	180.667	69.6667	13.1733	5.98	-1.1394	9.02e-06	7.23e-05	yes	Dctpp1	PREDICTED: dCTP pyrophosphatase 1-like [Prunus mume]	Metabolism	Nucleotide metabolism;Global and Overview	ko01100//Metabolic pathways;ko00240//Pyrimidine metabolism	K16904	-	-	-
Pm024845	165.333	336	10.5567	24.57	1.21874	7.13e-11	1.44e-09	yes	At5g01610	PREDICTED: uncharacterized protein At5g01610-like [Prunus mume]	-	-	-	-	-	-	-
Pm024899	14	27	1.33333	2.94333	1.14241	0.00860444	0.0299934	yes	--	PREDICTED: uncharacterized protein LOC103338502 [Prunus mume]	-	-	-	-	-	-	-
Pm024909	933.667	1709.33	64.9133	138.723	1.09562	4.11e-22	3e-20	yes	GASA6	PREDICTED: gibberellin-regulated protein 6 [Prunus mume]	-	-	-	-	-	-	-
Pm024910	211.667	396.333	9.29	20.1133	1.1144	4.48e-12	1.08e-10	yes	MIF3	PREDICTED: mini zinc finger protein 3 [Prunus mume]	-	-	-	-	-	-	-
Pm024923	221.333	85	3.71	1.64333	-1.17479	6.08e-09	9.18e-08	yes	At5g64320	Pentatricopeptide repeat (PPR) superfamily protein [Theobroma cacao]	-	-	-	-	-	-	-
Pm024934	566	1220.67	15.74	39.7033	1.33482	1.53e-27	1.65e-25	yes	TCP14	PREDICTED: transcription factor TCP15-like [Prunus mume]	-	-	-	-	-	-	-
Pm025027	0	3.33333	0.001	0.143333	7.16323	0.00656338	0.0238921	yes	CMB1	PREDICTED: MADS-box protein CMB1-like [Prunus mume]	-	-	-	-	GO:0043231//intracellular membrane-bounded organelle;GO:0044464//cell part;GO:0044424//intracellular part;GO:0043227//membrane-bounded organelle;GO:0043229//intracellular organelle;GO:0005623//cell;GO:0005622//intracellular;GO:0043226//organelle	GO:0003824//catalytic activity;GO:0016627//oxidoreductase activity, acting on the CH-CH group of donors;GO:0016491//oxidoreductase activity;GO:0016628//oxidoreductase activity, acting on the CH-CH group of donors, NAD or NADP as acceptor	GO:0034654//nucleobase-containing compound biosynthetic process;GO:1901362//organic cyclic compound biosynthetic process;GO:0019438//aromatic compound biosynthetic process;GO:0044699//single-organism process;GO:0006725//cellular aromatic compound metabolic process;GO:0097659//nucleic acid-templated transcription;GO:0044271//cellular nitrogen compound biosynthetic process;GO:0016070//RNA metabolic…
Pm025037	180	57	4.17333	1.53	-1.44767	8.75e-13	2.36e-11	yes	--	PREDICTED: transcription termination factor MTERF15, mitochondrial [Pyrus x bretschneideri]	-	-	-	-	-	-	-
Pm025046	23	8.66667	1.67333	0.75	-1.15776	0.00888935	0.030784	yes	KNAT1	PREDICTED: homeobox protein knotted-1-like 1 isoform X1 [Prunus mume]	-	-	-	-	-	-	-
Pm025048	53.6667	174	0.97	3.69333	1.92887	1.9e-17	9.03e-16	yes	POT2	PREDICTED: potassium transporter 2 [Prunus mume]	-	-	-	-	-	-	-
Pm025056	2073.67	3761	39.7033	83.7833	1.0774	8.79e-27	8.72e-25	yes	RKL1	PREDICTED: probable inactive receptor kinase At1g48480 [Prunus mume]	-	-	-	-	GO:0044425//membrane part;GO:0031224//intrinsic component of membrane;GO:0016020//membrane	GO:0016740//transferase activity;GO:0032549//ribonucleoside binding;GO:0036094//small molecule binding;GO:0005488//binding;GO:0016773//phosphotransferase activity, alcohol group as acceptor;GO:0004672//protein kinase activity;GO:0097367//carbohydrate derivative binding;GO:0016772//transferase activity, transferring phosphorus-containing groups;GO:0097159//organic cyclic compound binding;GO:190136…	GO:0043412//macromolecule modification;GO:0071704//organic substance metabolic process;GO:0044260//cellular macromolecule metabolic process;GO:0036211//protein modification process;GO:0044238//primary metabolic process;GO:0019538//protein metabolic process;GO:0006464//cellular protein modification process;GO:0043170//macromolecule metabolic process;GO:0009987//cellular process;GO:0044237//cellula…
Pm025065	7.66667	24.6667	0.566667	2.2	1.95693	1.04e-05	8.25e-05	yes	--	PREDICTED: uncharacterized protein LOC103338811 [Prunus mume]	-	-	-	-	-	-	-
Pm025066	39	71.6667	1.93667	4.26667	1.13953	0.000585383	0.00298529	yes	Y-3	PREDICTED: uncharacterized protein At3g17950 [Prunus mume]	-	-	-	-	-	-	-
Pm025103	4.33333	11	0.216667	0.65	1.58496	0.013281	0.0429295	yes	MYB4	PREDICTED: transcription repressor MYB4-like [Prunus mume]	-	-	-	-	-	-	-
Pm025127	1.66667	12.3333	0.0966667	0.85	3.13637	1.49e-06	1.41e-05	yes	HSP26-A	PREDICTED: probable glutathione S-transferase [Prunus mume]	Metabolism	Metabolism of other amino acids	ko00480//Glutathione metabolism	K00799	-	GO:0003824//catalytic activity	-
Pm025128	207.333	411.667	10.1767	23.1667	1.18679	1.26e-15	5.02e-14	yes	HSP26-A	PREDICTED: probable glutathione S-transferase [Prunus mume]	Metabolism	Metabolism of other amino acids	ko00480//Glutathione metabolism	K00799	-	GO:0003824//catalytic activity	-
Pm025196	332.333	620.333	15.7	33.7367	1.10355	6.57e-21	4.29e-19	yes	--	PREDICTED: vacuolar protein sorting-associated protein 13-like protein [Gossypium arboreum]	-	-	-	-	-	-	-
Pm025312	1022	234.333	29.68	7.76	-1.93536	7.9e-44	2.49e-41	yes	NAM-2	PREDICTED: NAC transcription factor 25 [Prunus mume]	-	-	-	-	-	-	-
Pm025319	152.333	65	8.42667	4.11333	-1.03465	4.9e-06	4.19e-05	yes	MFDX2	PREDICTED: 2Fe-2S ferredoxin-like [Prunus mume]	-	-	-	-	-	GO:0043167//ion binding;GO:0051536//iron-sulfur cluster binding;GO:0005488//binding;GO:0043169//cation binding;GO:0051540//metal cluster binding	-
Pm025434	21.1133	6.28333	0.363333	0.13	-1.48278	0.0078376	0.0276846	yes	VHA-a1	PREDICTED: V-type proton ATPase subunit a1-like [Prunus mume]	Metabolism;Cellular Processes	Energy metabolism;Transport and catabolism;Global and Overview	ko01100//Metabolic pathways;ko00190//Oxidative phosphorylation;ko04145//Phagosome	K02154	-	-	-
Pm025459	6388.67	762.667	271.64	37.24	-2.86677	1.92e-110	7.72e-107	yes	PER44	PREDICTED: peroxidase 44 [Prunus mume]	Metabolism	Biosynthesis of other secondary metabolites;Global and Overview	ko01100//Metabolic pathways;ko01110//Biosynthesis of secondary metabolites;ko00940//Phenylpropanoid biosynthesis	K00430	-	-	-
Pm025480	7.66667	19	0.243333	0.713333	1.55164	0.00367668	0.0146341	yes	PKS4	PREDICTED: protein PHYTOCHROME KINASE SUBSTRATE 4 [Prunus mume]	-	-	-	-	-	-	-
Pm025489	477	191.333	12.29	5.78	-1.08834	3.02e-12	7.45e-11	yes	PAT04	PREDICTED: probable protein S-acyltransferase 4 [Prunus mume]	-	-	-	-	-	-	-
Pm025729	22	5.66667	0.86	0.25	-1.78241	0.00233165	0.00987079	yes	At3g03300	PREDICTED: endoribonuclease Dicer homolog 2-like [Prunus mume]	-	-	-	-	-	-	-
Pm025746	82	143.333	7.87333	15.9967	1.02272	6.56e-06	5.43e-05	yes	GAST1	PREDICTED: protein GAST1 [Prunus mume]	-	-	-	-	-	-	-
Pm025765	257.333	524.333	7.06333	16.7767	1.24804	5.3e-23	4.14e-21	yes	IQD14	PREDICTED: protein IQ-DOMAIN 14 [Prunus mume]	-	-	-	-	-	-	-
Pm025784	2180	914	83.88	40.3133	-1.05707	2.67e-11	5.78e-10	yes	GNS1	PREDICTED: glucan endo-1,3-beta-glucosidase, basic isoform-like [Prunus mume]	-	-	-	-	-	-	-
Pm025840	492	884	7.98333	16.66	1.06133	1.29e-26	1.27e-24	yes	At5g06940	PREDICTED: probably inactive leucine-rich repeat receptor-like protein kinase At5g06940 [Prunus mume]	-	-	-	-	GO:0044425//membrane part;GO:0016020//membrane;GO:0031224//intrinsic component of membrane	GO:0097367//carbohydrate derivative binding;GO:0036094//small molecule binding;GO:0097159//organic cyclic compound binding;GO:0016740//transferase activity;GO:0016627//oxidoreductase activity, acting on the CH-CH group of donors;GO:0032549//ribonucleoside binding;GO:0016628//oxidoreductase activity, acting on the CH-CH group of donors, NAD or NADP as acceptor;GO:0005488//binding;GO:0003824//catal…	GO:0043412//macromolecule modification;GO:0008152//metabolic process;GO:0044710//single-organism metabolic process;GO:0009987//cellular process;GO:0044260//cellular macromolecule metabolic process;GO:0044699//single-organism process;GO:0006464//cellular protein modification process;GO:0044238//primary metabolic process;GO:0036211//protein modification process;GO:0019538//protein metabolic process…
Pm025865	32	13.3333	1.38333	0.676667	-1.03163	0.00475981	0.018209	yes	DREB2F	PREDICTED: dehydration-responsive element-binding protein 2F [Prunus mume]	-	-	-	-	-	-	GO:0090304//nucleic acid metabolic process;GO:0009058//biosynthetic process;GO:0071704//organic substance metabolic process;GO:0006725//cellular aromatic compound metabolic process;GO:0043170//macromolecule metabolic process;GO:0018130//heterocycle biosynthetic process;GO:0016070//RNA metabolic process;GO:0046483//heterocycle metabolic process;GO:0019438//aromatic compound biosynthetic process;GO…
Pm025902	272.667	584	3.56333	8.83667	1.31027	1.54e-25	1.41e-23	yes	PXC3	PREDICTED: leucine-rich repeat receptor-like tyrosine-protein kinase PXC3 [Prunus mume]	-	-	-	-	-	-	-
Pm025935	238	430	9.25333	19.2267	1.05506	6.85e-13	1.89e-11	yes	PER53	PREDICTED: peroxidase A2-like [Prunus mume]	Metabolism	Biosynthesis of other secondary metabolites;Global and Overview	ko01100//Metabolic pathways;ko01110//Biosynthesis of secondary metabolites;ko00940//Phenylpropanoid biosynthesis	K00430	-	GO:0097159//organic cyclic compound binding;GO:1901363//heterocyclic compound binding;GO:0043167//ion binding;GO:0005488//binding;GO:0046906//tetrapyrrole binding;GO:0043169//cation binding;GO:0003824//catalytic activity	GO:0044699//single-organism process;GO:0006950//response to stress;GO:0044710//single-organism metabolic process;GO:0050896//response to stimulus;GO:0008152//metabolic process
Pm025948	3.66667	0	0.0866667	0.001	-6.43741	0.00308752	0.012617	yes	LECRKS5	PREDICTED: probable L-type lectin-domain containing receptor kinase S.5 [Prunus mume]	-	-	-	-	-	-	-
Pm025952	2150	8905.33	73.3267	350.403	2.25661	5.07e-90	6.8e-87	yes	AC97	PREDICTED: actin-like [Prunus mume]	-	-	-	-	-	-	-
Pm025978	49	18.3333	1.17667	0.506667	-1.2156	3.54e-05	0.00025073	yes	--	PREDICTED: transcription termination factor MTEF18, mitochondrial-like [Pyrus x bretschneideri]	-	-	-	-	-	-	-
Pm025979	38.6667	15	0.923333	0.393333	-1.2311	0.00739948	0.0263637	yes	--	PREDICTED: transcription termination factor MTEF18, mitochondrial-like [Malus domestica]	-	-	-	-	-	-	-
Pm025985	24.6667	79.6667	0.733333	2.71667	1.8893	2.92e-08	3.92e-07	yes	SPL9	PREDICTED: LOW QUALITY PROTEIN: squamosa promoter-binding-like protein 9 [Prunus mume]	-	-	-	-	-	-	-
Pm025999	208.333	75.6667	8.57	3.59667	-1.25263	4.77e-06	4.09e-05	yes	PGIP	polygalacturonase inhibiting protein [Prunus mume]	-	-	-	-	-	-	-
Pm026012	41	17.3333	1.72333	0.843333	-1.03103	0.000906341	0.00434897	yes	--	PREDICTED: uncharacterized protein LOC103339526 [Prunus mume]	-	-	-	-	-	-	-
Pm026058	81	31.6667	2.43667	1.03667	-1.23296	0.00756485	0.0268625	yes	LIMYB	PREDICTED: L10-interacting MYB domain-containing protein-like isoform X1 [Prunus mume]	-	-	-	-	-	-	-
Pm026090	8140.33	1233.33	301.433	52.56	-2.5198	1.42e-76	1.3e-73	yes	CXE15	PREDICTED: probable carboxylesterase 15 [Prunus mume]	-	-	-	-	-	GO:0003824//catalytic activity	-
Pm026107	81.6667	32	4.84667	2.19667	-1.14168	0.00863921	0.0300937	yes	At3g01520	PREDICTED: universal stress protein YxiE-like [Prunus mume]	-	-	-	-	-	-	-
Pm026125	657.333	1153.67	21.13	42.8767	1.0209	1.06e-17	5.24e-16	yes	--	PREDICTED: uncharacterized protein LOC103339608 [Prunus mume]	-	-	-	-	-	-	-
Pm026188	419	742.333	23.5633	49.2733	1.06426	7.46e-07	7.56e-06	yes	CET2	PREDICTED: CEN-like protein 2 [Prunus mume]	-	-	-	-	-	-	-
Pm026202	503.333	943	17.4033	37.8967	1.12271	6.88e-25	6.1e-23	yes	At5g03610	PREDICTED: GDSL esterase/lipase At5g03610-like [Prunus mume]	-	-	-	-	-	GO:0003824//catalytic activity;GO:0016787//hydrolase activity	-
Pm026220	2348	846.667	50.0833	20.7933	-1.26821	1.4e-42	3.96e-40	yes	--	PREDICTED: histone-lysine N-methyltransferase SETD1B-like [Pyrus x bretschneideri]	-	-	-	-	-	-	-
Pm026258	97.3333	31.6667	2.16	0.806667	-1.42099	1.59e-07	1.86e-06	yes	CYP76A2	PREDICTED: cytochrome P450 76A2-like [Prunus mume]	-	-	-	-	-	-	-
Pm026264	2142.67	3928.67	41.56	88.4167	1.08912	1.91e-26	1.83e-24	yes	PXC1	PREDICTED: leucine-rich repeat receptor-like protein kinase PXC1 [Prunus mume]	-	-	-	-	-	-	-
Pm026273	12699.7	4311	231.46	90.0067	-1.36266	6.54e-27	6.69e-25	yes	--	Sulfite exporter TauE/SafE family protein isoform 1 [Theobroma cacao]	-	-	-	-	-	-	-
Pm026274	34.6667	10.6667	1.14333	0.406667	-1.49133	0.000258884	0.00145923	yes	LEA1	PREDICTED: LOW QUALITY PROTEIN: embryonic protein DC-8 [Prunus mume]	-	-	-	-	-	-	-
Pm026278	19.6667	6.33333	0.863333	0.323333	-1.4169	0.00487284	0.0185709	yes	At5g03810	PREDICTED: GDSL esterase/lipase At5g03810-like [Prunus mume]	-	-	-	-	-	-	-
Pm026304	208.667	423.667	6.27667	14.5733	1.21526	5.22e-16	2.15e-14	yes	UGT73C5	PREDICTED: UDP-glycosyltransferase 73C6-like [Prunus mume]	-	-	-	-	-	-	-
Pm026307	154.13	374.02	3.72	10.44	1.48875	1.96e-17	9.32e-16	yes	UGT73C1	PREDICTED: UDP-glycosyltransferase 73C1-like [Prunus mume]	-	-	-	-	-	-	-
Pm026308	20.87	112.647	0.536667	3.43	2.67611	1.77e-14	5.91e-13	yes	UGT73C3	PREDICTED: UDP-glycosyltransferase 73C3-like [Prunus mume]	-	-	-	-	-	-	-
Pm026379	32.3333	9	0.876667	0.28	-1.6466	4.25e-05	0.000295429	yes	faeA	PREDICTED: uncharacterized protein LOC103339896 [Prunus mume]	-	-	-	-	-	-	-
Pm026381	1046.33	1851.67	60.62	124.363	1.0367	5.03e-16	2.07e-14	yes	RALFL34	PREDICTED: protein RALF-like 34 [Prunus mume]	-	-	-	-	-	-	-
Pm026444	145	296.333	4.47667	10.2167	1.19043	0.00169204	0.00745622	yes	PLP2	PREDICTED: patatin-like protein 2 [Prunus mume]	-	-	-	-	-	-	-
Pm026478	5	0.666667	0.193333	0.0333333	-2.53605	0.0119371	0.0394001	yes	--	PREDICTED: probable disease resistance protein At5g66900 isoform X2 [Fragaria vesca subsp. vesca] [Fragaria vesca]	-	-	-	-	-	-	-
Pm026479	2029	4768.67	49.4367	134.467	1.4436	1.67e-41	4.36e-39	yes	Bp10	PREDICTED: L-ascorbate oxidase homolog [Prunus mume]	-	-	-	-	-	GO:0016679//oxidoreductase activity, acting on diphenols and related substances as donors;GO:0016682//oxidoreductase activity, acting on diphenols and related substances as donors, oxygen as acceptor;GO:0003824//catalytic activity;GO:0016491//oxidoreductase activity	GO:0008152//metabolic process;GO:0044699//single-organism process;GO:0044710//single-organism metabolic process
Pm026484	184	35.6667	9.77333	2.22667	-2.13397	2.1e-16	9.19e-15	yes	MES10	PREDICTED: methylesterase 10-like [Prunus mume]	-	-	-	-	-	-	-
Pm026489	203.323	38.6667	8.80333	1.90667	-2.207	1.44e-08	2.04e-07	yes	SABP2	PREDICTED: salicylic acid-binding protein 2-like [Prunus mume]	-	-	-	-	-	-	-
Pm026500	70.6667	24.6667	2.76	1.09667	-1.33154	2.47e-06	2.25e-05	yes	--	PREDICTED: DExH-box ATP-dependent RNA helicase DExH14 [Prunus mume]	-	-	-	-	-	-	-
Pm026515	15.3333	2.33333	0.93	0.17	-2.4517	4.75e-05	0.000325513	yes	REM19	PREDICTED: B3 domain-containing protein REM9-like [Prunus mume]	-	-	-	-	-	-	-
Pm026557	265.667	503.333	16.48	36.1533	1.13341	2.56e-21	1.72e-19	yes	At4g37220	PREDICTED: cold-regulated 413 plasma membrane protein 4-like [Prunus mume]	-	-	-	-	-	-	-
Pm026569	2225	898	108.133	53.3567	-1.01907	1.47e-16	6.55e-15	yes	RCE1	PREDICTED: NEDD8-conjugating enzyme Ubc12 [Prunus mume]	Genetic Information Processing	Folding, sorting and degradation	ko04120//Ubiquitin mediated proteolysis	K10579	-	GO:0003824//catalytic activity;GO:0016874//ligase activity;GO:0016879//ligase activity, forming carbon-nitrogen bonds	GO:0006464//cellular protein modification process;GO:0008152//metabolic process;GO:0019538//protein metabolic process;GO:0009987//cellular process;GO:0044238//primary metabolic process;GO:0070647//protein modification by small protein conjugation or removal;GO:0043170//macromolecule metabolic process;GO:0044267//cellular protein metabolic process;GO:0032446//protein modification by small protein …
Pm026578	85.3333	223.333	4.38333	13.1667	1.58679	3.3e-10	6.11e-09	yes	ATHB-40	PREDICTED: homeobox-leucine zipper protein ATHB-40 [Prunus mume]	-	-	-	-	GO:0043226//organelle;GO:0005622//intracellular;GO:0005623//cell;GO:0043227//membrane-bounded organelle;GO:0043229//intracellular organelle;GO:0044424//intracellular part;GO:0044464//cell part;GO:0043231//intracellular membrane-bounded organelle	GO:0001071//nucleic acid binding transcription factor activity;GO:1901363//heterocyclic compound binding;GO:0003676//nucleic acid binding;GO:0005488//binding;GO:0003677//DNA binding;GO:0097159//organic cyclic compound binding	GO:0018130//heterocycle biosynthetic process;GO:0016070//RNA metabolic process;GO:0009987//cellular process;GO:0097659//nucleic acid-templated transcription;GO:0034645//cellular macromolecule biosynthetic process;GO:0006725//cellular aromatic compound metabolic process;GO:0044238//primary metabolic process;GO:0006807//nitrogen compound metabolic process;GO:0090304//nucleic acid metabolic process;…
Pm026585	33.3333	5.33333	1.19	0.216667	-2.45741	1.35e-07	1.59e-06	yes	HT1	PREDICTED: serine/threonine-protein kinase STY17-like [Prunus mume]	-	-	-	-	-	-	-
Pm026589	45.3333	14	1.13667	0.403333	-1.49476	0.00545848	0.0204505	yes	AMP2-2	PREDICTED: vicilin-like seed storage protein At2g18540, partial [Prunus mume]	-	-	-	-	-	-	-
Pm026659	78	27	2.84333	1.10667	-1.36136	3.88e-05	0.000272033	yes	SAMT	PREDICTED: jasmonate O-methyltransferase [Prunus mume]	-	-	-	-	-	GO:0003824//catalytic activity;GO:0008757//S-adenosylmethionine-dependent methyltransferase activity;GO:0016740//transferase activity;GO:0016741//transferase activity, transferring one-carbon groups;GO:0008168//methyltransferase activity	GO:0008152//metabolic process
Pm026662	3	16.3333	0.0866667	0.606667	2.80735	2.08e-06	1.92e-05	yes	CYP707A3	PREDICTED: abscisic acid 8'-hydroxylase 3-like [Prunus mume]	-	-	-	-	-	GO:0005488//binding;GO:0046906//tetrapyrrole binding;GO:0003824//catalytic activity;GO:0046872//metal ion binding;GO:0043169//cation binding;GO:0043167//ion binding;GO:1901363//heterocyclic compound binding;GO:0016491//oxidoreductase activity;GO:0046914//transition metal ion binding;GO:0097159//organic cyclic compound binding	GO:0044710//single-organism metabolic process;GO:0044699//single-organism process;GO:0008152//metabolic process
Pm026679	433.783	1098.61	20.7567	64.51	1.63595	0.000472852	0.00247476	yes	OBF1	PREDICTED: bZIP transcription factor 53 [Prunus mume]	-	-	-	-	-	-	-
Pm026691	96.3333	37.3333	3.39	1.47667	-1.19894	0.00196526	0.00849968	yes	PER72	PREDICTED: peroxidase 72-like [Prunus mume]	Metabolism	Biosynthesis of other secondary metabolites;Global and Overview	ko01100//Metabolic pathways;ko01110//Biosynthesis of secondary metabolites;ko00940//Phenylpropanoid biosynthesis	K00430	-	GO:0043167//ion binding;GO:0043169//cation binding;GO:0046906//tetrapyrrole binding;GO:0003824//catalytic activity;GO:1901363//heterocyclic compound binding;GO:0005488//binding;GO:0097159//organic cyclic compound binding	GO:0006950//response to stress;GO:0008152//metabolic process;GO:0044710//single-organism metabolic process;GO:0044699//single-organism process;GO:0050896//response to stimulus
Pm026703	2548	5023.33	38.27	87.91	1.19981	3.28e-24	2.83e-22	yes	BGAL3	PREDICTED: beta-galactosidase 3 [Prunus mume]	-	-	-	-	-	-	-
Pm026741	21.3333	54.3333	1.23667	3.65	1.56144	2.43e-08	3.3e-07	yes	ARG7	PREDICTED: auxin-induced protein 15A [Prunus mume]	Environmental Information Processing	Signal transduction	ko04075//Plant hormone signal transduction	K14488	-	-	-
Pm026754	156	303	9.93667	21.34	1.10273	0.000329772	0.00180278	yes	SN2	PREDICTED: gibberellin-regulated protein 11-like [Prunus mume]	-	-	-	-	-	-	-
Pm026779	10.96	2.21333	0.17	0.04	-2.08746	0.000789115	0.00385538	yes	GLR3.6	PREDICTED: glutamate receptor 3.6-like [Prunus mume]	-	-	-	-	-	-	-
Pm026818	37.3333	10	1.28	0.38	-1.75207	4.7e-05	0.000322636	yes	At2g17570	PREDICTED: rubber cis-polyprenyltransferase HRT2 [Prunus mume]	Metabolism	Global and Overview;Metabolism of terpenoids and polyketides	ko01110//Biosynthesis of secondary metabolites;ko00900//Terpenoid backbone biosynthesis	K11778	-	GO:0003824//catalytic activity;GO:0016740//transferase activity	-
Pm026842	595.333	195.667	15.5933	6.06667	-1.36195	9.42e-14	2.91e-12	yes	AAE1	PREDICTED: probable acyl-activating enzyme 1, peroxisomal [Prunus mume]	-	-	-	-	-	-	-
Pm026845	5	16	0.263333	0.986667	1.90567	0.000198242	0.00115325	yes	--	PREDICTED: uncharacterized protein LOC103340435 [Prunus mume]	-	-	-	-	-	-	-
Pm026872	1926.67	687	106.323	43.8967	-1.27627	1.39e-21	9.61e-20	yes	STR15	PREDICTED: thiosulfate sulfurtransferase 16, chloroplastic [Prunus mume]	-	-	-	-	-	-	-
Pm026898	428.333	930.667	17.6333	44.2733	1.32813	2.32e-12	5.83e-11	yes	PER64	PREDICTED: peroxidase 64 [Prunus mume]	Metabolism	Biosynthesis of other secondary metabolites;Global and Overview	ko01100//Metabolic pathways;ko01110//Biosynthesis of secondary metabolites;ko00940//Phenylpropanoid biosynthesis	K00430	-	GO:0003824//catalytic activity;GO:0046906//tetrapyrrole binding;GO:0005488//binding;GO:0097159//organic cyclic compound binding;GO:0043167//ion binding;GO:1901363//heterocyclic compound binding;GO:0043169//cation binding	GO:0006950//response to stress;GO:0008152//metabolic process;GO:0050896//response to stimulus;GO:0044710//single-organism metabolic process;GO:0044699//single-organism process
Pm026933	3233.33	7117	81.8567	208.41	1.34825	1.76e-26	1.7e-24	yes	YBR287W	PREDICTED: uncharacterized transporter YBR287W [Prunus mume]	-	-	-	-	-	-	GO:0044699//single-organism process;GO:0044763//single-organism cellular process;GO:0009987//cellular process
Pm026954	25.3333	10.6667	0.333333	0.163333	-1.02915	0.00934397	0.0321038	yes	RRP12	PREDICTED: RRP12-like protein [Prunus mume]	-	-	-	-	-	-	-
Pm026971	32	11	1.90333	0.78	-1.28698	0.00338119	0.0136099	yes	--	PREDICTED: uncharacterized protein LOC103340483 [Prunus mume]	-	-	-	-	-	-	-
Pm026996	689.333	1305.67	17.5333	38.29	1.12687	1.2e-20	7.6e-19	yes	PME44	PREDICTED: pectinesterase/pectinesterase inhibitor PPE8B [Prunus mume]	Metabolism	Global and Overview;Carbohydrate metabolism	ko01100//Metabolic pathways;ko00500//Starch and sucrose metabolism;ko00040//Pentose and glucuronate interconversions	K01051	-	-	-
Pm027000	497.667	1545.67	13.6533	49.49	1.85788	1.2e-19	6.82e-18	yes	PME54	PREDICTED: pectinesterase [Prunus mume]	Metabolism	Carbohydrate metabolism;Global and Overview	ko01100//Metabolic pathways;ko00500//Starch and sucrose metabolism;ko00040//Pentose and glucuronate interconversions	K01051	-	GO:0003824//catalytic activity;GO:0016787//hydrolase activity;GO:0016788//hydrolase activity, acting on ester bonds	GO:0008152//metabolic process
Pm027028	530.333	223.333	18.1767	8.80667	-1.04542	2.08e-13	6.09e-12	yes	NFYA3	PREDICTED: nuclear transcription factor Y subunit A-3-like isoform X1 [Prunus mume]	-	-	-	-	-	-	-
Pm027031	4	24.3333	0.146667	1.05333	2.84435	2.9e-10	5.42e-09	yes	--	PREDICTED: protein BIG GRAIN 1-like C [Prunus mume]	-	-	-	-	-	-	-
Pm027046	5.66667	14.3333	0.35	1.05667	1.59409	0.00134459	0.00614993	yes	TT2	PREDICTED: transcription factor WER-like [Prunus mume]	-	-	-	-	-	-	-
Pm027051	52.3333	92	2.44667	5.04333	1.04356	8.49e-05	0.000547101	yes	POLR3D	PREDICTED: DNA-directed RNA polymerase III subunit RPC4-like [Malus domestica]	Genetic Information Processing;Metabolism	Global and Overview;Transcription;Nucleotide metabolism	ko01100//Metabolic pathways;ko00230//Purine metabolism;ko00240//Pyrimidine metabolism;ko03020//RNA polymerase	K03026	-	-	-
Pm027080	310.667	95.3333	8.22667	2.87333	-1.51758	4.49e-15	1.64e-13	yes	At5g01020	PREDICTED: serine/threonine-protein kinase At5g01020 [Prunus mume]	-	-	-	-	-	GO:0016301//kinase activity;GO:0001883//purine nucleoside binding;GO:0005488//binding;GO:1901363//heterocyclic compound binding;GO:0097159//organic cyclic compound binding;GO:0032549//ribonucleoside binding;GO:0003824//catalytic activity;GO:0004713//protein tyrosine kinase activity;GO:0016773//phosphotransferase activity, alcohol group as acceptor;GO:0016740//transferase activity;GO:0004672//prot…	GO:0008152//metabolic process;GO:0036211//protein modification process;GO:0006796//phosphate-containing compound metabolic process;GO:0044260//cellular macromolecule metabolic process;GO:0043170//macromolecule metabolic process;GO:0006793//phosphorus metabolic process;GO:0044238//primary metabolic process;GO:0019538//protein metabolic process;GO:0016310//phosphorylation;GO:0071704//organic substa…
Pm027084	353.087	100.667	10.7433	3.53	-1.6057	5.77e-13	1.59e-11	yes	CYP75B1	PREDICTED: flavonoid 3'-monooxygenase-like [Prunus mume]	-	-	-	-	-	-	-
Pm027100	3745	1544.67	131.707	62.8133	-1.06819	3.27e-25	2.96e-23	yes	SSL4	PREDICTED: protein STRICTOSIDINE SYNTHASE-LIKE 4-like [Prunus mume]	-	-	-	-	-	-	-
Pm027116	18	4.66667	0.376667	0.116667	-1.6909	0.00117585	0.00545622	yes	BGAL15	PREDICTED: LOW QUALITY PROTEIN: beta-galactosidase 15 [Prunus mume]	-	-	-	-	-	GO:0016798//hydrolase activity, acting on glycosyl bonds;GO:0016787//hydrolase activity;GO:0003824//catalytic activity	GO:0008152//metabolic process
Pm027124	589	1352.33	30.19	81.5667	1.43391	4.51e-23	3.58e-21	yes	PME3	PREDICTED: 21 kDa protein [Prunus mume]	-	-	-	-	-	-	-
Pm027196	96.3333	288.667	2.69333	9.32667	1.79197	3.64e-24	3.12e-22	yes	surE	PREDICTED: 5'-nucleotidase SurE-like [Prunus mume]	Metabolism	Nucleotide metabolism;Metabolism of cofactors and vitamins;Global and Overview	ko01100//Metabolic pathways;ko01110//Biosynthesis of secondary metabolites;ko00230//Purine metabolism;ko00240//Pyrimidine metabolism;ko00760//Nicotinate and nicotinamide metabolism	K03787	-	-	-
Pm027200	856.333	331.333	35.8967	15.9333	-1.1718	1.41e-13	4.24e-12	yes	--	PREDICTED: muscle M-line assembly protein unc-89-like [Pyrus x bretschneideri]	-	-	-	-	-	-	-
Pm027230	384	124.667	7.37667	2.81667	-1.38898	7.67e-16	3.12e-14	yes	SELMODRAFT_444075	PREDICTED: inactive protein kinase SELMODRAFT_444075 [Prunus mume]	-	-	-	-	-	-	-
Pm027249	477.333	200.667	22.4633	10.7667	-1.061	3.8e-09	5.96e-08	yes	At4g26220	PREDICTED: probable caffeoyl-CoA O-methyltransferase At4g26220 [Prunus mume]	Metabolism	Global and Overview;Biosynthesis of other secondary metabolites;Amino acid metabolism	ko01100//Metabolic pathways;ko01110//Biosynthesis of secondary metabolites;ko00940//Phenylpropanoid biosynthesis;ko00941//Flavonoid biosynthesis;ko00945//Stilbenoid, diarylheptanoid and gingerol biosynthesis;ko00360//Phenylalanine metabolism	K00588	-	GO:0003824//catalytic activity;GO:0016741//transferase activity, transferring one-carbon groups;GO:0008168//methyltransferase activity;GO:0008171//O-methyltransferase activity;GO:0016740//transferase activity	GO:0008152//metabolic process
Pm027290	2576	448.667	134.053	26.7333	-2.3261	4.6e-23	3.63e-21	yes	--	PREDICTED: uncharacterized protein LOC103340804 [Prunus mume]	-	-	-	-	-	-	-
Pm027374	47.6667	108	1.45333	3.82	1.39421	5.2e-10	9.31e-09	yes	At1g64760	PREDICTED: glucan endo-1,3-beta-glucosidase 8 [Prunus mume]	-	-	-	-	-	GO:0016798//hydrolase activity, acting on glycosyl bonds;GO:0008422//beta-glucosidase activity;GO:0003824//catalytic activity;GO:0016787//hydrolase activity;GO:0004553//hydrolase activity, hydrolyzing O-glycosyl compounds;GO:0015926//glucosidase activity	GO:0044238//primary metabolic process;GO:0008152//metabolic process
Pm027425	179.333	340.667	4.95	11.1433	1.17068	5.79e-09	8.78e-08	yes	PLT5	PREDICTED: probable polyol transporter 6 [Prunus mume]	-	-	-	-	GO:0044425//membrane part;GO:0031224//intrinsic component of membrane;GO:0016020//membrane	GO:0016628//oxidoreductase activity, acting on the CH-CH group of donors, NAD or NADP as acceptor;GO:0003824//catalytic activity;GO:0005215//transporter activity;GO:0022857//transmembrane transporter activity;GO:0016627//oxidoreductase activity, acting on the CH-CH group of donors;GO:0016491//oxidoreductase activity	GO:0044699//single-organism process;GO:0008152//metabolic process;GO:0051179//localization;GO:0009987//cellular process;GO:0044763//single-organism cellular process;GO:1902578//single-organism localization;GO:0051234//establishment of localization;GO:0006810//transport;GO:0044765//single-organism transport;GO:0044710//single-organism metabolic process
Pm027438	205.333	47	10.99	2.90667	-1.91875	1.87e-15	7.22e-14	yes	Dynll1	PREDICTED: dynein light chain LC6, flagellar outer arm-like [Prunus mume]	-	-	-	-	-	-	-
Pm027439	541	201	9.42667	4.03333	-1.22478	8.54e-18	4.25e-16	yes	--	PREDICTED: biorientation of chromosomes in cell division protein 1-like 1 [Ziziphus jujuba]	-	-	-	-	-	-	-
Pm027442	539.667	216	18.12	8.45	-1.10056	1.61e-18	8.44e-17	yes	Os01g0760900	PREDICTED: probable protein ABIL5 [Prunus mume]	-	-	-	-	-	-	-
Pm027464	816.667	1799.67	16.97	43.43	1.35571	1.26e-34	2.42e-32	yes	At2g26730	PREDICTED: probable inactive receptor kinase At2g26730 [Prunus mume]	-	-	-	-	GO:0044425//membrane part;GO:0031224//intrinsic component of membrane;GO:0016020//membrane	GO:0032550//purine ribonucleoside binding;GO:0001882//nucleoside binding;GO:1901363//heterocyclic compound binding;GO:0001883//purine nucleoside binding;GO:0036094//small molecule binding;GO:0097159//organic cyclic compound binding;GO:0004672//protein kinase activity;GO:0016773//phosphotransferase activity, alcohol group as acceptor;GO:0016301//kinase activity;GO:0016772//transferase activity, tr…	GO:0044238//primary metabolic process;GO:0019538//protein metabolic process;GO:0044260//cellular macromolecule metabolic process;GO:0008152//metabolic process;GO:0006796//phosphate-containing compound metabolic process;GO:0044267//cellular protein metabolic process;GO:0044237//cellular metabolic process;GO:0043170//macromolecule metabolic process;GO:0036211//protein modification process;GO:000646…
Pm027468	874.667	3878.33	18.18	94.2633	2.37434	3.86e-89	4.86e-86	yes	GAI	PREDICTED: LOW QUALITY PROTEIN: DELLA protein DWARF8-like [Prunus mume]	Environmental Information Processing	Signal transduction	ko04075//Plant hormone signal transduction	K14494	-	-	GO:0019438//aromatic compound biosynthetic process;GO:0044249//cellular biosynthetic process;GO:0010467//gene expression;GO:0006351//transcription, DNA-templated;GO:0018130//heterocycle biosynthetic process;GO:0006139//nucleobase-containing compound metabolic process;GO:0044237//cellular metabolic process;GO:1901576//organic substance biosynthetic process;GO:0044238//primary metabolic process;GO:…
Pm027470	143.333	525.333	2.91667	12.5633	2.10683	1.72e-40	4.03e-38	yes	PCMP-H33	PREDICTED: pentatricopeptide repeat-containing protein At1g08070, chloroplastic-like [Prunus mume]	-	-	-	-	-	-	-
Pm027487	363.667	144	10.5267	4.92	-1.09732	6.37e-09	9.59e-08	yes	--	PREDICTED: uncharacterized protein LOC103341019 isoform X1 [Prunus mume]	-	-	-	-	-	-	-
Pm027507	19.6667	37.3333	1.56667	3.42667	1.12911	0.00145363	0.00655823	yes	dlcB	PREDICTED: serine/arginine-rich splicing factor SR34A isoform X1 [Eucalyptus grandis]	-	-	-	-	-	-	-
Pm027525	986.667	2633	46.8933	145.06	1.6292	4.46e-26	4.16e-24	yes	FLA6	PREDICTED: fasciclin-like arabinogalactan protein 13 [Prunus mume]	-	-	-	-	-	-	-
Pm027538	694	232	50.9233	19.3033	-1.39948	1.92e-13	5.66e-12	yes	--	PREDICTED: chaperone protein DnaJ [Theobroma cacao]	-	-	-	-	-	-	-
Pm027545	79	150.333	4.64333	10	1.10677	1.76e-06	1.65e-05	yes	--	PREDICTED: uncharacterized protein LOC103341075 [Prunus mume]	-	-	-	-	-	-	-
Pm027595	106.667	40	2.75	1.2	-1.1964	1.16e-07	1.39e-06	yes	--	Armadillo-type [Corchorus capsularis]	-	-	-	-	-	-	-
Pm027640	570.48	153.15	38.2567	11.6267	-1.71827	5.54e-14	1.76e-12	yes	--	PREDICTED: 30S ribosomal protein S6-like isoform X1 [Prunus mume]	Genetic Information Processing	Translation	ko03010//Ribosome	K02990	-	-	-
Pm027670	83.6667	157.667	3.45667	7.66333	1.14859	2.44e-06	2.22e-05	yes	CRR6	PREDICTED: protein CHLORORESPIRATORY REDUCTION 6, chloroplastic isoform X1 [Prunus mume]	-	-	-	-	-	-	-
Pm027691	209.387	72.5667	4.03333	1.6	-1.3339	2.16e-10	4.1e-09	yes	At1g67520	PREDICTED: cysteine-rich receptor-like protein kinase 25 [Prunus mume]	Metabolism	Global and Overview;Carbohydrate metabolism	ko01100//Metabolic pathways;ko00520//Amino sugar and nucleotide sugar metabolism	K01183	-	-	-
Pm027700	52	92	1.93667	3.94333	1.02584	1.65e-05	0.000124955	yes	abhd17c	PREDICTED: protein ABHD17C [Prunus mume]	-	-	-	-	-	-	-
Pm027732	26.0433	10.44	0.843333	0.393333	-1.10035	0.00965287	0.0329912	yes	WRKY32	PREDICTED: probable WRKY transcription factor 32 [Prunus mume]	-	-	-	-	-	-	-
Pm027747	24.3333	9.66667	1.83	0.843333	-1.11767	0.0118935	0.0392758	yes	Synpcc7942_0464	PREDICTED: LOW QUALITY PROTEIN: nucleoid-associated protein At4g30620, chloroplastic [Prunus mume]	-	-	-	-	-	-	-
Pm027778	425	119.333	32.7367	10.5533	-1.63321	1.99e-21	1.36e-19	yes	LSM6B	PREDICTED: sm-like protein LSM36B [Prunus mume]	Genetic Information Processing	Transcription;Folding, sorting and degradation	ko03040//Spliceosome;ko03018//RNA degradation	K12625	GO:0032991//macromolecular complex	-	-
Pm027785	2148	643	43.2967	14.9967	-1.52961	2.28e-61	1.77e-58	yes	shkC	PREDICTED: dual specificity protein kinase shkC [Prunus mume]	-	-	-	-	-	GO:0004674//protein serine/threonine kinase activity;GO:0005488//binding;GO:0004871//signal transducer activity;GO:0016772//transferase activity, transferring phosphorus-containing groups;GO:0036094//small molecule binding;GO:0032549//ribonucleoside binding;GO:1901363//heterocyclic compound binding;GO:0004672//protein kinase activity;GO:0016301//kinase activity;GO:0001882//nucleoside binding;GO:0…	GO:0019222//regulation of metabolic process;GO:0051246//regulation of protein metabolic process;GO:0045859//regulation of protein kinase activity;GO:0019220//regulation of phosphate metabolic process;GO:0060255//regulation of macromolecule metabolic process;GO:0033674//positive regulation of kinase activity;GO:0043085//positive regulation of catalytic activity;GO:0010562//positive regulation of p…
Pm028327	181.333	32	13.27	2.68333	-2.30607	8.49e-19	4.52e-17	yes	BGLU11	PREDICTED: beta-glucosidase 11-like [Prunus mume]	Metabolism	Carbohydrate metabolism;Metabolism of other amino acids;Global and Overview;Biosynthesis of other secondary metabolites	ko01100//Metabolic pathways;ko01110//Biosynthesis of secondary metabolites;ko00500//Starch and sucrose metabolism;ko00940//Phenylpropanoid biosynthesis;ko00460//Cyanoamino acid metabolism	K01188	-	-	-
Pm029840	268.333	64	7.07333	1.90667	-1.89134	2.5e-25	2.28e-23	yes	SCL3	PREDICTED: scarecrow-like protein 3 [Prunus mume]	-	-	-	-	-	-	GO:0034654//nucleobase-containing compound biosynthetic process;GO:0008152//metabolic process;GO:0044237//cellular metabolic process;GO:0009987//cellular process;GO:0043170//macromolecule metabolic process;GO:0006807//nitrogen compound metabolic process;GO:0019438//aromatic compound biosynthetic process;GO:0009059//macromolecule biosynthetic process;GO:0006351//transcription, DNA-templated;GO:003…
Pm029843	229	482.667	13.4567	32.55	1.27434	4.93e-08	6.3e-07	yes	DIR3	PREDICTED: dirigent protein 22-like [Prunus mume]	-	-	-	-	-	-	-
XLOC_000331	120.667	33	3.85667	1.18333	-1.7045	3.45e-08	4.56e-07	yes	UGT76E12	XP_008221624.1 PREDICTED: UDP-glycosyltransferase 76E2-like isoform X1 [Prunus mume]	-	-	-	-	-	-	-
XLOC_000402	57.6967	14	1.44333	0.4	-1.85133	1.82e-07	2.09e-06	yes	At3g22470	XP_008224133.2 PREDICTED: pentatricopeptide repeat-containing protein At3g22470, mitochondrial-like [Prunus mume]	-	-	-	-	-	-	-
XLOC_000591	29.6667	9	0.77	0.25	-1.62293	0.000727962	0.00360206	yes	-	KJB39531.1 hypothetical protein B456_007G089400 [Gossypium raimondii]	-	-	-	-	-	-	-
XLOC_000671	428.92	109.023	28.6	9.26667	-1.62589	6.23e-24	5.23e-22	yes	-	XP_016648582.1 PREDICTED: uncharacterized protein LOC103326533 [Prunus mume]	-	-	-	-	-	-	-
XLOC_000719	24.68	9	0.79	0.333333	-1.24489	0.00981245	0.0334374	yes	PA200	XP_007207304.1 hypothetical protein PRUPE_ppa000086mg [Prunus persica]	Genetic Information Processing	Folding, sorting and degradation	ko03050//Proteasome	K06699	-	-	-
XLOC_000731	193.667	74.6667	9.07	4.03667	-1.16794	2.53e-07	2.81e-06	yes	-	ONI09438.1 hypothetical protein PRUPE_5G238300 [Prunus persica]	-	-	-	-	-	-	-
XLOC_001037	13.6667	4	1.09333	0.38	-1.52466	0.00409776	0.016014	yes	-	ONI27402.1 hypothetical protein PRUPE_1G083800 [Prunus persica]	-	-	-	-	-	-	-
XLOC_001212	10.3333	20.3333	0.52	1.17	1.16993	0.00483161	0.0184416	yes	-	XP_007205084.1 hypothetical protein PRUPE_ppa014390mg [Prunus persica]	-	-	-	-	-	-	-
XLOC_001976	57.6667	19	2.94333	1.19333	-1.30245	2.48e-06	2.26e-05	yes	-	-	-	-	-	-	-	-	-
XLOC_002103	101	236	3.76	10.5433	1.48753	1.97e-09	3.23e-08	yes	-	XP_006409264.1 hypothetical protein EUTSA_v10023038mg [Eutrema salsugineum]	-	-	-	-	-	-	-
XLOC_002114	90.3333	39.6667	4.00333	1.49333	-1.42267	0.000366277	0.00196919	yes	AtMg00310	XP_008245529.1 PREDICTED: LOW QUALITY PROTEIN: uncharacterized protein LOC103343662 [Prunus mume]	-	-	-	-	-	-	-
XLOC_002138	6.33333	0.666667	0.473333	0.06	-2.97982	0.00254549	0.0106639	yes	At1g17710	XP_008242421.1 PREDICTED: inorganic pyrophosphatase 3 [Prunus mume]	Metabolism	Metabolism of cofactors and vitamins;Global and Overview	ko01100//Metabolic pathways;ko00750//Vitamin B6 metabolism	K13248	-	-	-
XLOC_002214	9.66667	1.33333	0.13	0.0233333	-2.47805	0.000285599	0.00159243	yes	At1g35710	ONI01826.1 hypothetical protein PRUPE_6G161700 [Prunus persica]	-	-	-	-	-	-	-
XLOC_002341	8.33333	0.333333	0.873333	0.04	-4.44846	0.00337415	0.0135915	yes	-	-	-	-	-	-	-	-	-
XLOC_002460	241	99.6667	14.2133	6.75	-1.07429	8.94e-09	1.31e-07	yes	FRA1	XP_007208380.1 hypothetical protein PRUPE_ppa000706mg [Prunus persica]	-	-	-	-	-	-	-
XLOC_002508	502.333	139.667	26.4867	8.50333	-1.63917	3.41e-32	5.2e-30	yes	-	XP_007207395.1 hypothetical protein PRUPE_ppa014227mg [Prunus persica]	-	-	-	-	-	-	-
XLOC_002804	85.6667	27.3333	5.62333	1.49333	-1.91289	3.57e-08	4.7e-07	yes	-	ONI04505.1 hypothetical protein PRUPE_6G325000 [Prunus persica]	-	-	-	-	-	-	-
XLOC_002945	70.6667	15	1.43	0.363333	-1.97665	2.24e-07	2.52e-06	yes	CRK3	ONI05097.1 hypothetical protein PRUPE_6G356000 [Prunus persica]	-	-	-	-	-	GO:0003824//catalytic activity;GO:0004674//protein serine/threonine kinase activity;GO:0016773//phosphotransferase activity, alcohol group as acceptor;GO:0016740//transferase activity;GO:0004672//protein kinase activity;GO:0016301//kinase activity;GO:0016772//transferase activity, transferring phosphorus-containing groups	GO:0009987//cellular process;GO:0044237//cellular metabolic process;GO:0008152//metabolic process;GO:0006793//phosphorus metabolic process;GO:0006796//phosphate-containing compound metabolic process
XLOC_002986	15	28	2.47667	5.48333	1.14665	0.00143062	0.00647863	yes	-	ONH90477.1 hypothetical protein PRUPE_8G056200 [Prunus persica]	-	-	-	-	-	-	-
XLOC_003210	188	29	12.8367	2.03333	-2.65835	1.88e-16	8.27e-15	yes	-	XP_007226882.1 hypothetical protein PRUPE_ppa016716mg [Prunus persica]	-	-	-	-	-	-	-
XLOC_003415	41.6667	16	1.16	0.513333	-1.17616	0.00120489	0.00557264	yes	Lonrf3	XP_007209955.1 hypothetical protein PRUPE_ppa004836mg [Prunus persica]	-	-	-	-	-	-	-
XLOC_003534	50.6667	22	0.696667	0.34	-1.03493	0.00142707	0.00646695	yes	-	ONI34602.1 hypothetical protein PRUPE_1G489700 [Prunus persica]	-	-	-	-	-	-	-
XLOC_003879	8	1	0.633333	0.0833333	-2.926	0.000583172	0.00297557	yes	-	XP_017191705.1 PREDICTED: uncharacterized mitochondrial protein AtMg00810-like [Malus domestica]	-	-	-	-	-	-	-
XLOC_003890	0.333333	10	0.01	0.386667	5.27302	1.75e-06	1.64e-05	yes	CYP72A154	XP_007223241.1 hypothetical protein PRUPE_ppa004414mg [Prunus persica]	-	-	-	-	-	-	-
XLOC_003969	247.773	103.667	1.27333	0.616667	-1.04605	4.74e-05	0.000324955	yes	-	ONI32784.1 hypothetical protein PRUPE_1G385400 [Prunus persica]	-	-	-	-	-	-	-
XLOC_004027	326.373	85.1367	5.95333	1.74667	-1.76909	4.53e-06	3.91e-05	yes	-	XP_008224517.1 PREDICTED: F-box protein At2g26160-like [Prunus mume]	-	-	-	-	-	-	-
XLOC_004028	76.3333	29	4.77333	2.05	-1.21937	4.94e-05	0.000337714	yes	-	-	-	-	-	-	-	-	-
XLOC_004255	286.03	112.14	3.72333	1.65667	-1.16831	5.55e-06	4.68e-05	yes	-	XP_015883892.1 PREDICTED: uncharacterized mitochondrial protein AtMg00810-like [Ziziphus jujuba]	-	-	-	-	-	-	-
XLOC_004500	9.33333	1	1.30667	0.16	-3.02975	0.000457246	0.00240308	yes	-	-	-	-	-	-	-	-	-
XLOC_004585	178	68.3333	5.12	2.27667	-1.16922	6.11e-10	1.08e-08	yes	-	-	-	-	-	-	-	-	-
XLOC_004631	26	10	0.686667	0.3	-1.19465	0.00263811	0.0109834	yes	-	-	-	-	-	-	-	-	-
XLOC_004738	25.6367	8.42333	3.44333	1.33	-1.37238	0.000856559	0.00414666	yes	H0813E03.4	XP_008244437.1 PREDICTED: probable aldo-keto reductase 2 [Prunus mume]	-	-	-	-	-	-	-
XLOC_005501	14.6667	3	0.383333	0.09	-2.0906	0.00458534	0.017659	yes	RABGGTA	XP_008222491.1 PREDICTED: geranylgeranyl transferase type-2 subunit alpha-like [Prunus mume]	-	-	-	-	-	-	-
XLOC_005502	0	3.66667	0.001	0.13	7.02237	0.0146226	0.0465104	yes	At1g50920	XP_007224450.1 hypothetical protein PRUPE_ppa022116mg [Prunus persica]	Genetic Information Processing	Translation	ko03008//Ribosome biogenesis in eukaryotes	K06943	-	-	-
XLOC_005727	30.6667	5.33333	3.17	0.633333	-2.32345	9.32e-06	7.45e-05	yes	-	-	-	-	-	-	-	-	-
XLOC_005768	105.333	273.333	3.28	10.0533	1.61591	1.7e-13	5.04e-12	yes	UGT85A24	XP_007225655.1 hypothetical protein PRUPE_ppa004945mg [Prunus persica]	-	-	-	-	-	-	-
XLOC_005774	138.333	49.3333	4.4	1.85333	-1.24738	1.83e-07	2.09e-06	yes	At3g47200	XP_016646955.1 PREDICTED: UPF0481 protein At3g47200 [Prunus mume]	-	-	-	-	-	-	-
XLOC_005929	15.6667	431	0.153333	5.06333	5.04534	4.47e-81	4.74e-78	yes	PDR1	XP_007227084.1 hypothetical protein PRUPE_ppa000234mg [Prunus persica]	-	-	-	-	-	-	-
XLOC_005979	1.66667	18	0.0766667	0.813333	3.40718	1.62e-07	1.89e-06	yes	BURP3	XP_016647841.1 PREDICTED: BURP domain-containing protein 3-like [Prunus mume]	-	-	-	-	-	-	-
XLOC_006787	30	7	0.733333	0.193333	-1.92338	3.39e-05	0.000240698	yes	mask	XP_007226672.1 hypothetical protein PRUPE_ppa021372mg [Prunus persica]	-	-	-	-	-	-	-
XLOC_006875	20.6667	7.33333	0.973333	0.396667	-1.29501	0.00450412	0.0173961	yes	-	XP_009335454.1 PREDICTED: uncharacterized protein LOC103928169 [Pyrus x bretschneideri]	-	-	-	-	-	-	-
XLOC_007038	50	14	0.546667	0.176667	-1.62963	1.16e-05	9.07e-05	yes	N	ONI28868.1 hypothetical protein PRUPE_1G165300 [Prunus persica]	-	-	-	-	-	-	-
XLOC_007271	0.666667	4.33333	0.0566667	0.436667	2.94596	0.0120484	0.0396701	yes	-	ONI27987.1 hypothetical protein PRUPE_1G115400 [Prunus persica]	-	-	-	-	-	-	-
XLOC_007283	387	1633	19.74	96.81	2.29403	7.79e-92	1.43e-88	yes	-	ONI27941.1 hypothetical protein PRUPE_1G112500 [Prunus persica]	-	-	-	-	-	-	-
XLOC_007419	2	6.33333	0.133333	0.523333	1.97269	0.0113171	0.037673	yes	-	ONI09242.1 hypothetical protein PRUPE_5G226100 [Prunus persica]	-	-	-	-	-	-	-
XLOC_007437	13	23.3333	1.74333	3.66	1.07	0.00664018	0.0241498	yes	-	XP_016652311.1 PREDICTED: uncharacterized protein LOC107881858 [Prunus mume]	-	-	-	-	-	-	-
XLOC_007475	104	183.333	5.07667	10.48	1.04569	1.24e-08	1.78e-07	yes	-	-	-	-	-	-	-	-	-
XLOC_007637	264	111.333	15.8067	7.15	-1.14452	1.13e-08	1.62e-07	yes	-	ONI24951.1 hypothetical protein PRUPE_2G271400 [Prunus persica]	-	-	-	-	-	-	-
XLOC_008470	10	1	0.523333	0.0566667	-3.20716	0.000129383	0.000792754	yes	-	ONI29067.1 hypothetical protein PRUPE_1G178700 [Prunus persica]	-	-	-	-	-	-	-
XLOC_008524	11	1	0.78	0.0733333	-3.41093	0.0101429	0.0343798	yes	-	ONI11526.1 hypothetical protein PRUPE_4G111300 [Prunus persica]	-	-	-	-	-	-	-
XLOC_008821	12.3333	3.33333	0.79	0.24	-1.71882	0.00638994	0.0233791	yes	At4g34400	XP_007202358.1 hypothetical protein PRUPE_ppa009186mg [Prunus persica]	-	-	-	-	-	-	-
XLOC_008875	25.41	5.67333	0.886667	0.21	-2.078	0.00209208	0.00898503	yes	VIT_19s0014g04930	ONI12905.1 hypothetical protein PRUPE_4G191000 [Prunus persica]	-	-	-	-	-	-	-
XLOC_008897	131.51	53.5533	10.81	5.13333	-1.0744	6.74e-06	5.56e-05	yes	SD11	XP_007213767.1 hypothetical protein PRUPE_ppa022883m1g, partial [Prunus persica]	-	-	-	-	-	-	-
XLOC_009130	12.3333	2.66667	0.363333	0.09	-2.0133	0.00368855	0.0146624	yes	-	XP_007226185.1 hypothetical protein PRUPE_ppa015686mg [Prunus persica]	-	-	-	-	-	-	-
XLOC_009370	4.33333	15.6667	0.13	0.543333	2.06333	4.48e-05	0.000308598	yes	RKS1	XP_007214214.1 hypothetical protein PRUPE_ppa021071mg, partial [Prunus persica]	-	-	-	-	-	-	-
XLOC_009885	13	2.33333	1.08	0.23	-2.23133	0.00121772	0.00562459	yes	-	ONI22604.1 hypothetical protein PRUPE_2G138800 [Prunus persica]	-	-	-	-	-	-	-
XLOC_010122	9.47333	1.84	1.13333	0.27	-2.06954	0.00449475	0.0173732	yes	-	ONI13021.1 hypothetical protein PRUPE_4G198000 [Prunus persica]	-	-	-	-	-	-	-
XLOC_010243	0.333333	59.41	0.0133333	3.18333	7.89936	1.88e-31	2.71e-29	yes	-	XP_016648529.1 PREDICTED: cytochrome P450 CYP736A12-like [Prunus mume]	-	-	-	-	-	-	-
XLOC_010327	20.3333	6.33333	2	0.723333	-1.46727	0.00151394	0.00678727	yes	-	XP_007214085.1 hypothetical protein PRUPE_ppa015505mg, partial [Prunus persica]	-	-	-	-	-	-	-
XLOC_010336	19.3333	5	0.996667	0.306667	-1.70044	0.00177787	0.00778337	yes	-	XP_007206452.1 hypothetical protein PRUPE_ppa018255mg [Prunus persica]	-	-	-	-	-	-	-
XLOC_010979	16.6667	30.3333	0.67	1.38333	1.04592	0.00772143	0.0273414	yes	FATB1	XP_007216209.1 hypothetical protein PRUPE_ppa016174mg [Prunus persica]	Metabolism	Global and Overview;Lipid metabolism	ko01100//Metabolic pathways;ko01212//Fatty acid metabolism;ko00061//Fatty acid biosynthesis	K10781	-	-	-
XLOC_011072	578	1553.67	15.17	47.6967	1.65267	8.05e-50	3.95e-47	yes	HST	ONI16491.1 LOW QUALITY PROTEIN: hypothetical protein PRUPE_3G101800 [Prunus persica]	Metabolism	Biosynthesis of other secondary metabolites;Global and Overview	ko01100//Metabolic pathways;ko01110//Biosynthesis of secondary metabolites;ko00940//Phenylpropanoid biosynthesis;ko00941//Flavonoid biosynthesis;ko00945//Stilbenoid, diarylheptanoid and gingerol biosynthesis	K13065	-	-	-
XLOC_011178	5	0	0.52	0.001	-9.02237	0.00109384	0.00511813	yes	-	-	-	-	-	-	-	-	-
XLOC_011260	54	7.66667	4.40333	0.693333	-2.66698	4.66e-08	5.99e-07	yes	-	ONI17268.1 hypothetical protein PRUPE_3G149400 [Prunus persica]	-	-	-	-	-	-	-
XLOC_011591	3.23333	0	0.21	0.001	-7.71425	0.0150149	0.0475105	yes	-	XP_008245715.1 PREDICTED: UPF0481 protein At3g47200-like [Prunus mume]	-	-	-	-	-	-	-
XLOC_011657	62.6667	18.3333	1.91333	0.64	-1.57994	4.61e-06	3.97e-05	yes	At1g13570	XP_007217791.1 hypothetical protein PRUPE_ppa020992mg [Prunus persica]	-	-	-	-	-	-	-
XLOC_012022	88.4767	34.7233	1.75667	0.786667	-1.15902	0.000557482	0.00286262	yes	CSA1	XP_007221565.1 hypothetical protein PRUPE_ppa015313mg, partial [Prunus persica]	-	-	-	-	-	-	-
XLOC_012066	8.33333	28.6667	0.186667	0.756667	2.01919	6.55e-06	5.42e-05	yes	ABCE2	XP_007216670.1 hypothetical protein PRUPE_ppa1027195mg [Prunus persica]	-	-	-	-	-	-	-
XLOC_012361	155.333	26.6667	4.74333	0.913333	-2.37669	1.1e-09	1.88e-08	yes	-	ONI16443.1 hypothetical protein PRUPE_3G098500 [Prunus persica]	Environmental Information Processing	Membrane transport	ko02010//ABC transporters	K05674	-	-	-
XLOC_012468	74.3333	30.6667	4.12	1.98667	-1.05229	6.82e-05	0.000450285	yes	BUB1	XP_007198866.1 hypothetical protein PRUPE_ppa018825mg [Prunus persica]	-	-	-	-	-	-	-
XLOC_012469	34.6667	11.6667	1.51	0.58	-1.38042	0.000113759	0.000708452	yes	BUB1	ONI17130.1 hypothetical protein PRUPE_3G139700 [Prunus persica]	-	-	-	-	-	-	-
XLOC_012531	75	29	0.746667	0.326667	-1.19265	2.23e-05	0.000164891	yes	-	XP_016651634.1 PREDICTED: LOW QUALITY PROTEIN: uncharacterized protein LOC103339241 [Prunus mume]	-	-	-	-	-	-	-
XLOC_012565	132.333	36	5.06	1.53	-1.72561	5.45e-08	6.89e-07	yes	-	-	-	-	-	-	-	-	-
XLOC_013315	16.3333	1.66667	1.59333	0.193333	-3.04289	7.83e-06	6.36e-05	yes	-	XP_016650037.1 PREDICTED: protein CHROMATIN REMODELING 4-like [Prunus mume]	-	-	-	-	-	-	-
XLOC_013529	7	1	0.43	0.0666667	-2.6893	0.00355601	0.0142202	yes	-	XP_007214365.1 hypothetical protein PRUPE_ppb020871mg, partial [Prunus persica]	Metabolism	Amino acid metabolism;Biosynthesis of other secondary metabolites;Global and Overview	ko01100//Metabolic pathways;ko01110//Biosynthesis of secondary metabolites;ko00350//Tyrosine metabolism;ko00950//Isoquinoline alkaloid biosynthesis	K00422	-	-	-
XLOC_013553	50	21	4.43333	2.11667	-1.0666	0.000871626	0.00420746	yes	-	XP_008388946.1 PREDICTED: 8-amino-7-oxononanoate synthase isoform X1 [Malus domestica]	Metabolism	Global and Overview;Metabolism of cofactors and vitamins	ko01100//Metabolic pathways;ko00780//Biotin metabolism	K00652	-	-	-
XLOC_013587	41.3333	7.66667	2.63333	0.55	-2.25939	1.94e-05	0.000144903	yes	-	-	-	-	-	-	-	-	-
XLOC_013811	2	7.33333	0.206667	0.873333	2.07923	0.0143285	0.0457484	yes	-	ONH95593.1 hypothetical protein PRUPE_7G080000 [Prunus persica]	-	-	-	-	-	-	-
XLOC_014565	14.3333	2.66667	0.403333	0.0866667	-2.21842	0.000221796	0.00127335	yes	AMC1	XP_008357014.1 PREDICTED: uncharacterized protein LOC103420756 [Malus domestica]	-	-	-	-	-	-	-
XLOC_014719	144.667	52.3333	9.41667	3.95	-1.25336	3.08e-07	3.35e-06	yes	-	ONI24952.1 hypothetical protein PRUPE_2G271500, partial [Prunus persica]	-	-	-	-	-	-	-
XLOC_014880	2	7.66667	0.146667	0.663333	2.17719	0.0105974	0.0356267	yes	-	ONI20362.1 hypothetical protein PRUPE_2G011600 [Prunus persica]	-	-	-	-	-	-	-
XLOC_014929	46	6.33333	4.51	0.71	-2.66724	1.29e-08	1.85e-07	yes	-	-	-	-	-	-	-	-	-
XLOC_014934	18.6667	5.33333	0.95	0.306667	-1.63126	0.000824226	0.00400941	yes	-	ONI20685.1 hypothetical protein PRUPE_2G029300 [Prunus persica]	-	-	-	-	-	-	-
XLOC_015133	4.66667	0.333333	0.146667	0.01	-3.87447	0.00550846	0.0205956	yes	-	-	-	-	-	-	-	-	-
XLOC_015231	6.33333	1	0.193333	0.0366667	-2.39855	0.0108267	0.0362979	yes	GSNAP	XP_007213729.1 hypothetical protein PRUPE_ppa000307mg [Prunus persica]	-	-	-	-	-	-	-
XLOC_015277	11.7567	1.66667	1.44	0.253333	-2.50696	0.00308984	0.012624	yes	CER1	XP_008232283.1 PREDICTED: protein ECERIFERUM 1-like [Prunus mume]	Metabolism	Lipid metabolism;Global and Overview	ko01110//Biosynthesis of secondary metabolites;ko00073//Cutin, suberine and wax biosynthesis	K15404	-	-	-
XLOC_015306	16	5	0.92	0.333333	-1.46467	0.0047047	0.0180372	yes	-	ONI22374.1 hypothetical protein PRUPE_2G125000 [Prunus persica]	-	-	-	-	-	-	-
XLOC_015402	70	257.667	3.55667	15.0567	2.0818	2.6e-26	2.47e-24	yes	-	XP_007219079.1 hypothetical protein PRUPE_ppa014915mg [Prunus persica]	-	-	-	-	-	-	-
XLOC_016702	311.667	90.6667	8.07	2.67333	-1.59393	2.29e-16	9.94e-15	yes	PDR1	XP_007200339.1 hypothetical protein PRUPE_ppa000227mg [Prunus persica]	-	-	-	-	-	-	-
XLOC_016706	10.8967	0	0.603333	0.001	-9.23681	6.98e-06	5.74e-05	yes	-	XP_008245929.1 PREDICTED: uncharacterized protein LOC103344079, partial [Prunus mume]	-	-	-	-	-	-	-
XLOC_016777	23.61	3.88	1.33333	0.253333	-2.39593	2.81e-07	3.09e-06	yes	-	XP_008235798.1 PREDICTED: uncharacterized protein LOC103334606 [Prunus mume]	-	-	-	-	-	-	-
XLOC_016992	265.667	27.3333	8.40333	0.956667	-3.13487	7.06e-33	1.12e-30	yes	T6ODM	XP_009343911.1 PREDICTED: protein SRG1-like [Pyrus x bretschneideri]	-	-	-	-	-	-	-
XLOC_017220	306	87.6667	10.5333	3.06667	-1.78022	2.37e-10	4.48e-09	yes	CNGC1	XP_011469707.1 PREDICTED: cyclic nucleotide-gated ion channel 1-like [Fragaria vesca subsp. vesca] [Fragaria vesca]	Organismal Systems	Environmental adaptation	ko04626//Plant-pathogen interaction	K05391	-	-	-
XLOC_017223	137.64	50.77	10.5267	4.46333	-1.23786	5.29e-07	5.51e-06	yes	JMT	XP_007201244.1 hypothetical protein PRUPE_ppa012364mg [Prunus persica]	Metabolism	Global and Overview;Lipid metabolism	ko01110//Biosynthesis of secondary metabolites;ko00592//alpha-Linolenic acid metabolism	K08241	-	-	-
XLOC_017452	33.3333	11	0.683333	0.246667	-1.47003	0.00681054	0.0246363	yes	-	CBL94154.1 putative polyprotein (retrotrasposon protein) [Malus domestica]	-	-	-	-	-	-	-
XLOC_017593	5.66667	1	0.266667	0.0566667	-2.23447	0.0104643	0.0352616	yes	-	ONH93767.1 hypothetical protein PRUPE_8G251500 [Prunus persica]	-	-	-	-	-	-	-
XLOC_017843	50.6667	19.3333	2.34	1.02333	-1.19323	5.11e-05	0.000348424	yes	At3g19950	ONH93076.1 hypothetical protein PRUPE_8G211400 [Prunus persica]	-	-	-	-	-	-	-
XLOC_017858	30.4367	5	2.93667	0.553333	-2.40796	1.36e-07	1.6e-06	yes	-	XP_008245929.1 PREDICTED: uncharacterized protein LOC103344079, partial [Prunus mume]	-	-	-	-	-	-	-
XLOC_017899	34	9.33333	1.16667	0.353333	-1.72329	0.000257588	0.00145274	yes	-	-	-	-	-	-	-	-	-
XLOC_018031	32.3333	6.66667	2.77667	0.676667	-2.03684	1.81e-07	2.07e-06	yes	-	XP_008224462.2 PREDICTED: zeaxanthin epoxidase, chloroplastic-like [Prunus mume]	-	-	-	-	-	-	-
XLOC_018387	72.3333	29	2.95667	1.33	-1.15255	0.001298	0.00595986	yes	At4g34450	ONH91360.1 hypothetical protein PRUPE_8G109500 [Prunus persica]	-	-	-	-	-	-	-
XLOC_018421	53.6667	144.667	1.96333	6.06	1.62601	1.06e-11	2.41e-10	yes	ARG7	ONH90867.1 hypothetical protein PRUPE_8G078900 [Prunus persica]	Environmental Information Processing	Signal transduction	ko04075//Plant hormone signal transduction	K14488	-	-	-
XLOC_018471	88.6667	17.6667	2.6	0.61	-2.09163	2.69e-12	6.65e-11	yes	UGT85A24	ONH90609.1 hypothetical protein PRUPE_8G063700 [Prunus persica]	-	-	-	-	-	-	-
XLOC_018566	7	0	0.323333	0.001	-8.33688	0.000238979	0.00135998	yes	-	ONH90454.1 hypothetical protein PRUPE_8G055300 [Prunus persica]	-	-	-	-	-	-	-
XLOC_018720	1	5.33333	0.0566667	0.353333	2.64046	0.00296966	0.0121898	yes	-	-	-	-	-	-	-	-	-
XLOC_018745	50.32	12.7667	2.69667	1.26333	-1.09394	3.23e-06	2.86e-05	yes	-	XP_007226466.1 hypothetical protein PRUPE_ppb017830mg [Prunus persica]	-	-	-	-	-	-	-
XLOC_018966	9.66667	1	0.486667	0.06	-3.0199	0.000232421	0.00132791	yes	-	-	-	-	-	-	-	-	-
XLOC_019047	59.6933	24.75	3.69667	1.79333	-1.04358	0.000354119	0.00191653	yes	-	-	-	-	-	-	-	-	-
XLOC_019374	19.7433	38.62	1.42667	3.21	1.16993	9.98e-05	0.000630881	yes	ABCB21	XP_007225454.1 hypothetical protein PRUPE_ppa000316mg [Prunus persica]	Environmental Information Processing	Membrane transport	ko02010//ABC transporters	K05658	-	-	-
XLOC_019375	10.6867	19.5467	0.61	1.31	1.10269	0.0103229	0.0348499	yes	ABCB11	XP_007225454.1 hypothetical protein PRUPE_ppa000316mg [Prunus persica]	Environmental Information Processing	Membrane transport	ko02010//ABC transporters	K05658	-	-	-
XLOC_019841	36.6667	14.6667	2.59	1.1	-1.23545	0.00129434	0.00594709	yes	-	ONI09002.1 hypothetical protein PRUPE_5G211600 [Prunus persica]	-	-	-	-	-	-	-
XLOC_020216	106	36	4.71667	1.3	-1.85926	0.000103615	0.000652547	yes	-	XP_007217810.1 hypothetical protein PRUPE_ppb012484mg [Prunus persica]	-	-	-	-	-	-	-
XLOC_020219	230.667	98.6667	5.66667	2.74667	-1.04482	3.68e-05	0.000259722	yes	snrpd2	XP_007209831.1 hypothetical protein PRUPE_ppa014457mg [Prunus persica]	Genetic Information Processing	Transcription	ko03040//Spliceosome	K11096	-	-	-
XLOC_020256	811	264	36.0367	13.6633	-1.39916	3.25e-30	4.15e-28	yes	CYP75A1	XP_007209906.1 hypothetical protein PRUPE_ppa004281mg [Prunus persica]	-	-	-	-	-	-	-
XLOC_020417	22.3333	7.66667	1.77667	0.716667	-1.3098	0.0103138	0.034836	yes	-	-	-	-	-	-	-	-	-
XLOC_020519	119.333	225.667	10.4433	22.91	1.1334	2.95e-10	5.5e-09	yes	-	XP_008239315.1 PREDICTED: uncharacterized protein LOC103337921 isoform X2 [Prunus mume]	-	-	-	-	-	-	-
XLOC_020696	7.66667	2	0.94	0.266667	-1.81762	0.0127383	0.0415606	yes	PRE4	XP_007210662.1 hypothetical protein PRUPE_ppa022186mg [Prunus persica]	-	-	-	-	-	-	-
XLOC_021054	7.98333	0.333333	0.61	0.0266667	-4.5157	0.00633882	0.0232202	yes	-	XP_007215572.1 hypothetical protein PRUPE_ppa007489mg [Prunus persica]	-	-	-	-	-	-	-
XLOC_021062	23.6667	3.66667	2.48333	0.453333	-2.45363	1.44e-05	0.000111213	yes	-	XP_016652791.1 PREDICTED: uncharacterized protein LOC103344394 [Prunus mume]	-	-	-	-	-	-	-
XLOC_021078	4.59333	0	0.456667	0.001	-8.835	0.00583718	0.0216366	yes	-	XP_016652791.1 PREDICTED: uncharacterized protein LOC103344394 [Prunus mume]	-	-	-	-	-	-	-
XLOC_021116	10.43	0.68	0.686667	0.08	-3.10154	0.00325035	0.0131834	yes	-	-	-	-	-	-	-	-	-
XLOC_021120	89.8167	33.21	0.946667	0.406667	-1.21901	7.8e-06	6.34e-05	yes	At4g27190	XP_016651504.1 PREDICTED: LOW QUALITY PROTEIN: probable disease resistance protein At4g27220 [Prunus mume]	-	-	-	-	-	-	-
XLOC_021319	3.66667	0	0.206667	0.001	-7.69116	0.0105712	0.0355565	yes	-	ONH96150.1 hypothetical protein PRUPE_7G110000 [Prunus persica]	-	-	-	-	-	-	-
XLOC_021353	95.6667	26	8.22667	2.43667	-1.7554	0.00135307	0.00618027	yes	PSK3	XP_007202820.1 hypothetical protein PRUPE_ppa014247mg [Prunus persica]	-	-	-	-	-	-	-
XLOC_021360	39	10.6667	3.28667	1.03333	-1.66932	2.65e-05	0.000192596	yes	-	XP_007203197.1 hypothetical protein PRUPE_ppa025282mg, partial [Prunus persica]	-	-	-	-	-	-	-
XLOC_021484	25	3.66667	3.71333	0.61	-2.60583	0.000931792	0.00445517	yes	-	-	-	-	-	-	-	-	-
XLOC_021567	14.3333	219	0.383333	6.96	4.18242	2.15e-41	5.42e-39	yes	-	XP_008338005.1 PREDICTED: uncharacterized protein DDB_G0290685-like [Malus domestica]	-	-	-	-	-	-	-
XLOC_021577	0.333333	23	0.01	0.83	6.37504	1.55e-15	6.09e-14	yes	SPAC644.07	XP_007202047.1 hypothetical protein PRUPE_ppa004546mg [Prunus persica]	-	-	-	-	-	-	-
XLOC_021641	211	73.3333	3.29333	1.31	-1.32998	1.28e-08	1.83e-07	yes	ZMYM5	XP_007204712.1 hypothetical protein PRUPE_ppa014780mg, partial [Prunus persica]	-	-	-	-	-	-	-
XLOC_021701	29.1533	10.81	2.58667	1.04	-1.31451	0.00107999	0.00506155	yes	CRTL-E-1	XP_008242382.1 PREDICTED: lycopene epsilon cyclase, chloroplastic [Prunus mume]	Metabolism	Global and Overview;Metabolism of terpenoids and polyketides	ko01100//Metabolic pathways;ko01110//Biosynthesis of secondary metabolites;ko00906//Carotenoid biosynthesis	K06444	-	-	-
XLOC_021985	2379.67	998.667	216.77	102.06	-1.08675	2.52e-21	1.7e-19	yes	-	-	-	-	-	-	-	-	-
XLOC_022105	15.6833	5.66667	1.59333	0.64	-1.3159	0.00871309	0.0302778	yes	RBL9	XP_007215572.1 hypothetical protein PRUPE_ppa007489mg [Prunus persica]	-	-	-	-	-	-	-
XLOC_022117	3.26	0	0.23	0.001	-7.84549	0.00745611	0.026536	yes	-	-	-	-	-	-	-	-	-
XLOC_022636	119.667	21.6667	6.93333	1.44333	-2.26414	4.37e-19	2.4e-17	yes	-	XP_007204789.1 hypothetical protein PRUPE_ppa018924mg, partial [Prunus persica]	-	-	-	-	-	-	-
XLOC_022828	193.667	468	11.7467	33.1267	1.49574	6.74e-24	5.63e-22	yes	AGP20	ONH97878.1 hypothetical protein PRUPE_7G215700 [Prunus persica]	-	-	-	-	-	-	-
XLOC_022910	81	19	6.44	1.75333	-1.87696	6.2e-12	1.46e-10	yes	-	CBI28080.3 unnamed protein product, partial [Vitis vinifera]	-	-	-	-	-	-	-
XLOC_023044	8.62	0.626667	0.69	0.0533333	-3.69349	0.0125126	0.0409442	yes	-	ONH98670.1 hypothetical protein PRUPE_7G261100 [Prunus persica]	-	-	-	-	-	-	-
#N/A	16420.3	1263.33	1104.49	94.6867	-3.54408	9.78e-23	7.6e-21	yes	SN2	PREDICTED: snakin-2 [Prunus mume]	-	-	-	-	-	-	-
#N/A	163.667	60	11.42	4.83	-1.24147	5.6e-07	5.82e-06	yes	--	PREDICTED: cysteine-rich and transmembrane domain-containing protein A-like [Prunus mume]	-	-	-	-	-	-	-
#N/A	88.8833	162.707	5.53667	11.86	1.09901	9.74e-07	9.64e-06	yes	PRUA1	PREDICTED: major allergen Pru ar 1-like [Prunus mume]	-	-	-	-	-	-	-
#N/A	120.51	246.757	10.56	25.38	1.26508	4.36e-12	1.05e-10	yes	PRUA1	PREDICTED: major allergen Pru ar 1-like [Prunus mume]	-	-	-	-	-	-	-
#N/A	17.3333	5.33333	0.876667	0.263333	-1.73514	0.00283652	0.0117006	yes	HEI10	PREDICTED: E3 ubiquitin-protein ligase CCNB1IP1 homolog isoform X1 [Prunus mume]	-	-	-	-	-	-	-
#N/A	407.333	136.667	31.0033	11.8867	-1.38308	2.62e-14	8.55e-13	yes	VHA-e1	PREDICTED: V-type proton ATPase subunit e1 [Prunus mume]	Metabolism;Cellular Processes	Global and Overview;Energy metabolism;Transport and catabolism	ko01100//Metabolic pathways;ko00190//Oxidative phosphorylation;ko04145//Phagosome	K02153	-	-	-
#N/A	14205.7	6084.33	516.193	256.15	-1.01092	2.44e-26	2.32e-24	yes	At4g22758	PREDICTED: uncharacterized protein LOC103326671 [Prunus mume]	-	-	-	-	-	-	-
#N/A	60.3333	11	5.69333	1.14	-2.32024	4.78e-08	6.13e-07	yes	--	PREDICTED: uncharacterized protein LOC103329651 [Prunus mume]	-	-	-	-	-	-	-
#N/A	26228.7	8096	1082.98	384.28	-1.49477	2.97e-52	1.81e-49	yes	EXL2	PREDICTED: protein EXORDIUM-like 2 [Prunus mume]	-	-	-	-	-	-	-
#N/A	93	193	8.87333	21.4067	1.27051	1.67e-10	3.19e-09	yes	--	PREDICTED: uncharacterized N-acetyltransferase DDB_G0290199 [Prunus mume]	-	-	-	-	-	-	-
