# Supplementary material for: Comparative gene expression analysis reveals that multiple mechanisms regulate the weeping trait in Prunus mume
Source: Sci Rep. 2021 Jan 29;11:2675. doi: 10.1038/s41598-021-81892-3 (PMC7846751; doi:10.1038/s41598-021-81892-3)
Supplement: Supplementary file 12 — Supplementary Information 12 [file 41598_2021_81892_MOESM12_ESM.xlsx]

## Sheet: Sheet1
Gene ID	Gene location	omega-site position	Specificity
Pm008513	LOCUS=PM2:33665057:3	37	0.997	PREDICTED: ABC transporter B family member 4-like, partial [Prunus mume]
Pm009399	LOCUS=PM2:40707645:4	84	0.998	PREDICTED: 1-aminocyclopropane-1-carboxylate [Prunus dulcis]
Pm025033	LOCUS=PM7:15657728:1	431	0.997	PREDICTED: protein COBRA-like [Prunus mume]
Pm029196	LOCUS=SCAFFOLD205:19	129	1	PREDICTED: cytokinesis protein sepA [Prunus mume]
Pm004600	LOCUS=PM2:5999683:60	113	1	PREDICTED: EG45-like domain containing protein [Prunus mume]
Pm015765	LOCUS=PM4:21305171:2	110	1	PREDICTED: gibberellin-regulated protein 14-like [Prunus mume]
Pm005920	LOCUS=PM2:13717179:1	449	1	PREDICTED: IAA-alanine resistance protein 1 [Prunus mume]
Pm028034	LOCUS=SCAFFOLD103:24	417	0.995	PREDICTED: IAA-amino acid hydrolase ILR1-like 3 [Prunus mume]
Pm029897	LOCUS=SCAFFOLD371:27	226	1	PREDICTED: auxin-induced in root cultures protein 12 [Prunus mume]
Pm027157	LOCUS=PM8:13769593:1	281	0.998	PREDICTED: auxin-induced in root cultures protein 12-like [Prunus mume]
Pm029896	LOCUS=SCAFFOLD371:26	216	1	PREDICTED: auxin-induced in root cultures protein 12-like [Prunus mume]
Pm002575	LOCUS=PM1:20313949:2	541	0.995	PREDICTED: laccase-7 [Prunus mume]
Pm020083	LOCUS=PM6:1052288:10	163	0.996	PREDICTED: pectinesterase inhibitor [Ziziphus jujuba]
Pm007740	LOCUS=PM2:27962198:2	381	0.996	PREDICTED: exopolygalacturonase-like [Prunus mume]
Pm016401	LOCUS=PM5:1090299:10	384	0.996	PREDICTED: exopolygalacturonase-like [Prunus mume]
Pm028444	LOCUS=SCAFFOLD1283:1	386	0.996	PREDICTED: exopolygalacturonase-like [Prunus mume]
Pm016398	LOCUS=PM5:1082286:10	384	0.996	PREDICTED: exopolygalacturonase-like [Prunus mume]
Pm016399	LOCUS=PM5:1084957:10	384	0.996	PREDICTED: exopolygalacturonase-like [Prunus mume]
Pm016400	LOCUS=PM5:1087628:10	384	0.996	PREDICTED: exopolygalacturonase-like [Prunus mume]
Pm026333	LOCUS=PM8:9262191:92	458	0.999	PREDICTED: probable pectate lyase 12 [Prunus mume]
Pm006816	LOCUS=PM2:19345940:1	368	0.995	PREDICTED: probable pectate lyase 5 [Prunus mume]
Pm007673	LOCUS=PM2:27238589:2	546	0.996	PREDICTED: probable pectinesterase/pectinesterase inhibitor 35 [Prunus mume]
Pm011244	LOCUS=PM3:9829498:98	299	0.995	PREDICTED: probable protein phosphatase 2C 55 [Prunus mume]
Pm012307	LOCUS=PM3:18528645:1	461	0.995	PREDICTED: UDP-glucose 6-dehydrogenase 1-like [Prunus mume]
Pm016000	LOCUS=PM4:22618927:2	460	0.995	PREDICTED: UDP-glucose 6-dehydrogenase 1-like [Prunus mume]
Pm024980	LOCUS=PM7:15375580:1	458	0.995	PREDICTED: UDP-glucose 6-dehydrogenase 5 [Prunus mume]
Pm017529	LOCUS=PM5:11994690:1	166	0.997	Pectinesterase inhibitor [Corchorus capsularis]
Pm011667	LOCUS=PM3:12710448:1	712	0.996	PREDICTED: cellulose synthase-like protein G2 [Prunus mume]
Pm009422	LOCUS=PM2:40874614:4	692	0.998	PREDICTED: cellulose synthase-like protein G2 isoform X1 [Prunus mume]
Pm009423	LOCUS=PM2:40888911:4	725	0.996	PREDICTED: cellulose synthase-like protein G3 [Prunus mume]
Pm015384	LOCUS=PM4:19146174:1	430	0.999	PREDICTED: COBRA-like protein 1 [Prunus mume]
Pm021030	LOCUS=PM6:6292249:62	354	0.999	PREDICTED: COBRA-like protein 1 [Prunus mume]
Pm015385	LOCUS=PM4:19149991:1	409	0.996	PREDICTED: COBRA-like protein 4 [Prunus mume]
Pm025030	LOCUS=PM7:15644171:1	417	1	PREDICTED: COBRA-like protein 4 [Prunus mume]
Pm025031	LOCUS=PM7:15651768:1	414	1	PREDICTED: COBRA-like protein 4 [Prunus mume]
Pm025032	LOCUS=PM7:15655140:1	434	0.996	PREDICTED: COBRA-like protein 4 [Prunus mume]
Pm003928	LOCUS=PM2:1238095:12	399	0.999	PREDICTED: COBRA-like protein 6 [Prunus mume]
Pm008284	LOCUS=PM2:32154471:3	632	0.998	PREDICTED: COBRA-like protein 7 [Prunus mume]
Pm010895	LOCUS=PM3:7483024:74	256	0.999	Acid phosphatase/vanadium-dependent haloperoxidase-related protein [Corchorus capsularis]
Pm028089	LOCUS=SCAFFOLD103:58	516	0.995	amygdalin hydrolase isoform AH I precursor [Prunus serotina]
Pm019178	LOCUS=PM5:22571678:2	500	1	aspartic proteinase-like protein 1 [Prunus avium]
Pm010401	LOCUS=PM3:4255206:42	365	0.999	carbohydrate binding domain-containing protein precursor [Solanum lycopersicum]
Pm019301	LOCUS=PM5:23215474:2	523	0.998	Divalent ion symporter isoform 1 [Theobroma cacao]
Pm002156	LOCUS=PM1:17094841:1	214	0.996	DUF674 domain-containing protein [Cephalotus follicularis]
Pm000539	LOCUS=PM1:3337832:33	344	0.995	Gastrula zinc finger xFG20-1 [Gossypium arboreum]
Pm003566	LOCUS=PM1:25637036:2	378	1	GPI-anchor transamidase-like protein [Medicago truncatula]
Pm004837	LOCUS=PM2:7485876:74	112	0.999	Hypothetical predicted protein [Prunus dulcis]
Pm012694	LOCUS=PM3:22479579:2	160	0.998	Hypothetical predicted protein [Prunus dulcis]
Pm005470	LOCUS=PM2:11222354:1	35	0.999	hypothetical protein PRUPE_1G415300 [Prunus persica]
Pm004916	LOCUS=PM2:8084116:80	167	1	hypothetical protein PRUPE_1G461900 [Prunus persica]
Pm029935	LOCUS=SCAFFOLD378:13	46	0.999	hypothetical protein PRUPE_2G010900 [Prunus persica]
Pm016333	LOCUS=PM5:623072:623	46	0.998	hypothetical protein PRUPE_2G011300 [Prunus persica]
Pm016339	LOCUS=PM5:643516:643	46	0.998	hypothetical protein PRUPE_2G011300 [Prunus persica]
Pm014367	LOCUS=PM4:12105842:1	133	0.999	hypothetical protein PRUPE_3G159100 [Prunus persica]
Pm004876	LOCUS=PM2:7766615:77	107	0.997	hypothetical protein PRUPE_4G129200 [Prunus persica]
Pm027407	LOCUS=PM8:15091528:1	34	0.998	hypothetical protein PRUPE_7G229500 [Prunus persica]
Pm029523	LOCUS=SCAFFOLD266:20	204	0.998	hypothetical protein PRUPE_ppa010855mg [Prunus persica]
Pm022226	LOCUS=PM6:15286689:1	105	0.999	hypothetical protein PRUPE_ppa012458mg [Prunus persica]
Pm004878	LOCUS=PM2:7775396:77	78	0.999	hypothetical protein PRUPE_ppa022094mg [Prunus persica]
Pm029497	LOCUS=SCAFFOLD265:63	185	1	hypothetical protein PRUPE_ppa023646mg [Prunus persica]
Pm030535	LOCUS=SCAFFOLD56:609	167	0.996	hypothetical protein PRUPE_ppa024660mg [Prunus persica]
Pm025850	LOCUS=PM8:5731808:57	40	1	hypothetical protein Pyn_11992 [Prunus yedoensis var. nudiflora]
Pm027160	LOCUS=PM8:13789109:1	212	0.999	hypothetical protein Pyn_37787 [Prunus yedoensis var. nudiflora]
Pm019434	LOCUS=PM5:23870142:2	160	0.999	Lipoxygenase, LH2 [Corchorus olitorius]
Pm022848	LOCUS=PM6:21070821:2	328	0.998	PAP2_C domain-containing protein [Cephalotus follicularis]
Pm010890	LOCUS=PM3:7454211:74	48	0.999	patellin-3 [Prunus yedoensis var. nudiflora]
Pm001407	LOCUS=PM1:9872006:98	145	0.995	Pollen_Ole_e_I domain-containing protein [Cephalotus follicularis]
Pm008696	LOCUS=PM2:35218089:3	551	0.996	PREDICTED: (R)-mandelonitrile lyase 4 [Prunus mume]
Pm020025	LOCUS=PM6:801536:802	176	0.996	PREDICTED: 21 kDa protein-like [Prunus mume]
Pm023351	LOCUS=PM7:4343091:43	157	0.999	PREDICTED: acanthoscurrin-2-like [Prunus mume]
Pm026332	LOCUS=PM8:9249308:92	519	0.997	PREDICTED: alpha carbonic anhydrase 7-like [Prunus mume]
Pm006814	LOCUS=PM2:19339483:1	111	0.996	PREDICTED: anther-specific protein BCP1 [Prunus mume]
Pm024093	LOCUS=PM7:10348191:1	44	0.997	PREDICTED: arabinogalactan peptide 22-like [Prunus mume]
Pm003536	LOCUS=PM1:25514112:2	450	0.996	PREDICTED: aspartic proteinase CDR1-like [Prunus mume]
Pm003537	LOCUS=PM1:25516635:2	455	1	PREDICTED: aspartic proteinase CDR1-like [Prunus mume]
Pm001951	LOCUS=PM1:15243643:1	502	1	PREDICTED: aspartic proteinase-like protein 1 [Prunus mume]
Pm003707	LOCUS=PM1:26463904:2	463	1	PREDICTED: aspartic proteinase-like protein 2 [Prunus mume]
Pm019875	LOCUS=PM6:51927:5339	459	1	PREDICTED: aspartic proteinase-like protein 2 [Prunus mume]
Pm025370	LOCUS=PM8:670643:672	157	0.999	PREDICTED: aspartic proteinase-like protein 2 [Prunus mume]
Pm026896	LOCUS=PM8:12348996:1	488	0.999	PREDICTED: aspartyl protease family protein 1-like [Prunus mume]
Pm022763	LOCUS=PM6:20467348:2	892	0.995	PREDICTED: bifunctional aspartokinase/homoserine dehydrogenase 1, chloroplastic-like isoform X1 [Prunus mume]
Pm022929	LOCUS=PM7:493780:503	880	0.996	PREDICTED: bifunctional aspartokinase/homoserine dehydrogenase 1, chloroplastic-like isoform X1 [Prunus mume]
Pm004481	LOCUS=PM2:5313094:53	158	1	PREDICTED: blue copper protein [Prunus mume]
Pm015241	LOCUS=PM4:18322644:1	214	1	PREDICTED: blue copper protein [Prunus mume]
Pm027570	LOCUS=PM8:15912880:1	405	1	PREDICTED: blue copper protein-like [Malus domestica]
Pm026985	LOCUS=PM8:12801338:1	2193	0.999	PREDICTED: brefeldin A-inhibited guanine nucleotide-exchange protein 5 [Prunus mume]
Pm010311	LOCUS=PM3:3767807:37	721	1	PREDICTED: carboxyl-terminal-processing peptidase 1, chloroplastic [Prunus mume]
Pm028051	LOCUS=SCAFFOLD103:33	131	0.996	PREDICTED: casparian strip membrane protein POPTRDRAFT_763057-like [Prunus mume]
Pm026537	LOCUS=PM8:10398378:1	127	0.999	PREDICTED: CASP-like protein ARALYDRAFT_485429 [Prunus mume]
Pm008393	LOCUS=PM2:32822870:3	149	0.997	PREDICTED: cell wall / vacuolar inhibitor of fructosidase 1-like [Prunus mume]
Pm017414	LOCUS=PM5:10911188:1	554	0.998	PREDICTED: chromo domain-containing protein LHP1 [Prunus mume]
Pm022227	LOCUS=PM6:15289212:1	105	0.998	PREDICTED: classical arabinogalactan protein 1 [Prunus mume]
Pm013187	LOCUS=PM4:2360806:23	115	1	PREDICTED: classical arabinogalactan protein 1-like [Prunus mume]
Pm022031	LOCUS=PM6:13292699:1	80	0.999	PREDICTED: classical arabinogalactan protein 1-like [Prunus mume]
Pm002131	LOCUS=PM1:16922856:1	133	0.998	PREDICTED: classical arabinogalactan protein 4 [Prunus mume]
Pm026535	LOCUS=PM8:10386039:1	277	0.998	PREDICTED: cold-regulated 413 plasma membrane protein 2-like [Prunus mume]
Pm013668	LOCUS=PM4:5858223:58	168	0.998	PREDICTED: cucumber peeling cupredoxin-like [Prunus mume]
Pm016899	LOCUS=PM5:5764404:57	186	0.999	PREDICTED: cucumber peeling cupredoxin-like [Prunus mume]
Pm017959	LOCUS=PM5:15261343:1	189	0.999	PREDICTED: cucumber peeling cupredoxin-like [Prunus mume]
Pm027571	LOCUS=PM8:15916790:1	213	1	PREDICTED: cucumber peeling cupredoxin-like [Prunus mume]
Pm028450	LOCUS=SCAFFOLD1289:1	173	0.999	PREDICTED: cucumber peeling cupredoxin-like [Prunus mume]
Pm017954	LOCUS=PM5:15225485:1	435	0.996	PREDICTED: cytochrome P450 704C1-like [Prunus mume]
Pm027311	LOCUS=PM8:14593336:1	470	0.995	PREDICTED: cytochrome P450 77A3 [Prunus mume]
Pm005751	LOCUS=PM2:12725085:1	453	0.999	PREDICTED: cytochrome P450 CYP82D47-like [Prunus mume]
Pm005686	LOCUS=PM2:12367847:1	157	0.999	PREDICTED: early nodulin-like protein 1 [Prunus mume]
Pm014162	LOCUS=PM4:10085947:1	183	0.999	PREDICTED: early nodulin-like protein 1 [Prunus mume]
Pm027743	LOCUS=PM8:16816107:1	147	0.997	PREDICTED: early nodulin-like protein 1 [Prunus mume]
Pm026158	LOCUS=PM8:8183636:81	155	1	PREDICTED: early nodulin-like protein 2 [Fragaria vesca subsp. vesca] [Fragaria vesca]
Pm020180	LOCUS=PM6:1617594:16	264	1	PREDICTED: early nodulin-like protein 2 [Prunus mume]
Pm020181	LOCUS=PM6:1620145:16	171	1	PREDICTED: early nodulin-like protein 2 [Prunus mume]
Pm001773	LOCUS=PM1:13441240:1	129	0.998	PREDICTED: egg cell-secreted protein 1.3-like [Prunus mume]
Pm007492	LOCUS=PM2:25331704:2	613	0.996	PREDICTED: endochitinase EP3-like [Prunus mume]
Pm006230	LOCUS=PM2:15550765:1	504	1	PREDICTED: endoglucanase 10-like [Prunus mume]
Pm017489	LOCUS=PM5:11632862:1	722	0.996	PREDICTED: endoglucanase 14-like [Prunus mume]
Pm019598	LOCUS=PM5:24778629:2	256	1	PREDICTED: FAS1 domain-containing protein SELMODRAFT_448915 [Theobroma cacao]
Pm012112	LOCUS=PM3:16225587:1	388	0.999	PREDICTED: fasciclin-like arabinogalactan protein 1 [Prunus mume]
Pm030102	LOCUS=SCAFFOLD475:78	219	0.999	PREDICTED: fasciclin-like arabinogalactan protein 11 [Prunus mume]
Pm001003	LOCUS=PM1:6288087:62	272	0.999	PREDICTED: fasciclin-like arabinogalactan protein 12 [Prunus mume]
Pm001004	LOCUS=PM1:6290838:62	260	0.997	PREDICTED: fasciclin-like arabinogalactan protein 12 [Prunus mume]
Pm001006	LOCUS=PM1:6306844:63	256	0.997	PREDICTED: fasciclin-like arabinogalactan protein 12 [Prunus mume]
Pm001007	LOCUS=PM1:6311208:63	256	0.999	PREDICTED: fasciclin-like arabinogalactan protein 12 [Prunus mume]
Pm001008	LOCUS=PM1:6315348:63	249	0.999	PREDICTED: fasciclin-like arabinogalactan protein 12 [Prunus mume]
Pm001005	LOCUS=PM1:6300471:63	215	0.997	PREDICTED: fasciclin-like arabinogalactan protein 12 isoform X1 [Prunus mume]
Pm027525	LOCUS=PM8:15705427:1	221	1	PREDICTED: fasciclin-like arabinogalactan protein 13 [Prunus mume]
Pm004915	LOCUS=PM2:8082620:80	248	1	PREDICTED: fasciclin-like arabinogalactan protein 14 [Prunus mume]
Pm015060	LOCUS=PM4:17158988:1	370	1	PREDICTED: fasciclin-like arabinogalactan protein 2 [Prunus mume]
Pm000874	LOCUS=PM1:5312024:53	396	0.997	PREDICTED: fasciclin-like arabinogalactan protein 4 [Prunus mume]
Pm014989	LOCUS=PM4:16728194:1	228	1	PREDICTED: fasciclin-like arabinogalactan protein 7 [Prunus mume]
Pm013875	LOCUS=PM4:7502974:75	594	0.999	PREDICTED: fasciclin-like arabinogalactan protein 8 [Prunus mume]
Pm017947	LOCUS=PM5:15185416:1	394	0.999	PREDICTED: fasciclin-like arabinogalactan protein 8 [Prunus mume]
Pm013469	LOCUS=PM4:4342357:43	436	0.996	PREDICTED: F-box/kelch-repeat protein At3g06240-like [Prunus mume]
Pm030515	LOCUS=SCAFFOLD56:503	333	0.995	PREDICTED: fe(2+) transport protein 1-like [Prunus mume]
Pm027565	LOCUS=PM8:15896966:1	214	1	PREDICTED: flocculation protein FLO11-like [Prunus mume]
Pm002034	LOCUS=PM1:15932693:1	631	0.999	PREDICTED: gamma-glutamyltranspeptidase 1 [Prunus mume]
Pm018960	LOCUS=PM5:21449760:2	335	0.995	PREDICTED: GDSL esterase/lipase At2g40250 [Prunus mume]
Pm001200	LOCUS=PM1:7926799:79	326	0.998	PREDICTED: GDSL esterase/lipase At5g22810 [Prunus mume]
Pm011800	LOCUS=PM3:13796500:1	439	0.995	PREDICTED: GDSL esterase/lipase At5g55050-like [Prunus mume]
Pm010495	LOCUS=PM3:4752437:47	157	0.995	PREDICTED: glucan endo-1,3-beta-glucosidase 13 [Prunus mume]
Pm027288	LOCUS=PM8:14473519:1	465	1	PREDICTED: glucan endo-1,3-beta-glucosidase 13 [Prunus mume]
Pm027564	LOCUS=PM8:15893136:1	371	0.999	PREDICTED: glucan endo-1,3-beta-glucosidase 14-like [Prunus mume]
Pm013018	LOCUS=PM4:1167316:11	437	0.996	PREDICTED: glucan endo-1,3-beta-glucosidase 2-like [Prunus mume]
Pm004932	LOCUS=PM2:8167039:81	466	1	PREDICTED: glucan endo-1,3-beta-glucosidase 5 [Prunus mume]
Pm009644	LOCUS=PM3:190114:192	466	0.998	PREDICTED: glucan endo-1,3-beta-glucosidase 5 [Prunus mume]
Pm009548	LOCUS=PM2:41720889:4	457	0.999	PREDICTED: glucan endo-1,3-beta-glucosidase 6 [Prunus mume]
Pm027374	LOCUS=PM8:14924910:1	458	0.996	PREDICTED: glucan endo-1,3-beta-glucosidase 8 [Prunus mume]
Pm001815	LOCUS=PM1:13875563:1	943	0.995	PREDICTED: glucan endo-1,3-beta-glucosidase 8-like [Prunus mume]
Pm025354	LOCUS=PM8:524805:527	454	1	PREDICTED: glucan endo-1,3-beta-glucosidase 8-like [Prunus mume]
Pm000889	LOCUS=PM1:5365402:53	494	0.996	PREDICTED: glucan endo-1,3-beta-glucosidase-like [Prunus mume]
Pm019073	LOCUS=PM5:21977800:2	428	0.995	PREDICTED: glycerol-3-phosphate dehydrogenase [NAD(+)] 2, chloroplastic [Prunus mume]
Pm011968	LOCUS=PM3:14994979:1	731	1	PREDICTED: glycerophosphodiester phosphodiesterase GDPDL3 [Prunus mume]
Pm027706	LOCUS=PM8:16607349:1	763	1	PREDICTED: glycerophosphodiester phosphodiesterase GDPDL7 [Prunus mume]
Pm020335	LOCUS=PM6:2432016:24	641	1	PREDICTED: GPI transamidase component PIG-T-like [Prunus mume]
Pm014279	LOCUS=PM4:11147824:1	140	1	PREDICTED: GPI-anchored protein LORELEI-like [Prunus mume]
Pm012138	LOCUS=PM3:16451853:1	515	0.996	PREDICTED: hexokinase-3 [Prunus mume]
Pm015825	LOCUS=PM4:21601625:2	672	0.998	PREDICTED: HIPL1 protein [Prunus mume]
Pm024628	LOCUS=PM7:13423600:1	668	1	PREDICTED: HIPL1 protein isoform X1 [Prunus mume]
Pm018866	LOCUS=PM5:20945856:2	46	0.996	PREDICTED: immediate early response 3-interacting protein 1-like [Prunus mume]
Pm009537	LOCUS=PM2:41593197:4	952	0.997	PREDICTED: importin-11 isoform X1 [Prunus mume]
Pm027801	LOCUS=PM8:17126485:1	481	0.996	PREDICTED: inositol 1,3,4-trisphosphate 5/6-kinase 4 isoform X1 [Prunus mume]
Pm017804	LOCUS=PM5:14231199:1	226	1	PREDICTED: keratin, type II cytoskeletal 2 epidermal-like [Pyrus x bretschneideri]
Pm006187	LOCUS=PM2:15320405:1	873	0.997	PREDICTED: kinesin-like protein KIF22-A [Prunus mume]
Pm001654	LOCUS=PM1:12165730:1	140	0.996	PREDICTED: lamin-like protein [Prunus mume]
Pm008050	LOCUS=PM2:30515222:3	124	0.999	PREDICTED: lamin-like protein [Prunus mume]
Pm013803	LOCUS=PM4:6852936:68	144	0.999	PREDICTED: lamin-like protein [Prunus mume]
Pm015942	LOCUS=PM4:22224641:2	148	0.996	PREDICTED: lamin-like protein [Prunus mume]
Pm029195	LOCUS=SCAFFOLD205:19	120	0.999	PREDICTED: leucine-rich repeat extensin-like protein 6 [Prunus mume]
Pm023571	LOCUS=PM7:6275572:62	129	1	PREDICTED: lipid transfer-like protein VAS [Pyrus x bretschneideri]
Pm021281	LOCUS=PM6:7733670:77	200	0.996	PREDICTED: LOB domain-containing protein 37-like [Prunus mume]
Pm009756	LOCUS=PM3:773632:775	584	0.999	PREDICTED: LOW QUALITY PROTEIN: COBRA-like protein 10 [Prunus mume]
Pm011318	LOCUS=PM3:10346024:1	113	0.995	PREDICTED: L-type lectin-domain containing receptor kinase IX.1-like [Malus domestica]
Pm004817	LOCUS=PM2:7344544:73	397	0.999	PREDICTED: lysM domain-containing GPI-anchored protein 1 [Prunus mume]
Pm025193	LOCUS=PM7:16462537:1	369	0.999	PREDICTED: lysM domain-containing GPI-anchored protein 1-like isoform X1 [Prunus mume]
Pm020791	LOCUS=PM6:4933423:49	340	1	PREDICTED: lysM domain-containing GPI-anchored protein 2 [Prunus mume]
Pm003007	LOCUS=PM1:22672698:2	552	0.996	PREDICTED: mannan endo-1,4-beta-mannosidase 6 [Prunus mume]
Pm017601	LOCUS=PM5:12615000:1	301	0.995	PREDICTED: MATH domain and coiled-coil domain-containing protein At3g58410-like [Fragaria vesca subsp. vesca] [Fragaria vesca]
Pm007956	LOCUS=PM2:29813195:2	155	0.999	PREDICTED: mavicyanin [Prunus mume]
Pm013445	LOCUS=PM4:4168426:41	131	0.999	PREDICTED: mavicyanin [Prunus mume]
Pm016177	LOCUS=PM4:23469101:2	141	1	PREDICTED: mavicyanin [Prunus mume]
Pm024238	LOCUS=PM7:11320651:1	160	1	PREDICTED: mavicyanin [Prunus mume]
Pm011751	LOCUS=PM3:13460572:1	154	1	PREDICTED: mavicyanin-like [Prunus mume]
Pm011752	LOCUS=PM3:13462561:1	150	1	PREDICTED: mavicyanin-like [Prunus mume]
Pm012530	LOCUS=PM3:20817352:2	164	0.999	PREDICTED: mavicyanin-like [Prunus mume]
Pm019231	LOCUS=PM5:22871729:2	156	1	PREDICTED: mavicyanin-like [Prunus mume]
Pm023670	LOCUS=PM7:7061536:70	146	1	PREDICTED: mavicyanin-like [Prunus mume]
Pm023672	LOCUS=PM7:7066764:70	142	1	PREDICTED: mavicyanin-like [Prunus mume]
Pm023673	LOCUS=PM7:7068800:70	149	1	PREDICTED: mavicyanin-like [Prunus mume]
Pm023674	LOCUS=PM7:7070966:70	142	1	PREDICTED: mavicyanin-like [Prunus mume]
Pm025916	LOCUS=PM8:6401710:64	157	0.999	PREDICTED: mavicyanin-like [Prunus mume]
Pm025918	LOCUS=PM8:6409744:64	157	0.999	PREDICTED: mavicyanin-like [Prunus mume]
Pm023464	LOCUS=PM7:5251580:52	358	1	PREDICTED: metalloendoproteinase 1-MMP [Prunus mume]
Pm020770	LOCUS=PM6:4833652:48	563	1	PREDICTED: monocopper oxidase-like protein SKU5 [Prunus mume]
Pm023554	LOCUS=PM7:6154721:61	564	0.999	PREDICTED: monocopper oxidase-like protein SKU5 [Prunus mume]
Pm013876	LOCUS=PM4:7507633:75	988	1	PREDICTED: mucin-17-like [Prunus mume]
Pm012993	LOCUS=PM4:981456:985	656	0.999	PREDICTED: NAC domain-containing protein 86 [Prunus mume]
Pm011936	LOCUS=PM3:14737175:1	73	0.995	PREDICTED: neuropeptide-like protein 30 [Prunus mume]
Pm007018	LOCUS=PM2:20841790:2	162	0.995	PREDICTED: non-specific lipid transfer protein GPI-anchored 1 [Prunus mume]
Pm001614	LOCUS=PM1:11803774:1	106	0.998	PREDICTED: non-specific lipid transfer protein GPI-anchored 2 [Prunus mume]
Pm009282	LOCUS=PM2:39894326:3	198	0.999	PREDICTED: non-specific lipid transfer protein GPI-anchored 2 [Prunus mume]
Pm009284	LOCUS=PM2:39896731:3	187	1	PREDICTED: non-specific lipid transfer protein GPI-anchored 2 [Prunus mume]
Pm009285	LOCUS=PM2:39899085:3	140	1	PREDICTED: non-specific lipid-transfer protein-like protein At2g13820 [Prunus mume]
Pm020285	LOCUS=PM6:2198600:21	134	0.998	PREDICTED: non-specific lipid-transfer protein-like protein At2g13820 [Prunus mume]
Pm020284	LOCUS=PM6:2195624:21	161	1	PREDICTED: non-specific lipid-transfer protein-like protein At2g13820 isoform X1 [Prunus mume]
Pm004105	LOCUS=PM2:2424015:24	152	1	PREDICTED: non-specific lipid-transfer protein-like protein At5g64080 [Prunus mume]
Pm019188	LOCUS=PM5:22653455:2	184	1	PREDICTED: non-specific lipid-transfer protein-like protein At5g64080 [Prunus mume]
Pm012116	LOCUS=PM3:16254992:1	459	0.999	PREDICTED: nudix hydrolase 10-like isoform X1 [Prunus mume]
Pm023399	LOCUS=PM7:4679372:46	335	0.997	PREDICTED: palmitoyl-protein thioesterase 1-like [Prunus mume]
Pm016469	LOCUS=PM5:1786179:17	117	0.995	PREDICTED: pentatricopeptide repeat-containing protein At1g05600-like [Prunus mume]
Pm001946	LOCUS=PM1:15170928:1	1300	0.995	PREDICTED: pentatricopeptide repeat-containing protein At3g18110, chloroplastic-like [Prunus mume]
Pm019594	LOCUS=PM5:24753531:2	686	1	PREDICTED: peptidyl-tRNA hydrolase 2, mitochondrial [Prunus mume]
Pm008199	LOCUS=PM2:31678267:3	127	0.996	PREDICTED: phylloplanin-like [Prunus mume]
Pm026385	LOCUS=PM8:9569416:95	401	1	PREDICTED: PI-PLC X domain-containing protein At5g67130-like [Prunus mume]
Pm020556	LOCUS=PM6:3656743:36	445	1	PREDICTED: piriformospora indica-insensitive protein 2 [Prunus mume]
Pm028991	LOCUS=SCAFFOLD205:68	454	0.999	PREDICTED: piriformospora indica-insensitive protein 2-like [Prunus mume]
Pm030219	LOCUS=SCAFFOLD475:73	672	0.998	PREDICTED: piriformospora indica-insensitive protein 2-like [Prunus mume]
Pm006369	LOCUS=PM2:16484980:1	186	1	PREDICTED: PLASMODESMATA CALLOSE-BINDING PROTEIN 3 [Prunus mume]
Pm009499	LOCUS=PM2:41343744:4	185	0.999	PREDICTED: PLASMODESMATA CALLOSE-BINDING PROTEIN 3 [Prunus mume]
Pm024967	LOCUS=PM7:15307730:1	246	1	PREDICTED: PLASMODESMATA CALLOSE-BINDING PROTEIN 3 [Prunus mume]
Pm014260	LOCUS=PM4:11017144:1	55	0.998	PREDICTED: PLASMODESMATA CALLOSE-BINDING PROTEIN 5 [Prunus mume]
Pm015855	LOCUS=PM4:21747296:2	507	0.996	PREDICTED: polyvinylalcohol dehydrogenase-like [Prunus mume]
Pm019063	LOCUS=PM5:21935608:2	214	0.995	PREDICTED: probable chalcone--flavonone isomerase 3 [Prunus mume]
Pm001121	LOCUS=PM1:7283956:72	476	0.995	PREDICTED: probable disease resistance protein RPP1 [Prunus mume]
Pm002113	LOCUS=PM1:16733148:1	507	0.996	PREDICTED: probable glucan 1,3-beta-glucosidase A [Prunus mume]
Pm027342	LOCUS=PM8:14756957:1	1577	0.995	PREDICTED: probable glycosyltransferase At3g07620 [Prunus mume]
Pm003615	LOCUS=PM1:25890091:2	1255	0.996	PREDICTED: probable inactive ATP-dependent zinc metalloprotease FTSHI 5, chloroplastic [Prunus mume]
Pm020526	LOCUS=PM6:3485416:34	927	0.996	PREDICTED: probable leucine-rich repeat receptor-like protein kinase At1g35710 [Prunus mume]
Pm020529	LOCUS=PM6:3505853:35	1188	0.995	PREDICTED: probable leucine-rich repeat receptor-like protein kinase At1g35710 [Prunus mume]
Pm010188	LOCUS=PM3:3099108:31	124	0.998	PREDICTED: probable LRR receptor-like serine/threonine-protein kinase At1g07650 [Prunus mume]
Pm018707	LOCUS=PM5:20155557:2	364	1	PREDICTED: probable LRR receptor-like serine/threonine-protein kinase At1g51880 [Pyrus x bretschneideri]
Pm023844	LOCUS=PM7:8709540:87	623	0.997	PREDICTED: probable LRR receptor-like serine/threonine-protein kinase At1g63430 [Prunus mume]
Pm020522	LOCUS=PM6:3462379:34	1114	0.997	PREDICTED: probable LRR receptor-like serine/threonine-protein kinase At4g08850 [Prunus mume]
Pm000610	LOCUS=PM1:3758675:37	300	0.995	PREDICTED: probable phytol kinase 3, chloroplastic [Prunus mume]
Pm026193	LOCUS=PM8:8340963:83	413	0.995	PREDICTED: probable purple acid phosphatase 20 [Prunus mume]
Pm013869	LOCUS=PM4:7442472:74	382	0.996	PREDICTED: probable serine incorporator [Prunus mume]
Pm010430	LOCUS=PM3:4417369:44	448	0.998	PREDICTED: probably inactive leucine-rich repeat receptor-like protein kinase At2g25790 [Prunus mume]
Pm031178	LOCUS=SCAFFOLD835:71	195	0.995	PREDICTED: proline-rich protein 4-like [Prunus mume]
Pm004457	LOCUS=PM2:5134184:51	293	0.996	PREDICTED: protein EXORDIUM-like [Prunus mume]
Pm021704	LOCUS=PM6:10717541:1	207	0.995	PREDICTED: protein FMP32, mitochondrial [Prunus mume]
Pm026719	LOCUS=PM8:11374087:1	212	0.995	PREDICTED: protein FMP32, mitochondrial [Prunus mume]
Pm009247	LOCUS=PM2:39675678:3	186	1	PREDICTED: protein jagged-1b-like isoform X2 [Pyrus x bretschneideri]
Pm029485	LOCUS=SCAFFOLD265:55	183	0.997	PREDICTED: protein NDR1-like [Prunus mume]
Pm009260	LOCUS=PM2:39777612:3	521	0.996	PREDICTED: protein NETWORKED 1A-like [Prunus mume]
Pm005427	LOCUS=PM2:10963859:1	395	0.997	PREDICTED: protein PHLOEM PROTEIN 2-LIKE A10 [Prunus mume]
Pm010681	LOCUS=PM3:6033857:60	1215	0.995	PREDICTED: protein ROOT HAIR DEFECTIVE 3 homolog 2-like [Prunus mume]
Pm001553	LOCUS=PM1:11294353:1	371	0.997	PREDICTED: protein STRICTOSIDINE SYNTHASE-LIKE 3 [Prunus mume]
Pm010136	LOCUS=PM3:2731418:27	341	0.996	PREDICTED: protein trichome birefringence-like 37 [Prunus mume]
Pm011243	LOCUS=PM3:9827100:98	339	0.996	PREDICTED: protein trichome birefringence-like 42 [Prunus mume]
Pm029763	LOCUS=SCAFFOLD327:41	391	0.995	PREDICTED: protein trichome birefringence-like 42 [Prunus mume]
Pm025199	LOCUS=PM7:16498371:1	173	0.999	PREDICTED: protein YLS3 [Prunus mume]
Pm000098	LOCUS=PM1:724211:725	159	0.999	PREDICTED: protein YLS3-like [Prunus mume]
Pm027454	LOCUS=PM8:15313689:1	172	0.999	PREDICTED: protein YLS3-like [Prunus mume]
Pm000474	LOCUS=PM1:2996625:29	36	0.999	PREDICTED: PRUPE_6G023500 [Prunus dulcis]
Pm004541	LOCUS=PM2:5686459:56	242	0.995	PREDICTED: putative disease resistance protein RGA3 [Prunus mume]
Pm010274	LOCUS=PM3:3582000:35	126	0.995	PREDICTED: receptor-like protein 51 [Prunus mume]
Pm005251	LOCUS=PM2:10054327:1	552	0.999	PREDICTED: reticuline oxidase-like protein [Prunus mume]
Pm014022	LOCUS=PM4:8630572:86	541	0.999	PREDICTED: reticuline oxidase-like protein [Prunus mume]
Pm013411	LOCUS=PM4:3915410:39	58	0.995	PREDICTED: reticulon-like protein B23 isoform X1 [Prunus mume]
Pm009953	LOCUS=PM3:1809938:18	459	0.996	PREDICTED: serine carboxypeptidase-like 31 [Prunus mume]
Pm003506	LOCUS=PM1:25381117:2	179	0.995	PREDICTED: slit homolog 2 protein-like [Ziziphus jujuba]
Pm012619	LOCUS=PM3:21556961:2	276	0.995	PREDICTED: sphingosine kinase B [Populus euphratica]
Pm025382	LOCUS=PM8:749781:750	127	0.999	PREDICTED: stellacyanin-like [Prunus mume]
Pm021767	LOCUS=PM6:11161530:1	167	0.999	PREDICTED: syntaxin-112-like [Prunus mume]
Pm023869	LOCUS=PM7:8917558:89	226	0.999	PREDICTED: tetraspanin-10 isoform X1 [Prunus mume]
Pm003991	LOCUS=PM2:1653106:16	261	0.999	PREDICTED: thaumatin-like protein [Prunus mume]
Pm006194	LOCUS=PM2:15373327:1	298	1	PREDICTED: thaumatin-like protein 1 [Prunus mume]
Pm019646	LOCUS=PM5:25000980:2	252	0.999	PREDICTED: thaumatin-like protein 1, partial [Prunus mume]
Pm006193	LOCUS=PM2:15363933:1	306	1	PREDICTED: thaumatin-like protein 1b [Prunus mume]
Pm020840	LOCUS=PM6:5265854:52	297	0.999	PREDICTED: thaumatin-like protein 1b [Prunus mume]
Pm026768	LOCUS=PM8:11647721:1	266	0.996	PREDICTED: thaumatin-like protein 1b [Prunus mume]
Pm026870	LOCUS=PM8:12235807:1	185	0.995	PREDICTED: thiol-disulfide oxidoreductase LTO1-like [Prunus mume]
Pm000021	LOCUS=PM1:126104:128	457	1	PREDICTED: TMV resistance protein N-like [Prunus mume]
Pm017787	LOCUS=PM5:14099986:1	1057	0.995	PREDICTED: TMV resistance protein N-like [Prunus mume]
Pm025259	LOCUS=PM7:16799333:1	205	0.999	PREDICTED: transcription intermediary factor 1-alpha isoform X2 [Sesamum indicum]
Pm009304	LOCUS=PM2:40006944:4	202	0.996	PREDICTED: transcription repressor OFP12-like [Prunus mume]
Pm018408	LOCUS=PM5:18159564:1	202	0.996	PREDICTED: transcription repressor OFP12-like [Prunus mume]
Pm017909	LOCUS=PM5:14948254:1	416	0.995	PREDICTED: transducin beta-like protein 2 [Prunus mume]
Pm020108	LOCUS=PM6:1179017:11	182	0.996	PREDICTED: transmembrane protein 205 [Prunus mume]
Pm027355	LOCUS=PM8:14821664:1	109	0.995	PREDICTED: transmembrane protein 234 homolog [Prunus mume]
Pm016179	LOCUS=PM4:23475596:2	244	1	PREDICTED: tropomyosin [Theobroma cacao]
Pm024095	LOCUS=PM7:10365926:1	171	0.999	PREDICTED: umecyanin-like [Prunus mume]
Pm027572	LOCUS=PM8:15921590:1	234	1	PREDICTED: umecyanin-like isoform X2 [Prunus mume]
Pm007985	LOCUS=PM2:30039883:3	161	0.999	PREDICTED: uncharacterized GPI-anchored protein At3g06035-like [Prunus mume]
Pm015308	LOCUS=PM4:18734205:1	297	0.999	PREDICTED: uncharacterized GPI-anchored protein At4g28100 [Prunus mume]
Pm025098	LOCUS=PM7:15999915:1	307	0.998	PREDICTED: uncharacterized GPI-anchored protein At4g28100 [Prunus mume]
Pm003358	LOCUS=PM1:24631536:2	463	0.999	PREDICTED: uncharacterized GPI-anchored protein At5g19250 [Prunus mume]
Pm015581	LOCUS=PM4:20370056:2	858	0.996	PREDICTED: uncharacterized membrane protein At3g27390 [Prunus mume]
Pm023371	LOCUS=PM7:4509898:45	119	0.999	PREDICTED: uncharacterized protein [Prunus mume]
Pm025849	LOCUS=PM8:5725187:57	79	0.999	PREDICTED: uncharacterized protein [Prunus mume]
Pm026157	LOCUS=PM8:8181382:81	160	1	PREDICTED: uncharacterized protein [Prunus mume]
Pm031336	LOCUS=SCAFFOLD932:49	215	0.998	PREDICTED: uncharacterized protein [Prunus mume]
Pm015593	LOCUS=PM4:20451660:2	282	0.999	PREDICTED: uncharacterized protein DDB_G0271670-like [Prunus mume]
Pm002211	LOCUS=PM1:17732971:1	156	0.995	PREDICTED: uncharacterized protein LOC103319535 [Prunus mume]
Pm005583	LOCUS=PM2:11767138:1	198	0.999	PREDICTED: uncharacterized protein LOC103320642 [Prunus mume]
Pm006935	LOCUS=PM2:20228030:2	86	0.996	PREDICTED: uncharacterized protein LOC103320902 [Prunus mume]
Pm006104	LOCUS=PM2:14863685:1	292	0.996	PREDICTED: uncharacterized protein LOC103321368 [Prunus mume]
Pm009589	LOCUS=PM2:42005654:4	335	0.998	PREDICTED: uncharacterized protein LOC103324333 isoform X1 [Prunus mume]
Pm011698	LOCUS=PM3:13019767:1	289	0.996	PREDICTED: uncharacterized protein LOC103326356 [Prunus mume]
Pm001247	LOCUS=PM1:8346491:83	229	1	PREDICTED: uncharacterized protein LOC103326748 [Prunus mume]
Pm012463	LOCUS=PM3:20489405:2	67	0.995	PREDICTED: uncharacterized protein LOC103327016 [Prunus mume]
Pm013835	LOCUS=PM4:7125175:71	108	0.999	PREDICTED: uncharacterized protein LOC103328217 [Prunus mume]
Pm016609	LOCUS=PM5:3097024:31	228	0.996	PREDICTED: uncharacterized protein LOC103330759 isoform X1 [Prunus mume]
Pm017297	LOCUS=PM5:9922544:99	106	0.995	PREDICTED: uncharacterized protein LOC103331271 isoform X1 [Prunus mume]
Pm017773	LOCUS=PM5:13998033:1	235	0.996	PREDICTED: uncharacterized protein LOC103331679 [Prunus mume]
Pm018349	LOCUS=PM5:17764216:1	426	0.995	PREDICTED: uncharacterized protein LOC103332188 [Prunus mume]
Pm019651	LOCUS=PM5:25020263:2	112	0.996	PREDICTED: uncharacterized protein LOC103333545 [Prunus mume]
Pm019727	LOCUS=PM5:25383564:2	432	0.996	PREDICTED: uncharacterized protein LOC103333621 [Prunus mume]
Pm020499	LOCUS=PM6:3323942:33	903	0.999	PREDICTED: uncharacterized protein LOC103334570 [Prunus mume]
Pm022064	LOCUS=PM6:13540104:1	565	0.996	PREDICTED: uncharacterized protein LOC103335936 [Prunus mume]
Pm022979	LOCUS=PM7:1013683:10	280	0.996	PREDICTED: uncharacterized protein LOC103336688 [Prunus mume]
Pm002510	LOCUS=PM1:19997558:1	83	0.998	PREDICTED: uncharacterized protein LOC103337865 isoform X1 [Prunus mume]
Pm024965	LOCUS=PM7:15291800:1	754	0.996	PREDICTED: uncharacterized protein LOC103338605 [Prunus mume]
Pm026351	LOCUS=PM8:9351648:93	230	0.998	PREDICTED: uncharacterized protein LOC103339825 [Prunus mume]
Pm027752	LOCUS=PM8:16848556:1	763	0.995	PREDICTED: uncharacterized protein LOC103341287 [Prunus mume]
Pm029447	LOCUS=SCAFFOLD265:29	310	0.997	PREDICTED: uncharacterized protein LOC103342535 [Prunus mume]
Pm003140	LOCUS=PM1:23351767:2	142	0.996	PREDICTED: uncharacterized protein LOC107880529 [Prunus mume]
Pm026933	LOCUS=PM8:12546082:1	388	0.999	PREDICTED: uncharacterized transporter YBR287W [Prunus mume]
Pm022895	LOCUS=PM7:232244:234	388	0.995	PREDICTED: uncharacterized transporter YBR287W-like [Prunus mume]
Pm022896	LOCUS=PM7:241018:243	391	0.995	PREDICTED: uncharacterized transporter YBR287W-like isoform X1 [Prunus mume]
Pm016925	LOCUS=PM5:6032189:60	78	0.995	PREDICTED: UPF0481 protein At3g47200-like [Prunus mume]
Pm029923	LOCUS=SCAFFOLD374:13	415	0.996	PREDICTED: UPF0481 protein At3g47200-like [Prunus mume]
Pm012130	LOCUS=PM3:16387775:1	219	1	PREDICTED: vegetative cell wall protein gp1-like [Prunus mume]
Pm015928	LOCUS=PM4:22135377:2	188	0.996	PREDICTED: vesicle transport v-SNARE 13 [Prunus mume]
Pm027458	LOCUS=PM8:15336557:1	227	0.999	PREDICTED: VTE6-related protein At5g19930 [Prunus mume]
Pm013967	LOCUS=PM4:8187972:81	281	0.998	PREDICTED: wall-associated receptor kinase 3 [Jatropha curcas]
Pm010859	LOCUS=PM3:7200338:72	625	0.996	PREDICTED: ycf3-interacting protein 1, chloroplastic [Prunus mume]
Pm015912	LOCUS=PM4:22059045:2	244	0.999	PREDICTED: zeta-carotene desaturase, chloroplastic/chromoplastic-like [Prunus mume]
Pm030800	LOCUS=SCAFFOLD612:27	312	0.999	PREDICTED: zinc transporter 11-like [Prunus mume]
Pm030804	LOCUS=SCAFFOLD612:32	298	0.996	PREDICTED: zinc transporter 11-like [Prunus mume]
Pm010811	LOCUS=PM3:6948939:69	331	0.999	PREDICTED: zinc transporter 8-like [Prunus mume]
Pm014849	LOCUS=PM4:15801494:1	331	0.999	PREDICTED: zinc transporter 8-like [Prunus mume]
Pm014853	LOCUS=PM4:15825328:1	331	0.999	PREDICTED: zinc transporter 8-like [Prunus mume]
Pm016876	LOCUS=PM5:5496749:54	102	1	probable inactive leucine-rich repeat receptor-like protein kinase At3g03770 isoform X1 [Prunus avium]
Pm014255	LOCUS=PM4:10977271:1	524	0.997	Sodium/calcium exchanger family protein / calcium-binding EF hand family protein isoform 1 [Theobroma cacao]
Pm006776	LOCUS=PM2:19019570:1	326	0.996	Tetratricopeptide repeat-like superfamily protein [Theobroma cacao]
Pm029971	LOCUS=SCAFFOLD394:73	53	0.999	uncharacterized protein [Prunus avium]
Pm017435	LOCUS=PM5:11142828:1	62	0.999	uncharacterized protein [Prunus persica]
Pm004910	LOCUS=PM2:8049373:80	170	0.999	UPF0481 protein At3g47200-like isoform X2 [Prunus dulcis]
Pm002405	LOCUS=PM1:19310144:1	161	0.996	hypothetical protein PRUPE_1G413600 [Prunus persica]
Pm004397	LOCUS=PM2:4650118:46	78	0.995	hypothetical protein PRUPE_1G533500 [Prunus persica]
Pm005488	LOCUS=PM2:11298473:1	49	0.997	hypothetical protein PRUPE_1G413600 [Prunus persica]
Pm007988	LOCUS=PM2:30053080:3	74	0.996	Aldose_epim domain-containing protein [Cephalotus follicularis]
Pm008019	LOCUS=PM2:30270338:3	31	0.997	LOW QUALITY PROTEIN: receptor-like serine/threonine-protein kinase SD1-7 [Prunus avium]
Pm008085	LOCUS=PM2:30778996:3	55	0.995	glycine-rich protein 5-like [Prunus persica]
Pm008546	LOCUS=PM2:33918193:3	119	0.995	glycine-rich 5 [Prunus dulcis]
Pm009045	LOCUS=PM2:38177422:3	62	0.996	PREDICTED: rRNA 2'-O-methyltransferase fibrillarin-like [Prunus mume]
Pm009374	LOCUS=PM2:40521287:4	114	0.995	cAMP-specific 3',5'-cyclic phosphodiesterase 4D-like [Prunus dulcis]
Pm009593	LOCUS=PM2:42027538:4	245	0.995	PREDICTED: uncharacterized protein LOC103321024 [Prunus mume]
Pm010386	LOCUS=PM3:4194626:41	31	0.996	hypothetical protein Pyn_15767 [Prunus yedoensis var. nudiflora]
Pm013807	LOCUS=PM4:6888900:68	84	0.995	PREDICTED: uncharacterized protein LOC103327435 isoform X4 [Prunus mume]
Pm013847	LOCUS=PM4:7242007:72	73	0.995	hypothetical protein CORC01_03428 [Colletotrichum orchidophilum]
Pm014994	LOCUS=PM4:16748777:1	105	0.996	uncharacterized protein LOC18783321 [Prunus persica]
Pm015223	LOCUS=PM4:18179955:1	89	0.997	PREDICTED: reticuline oxidase-like protein [Prunus mume]
Pm016140	LOCUS=PM4:23343932:2	128	0.997	hypothetical protein TorRG33x02_300860 [Trema orientale]
Pm016283	LOCUS=PM5:217835:218	46	0.996	hypothetical protein PRUPE_2G010900 [Prunus persica]
Pm016378	LOCUS=PM5:961897:962	45	0.995	hypothetical protein PRUPE_2G006900 [Prunus persica]
Pm016550	LOCUS=PM5:2497088:24	632	0.996	PREDICTED: LOW QUALITY PROTEIN: putative disease resistance RPP13-like protein 1 [Prunus mume]
Pm017169	LOCUS=PM5:8700412:87	161	0.996	Hypothetical predicted protein [Prunus dulcis]
Pm017318	LOCUS=PM5:10148605:1	108	0.997	hypothetical protein Pyn_40147 [Prunus yedoensis var. nudiflora]
Pm017584	LOCUS=PM5:12494764:1	57	0.996	UPF0481 protein At3g47200 [Prunus persica]
Pm018376	LOCUS=PM5:17930791:1	141	0.996	PREDICTED: lysine-specific demethylase JMJ25 isoform X6 [Prunus mume]
Pm019789	LOCUS=PM5:25743169:2	41	0.996	hypothetical protein PRUPE_2G306800 [Prunus persica]
Pm022214	LOCUS=PM6:15160838:1	68	0.997	cyclic nucleotide gated channel 1 [Prunus dulcis]
Pm022343	LOCUS=PM6:16587410:1	82	0.995	PREDICTED: TMV resistance protein N-like isoform X1 [Nicotiana attenuata]
Pm023960	LOCUS=PM7:9579951:95	84	0.995	PREDICTED: cell wall / vacuolar inhibitor of fructosidase 1-like [Prunus mume]
Pm024304	LOCUS=PM7:11703784:1	129	0.996	PREDICTED: uncharacterized protein LOC103322714 [Prunus mume]
Pm025670	LOCUS=PM8:3965347:39	317	0.995	uncharacterized protein LOC18779425 isoform X1 [Prunus persica]
Pm025814	LOCUS=PM8:5475906:54	101	0.995	hypothetical protein PRUPE_7G041900 [Prunus persica]
Pm025846	LOCUS=PM8:5712284:57	84	0.995	PREDICTED: arabinogalactan peptide 23 [Prunus dulcis]
Pm026025	LOCUS=PM8:7223496:72	74	0.995	hypothetical protein Pyn_16116 [Prunus yedoensis var. nudiflora]
Pm026930	LOCUS=PM8:12521096:1	210	0.997	uncharacterized protein LOC117632213 [Prunus dulcis]
Pm027269	LOCUS=PM8:14367317:1	38	0.996	PREDICTED: arabinogalactan [Prunus dulcis]
Pm029963	LOCUS=SCAFFOLD394:25	42	0.996	hypothetical protein Pyn_19344 [Prunus yedoensis var. nudiflora]
Pm031051	LOCUS=SCAFFOLD742:17	107	0.995	lecithin retinol acyltransferase-like [Prunus avium]
Pm031328	LOCUS=SCAFFOLD922:18	123	0.995	PREDICTED: pollen-specific leucine-rich repeat extensin [Prunus dulcis]
